# Supplementary material for: Heat stress leads to rapid lipid remodeling and transcriptional adaptations in Nicotiana tabacum pollen tubes
Source: Plant Physiol. 2022 Mar 18;189(2):490–515. doi: 10.1093/plphys/kiac127 (PMC9157110; doi:10.1093/plphys/kiac127)
Supplement: kiac127_Supplementary_Data [file kiac127_supplementary_data.zip]

Archive with 9 entries (9 files):
- Supplemental datasets S12S13.xlsx
- Supplemental datasets S14S16.xlsx
- Supplemental datasets S1720.xlsx
- Supplemental datasets S1S3.xlsx
- Supplemental datasets S21S22.xlsx
- Supplemental datasets S23S24.xlsx
- Supplemental datasets S4S6.xlsx
- Supplemental datasets S7S11.xlsx
- Supplemental table S1.pdf
