# Supplementary material for: Heat stress leads to rapid lipid remodeling and transcriptional adaptations in Nicotiana tabacum pollen tubes
Source: Plant Physiol. 2022 Mar 18;189(2):490–515. doi: 10.1093/plphys/kiac127 (PMC9157110; doi:10.1093/plphys/kiac127)
Supplement: kiac127_Supplementary_Data [file kiac127_supplementary_data.zip › Supplemental datasets S12S13.xlsx]

## Sheet: Suppl. Dataset S12
Suppl. Dataset S12. Metabolite analysis: List of analytes. Pollen tubes were grown at 23°C for 3 h or 6 h, or shifted to 37 °C after 3 h for 3 h or 6 h (3+3h HS, 3+6h HS). Another batch of tubes was grown for 23°C for 3 h shifted to 37 °C for 3h and then shifted back (3+3+3h HSR). Relative abundance of individual analytes of the individual samples. The values quantified for a single ion were divi…
	Derivatisation	Comments	Quant mass	RT	RI	Identified by	3h 1	3h 2	3h 3	3h 4	3h 5	6h 1	6h 2	6h 3	6h 4	6h 5	6h 6	3+3h HS 1	3+3h HS 2	3+3h HS 3	3+3h HS 4	3+3h HS 5	3+3h HS 6	3+3+3h HSR 1	3+3+3h HSR 2	3+3+3h HSR 3	3+3+3h HSR 4	3+3+3h HSR 5	3+3+3h HSR 6	3+6h HS 1	3+6h HS 2	3+6h HS 3	3+6h HS 4	3+6h HS 5
Amino acids
Alanine	2 TMS		116	8.64		ES	1.0936	2.95321	1.95518	1.64064	1.75431	10.0876	10.0844	8.49328	7.74969	5.95578	8.31609	34.475	10.4389	20.1963	29.2604	25.6886	20.6945	35.1844	13.126	21.6391	25.2995	31.1809	13.707	40.2406	44.9535	46.9562	47.8608	45.0493
Asparagine	2 TMS		159	21.22		ES	0	0.0311013	0.00887654	0.00640006	0.00400575	0.101858	0.0115291	0	0.0222185	0.0132805	0.0127758	0.129253	0	0.00788569	0.142322	0.0422214	0.0300597	0.154663	0	0	0	0.167779	0	0.00783298	0.130793	0.152741	0.4621	0.0951884
Aspartate	2 TMS		160	17.07		ES	0.0278497	0.0654682	0.0238073	0.0183476	0.0323173	0.0745861	0.0842092	0.0499647	0.0567934	0.0663097	0.0533388	0.0473513	0.0554265	0.0988406	0.13117	0.081009	0.154429	0.0814765	0.14101	0.207709	0.254674	0.173708	0.157007	0.192457	0.138825	0.142927	0.134421	0.124317
Aspartate	3 TMS		232	19.65		ES	0.000946025	0.00394789	0.00519824	0.00329295	0.00170305	0.129996	0.00264092	0.00640581	0.0100497	0.0017545	0.00103741	0.294441	0.00240489	0.00206001	0.0902411	0.00176764	0.00430363	1.10735	0.00184805	0.00405107	0.00598282	0.100161	0.0023841	0.00382259	0.0198466	0.0176599	0.366628	0.0180777
Glutamate	2 TMS		276	19.71		ES	0	0.0228107	0.00579721	0.00456606	0.00451488	0.0651789	0.0429563	0.0212353	0.0379129	0.0301176	0.0333264	0.0666507	0.0251013	0.0629904	0.130535	0.104256	0.0984238	0.046871	0.0364304	0.0645398	0.0626867	0.079365	0.0310663	0.0929344	0.0919203	0.106826	0.100736	0.0943305
Pyroglutamate	2 TMS		156	19.5		ES	0.363818	0.623214	0.346696	0.281386	0.395187	1.06495	1.14493	1.05054	0.63347	0.624427	0.719312	1.5805	0.707361	1.29378	0.840728	1.16046	1.16387	1.3842	0.794745	1.22772	2.24525	0.850962	1.35299	0.899051	0.744303	0.7421	1.35813	0.653997
Glycine	2 TMS		102	9.06		ES	0.0451675	0.0452402	0.047555	0.0333983	0.0408571	0.249	0.216745	0.281633	0.14532	0.127047	0.164227	0.31399	0.385311	0.418475	0.408259	0.57912	0.422642	0.609707	1.04842	1.53302	2.03237	1.29938	1.25209	2.1325	1.90319	2.56897	1.38969	2.35083
Glycine	3 TMS		174	14.09		ES	0.382642	1.06652	0.645872	0.555173	0.610194	3.87397	3.04318	2.41868	3.42738	2.29073	3.00831	12.2593	2.86675	5.18587	9.82814	7.49364	6.99378	22.6019	7.048	11.5488	13.4761	13.9834	7.59124	16.0519	17.407	19.125	27.9349	16.428
Isoleucine	1 TMS		86	10.47		ES	0.0906367	0.173506	0.108206	0.106902	0.126039	0.149133	0.138834	0.16353	0.123734	0.113863	0.14548	0.726075	0.239804	0.376825	0.590157	0.470379	0.516078	0.520399	0.506882	0.71983	0.849969	0.473676	0.507438	1.39941	1.01047	1.16233	1.23562	1.06024
Isoleucine	2 TMS		232	13.87		ES	0.00635431	0.0157308	0.00721693	0.00631804	0.00859747	0.0241085	0.0226364	0.0161397	0.018108	0.0129125	0.0161268	0.0752535	0.0193167	0.0446747	0.0488564	0.000845274	0.0516126	0.0506127	0.047374	0.00435597	0.0385867	0.0147207	0.0583548	0.113112	0	0.189441	0.0316624	0
Leucine	1 TMS		86	9.94		ES	0.254642	0.551261	0.236905	0.262742	0.310455	0.533275	0.451377	0.454547	0.415159	0.488007	0.229565	1.22658	0.371722	0.547989	0.821771	0.591868	0.679361	0.554876	0.413334	0.743579	0.645002	0.440214	0.406106	0.979214	0.800851	0.886758	1.11694	0.819799
Leucine	2 TMS		158	13.23		ES	0.0394492	0.0607498	0.0486545	0.0528216	0.0549054	0.127359	0.0665401	0.0422472	0.0671196	0.048094	0.0505737	0.804389	0.162517	0.329847	0.325949	0.434342	0.350113	0.957121	0.302188	0.371874	0.446152	0.556329	0.284511	0.763493	1.09161	1.31499	2.1004	1.22352
Lysine	3 TMS		174	26.76		ES	0.00715093	0.0195106	0.0152169	0.0141947	0.0220558	0.0259969	0.0333391	0.0485128	0.0322045	0.0518768	0.0347047	0.0328468	0.0323123	0.0941385	0.0864525	0.247275	0.170939	0.0326639	0	0.0131935	0.0749519	0.0999253	0.0141117	0.149954	0.320914	0.677213	0.38376	0.54004
Methionine	1 TMS		104	16.6		ES	0.00548419	0.0205579	0.00801266	0.00536065	0.00785	0.0378267	0.0325948	0.0231839	0.0259475	0.0208725	0.0218479	0.0472783	0.0255294	0.0489942	0.0547503	0.04804	0.052703	0.0283115	0.0543665	0.0751132	0.0804853	0.0855142	0.0549889	0.0882565	0.098843	0.107139	0.114761	0.0874013
Phenylalanine	1 TMS		146	19.91		ES	0.00351216	0.0200433	0.00530952	0.00522584	0.00775122	0.0206354	0.0173651	0.0134508	0.0132434	0.0123882	0.01247	0.0454053	0.0223292	0.0461861	0.061579	0.0623337	0.0624685	0.0252089	0.0343188	0.051433	0.0707661	0.0545867	0.0362951	0.128698	0.131589	0.158691	0.137789	0.123183
Pipecolate	1 TMS		84	12.79		ES	0.438825	0.755516	0.373664	0.302858	0.558498	1.81924	2.00471	1.72671	1.25336	1.01622	2.25104	4.13147	1.46751	2.38806	2.63139	5.12421	3.90779	6.60541	3.8096	8.80078	1.97011	3.97147	5.41385	7.2022	8.24391	14.5255	11.3269	6.57405
Pipecolate	2 TMS		156	15.54		ES	0	0	0	0.0170238	0.00946707	0.0382364	0	0.0297	0	0.0170503	0.0513646	0.0779951	0.218301	0.0821539	0.0350653	0.148384	1.44571	0.111365	0.072872	0.23426	0.0153007	0.0487193	0.089427	0.117688	0.16058	0.342879	0.211724	0.093992
Proline	1 TMS		70	10.39		ES	1.01401	0.16516	0.137775	0.0475132	0.737382	6.94637	8.45417	5.33614	5.11202	5.02342	9.58487	11.722	1.7104	4.45798	7.03228	13.3854	12.1141	14.2411	14.1022	36.5888	15.1194	13.3804	17.0285	20.8291	19.2783	39.1056	24.1948	24.7409
Proline	2 TMS		142	13.81		ES	0.305925	0.678418	0.22517	0.0475825	0.172422	2.77396	2.96176	2.46086	1.56095	0.732753	1.31037	2.50829	2.5206	1.7547	2.53138	3.02933	3.29991	58.9225	13.1482	17.1479	5.92459	26.0169	23.3902	37.5207	40.0711	33.3638	61.8958	20.2215
Serine	3 TMS		204	15.67		ES	0.0308844	0.13588	0.0807574	0.0622077	0.0596194	0.370346	0.157033	0.107036	0.16804	0.110849	0.114759	0.727905	0.0829941	0.183026	0.259311	0.184642	0.259087	3.91995	0.151523	0.21262	0.255795	1.67021	0.161928	0.282997	1.3612	1.96228	3.95772	1.28604
Threonine	2 TMS		219	13.78		ES	0.0361283	0.0849792	0.0400427	0.0332556	0.051573	0.16527	0.14773	0.130768	0.112268	0.10039	0.119415	0.391018	0.129451	0.247812	0.299408	0.310588	0.265183	0.457638	0.350566	0.547172	0.636856	0.367883	0.382294	1.00362	0.678409	0.741307	0.763204	0.797555
Threonine	3 TMS		291	16.38		ES	0.0135854	0.0344016	0.0224235	0.0206279	0.0173079	0.0800772	0.0493061	0.0353975	0.0521581	0.0256083	0.0346948	0.427673	0.0463946	0.110528	0.170448	0.123803	0.145215	0.488042	0.0204358	0.0293142	0.035998	0.273185	0.0218955	0.0544788	0.367366	0.512385	1.04049	0.298213
Valine	1 TMS		72	8.12		ES	0.144314	0.261587	0.136838	0.144296	0.154911	0.318614	0.294089	0.303114	0.238727	0.192006	0.24887	2.57111	0.604501	1.04893	1.29435	0.939611	1.07193	1.14452	0.916435	1.17165	1.34313	0.698794	0.860744	2.30155	1.98709	2.20918	2.87048	2.15583
Valine	2 TMS		144	11.7		ES	0.322443	0.535734	0.374245	0.30997	0.439314	0.747809	0.523999	0.466134	0.469467	0.422569	0.526831	2.93029	0.927496	1.93085	2.14288	2.68794	2.08814	3.61875	1.45664	2.06247	2.50685	3.05581	1.3729	4.29496	4.38576	5.18937	7.16133	4.60156
β-Alanine	3 TMS		248	17.21		ES	0.0200256	0.107338	0.0543085	0.0463482	0.0323549	0.275895	0.117179	0.0608893	0.144191	0.0808077	0.0976215	0.622546	0.0802758	0.103677	0.281979	0.140711	0.136371	0.721102	0.130141	0.222664	0.243986	0.294142	0.118342	0.213968	0.22089	0.23613	0.564517	0.192391
Sugars
Fructose	1 MEOX, 5 TMS	Peak 1 of 2	307	27.76		ES	5.8203	7.76023	5.92209	5.59275	7.03398	35.4137	41.7216	56.9883	37.9972	33.8935	41.1116	45.1931	25.8686	47.3227	85.1922	73.0401	101.039	161.383	129.945	125.608	226.976	151.925	224.178	256.253	218.32	334.477	322.735	280.571
Fructose-6-phosphate	1 MEOX, 6 TMS		315	35.84		ES	0.00593379	0.0138696	0.00820887	0.00617564	0.00742789	0.0540284	0.0592838	0.0467706	0.0402719	0.0299148	0.0502682	0.0627118	0.0237716	0.0489279	0.0553731	0.0450091	0.0405296	0.0728293	0.0458177	0.0549292	0.0853713	0.0493138	0.0488587	0.0448376	0.037919	0.0385541	0.0504933	0.0432251
Glucose	1 MEOX, 5 TMS	Peak 1 of 2	319	28.26		ES	9.49719	16.4495	9.58205	8.67103	12.5376	86.211	113.857	142.638	110.74	71.2561	81.7427	100.434	52.9466	134.82	153.396	190.955	297.734	753.966	529.309	564.48	1035.68	662.018	1010.16	730.161	611.933	1007.49	1029.62	795.751
Glucose-6-phosphate	1 MEOX, 6 TMS	Peak 1 of 2	387	36.04		ES	0.00916835	0.021851	0.0126187	0.00755135	0.0105801	0.133853	0.147916	0.108837	0.101653	0.0779697	0.142885	0.164012	0.0576946	0.124568	0.149693	0.131297	0.100385	0.208344	0.111831	0.146234	0.248362	0.152118	0.128114	0.104993	0.0954879	0.114094	0.122282	0.101603
Glucose-6-phosphate	1 MEOX, 6 TMS	Peak 2 of 2	387	36.32		ES	0.00179634	0.00414029	0.00235804	0.00154213	0.00197207	0.0210637	0.0248975	0.0185117	0.0167323	0.0133737	0.0242511	0.0278647	0.0106243	0.0206995	0.0236523	0.0216598	0.016314	0.0316633	0.0181875	0.0224754	0.0368309	0.0240333	0.0204105	0.0169392	0.0160655	0.018078	0.0206477	0.0171957
Sedoheptulose	1 MEOX, 6 TMS	Peak 1 of 2	319	32.74		ES	0.00190101	0.00549647	0.00213715	0.00183325	0.00336529	0.0510946	0.0447216	0.0466543	0.0386255	0.0306738	0.0398342	0.185712	0.0413736	0.0904954	0.121227	0.10856	0.0907155	0.275924	0.136364	0.223945	0.285281	0.182117	0.147623	0.291945	0.243231	0.317148	0.365913	0.277204
Sedoheptulose	1 MEOX, 6 TMS	Peak 2 of 2	319	32.82		ES	0.00246956	0.00712995	0.00288766	0.00257851	0.00396444	0.0857382	0.0702282	0.0714495	0.0587937	0.0447916	0.0586861	0.35097	0.0657517	0.148932	0.203526	0.177912	0.14306	0.480982	0.193886	0.332514	0.431184	0.27563	0.21929	0.449569	0.375796	0.477428	0.597955	0.420739
Sucrose	8 TMS		361	41.2		ES	627.319	564.666	471.414	239.693	215.72	377.518	583.858	566.885	633.698	215.082	230.915	355.066	361.752	1277.09	905.24	1279.18	1343.72	576.23	708.535	1049.2	643.798	529.162	806.661	627.244	1046.92	422.513	411.12	824.44
Ribose	1 MEOX, 4 TMS		307	23.6		ES	0	0.010881	0.00337003	0.0036755	0.00615612	0.0312685	0.0216079	0.0224743	0.0171742	0.014294	0.015245	0.090201	0.0140944	0.0229679	0.0360188	0.0335659	0.0236894	0.0595509	0.0198675	0.0341357	0.0399042	0.0341402	0.0224568	0.0347704	0.0342672	0.0471427	0.0631257	0.038268
Threonate	4 TMS		292	20.84		ES	0	0.0031957	0	0.00194563	0.00200239	0.00879446	0.00714898	0.00682478	0.00562817	0.00490543	0.00544195	0.0174137	0.00513281	0.0094632	0.0126135	0.0113896	0.0102686	0.021449	0.0128913	0.0198573	0.0195261	0.0183202	0.0129715	0.028294	0.0256737	0.0221908	0.0343531	0.0251546
Xylose	1 MEOX, 4 TMS		307	23.14		ES	0.00156446	0.00408953	0	0.00164873	0.00265755	0.0196628	0.0121578	0.0123633	0.0111274	0.00883894	0.00937668	0.0424144	0.00706059	0.0141882	0.0162953	0.0140955	0.0114834	0.0634252	0.0194393	0.0252053	0.0332934	0.0249052	0.0191673	0.0230574	0.0204259	0.023461	0.044856	0.0217998
Organic acids
2-Isopropylmalic acid	3 TMS		377	20.96		ES	0	0.000546714	0	0	8.62899e-05	0.00596829	0.00617982	0.00602306	0.00521972	0	0.00524897	0.0318648	0.00720866	0.01762	0.0230731	0.0208559	0.0151093	0.0295404	0.0190862	0.0337956	0.0398965	0.0193371	0.0243157	0.0401964	0.0284184	0.0288167	0.0389518	0.0277146
2-Oxoglutarate	1 MEOX, 2 TMS		198	20.94		ES	0.0028286	0.00839283	0.0033268	0.00332868	0.00305958	0.028173	0.0263162	0.0305284	0.0209717	0.0172773	0.0216959	0.161283	0.0322321	0.069045	0.0999864	0.0859074	0.0737578	0.26784	0.145113	0.256847	0.3323	0.166078	0.187392	0.250012	0.184256	0.167323	0.238605	0.168561
Acetate	1 TMS		205	7.93		ES	0.0285627	0.0315489	0.0149131	0.0123593	0.0110229	0.0657386	0.0395339	0.0371135	0.0242873	0.0173633	0.0160265	0.117354	0.0341768	0.0306603	0.0282739	0.0210353	0.0149386	0.0353113	0.0262924	0.0226046	0.0232555	0.0280306	0.0181821	0.0285355	0.0258525	0.0263486	0.0386337	0.0285102
Citrate	4 TMS		347	26.45		ES	0.0125318	0.0306243	0.0138908	0.014467	0.0185213	0.0615341	0.0519287	0.0459336	0.0404298	0.0382289	0.0390646	0.118427	0.0321611	0.0654347	0.0933333	0.0703674	0.070205	0.175492	0.0655133	0.102844	0.112748	0.100633	0.0685599	0.0905829	0.0921756	0.111016	0.171687	0.0836819
Fumarate	2 TMS		245	15.1		ES	0.0914854	0.191356	0.105329	0.106307	0.107947	1.74179	1.33159	1.11079	1.00123	0.837522	0.999982	2.49186	0.501843	1.06329	1.36101	1.11744	1.04293	5.23143	1.96875	3.04278	3.60381	2.65829	2.0391	1.35238	1.1689	1.08225	1.76138	1.14202
Glycerate	3 TMS		292	14.91		ES	0.00996456	0.0231809	0.00992049	0.0086742	0.0145026	0.0381301	0.0348781	0.0364254	0.0310542	0.0295143	0.0231485	0.101737	0.031639	0.058743	0.0741936	0.0626665	0.0635542	0.119083	0.0640573	0.0949578	0.0996014	0.0836709	0.0640465	0.122792	0.107478	0.11118	0.150083	0.104555
Adipic acid	2 TMS		275	19.09		ES	0.00961239	0.00822264	0.00331813	0.00243159	0	0.037221	0.0166976	0.0112646	0.00723249	0.00455181	0	0.0781842	0.0136251	0.0101423	0.00998448	0.00627824	0.00373568	0.0634777	0.0089006	0.00853684	0.0076891	0.0245718	0.00590577	0.00862664	0.0174371	0.0169811	0.0518625	0.0129267
Lactate	2 TMS		117	7.57		ES	2.75251	2.11692	1.1451	1.28496	1.08916	3.06254	2.84519	3.53815	1.77876	2.87268	2.3894	7.85863	1.93199	4.0273	2.99132	2.93616	1.87599	6.69869	4.23454	3.9622	4.40797	3.55447	2.76799	4.69234	3.3115	3.5746	4.86389	3.50107
Malate	3 TMS		233	18.91		ES	0.0728398	0.20037	0.0996265	0.083656	0.0971257	1.35797	1.29175	1.16367	0.972875	0.727663	0.900932	2.20421	0.563435	1.32662	1.63075	1.37276	1.22623	7.00506	3.70042	6.42848	6.38766	5.69495	4.16119	1.88577	1.87036	1.3158	2.33301	1.34609
Oxalate	2 TMS		219	9.47		ES	0.0103913	0.0109506	0.00758821	0.00586388	0.00580927	0.0278347	0.0207138	0.0257156	0.0162494	0.0128337	0.0100511	0.054278	0.0192935	0.0258241	0.022573	0.0214183	0.0138491	0.045663	0.0234463	0.0205142	0.0214102	0.0315746	0.0162662	0.0320589	0.0491537	0.065169	0.07621	0.0525155
Pyruvate	1 MEOX, 1 TMS		174	7.28		ES	0.02014	0.0354949	0.0188528	0.0222802	0.0226295	0.0902309	0.0752036	0.0972775	0.0549159	0.0591837	0.0568913	0.178461	0.048986	0.0811101	0.0861741	0.0736727	0.0683609	0.181378	0.100266	0.13703	0.157009	0.138677	0.0993738	0.148976	0.13453	0.137298	0.168243	0.133177
Suberic acid	2 TMS		303	23.49		NIST	0.0048369	0.00391253	0.00135747	0.000784877	0.000462343	0.0190538	0.00785603	0.00627215	0.00287484	0.00146187	0.000919626	0.0463433	0.00604036	0.00486394	0.00363361	0	0.00110383	0.0383608	0.00363927	0.00330769	0.00296759	0.0111285	0.00223004	0.00404144	0.00883782	0.00855679	0.0314864	0.00689999
Succinate	2 TMS		247	14.25		ES	0.023091	0.0503984	0.0232487	0.0208861	0.0222544	0.152964	0.134131	0.133693	0.111692	0.0760967	0.10817	0.296727	0.0702483	0.134472	0.169906	0.162665	0.15286	0.197819	0.149474	0.139213	0.120967	0.246817	0.128662	0.494991	0.250193	0.341101	0.381562	0.344994
β-Lactate	2 TMS		219	9.73		NIST	0.0105542	0.0120939	0.0094526	0.00676108	0.00808729	0.0450058	0.039215	0.0418979	0.039037	0.0266715	0.0389919	0.0708871	0.0245689	0.0401156	0.0445312	0.0461106	0.0344059	0.0625848	0.0385339	0.05184	0.0511083	0.0408477	0.0396017	0.0281677	0.0228725	0.0245512	0.0317218	0.0207015
γ-Aminobutyrate	3 TMS		304	19.72		ES	0.0027543	0.0590768	0.0149083	0.0160894	0.0101922	0.567586	0.133148	0.0422701	0.260493	0.0977433	0.104211	1.78338	0.0550274	0.092815	0.685815	0.232146	0.215232	6.11048	0.24337	0.62654	0.826491	1.72451	0.256867	0.441694	0.691378	0.747674	3.18101	0.545634
Polyols
Erythritol	4 TMS		217	19.56		NIST	0.0194995	0.033085	0.0188574	0.0152814	0.0147077	0.0731724	0.0734245	0.0723787	0.0648502	0.0543361	0.055955	0.215289	0.0576392	0.104052	0.148217	0.151089	0.121797	0.170722	0.0932311	0.145022	0.190826	0.12192	0.100762	0.121352	0.114231	0.151428	0.193933	0.130008
Glycerol	3 TMS		218	13.41		ES	8.5947	12.8712	1.74924	2.6892	2.74669	3.99221	4.19776	3.93048	3.41683	4.52996	3.32596	4.0741	2.30476	3.73168	2.89958	2.68306	3.3783	3.48945	2.51614	2.16168	1.21255	0.753872	3.48789	3.0118	3.6201	2.62215	3.51757	3.56301
Glycerol-3-phosphate	4 TMS		357	25.32		ES	0.0353334	0.0844409	0.0466997	0.036904	0.0490474	0.0758609	0.0730659	0.0544306	0.0561407	0.0385348	0.0764103	0.51916	0.0865232	0.236509	0.294189	0.287559	0.191238	0.128622	0.0393036	0.0570707	0.074898	0.0674357	0.0473004	0.0944569	0.138286	0.138966	0.246005	0.138603
Inositol-1-phosphate	7 TMS		318	37.47		NIST	0.0244948	0.0512133	0.0132601	0.0119972	0.018997	0.0682074	0.0480943	0.0464156	0.0290601	0.0234161	0.0407571	0.101061	0.0326984	0.072865	0.0459362	0.0503544	0.0551809	0.025111	0.014754	0.0294222	0.0265535	0.0184677	0.0168371	0.026186	0.0178597	0.0322988	0.0330463	0.0220418
myo-Inositol	6 TMS		305	31.79		ES	0.998851	2.9341	0.68919	0.547445	0.949781	4.58654	3.55026	4.20653	3.1515	2.89385	2.21048	10.5083	2.63137	5.68308	8.67445	8.10882	7.29723	10.9062	5.29652	11.3322	11.9076	8.6681	7.03349	13.3135	12.4068	14.9584	15.2908	12.8947
Others
Ethanolamine	3 TMS		174	13.03		ES	1.26123	5.15501	1.20402	1.26769	1.76763	7.50889	4.8427	4.30061	5.88026	4.75876	2.17823	14.0756	1.71006	3.98001	8.97134	5.61204	5.40268	5.1192	1.68477	3.35402	2.98049	2.73886	1.93782	3.60511	3.63303	4.58758	6.99054	3.4953
Hypotaurine	3 TMS		188	21.33		ES	0.0251409	0.113466	0.0573335	0.0433398	0.0444425	0.495189	0.289204	0.20437	0.295194	0.18911	0.246153	1.07245	0.126435	0.208501	0.545417	0.397312	0.306529	1.66713	0.363112	0.703508	0.95811	0.922621	0.478142	0.743039	0.739995	1.01597	1.77685	0.817789
Phosphate	3 TMS		299	13.33		ES	16.6035	32.6055	15.4898	14.8652	22.0097	40.1953	37.3047	40.0544	37.1044	36.9904	29.9335	48.8574	28.5089	42.2631	47.428	45.6271	41.6927	46.9065	35.8014	48.3725	44.9551	41.1114	40.4848	46.4896	49.0087	50.3912	50.6663	47.0741
Phosphoethanolamine	3 TMS		299	25.58		NIST	0.0152203	0.0703837	0.0210803	0.0164686	0.0260351	0.129379	0.0794146	0.0719201	0.0687137	0.0571843	0.0499728	0.291426	0.0377214	0.0889714	0.170784	0.121997	0.119372	0.0545285	0.0126026	0.0173784	0.0223743	0.0284995	0.0108079	0.0317199	0.0489325	0.0464587	0.0791949	0.048495
Putrescine	4 TMS		174	24.4		ES	0.0351644	0.216131	0.0499272	0.0511617	0.0226109	1.219	0.396923	0.144002	0.390011	0.201909	0.0755549	2.25481	0.0775631	0.11894	0.476423	0.190386	0.125513	2.25961	0.112125	0.182701	0.219759	0.762608	0.0805927	0.123474	0.305455	0.515456	1.01062	0.330132
Urea	2 TMS		189	12.22		ES	0.00692669	0.0189714	0.0123169	0.013013	0.00754886	0.118509	0.0202388	0.0107627	0.0214001	0.0510242	0.0226919	0.411012	0.0141886	0.0433128	0.0719567	0.0316579	0.0319131	0.385281	0.0348423	0.0342973	0.03376	0.0769977	0.0323367	0.0434316	0.042104	0.0377393	0.104866	0.0279748
Unknown substances
A115001	?		174	9.94		SL Golm	0.726512	1.96379	0.646501	0.801101	0.990355	1.86274	1.5939	1.5732	1.48558	1.95341	0.545887	1.85948	0.614044	0.84375	1.6791	1.12162	1.3126	0.6154	0.385457	1.40097	0.540463	0.461533	0.375005	0.479134	0.460923	0.510046	0.558408	0.446992
A171005	?		241	23.9		SL Golm	0.0155352	0.0449954	0.0180132	0.0142768	0.0191931	0.0482334	0.0421021	0.0444305	0.0353368	0.0303259	0.0277856	0.434801	0.0638604	0.13008	0.224069	0.164593	0.187311	0.391046	0.126773	0.256927	0.210185	0.219842	0.139296	0.431398	0.37858	0.487885	0.844655	0.38933
A174025	?		193	24.64		SL Golm	0.0080459	0.00872042	0.00667172	0.0034971	0.00676384	0.0168718	0.0315194	0.02175	0.015857	0.0136887	0.0202438	0.0419574	0.0109205	0.0259603	0.0189438	0.0241547	0.0164399	0	0	0	0	0	0	0	0	0	0	0
A192013	?		363	28.4		SL Golm	0.142177	0.273739	0.0881485	0.0851374	0.11225	0.679049	0.77144	1.15366	0.429359	0.511244	0.412791	1.16773	0.348871	0.819217	0.634682	0.988537	0.48866	1.03352	1.02461	1.41102	1.25142	0.79138	0.913555	1.64002	1.04841	1.45106	1.49256	1.7393
A192023	?		289	29.09		SL Golm	0.087478	0.121101	0.053935	0.0512717	0.069971	0.256362	0.292774	0.396524	0.139402	0.167005	0.160937	0.62303	0.166025	0.405372	0.271205	0.485542	0.226024	0.591637	0.424645	0.586622	0.55136	0.310188	0.347553	0.793194	0.519666	0.832088	1.09751	0.910748
A196004	?	Peak 1 of 2	217	29.27		SL Golm	0.0739827	0.269344	0.0830753	0.0826606	0.035435	1.38806	1.48673	2.21596	0.943124	0.912828	0.87277	4.96872	0.856796	2.03353	2.92094	3.3194	1.77782	5.73334	1.75957	3.52674	2.77643	4.19909	1.37115	5.87249	6.24806	10.3822	10.0327	8.11964
A196004	?	Peak 2 of 2	217	29.8		SL Golm	0.0243024	0.12117	0.0181216	0.024667	0.0308515	1.31096	1.01002	1.09193	0.631763	0.494575	0.485819	5.93099	0.547119	1.14953	3.03598	1.91256	1.34432	7.20383	0.108128	0.320864	0.381576	4.49549	0.135118	1.1099	5.94898	8.63663	13.198	5.1121
A203003	?		204	30.78		SL Golm	0.186651	0.249901	0.0822449	0.0635648	0.128171	1.68011	2.33622	5.62531	1.5878	1.7327	1.55006	7.43667	1.29274	4.1416	3.84152	8.55322	2.81596	8.1936	12.8137	28.8972	31.3828	7.20552	15.7764	30.2195	13.3813	28.6043	15.6052	24.2104
Sim. Ethanolamine	?		174	16.41		NIST	0.0597702	0.140041	0.102647	0.089395	0.0664184	0.368517	0.146539	0.0873738	0.189636	0.106739	0.106965	0.885989	0.127071	0.146544	0.259464	0.150927	0.138664	0.0114385	0	0.00463909	0.00470669	0.0187804	0.00243763	0.00638015	0.00495886	0.0063044	0.0649327	0.003179
Sim. Hexose-phosphate	?		299	35.74		NIST	0	0	0	0	9.57981e-05	0.00829244	0.00217107	3.56278e-05	0	0	0.00445956	0.00649038	0	0	0.00344782	0	0.00156452	0.0178655	0	4.10675e-05	0	0.00501686	0	0.0252576	0.00152584	0	0.00846988	0
Sim. Pentonate	?		292	25.19		NIST	0.00213428	0.00476277	0.00279899	0	0.00288829	0.0248158	0.0196219	0.0179926	0.0189773	0.0147713	0.0174455	0.0467796	0.0120188	0.0205621	0.0350065	0.03089	0.0258926	0.0653078	0.0286926	0.0451568	0.0551498	0.0481608	0.0299507	0.0456846	0.0487789	0.0589381	0.0787011	0.0522813
Sim. Pentose 1	?		217	20.47		NIST	0.154463	0.437132	0.113821	0.0785093	0.118528	0.597223	0.402265	0.495464	0.293571	0.346204	0.190365	1.10034	0.238345	0.408999	0.490052	0.402282	0.431372	1.06335	0.444466	0.887275	0.789203	0.585312	0.434451	0.757499	0.491246	0.990058	1.2362	0.604611
Sim. Pentose 2	?		103	23.27		NIST	0.0197248	0.0421274	0.013947	0.0131191	0.0192752	0.0984256	0.0745863	0.099899	0.0474663	0.0501109	0.0437709	0.304074	0.0398684	0.0672551	0.0988697	0.103434	0.0635943	0.236404	0.0758103	0.13903	0.158266	0.126786	0.0827145	0.154427	0.140489	0.21208	0.279114	0.161369
U5.62	?		200	5.62			0.313361	0.675378	0.460634	0.710787	0.279996	1.81483	0.634581	0.504149	0.823855	0.557077	0.475538	1.76813	0.920293	0.373882	1.37093	0.441921	0.766777	1.45218	0.0598449	0.023609	0.00686301	0.593773	0.00806987	0.221565	0.345049	0.181292	1.13743	0.110425
U12.9	?		184	12.9			0.152606	0.085446	0.0713008	0.0688546	0.0652127	0.123643	0.104417	0.0675703	0.0648367	0.0514975	0.023718	0.115747	0.0993313	0.0908978	0.0312541	0.0393772	0.0239467	0	0	0	0	0	0	0	0	0	0	0
U18.54	?		200	18.54			0.0764871	0.130372	0.0706017	0.0541156	0.0562336	0.368802	0.215108	0.207579	0.162646	0.104089	0.124425	0.580071	0.142161	0.162808	0.212806	0.161246	0.145401	0.00668991	0.00456331	0.00576939	0.00745996	0.00619546	0.0062169	0.00435703	0.00485496	0.0049992	0.00595069	0.0037145
U29.93	?		508	29.94			0	0.00237104	0.00105847	0.0013696	0.00128169	0.00490147	0.00549983	0.00763103	0.00534944	0.00531635	0.00478765	0.0113571	0.00277829	0.00663715	0.00578656	0.0100332	0.0055382	0.0189557	0.00380448	0.00711946	0.00691421	0.00507165	0.00401804	0.00990093	0.00886007	0.0159779	0.0266331	0.0132145
Internal standard
allo-Inositol	6 TMS		507	27.71		ES	7.90594e+06	7.72695e+06	8.01391e+06	7.71951e+06	7.77177e+06	6.86e+06	6.54073e+06	6.20042e+06	6.43051e+06	6.48689e+06	6.34239e+06	6.39678e+06	6.86174e+06	5.81997e+06	5.83375e+06	5.706e+06	6.3511e+06	5.61293e+06	5.35392e+06	5.15295e+06	5.52104e+06	5.40214e+06	5.05427e+06	5.50807e+06	4.78908e+06	4.973e+06	5.45335e+06	4.94664e+06

## Sheet: Suppl. Dataset S13
Suppl. Dataset S13. Metabolite analysis: List of metabolites. Pollen tubes were grown at 23°C for 3 h or 6 h, or shifted to 37 °C after 3 h for 3 h or 6 h (3+3h HS, 3+6h HS). Another batch of tubes was grown for 23°C for 3 h shifted to 37 °C for 3 h and then shifted back (3+3+3h HSR). Calculated relative abundances of the metabolites. The values quantified for a single ion were divided by the val…
		Averages, standard deviation (SD) and standard error of the mean (SEM)
Substance	ID	3h	SD	SEM	6h	SD	SEM	3h+3h	SD	SEM	3h+3h+3h	SD	SEM	3h+6h	SD	SEM	3h_1	3h_2	3h_3	3h_4	3h_5	6h_1	6h_2	6h_3	6h_4	6h_5	6h_6	3h+3h_1	3h+3h_2	3h+3h_3	3h+3h_4	3h+3h_5	3h+3h_6	3h+3h+3h_1	3h+3h+3h_2	3h+3h+3h_3	3h+3h+3h_4	3h+3h+3h_5	3h+3h+3h_6	3h+6h_1	3h+6h_2	3h+6h_3	3h+6h_4	3h+6h_5
Amino acids
Alanine	ES	1	0.323565	0.144703	4.49498	0.755135	0.308283	12.4822	4.05105	1.65383	12.4275	4.37491	1.78605	23.9504	1.40106	0.626571	0.58189	1.57137	1.04033	0.872967	0.933446	5.36751	5.36582	4.51917	4.12352	3.169	4.42489	18.3437	5.55439	10.7462	15.5691	13.6686	11.0113	18.7212	6.98419	11.5139	13.4616	16.591	7.29332	21.4115	23.9192	24.9848	25.4662	23.9702
Asparagine	ES	1	1.08292	0.484296	2.67385	3.38612	1.38238	5.81772	5.59767	2.28524	5.33311	7.55151	3.08289	16.8439	15.3131	6.84823	0	3.08645	0.880895	0.635133	0.397525	10.1082	1.14413	0	2.20493	1.31794	1.26785	12.8269	0	0.782564	14.1238	4.18999	2.98308	15.3485	0	0	0	16.6501	0	0.777333	12.9797	15.1578	45.8581	9.44636
Aspartate	ES	1	0.471369	0.210802	2.285	1.06449	0.434577	3.91361	1.85795	0.758503	8.62953	6.69083	2.73152	5.73896	2.56495	1.14708	0.80024	1.91399	0.767623	0.578013	0.940132	4.56893	2.41551	1.52531	1.78646	1.89588	1.51791	6.93352	1.60258	2.81542	5.40166	2.30901	4.41949	23.3625	3.99582	5.91119	7.2671	6.78523	4.45534	5.47843	4.27699	4.3506	10.7529	3.83583
Glutamate	ES	1	0.433524	0.193878	2.77019	0.660796	0.269769	4.43051	1.09355	0.44644	4.0415	1.07573	0.439166	4.38037	0.554446	0.247956	0.719911	1.8518	0.843245	0.680625	0.904421	3.87487	3.43048	2.65465	2.28165	2.05235	2.32713	4.93494	2.08042	4.26832	5.20359	5.12361	4.97218	4.01011	2.56057	4.17963	6.14282	3.83616	3.51973	4.2993	3.96559	4.36545	5.41927	3.85226
Glycine	ES	1	0.328103	0.146732	4.61849	0.802252	0.327518	11.3198	4.34969	1.77575	20.1349	7.25275	2.96092	30.8472	5.95216	2.66189	0.614735	1.60223	0.998084	0.847615	0.937337	5.9366	4.69262	3.88041	5.14886	3.48256	4.56987	18.1331	4.67026	8.06439	14.7529	11.6179	10.6804	33.4737	11.6214	18.7879	22.2589	21.9809	12.6865	26.116	27.7564	31.1546	42.2489	26.96
Isoleucine	ES	1	0.334469	0.149579	1.71293	0.290674	0.118667	4.33292	2.01932	0.824383	4.38162	1.29392	0.528239	8.39185	5.33476	2.38578	0.730301	1.64398	0.846409	0.780221	0.999085	2.14317	2.00846	1.64003	1.64751	1.25741	1.58097	7.52955	2.10493	4.29524	5.27113	1.5742	5.22247	5.16743	4.90053	2.62023	5.40023	2.5417	5.65958	12.3103	3.2565	16.81	6.16556	3.41687
Leucine	ES	1	0.321684	0.143862	1.3231	0.301728	0.12318	3.04417	1.26274	0.515513	2.84412	0.796187	0.325042	6.27087	1.51951	0.679544	0.784962	1.62613	0.765773	0.845907	0.977228	1.77672	1.38136	1.31755	1.28809	1.42266	0.752222	5.60513	1.45741	2.4165	3.12296	2.84183	2.82122	4.29695	1.98123	3.05425	3.01625	2.80628	1.90979	4.83496	5.34135	6.22989	9.16546	5.78268
Lysine	ES	1	0.326916	0.146201	2.41732	0.591767	0.241588	7.08193	4.91217	2.00539	2.5049	2.31495	0.945075	26.5188	11.6068	5.19071	0.457637	1.24861	0.973832	0.908418	1.4115	1.66372	2.1336	3.10467	2.06099	3.31995	2.22099	2.10209	2.06788	6.02457	5.53269	15.8248	10.9395	2.09039	0	0.844344	4.79668	6.39491	0.903102	9.59659	20.5375	43.3395	24.5595	34.5609
Methionine	ES	1	0.599278	0.268005	2.86103	0.652488	0.266377	4.88897	1.01744	0.415367	6.67823	2.07173	0.845781	10.5024	1.12375	0.502555	0.580148	2.17473	0.847623	0.567079	0.830417	4.00152	3.44806	2.45253	2.74487	2.20801	2.31119	5.00136	2.70064	5.18288	5.79179	5.08194	5.57522	2.99495	5.75119	7.94588	8.51418	9.04617	5.81703	9.33626	10.4562	11.3337	12.14	9.24579
Phenylalanine	ES	1	0.715984	0.320198	1.78355	0.365152	0.149073	5.98087	1.71994	0.702162	5.42932	1.81068	0.739209	16.2504	1.46855	0.656754	0.419693	2.39511	0.634472	0.624473	0.926248	2.46586	2.07508	1.60733	1.58255	1.48035	1.49013	5.4258	2.66827	5.51911	7.35852	7.4487	7.4648	3.0124	4.101	6.14609	8.45634	6.52296	4.33716	15.379	15.7245	18.9631	16.4654	14.72
Pipecolate	ES	1	0.316271	0.141441	3.46499	0.884364	0.36104	7.43613	2.96248	1.20943	11.746	4.67046	1.90671	17.461	6.36018	2.84436	0.892035	1.5358	0.759577	0.655259	1.15733	3.78709	4.07513	3.57912	2.5478	2.10542	4.69539	8.57986	3.49112	5.04557	5.43064	10.7617	11.3079	8.18649	18.4352	4.0404	11.2133	14.9143	13.6865	17.1317	25.1598	13.5823	7.91365	23.5177
Proline	ES	1	0.586223	0.262167	11.7682	2.86805	1.17088	14.9216	6.03831	2.46513	70.7164	26.4239	10.7875	79.0407	30.8516	13.7973	1.7863	1.31622	0.542177	0.13793	1.21737	13.3432	15.5637	10.7883	9.03592	7.57259	14.3057	18.9727	6.28268	8.52161	13.0566	21.9344	20.7618	59.4222	74.4203	28.858	59.7694	87.6421	114.186	89.8332	69.9568	64.3923	39.3489	131.672
Serine	ES	1	0.472046	0.211105	2.31954	1.24581	0.508599	3.82873	2.81121	1.14767	14.3767	18.7809	7.66727	23.9617	16.5084	7.3828	0.418092	1.83946	1.09324	0.842126	0.807087	5.01349	2.12581	1.44897	2.27481	1.5006	1.55353	9.85389	1.12352	2.47768	3.51037	2.49956	3.50735	53.0656	2.05121	2.87831	3.46278	22.6102	2.19208	3.83102	18.427	26.564	53.5769	17.4095
Threonine	ES	1	0.352262	0.157536	2.46034	0.541226	0.220955	6.35002	2.84232	1.16037	8.40713	2.89744	1.18287	17.817	4.53077	2.02622	0.697975	1.68	0.888782	0.76949	0.963751	3.47328	2.7564	2.31095	2.3244	1.74962	2.14738	11.9424	2.46521	5.05874	6.68911	6.11001	5.83461	13.7817	5.03098	7.81209	9.1219	9.21585	5.4802	14.34	14.8618	17.9748	26.5269	15.3818
Valine	ES	1	0.220666	0.0986848	1.38956	0.247952	0.101226	5.86426	1.97201	0.80507	5.95617	1.63181	0.666182	13.1205	2.43125	1.08729	0.824277	1.40148	0.911774	0.800546	1.06192	1.8881	1.42681	1.33006	1.24204	1.08445	1.36593	9.3366	2.64852	5.20663	5.96923	6.48532	5.53927	8.55462	4.11126	5.63662	6.73243	6.8316	3.87049	11.5352	11.247	13.0997	17.8164	11.9043
β-Alanine	ES	1	0.576594	0.257861	2.48546	1.35545	0.553362	4.37048	3.60854	1.47318	5.53808	3.90034	1.59231	5.48398	2.69183	1.20382	0.384553	2.06122	1.04289	0.890026	0.621313	5.29803	2.2502	1.16926	2.7689	1.55175	1.87463	11.9548	1.54154	1.99092	5.41486	2.70208	2.61874	13.8473	2.4991	4.27583	4.68527	5.64842	2.27252	4.10883	4.24175	4.53442	10.8404	3.69448
Sugars
Fructose	ES	1	0.170123	0.0760814	7.70717	1.43763	0.586909	12.7108	5.33879	2.17955	34.2772	8.28548	3.38253	56.8275	8.5412	3.81974	0.905226	1.28708	0.91569	0.803922	1.08808	6.46778	7.87584	10.6699	7.45409	6.31709	7.45835	8.74327	4.89041	9.56209	17.1296	15.8061	20.1334	32.7086	25.3041	25.0001	46.0504	32.3049	44.2949	51.1469	44.1635	67.7	64.1683	56.9589
Fructose-6-phosphate	ES	1	0.347796	0.155539	5.61762	1.14806	0.468692	5.53322	1.47207	0.600968	7.15114	1.74942	0.714199	5.16701	0.550999	0.246414	0.712925	1.66639	0.986269	0.741983	0.892438	6.49134	7.12276	5.61934	4.83854	3.59417	6.03956	7.53462	2.85608	5.87852	6.6529	5.4077	4.8695	8.75021	5.50485	6.59956	10.2571	5.92489	5.87022	5.38709	4.55584	4.63215	6.0666	5.19335
Glucose	ES	1	0.250903	0.112207	9.05978	2.08194	0.84995	13.8083	6.76188	2.76053	67.4546	17.771	7.255	75.0252	14.43	6.4533	0.841801	1.44832	0.849469	0.762364	1.09804	7.69033	10.0706	12.8051	9.70676	6.52903	7.55681	8.9437	4.81637	12.0621	13.7603	16.9276	26.3398	66.8972	47.1	50.0575	92.3213	58.8645	89.4872	65.8272	54.8577	90.5121	92.2999	71.629
Glucose-1-phosphate	ES	1	0.392952	0.175734	8.38565	1.72649	0.704838	8.5257	2.31794	0.946293	10.8394	2.77105	1.13127	7.53046	0.664102	0.296995	0.760588	1.75304	0.998419	0.652955	0.834997	8.91861	10.5419	7.83807	7.08464	5.66258	10.2682	11.7982	4.49844	8.7644	10.0146	9.17101	6.9075	13.4066	7.70078	9.51633	15.5946	10.1759	8.64202	7.17224	6.80232	7.65443	8.74247	7.28086
Glucose-6-phosphate	ES	1	0.40735	0.182172	9.62062	2.01414	0.822269	9.81673	2.80876	1.14667	13.4236	3.84379	1.56922	8.71724	0.765485	0.342335	0.742143	1.76875	1.02144	0.611253	0.856416	10.8349	11.9733	8.80991	8.22839	6.31135	11.566	13.2761	4.67015	10.0833	12.1171	10.628	8.12574	16.8646	9.05232	11.837	20.104	12.3134	10.3703	8.49879	7.72938	9.23545	9.89823	8.22434
Ribose	ES	1	0.749533	0.335201	4.22378	1.19307	0.487069	7.63125	5.18455	2.11658	7.26854	2.69984	1.10221	9.03445	2.25007	1.00626	0	2.2591	0.699678	0.7631	1.27812	6.49191	4.48619	4.66608	3.56568	2.96769	3.16514	18.7273	2.92625	4.76854	7.47814	6.96888	4.91834	12.3638	4.12485	7.08718	8.28483	7.08812	4.66243	7.21896	7.11448	9.78767	13.106	7.94512
Sedoheptulose	ES	1	0.46347	0.20727	15.8281	2.85787	1.16672	42.6557	19.2337	7.85213	78.6046	24.0822	9.83152	113.05	17.1128	7.65306	0.647236	1.86984	0.744123	0.653338	1.08546	20.2635	17.0229	17.49	14.4268	11.1757	14.5898	79.4771	15.8642	35.4568	48.0926	42.4237	34.6198	112.09	48.9067	82.406	106.101	67.7875	54.3361	109.811	91.6716	117.669	142.739	103.358
Sucrose	ES	1	0.39589	0.177048	1.02572	0.399954	0.16328	2.17184	0.995174	0.406278	1.69654	0.407484	0.166354	1.57269	0.574126	0.256757	1.48036	1.33251	1.11245	0.565631	0.509059	0.890872	1.3778	1.33774	1.49541	0.507553	0.544917	0.837889	0.853669	3.01369	2.1362	3.01864	3.17093	1.3598	1.67201	2.47591	1.51924	1.24872	1.90357	1.48018	2.47055	0.997051	0.970166	1.94552
Threonate	ES	1	0.874249	0.390976	4.51956	0.912687	0.372603	7.73189	2.57479	1.05116	12.2503	2.35065	0.959648	18.991	2.86789	1.28256	0	2.23672	0	1.36178	1.4015	6.15537	5.00368	4.77677	3.93924	3.43339	3.80891	12.1881	3.59253	6.62344	8.82838	7.97175	7.18716	15.0124	9.02282	13.8984	13.6666	12.8226	9.07897	19.8034	17.9694	15.5317	24.0443	17.6061
Xylose	ES	1	0.677648	0.303053	6.15169	1.78806	0.729971	8.82987	5.75972	2.3514	15.5146	7.67079	3.13159	13.4133	4.58315	2.04965	0.785348	2.05292	0	0.827652	1.33408	9.87064	6.10314	6.2063	5.58591	4.4371	4.70704	21.2918	3.54438	7.12242	8.18015	7.07586	5.76461	31.8391	9.75843	12.6529	16.7131	12.5023	9.6219	11.5747	10.2537	11.7773	22.5175	10.9434
Organic acids
2-Isopropylmalate	ES	1	1.68007	0.751351	37.7037	17.1177	6.98826	152.358	59.5578	24.3144	218.497	59.8856	24.4482	259.237	43.7623	19.5711	0	4.31841	0	0	0.681591	47.1426	48.8135	47.5753	41.2298	0	41.4608	251.695	56.9402	139.177	182.251	164.738	119.346	233.336	150.759	266.946	315.137	152.741	192.066	317.505	224.473	227.619	307.675	218.913
2-Oxoglutarate	ES	1	0.504148	0.225462	5.76993	1.08969	0.444864	20.7855	9.34398	3.81466	53.9556	15.6073	6.37165	48.1818	8.46389	3.78517	0.67552	2.00435	0.794499	0.794946	0.730682	6.7282	6.28476	7.29072	5.00842	4.12612	5.18137	38.5172	7.69758	16.4891	23.8785	20.5162	17.6146	63.9648	34.6555	61.3396	79.3589	39.6623	44.7524	59.7073	44.0036	39.9598	56.9831	40.2554
Adipic acid	ES	1	0.768395	0.343637	2.71953	2.56279	1.04626	4.30893	5.52541	2.25574	4.20758	4.34118	1.77228	4.57219	3.28159	1.46757	2.03784	1.74321	0.703448	0.5155	0	7.89091	3.53991	2.3881	1.5333	0.96499	0	16.5752	2.88855	2.15018	2.11672	1.331	0.791969	13.4574	1.88694	1.80982	1.6301	5.20925	1.25203	1.82886	3.69668	3.60001	10.9949	2.74049
Citrate	ES	1	0.367459	0.164333	2.56492	0.462284	0.188727	4.16437	1.46808	0.599342	5.79209	2.01981	0.824582	6.0992	1.7898	0.800421	0.695941	1.70069	0.771407	0.80341	1.02856	3.41723	2.8838	2.55087	2.24522	2.123	2.16941	6.57669	1.78603	3.63384	5.18315	3.90777	3.89875	9.74573	3.63821	5.71133	6.26134	5.58855	3.80739	5.03041	5.11886	6.16511	9.53442	4.64718
Fumarate	ES	1	0.298137	0.133331	9.7148	2.45394	1.00182	10.4832	5.03555	2.05576	25.6522	9.21733	3.76296	10.8013	2.05046	0.916995	0.759312	1.58822	0.874208	0.882325	0.89594	14.4566	11.052	9.21934	8.31001	6.95127	8.29966	20.682	4.1652	8.82513	11.2961	9.27453	8.65615	43.4199	16.3403	25.2545	29.9109	22.0633	16.9242	11.2245	9.70167	8.98249	14.6192	9.47854
Glycerate	ES	1	0.403671	0.180527	2.42983	0.378212	0.154404	4.93807	1.56903	0.640555	6.60975	1.48225	0.605127	8.99854	1.25528	0.561377	0.752125	1.74969	0.748798	0.654729	1.09466	2.87806	2.6326	2.74939	2.34397	2.22774	1.74725	7.6791	2.38811	4.43392	5.60013	4.73006	4.79707	8.98841	4.83504	7.16741	7.51792	6.31548	4.83423	9.26835	8.11241	8.39189	11.3283	7.89178
Lactate	ES	1	0.389251	0.174078	1.6378	0.327941	0.133881	2.14788	1.21385	0.49555	2.54569	0.72109	0.294384	2.37743	0.388932	0.173936	1.64062	1.26178	0.682531	0.765891	0.649184	1.82541	1.69586	2.10889	1.06022	1.71224	1.42418	4.68409	1.15155	2.40045	1.78295	1.75008	1.11817	3.99271	2.52397	2.36164	2.62734	2.11862	1.64984	2.79684	1.9738	2.13062	2.89909	2.08679
Malate	ES	1	0.414119	0.1852	9.65595	2.00626	0.819052	12.5297	4.41714	1.80329	50.2419	11.0369	4.50578	15.807	3.43788	1.53747	0.657852	1.80964	0.899777	0.755539	0.877191	12.2645	11.6664	10.5097	8.78652	6.57188	8.13677	19.9073	5.08866	11.9814	14.7281	12.3981	11.0747	63.2662	33.4204	58.0588	57.6901	51.434	37.5818	17.0313	16.8922	11.8836	21.0706	12.1572
Oxalate	ES	1	0.269138	0.120362	2.32736	0.797581	0.325611	3.22708	1.60934	0.65701	3.26071	1.19894	0.489466	6.77549	1.84296	0.824197	1.27962	1.34849	0.934433	0.722094	0.715369	3.42764	2.55075	3.16669	2.00099	1.58037	1.23772	6.68394	2.37586	3.18004	2.7797	2.6375	1.70542	5.62307	2.88724	2.52618	2.63651	3.88818	2.00306	3.94782	6.05292	8.02508	9.3847	6.4669
Pyruvate	ES	1	0.250065	0.111832	3.02702	0.697703	0.284836	3.74634	1.73795	0.709516	5.67945	1.22405	0.499718	6.04891	0.550233	0.246072	0.843402	1.48642	0.789496	0.933028	0.947656	3.77859	3.1493	4.07368	2.29971	2.47843	2.38243	7.47339	2.05138	3.39664	3.60871	3.08519	2.86275	7.59556	4.19885	5.7384	6.57506	5.80735	4.16147	6.23864	5.63372	5.74963	7.04549	5.57704
Suberic acid	NIST	1	0.777667	0.347783	2.82117	2.72116	1.11091	4.54938	7.15043	2.91915	4.5236	5.6858	2.32122	5.26879	4.36351	1.95142	2.13002	1.72296	0.597786	0.345636	0.203602	8.3907	3.45955	2.76206	1.26599	0.643763	0.404974	20.4082	2.65999	2.14193	1.60013	0	0.486093	16.8929	1.60262	1.4566	1.30683	4.90064	0.98204	1.77972	3.8919	3.76814	13.8656	3.03854
Succinate	ES	1	0.401869	0.179721	4.27005	0.876614	0.357876	5.87938	2.4172	0.986819	5.85599	1.59379	0.650662	12.9601	2.82793	1.26469	0.825396	1.8015	0.83103	0.746581	0.795489	5.46775	4.79454	4.7789	3.99245	2.7201	3.86657	10.6066	2.51105	4.80673	6.07334	5.81452	5.46402	7.0711	5.343	4.97623	4.32399	8.82254	4.59906	17.6936	8.94321	12.1928	13.639	12.3319
β-Lactate	NIST	1	0.197975	0.0885372	4.09698	0.606853	0.247747	4.62593	1.51266	0.617542	5.05009	0.9186	0.375017	2.72668	0.416855	0.186423	1.12401	1.28798	1.00669	0.720044	0.861284	4.79305	4.17634	4.46206	4.15738	2.84048	4.15258	7.54937	2.61655	4.27226	4.74251	4.91071	3.66417	6.66518	4.1038	5.52088	5.44295	4.35022	4.21752	2.99982	2.43589	2.61467	3.37832	2.20467
γ-Aminobutyrate	ES	1	0.96092	0.429736	9.75085	8.58545	3.50499	24.788	29.3723	11.9912	79.1768	100.142	40.8828	54.4296	50.2511	22.473	0.133677	2.86722	0.723558	0.780877	0.494666	27.5471	6.46219	2.05153	12.6427	4.74385	5.05774	86.5544	2.67069	4.50466	33.2852	11.2669	10.446	296.565	11.8117	30.4084	40.1127	83.6969	12.4667	21.4371	33.5552	36.2875	154.387	26.4817
Polyols
Erythritol	NIST	1	0.328937	0.147105	3.23797	0.394836	0.161191	6.55686	2.37886	0.971166	6.75732	1.7492	0.714109	7.00922	1.41623	0.633357	0.961221	1.63091	0.929566	0.753291	0.725011	3.607	3.61943	3.56788	3.19676	2.67848	2.75828	10.6126	2.8413	5.12921	7.30628	7.44786	6.00391	8.41565	4.59579	7.14879	9.40668	6.00998	4.96704	5.98201	5.63095	7.46457	9.55987	6.40871
Glycerol	ES	1	0.753431	0.336945	0.680407	0.0732789	0.029916	0.554707	0.106504	0.0434799	0.396193	0.181073	0.0739226	0.570124	0.0678605	0.0303482	1.4999	2.2462	0.305267	0.469303	0.479335	0.696696	0.732567	0.685924	0.596284	0.790542	0.580427	0.710987	0.402213	0.651231	0.506018	0.468231	0.58956	0.608957	0.439101	0.377243	0.211607	0.131561	0.608686	0.525601	0.631758	0.457602	0.613866	0.621794
Glycerol-3-P	ES	1	0.352492	0.157639	1.23615	0.27583	0.112607	5.3322	2.60731	1.06443	1.36882	0.576759	0.235461	2.9962	0.997613	0.446146	0.699878	1.67259	0.925019	0.730988	0.971523	1.50264	1.44728	1.07815	1.11203	0.76329	1.51352	10.2834	1.71384	4.68474	5.82724	5.69591	3.78801	2.54773	0.778518	1.13045	1.48357	1.33576	0.936919	1.87099	2.73915	2.75261	4.87283	2.74542
Inositol-1-phosphate	NIST	1	0.596836	0.266913	1.77799	0.602847	0.246111	2.48756	0.917955	0.374753	0.911018	0.226389	0.0924231	1.09562	0.243662	0.108969	1.02094	2.13456	0.552677	0.50004	0.791789	2.84286	2.00456	1.93459	1.21122	0.975978	1.69875	4.2122	1.36286	3.03699	1.91461	2.09876	2.29992	1.04662	0.614945	1.22631	1.10674	0.76973	0.701764	1.09142	0.744386	1.34621	1.37736	0.918697
myo-Inositol	ES	1	0.711757	0.318307	2.80518	0.650868	0.265716	5.84256	2.03213	0.829614	7.50951	1.97349	0.805672	11.2535	0.935751	0.418481	0.816139	2.39739	0.563122	0.447305	0.776045	3.74756	2.90084	3.43706	2.57502	2.3645	1.80613	8.58612	2.15004	4.64352	7.08771	6.62554	5.96241	8.91122	4.32767	9.25926	9.72947	7.08251	5.74691	10.8782	10.1373	12.2222	12.4938	10.536
Others
Ethanolamine	ES	1	0.715884	0.320153	2.3047	0.755579	0.308464	3.10884	1.8641	0.761014	1.39326	0.525926	0.214708	2.09389	0.621284	0.277847	0.591815	2.41893	0.564972	0.594849	0.829438	3.52346	2.27238	2.01801	2.75924	2.23299	1.02211	6.6048	0.802425	1.86757	4.20969	2.63338	2.53514	2.40212	0.790557	1.57383	1.39856	1.28518	0.909297	1.69166	1.70476	2.15267	3.28023	1.64012
Hypotaurine	ES	1	0.531469	0.23768	5.04958	1.78406	0.728339	7.80294	5.4915	2.24189	14.9577	7.48176	3.05442	17.9529	6.91041	3.09043	0.443054	1.9996	1.01038	0.763769	0.783202	8.72663	5.0966	3.60158	5.20215	3.33265	4.33791	18.8997	2.22814	3.67438	9.61179	7.00175	5.40191	29.3796	6.39905	12.3978	16.8846	16.2592	8.42622	13.0944	13.0408	17.9042	31.313	14.4118
Phosphate	ES	1	0.327033	0.146254	1.81792	0.167594	0.0684201	2.08697	0.330749	0.135028	2.11367	0.210423	0.0859047	2.39855	0.0833865	0.0372916	0.817312	1.60502	0.762491	0.731744	1.08344	1.97863	1.83634	1.97169	1.82648	1.82087	1.47349	2.40502	1.40336	2.08041	2.33466	2.24601	2.05234	2.30899	1.76234	2.38115	2.21293	2.02373	1.99288	2.28847	2.41247	2.48052	2.49406	2.31724
Phospho-Ethanolamine	ES	1	0.691336	0.309175	2.55038	0.861234	0.351597	4.63773	2.65579	1.08422	0.816594	0.493676	0.201542	1.70792	0.518741	0.231988	0.510103	2.35889	0.706501	0.551942	0.872561	4.33609	2.66156	2.41038	2.30292	1.91652	1.67483	9.76708	1.26422	2.98185	5.7238	4.0887	4.00074	1.82751	0.422372	0.582432	0.74987	0.955152	0.362225	1.06308	1.63996	1.55705	2.6542	1.6253
Putrescine	ES	1	0.951201	0.42539	5.39428	5.10859	2.08557	7.20817	10.3707	4.23383	8.03875	10.3384	4.22064	6.09378	4.0452	1.80907	0.468864	2.88178	0.665705	0.682165	0.301482	16.2535	5.29238	1.92006	5.20021	2.69216	1.00741	30.0645	1.03419	1.58589	6.35239	2.53852	1.67353	30.1284	1.49501	2.43605	2.93015	10.1682	1.07458	1.64634	4.07278	6.87283	13.4751	4.40181
Urea	ES	1	0.370759	0.165808	3.46831	3.13954	1.28171	8.56406	11.8991	4.8578	8.47152	10.9515	4.47092	4.35743	2.32773	1.04099	0.589237	1.61385	1.04777	1.10698	0.642164	10.0813	1.72167	0.915561	1.82046	4.34051	1.93035	34.9638	1.20699	3.68452	6.12119	2.69306	2.71477	32.7749	2.96395	2.91759	2.87188	6.55001	2.7508	3.69463	3.58169	3.21039	8.92071	2.37975
Unknown analytes
A115001	SL Golm	1	0.470632	0.210473	1.46488	0.447123	0.182537	1.20746	0.425859	0.173856	0.614052	0.346047	0.141273	0.478818	0.0387272	0.0173193	0.708341	1.91468	0.630331	0.781064	0.965585	1.81616	1.55403	1.53385	1.44842	1.90456	0.532234	1.81298	0.598686	0.822647	1.63711	1.09356	1.27977	0.600008	0.375817	1.36593	0.526945	0.449989	0.365626	0.467151	0.449395	0.497289	0.544441	0.435812
A171005	SL Golm	1	0.510193	0.228165	1.69782	0.332647	0.135803	8.96256	5.1718	2.11138	9.99929	3.90097	1.59257	22.603	7.74244	3.46252	0.693453	2.00848	0.804063	0.637278	0.856729	2.15302	1.87933	1.98326	1.57735	1.35367	1.24028	19.4084	2.85057	5.80646	10.0018	7.34701	8.36106	17.4553	5.65881	11.4686	9.38213	9.81316	6.21779	19.2565	16.8988	21.7779	37.7032	17.3787
A174025	SL Golm	1	0.26665	0.11925	2.96573	0.862179	0.351983	3.42188	1.45231	0.592903	0	0	0	0	0	0	1.19379	1.29387	0.9899	0.518873	1.00357	2.50331	4.67661	3.2271	2.35274	2.03102	3.00362	6.22533	1.62029	3.8518	2.81074	3.5839	2.43923	0	0	0	0	0	0	0	0	0	0	0
A192013	SL Golm	1	0.497527	0.222501	4.7016	1.82408	0.744679	5.28391	2.01241	0.821562	7.63357	1.46861	0.599558	10.5087	1.68664	0.754287	1.01345	1.95123	0.628329	0.606866	0.800129	4.84031	5.49888	8.22335	3.0605	3.64419	2.9424	8.32365	2.48678	5.83944	4.52406	7.04636	3.4832	7.36698	7.30352	10.0578	8.92022	5.64102	6.51189	11.6902	7.47316	10.3433	10.6391	12.3978
A192023	SL Golm	1	0.334606	0.14964	3.06836	1.179	0.481324	4.72782	2.06293	0.842189	6.10632	1.48169	0.604896	10.8225	2.44269	1.09241	1.13976	1.57783	0.702725	0.668024	0.91166	3.34016	3.81458	5.16635	1.81629	2.17592	2.09686	8.11752	2.16316	5.28163	3.53355	6.32617	2.94489	7.70849	5.53274	7.64316	7.18373	4.04147	4.52831	10.3346	6.77079	10.8414	14.2995	11.8662
A196004	SL Golm	1	0.75404	0.337217	11.9674	4.34177	1.77252	24.2995	12.0046	4.90087	29.6394	13.5774	5.54295	74.6653	17.0961	7.6456	0.679367	2.47333	0.762862	0.759054	0.325392	12.7462	13.6523	20.3487	8.66049	8.3823	8.01446	45.6266	7.86777	18.6734	26.8223	30.4814	16.3253	52.6479	16.1577	32.3852	25.4953	38.5593	12.591	53.9258	57.3746	95.3374	92.1278	74.5608
A196004	SL Golm	1	0.887279	0.396803	19.1115	7.22974	2.95153	52.9428	40.8023	16.6575	48.0918	63.0008	25.72	155.197	91.4249	40.8865	0.554566	2.76501	0.413524	0.562885	0.704011	29.9153	23.048	24.9172	14.4164	11.2859	11.0861	135.341	12.4849	26.2316	69.2792	43.6434	30.6764	164.387	2.4674	7.32191	8.70731	102.584	3.0833	25.3271	135.752	197.082	301.171	116.655
A203003	SL Golm	1	0.482946	0.21598	17.0204	10.2582	4.18788	32.9351	17.8352	7.2812	122.29	66.7622	27.2556	157.657	47.771	21.3638	1.31346	1.75855	0.578756	0.447304	0.901934	11.8229	16.4399	39.5852	11.1733	12.193	10.9078	52.3317	9.097	29.1443	27.0327	60.1888	19.8159	57.6582	90.1695	203.349	220.84	50.7051	111.018	212.654	94.1637	201.288	109.813	170.368
Sim. Ethanolamine	NIST	1	0.313216	0.140074	1.82892	1.04569	0.426899	3.10708	2.97248	1.21351	0.0763783	0.0688789	0.0281197	0.187128	0.260971	0.11671	0.652127	1.52792	1.11994	0.975351	0.724663	4.02073	1.59883	0.953299	2.06904	1.16459	1.16705	9.66665	1.38641	1.59888	2.83091	1.6467	1.51291	0.1248	0	0.0506151	0.0513527	0.204905	0.026596	0.0696111	0.054104	0.0687847	0.708454	0.0346847
Sim. Hexose-phosphate	SL Golm	1	2	0.894427	130.123	159.557	65.1388	100.06	124.988	51.0261	199.407	341.433	139.389	367.996	502.495	224.723	0	0	0	0	5	432.808	113.315	1.85952	0	0	232.758	338.753	0	0	179.953	0	81.6569	932.454	0	2.14344	0	261.846	0	1318.27	79.6381	0	442.069	0
Sim. Pentonate	NIST	1	0.608888	0.272303	7.5242	1.20841	0.493331	11.3335	4.36336	1.78133	18.0395	5.17247	2.11165	22.5983	4.67592	2.09113	0.84799	1.89234	1.11209	0	1.14758	9.8598	7.79618	7.14882	7.54006	5.86891	6.93146	18.5865	4.77531	8.16974	13.9088	12.2732	10.2876	25.948	11.4001	17.9417	21.9121	19.1352	11.9	18.1514	19.3808	23.4173	31.2695	20.7724
Sim. Pentose 1	NIST	1	0.48942	0.218875	3.19073	1.08525	0.443051	5.21517	4.07632	1.66415	6.30822	2.4694	1.00813	8.75726	2.35318	1.05238	0.911552	1.94686	0.644539	0.606279	0.890774	4.54859	3.44689	4.61668	2.19358	2.3158	2.02281	14.0523	1.84246	3.1081	4.56912	4.78007	2.93892	10.9251	3.50346	6.42505	7.31403	5.85921	3.82253	7.1366	6.49247	9.80098	12.8988	7.45743
Sim. Pentose 2	NIST	1	0.723349	0.323491	2.14701	0.733799	0.299572	2.83614	1.51842	0.619893	3.88206	1.28751	0.525625	4.52058	1.48756	0.665258	0.855794	2.42191	0.630622	0.434977	0.656698	3.30888	2.22873	2.74509	1.62651	1.91812	1.05471	6.09636	1.32054	2.26604	2.71511	2.22882	2.39	5.89142	2.46254	4.9159	4.37254	3.24289	2.40705	4.19688	2.72172	5.48536	6.84911	3.34981
U5.62		1	0.365694	0.163543	1.64266	0.957298	0.390815	1.92677	1.01439	0.414123	0.732311	1.09046	0.445179	0.817883	0.772329	0.345396	0.642092	1.38388	0.943862	1.45644	0.573725	3.71867	1.30029	1.03303	1.68812	1.14148	0.9744	3.62299	1.88573	0.766103	2.80911	0.905517	1.57116	2.9756	0.122625	0.048376	0.0140626	1.21667	0.0165356	0.453998	0.707022	0.371476	2.33065	0.226266
U12.9		1	0.3686	0.164843	0.818791	0.372222	0.151959	0.752774	0.408816	0.166898	0	0	0	0	0	0	1.72079	0.963487	0.803986	0.776403	0.735338	1.39419	1.1774	0.761921	0.731098	0.580685	0.267444	1.30516	1.12006	1.02496	0.352421	0.444017	0.270022	0	0	0	0	0	0	0	0	0	0	0
U18.54		1	0.357446	0.159855	2.54129	1.117	0.456013	3.018	2.0171	0.823476	0.0792804	0.0113824	0.00464686	0.0615672	0.00954122	0.00426696	0.986141	1.68088	0.910261	0.697707	0.725014	4.75492	2.77337	2.67629	2.09698	1.342	1.60419	7.4788	1.83287	2.09906	2.74368	2.07893	1.87464	0.0862524	0.0588343	0.0743841	0.0961806	0.0798774	0.0801539	0.0561748	0.0625945	0.0644542	0.0767217	0.0478907
U29.93		1	0.622478	0.278381	4.589	0.781799	0.319168	5.7737	2.36761	0.966572	6.28803	4.28929	1.7511	12.2659	5.24108	2.34388	0	1.94961	0.870338	1.12617	1.05388	4.03028	4.52229	6.27469	4.39863	4.37142	3.93669	9.33847	2.28447	5.45746	4.75805	8.24989	4.55384	15.5865	3.12827	5.85404	5.68527	4.17021	3.30387	8.14113	7.28528	13.138	21.8993	10.8657
