# Supplementary material for: Heat stress leads to rapid lipid remodeling and transcriptional adaptations in Nicotiana tabacum pollen tubes
Source: Plant Physiol. 2022 Mar 18;189(2):490–515. doi: 10.1093/plphys/kiac127 (PMC9157110; doi:10.1093/plphys/kiac127)
Supplement: kiac127_Supplementary_Data [file kiac127_supplementary_data.zip › Supplemental datasets S14S16.xlsx]

## Sheet: Suppl. Dataset S14
Suppl. Dataset S14. Transcriptomics: Raw Counts. Pollen tubes were grown at 23°C for 3 h or 6 h, or shifted to 37 °C after 3 h for 3 h (3+3h HS). The table shows all detected genes, their gene lengths as well as the raw counts, counts per million (CPM) and reads per kilobase million (RPKM)-values from all analysed libraries.
Tobacco Gene	Length	Raw Counts									CPM									RPKM
		3h 1	3h 2	3h 3	6h 1	6h 2	6h 3	3+3h HS 1	3+3h HS 2	3+3h HS 3	3h 1	3h 2	3h 3	6h 1	6h 2	6h 3	3+3h HS 1	3+3h HS 2	3+3h HS 3	3h 1	3h 2	3h 3	6h 1	6h 2	6h 3	3+3h HS 1	3+3h HS 2	3+3h HS 3
LOC107758905	10004	201	222	242	136	178	184	50	98	81	8.78923	8.30254	9.61505	5.82094	6.72221	7.20328	3.35294	4.04989	3.30821	0.878571	0.829922	0.961121	0.581861	0.671952	0.72004	0.33516	0.404827	0.330688
LOC107758906	19846	116	173	162	112	139	146	68	112	121	5.07239	6.47	6.43652	4.79371	5.24936	5.71565	4.56	4.62844	4.94189	0.255587	0.32601	0.324323	0.241546	0.264505	0.288	0.229769	0.233218	0.249012
LOC107758907	797	9973	11307	11910	10766	13283	12694	7726	11710	12865	436.094	422.869	473.204	460.796	501.635	496.948	518.097	483.92	525.433	547.17	530.576	593.731	578.163	629.404	623.523	650.059	607.177	659.264
LOC107758908	2866	62	67	51	29	32	46	24	33	32	2.7111	2.50572	2.02631	1.24123	1.20849	1.80082	1.60941	1.36374	1.30695	0.945954	0.874293	0.707018	0.433088	0.421663	0.628339	0.561554	0.475833	0.456017
LOC107758909	7450	62	74	72	56	90	73	30	49	32	2.7111	2.76751	2.86068	2.39686	3.39887	2.85782	2.01177	2.02494	1.30695	0.363907	0.371478	0.383984	0.321726	0.456224	0.3836	0.270036	0.271805	0.175429
LOC107758911	2110	5960	8320	7409	8176	9408	9192	4732	8173	8391	260.616	311.158	294.372	349.941	355.295	359.851	317.323	337.753	342.706	123.515	147.468	139.513	165.849	168.386	170.545	150.39	160.072	162.42
LOC107758917	5477	52	95	89	82	85	81	55	67	91	2.27383	3.55289	3.53611	3.50968	3.21004	3.17101	3.68824	2.7688	3.71663	0.41516	0.648693	0.64563	0.640804	0.586095	0.578968	0.673405	0.505533	0.678588
LOC107758921	16956	90	101	115	129	116	115	85	115	104	3.93547	3.77728	4.56914	5.52133	4.38076	4.50205	5.70001	4.75242	4.24757	0.232099	0.22277	0.26947	0.325627	0.258361	0.265514	0.336165	0.28028	0.250506
LOC107758923	1616	960	899	820	751	837	877	331	528	536	41.9784	33.6216	32.5799	32.1436	31.6095	34.333	22.1965	21.8198	21.8913	25.9767	20.8054	20.1609	19.8908	19.5603	21.2457	13.7355	13.5024	13.5466
LOC107758925	6804	353	551	491	419	509	556	226	347	348	15.4358	20.6068	19.5082	17.9336	19.2225	21.7664	15.1553	14.3399	14.213	2.26864	3.02862	2.86717	2.63575	2.82517	3.19906	2.22741	2.10757	2.08892
LOC107758927	4363	443	490	463	411	415	510	230	347	342	19.3713	18.3254	18.3957	17.5912	15.6726	19.9656	15.4235	14.3399	13.968	4.4399	4.20019	4.21631	4.03191	3.59215	4.57612	3.53508	3.28671	3.20146
LOC107758929	1923	69	79	68	72	71	79	57	71	69	3.0172	2.95451	2.70175	3.08167	2.68133	3.09271	3.82236	2.9341	2.8181	1.56901	1.53641	1.40497	1.60253	1.39435	1.60828	1.9877	1.52579	1.46547
LOC107758930	6694	4207	5230	4843	2768	3096	3103	1345	2221	2309	183.962	195.596	192.42	118.473	116.921	121.477	90.1942	91.7837	94.3043	27.4816	29.2196	28.7452	17.6984	17.4665	18.1472	13.4739	13.7113	14.0879
LOC107758933	4512	97	94	66	68	69	102	33	48	55	4.24157	3.51549	2.62229	2.91047	2.6058	3.99312	2.21294	1.98362	2.24631	0.940063	0.779143	0.581181	0.645051	0.577526	0.885001	0.490457	0.439632	0.497853
LOC107758935	3949	435	460	401	318	342	380	165	277	249	19.0215	17.2035	15.9324	13.6107	12.9157	14.8763	11.0647	11.4471	10.1697	4.81678	4.35641	4.03454	3.44662	3.27063	3.76712	2.8019	2.89874	2.57525
LOC107758936	13786	1899	2048	1842	1350	1481	1491	602	944	1086	83.0385	76.5928	73.1857	57.7814	55.9303	58.3701	40.3695	39.0112	44.3545	6.02339	5.55584	5.30869	4.19131	4.05703	4.23401	2.92829	2.82977	3.21736
LOC107758938	5393	8	6	8	8	1	8	2	11	3	0.34982	0.224393	0.317853	0.342408	0.0377652	0.313186	0.134118	0.454579	0.122526	0.0648655	0.0416082	0.0589381	0.0634912	0.00700263	0.0580727	0.0248689	0.0842906	0.0227195
LOC107758940	5289	29	40	39	27	21	26	21	29	18	1.2681	1.49595	1.54953	1.15563	0.793069	1.01785	1.40824	1.19844	0.735157	0.239761	0.282842	0.292973	0.218496	0.149947	0.192448	0.266258	0.22659	0.138997
LOC107758941	2156	793	874	844	647	680	706	557	791	806	34.6759	32.6866	33.5335	27.6923	25.6803	27.6387	37.3518	32.6884	32.9187	16.0834	15.1608	15.5536	12.8443	11.9111	12.8194	17.3246	15.1616	15.2684
LOC107758942	7806	34	17	25	22	25	17	18	18	21	1.48673	0.63578	0.993291	0.941622	0.94413	0.66552	1.20706	0.743857	0.857683	0.19046	0.0814477	0.127247	0.120628	0.120949	0.0852576	0.154632	0.095293	0.109875
LOC107758948	5717	8	12	4	6	11	13	10	7	8	0.34982	0.448786	0.158927	0.256806	0.415417	0.508927	0.670589	0.289278	0.326736	0.0611894	0.0785003	0.0277989	0.0449197	0.0726635	0.08902	0.117297	0.0505996	0.0571517
LOC107758951	8126	1197	1531	1298	1104	1332	1246	616	980	964	52.3418	57.2576	51.5717	47.2523	50.3033	48.7787	41.3083	40.4989	39.3717	6.44128	7.04623	6.3465	5.81495	6.19041	6.0028	5.08347	4.98387	4.84516
LOC107758952	4466	75	79	89	67	62	72	34	49	49	3.27956	2.95451	3.53611	2.86767	2.34144	2.81867	2.28	2.02494	2.00126	0.73434	0.661556	0.791786	0.642111	0.524282	0.631141	0.510524	0.453413	0.44811
LOC107758954	7563	9	10	10	13	18	12	7	18	24	0.393547	0.373988	0.397316	0.556413	0.679774	0.469779	0.469412	0.743857	0.980209	0.0520359	0.0494497	0.0525342	0.0735704	0.0898815	0.0621155	0.0620669	0.0983548	0.129606
LOC107758955	2557	26	25	18	16	15	17	8	11	11	1.13691	0.934971	0.715169	0.684816	0.566478	0.66552	0.536471	0.454579	0.449263	0.444628	0.365652	0.279691	0.26782	0.22154	0.260274	0.209805	0.177778	0.175699
LOC107758956	3762	28	31	33	36	29	33	18	38	35	1.22437	1.15936	1.31114	1.54084	1.09519	1.29189	1.20706	1.57037	1.42947	0.325457	0.308178	0.348523	0.409579	0.291119	0.343406	0.320856	0.417428	0.379977
LOC107758957	2014	33	41	39	46	46	49	32	40	46	1.44301	1.53335	1.54953	1.96885	1.7372	1.91826	2.14588	1.65302	1.87873	0.716488	0.761347	0.769381	0.97758	0.862562	0.952465	1.06548	0.820763	0.932838
LOC107758960	8904	64218	78929	73376	76952	85904	83638	52712	85181	83255	2808.09	2951.85	2915.35	3293.62	3244.18	3274.28	3534.81	3520.14	3400.31	315.374	331.52	327.42	369.904	364.351	367.732	396.991	395.344	381.885
LOC107758961	4681	61	53	43	42	49	41	13	43	31	2.66738	1.98214	1.70846	1.79764	1.8505	1.60508	0.871766	1.77699	1.2661	0.569831	0.423443	0.364978	0.38403	0.39532	0.342892	0.186235	0.379618	0.270477
LOC107758962	5095	3088	3393	3105	2933	3231	2876	1624	2734	2860	135.03	126.894	123.367	125.535	122.019	112.59	108.904	112.984	116.808	26.5025	24.9056	24.2133	24.6389	23.9488	22.0982	21.3746	22.1754	22.9261
LOC107758963	5378	16	16	6	8	14	10	8	13	11	0.69964	0.598382	0.23839	0.342408	0.528713	0.391483	0.536471	0.53723	0.449263	0.130093	0.111265	0.0443268	0.0636683	0.0983103	0.0727934	0.0997529	0.0998941	0.0835371
LOC107758964	6110	27	41	29	17	38	27	18	21	23	1.18064	1.53335	1.15222	0.727617	1.43508	1.057	1.20706	0.867833	0.939367	0.193231	0.250958	0.188579	0.119086	0.234874	0.172996	0.197555	0.142035	0.153743
LOC107758965	3289	968	1126	1056	843	883	848	559	920	830	42.3282	42.1111	41.9566	36.0813	33.3467	33.1977	37.4859	38.0194	33.8989	12.8696	12.8036	12.7566	10.9703	10.1388	10.0936	11.3974	11.5596	10.3068
LOC107758966	13998	34	23	37	27	28	25	3	13	20	1.48673	0.860173	1.47007	1.15563	1.05743	0.978707	0.201177	0.53723	0.816841	0.106211	0.0614497	0.10502	0.0825566	0.0755412	0.0699176	0.0143718	0.0383791	0.0583541
LOC107758967	5921	223	264	217	220	233	219	66	129	121	9.75123	9.87329	8.62176	9.41622	8.79929	8.57347	4.42589	5.33098	4.94189	1.64689	1.6675	1.45613	1.59031	1.48612	1.44798	0.74749	0.900351	0.834638
LOC107758970	3549	19	28	28	25	28	29	12	18	22	0.830822	1.04717	1.11249	1.07003	1.05743	1.1353	0.804707	0.743857	0.898525	0.2341	0.29506	0.313465	0.301501	0.29795	0.319893	0.226742	0.209596	0.253177
LOC107758976	10638	18	22	15	13	21	14	15	17	22	0.787095	0.822775	0.595974	0.556413	0.793069	0.548076	1.00588	0.702532	0.898525	0.073989	0.077343	0.0560232	0.0523043	0.0745506	0.0515206	0.0945557	0.0660398	0.0844637
LOC107758977	1251	178	193	200	148	138	157	128	190	210	7.78349	7.21798	7.94633	6.33455	5.2116	6.14628	8.58354	7.85183	8.57683	6.22182	5.76977	6.35198	5.06359	4.16595	4.91309	6.86134	6.27644	6.85598
LOC107758979	2120	14	19	21	24	25	35	15	23	25	0.612185	0.710578	0.834364	1.02722	0.94413	1.37019	1.00588	0.950484	1.02105	0.288766	0.335178	0.393568	0.48454	0.445344	0.646316	0.474473	0.448342	0.481628
LOC107758980	3143	95	93	87	128	141	119	54	92	92	4.15411	3.47809	3.45665	5.47853	5.32489	4.65864	3.62118	3.80194	3.75747	1.3217	1.10662	1.09979	1.74309	1.69421	1.48223	1.15214	1.20965	1.1955
LOC107758981	7468	592	638	637	402	461	454	165	257	245	25.8867	23.8605	25.309	17.206	17.4098	17.7733	11.0647	10.6206	10.0063	3.46635	3.19503	3.389	2.30396	2.33125	2.37993	1.48162	1.42215	1.33989
LOC107758982	4683	30	30	24	33	29	26	31	18	30	1.31182	1.12197	0.953559	1.41243	1.09519	1.01785	2.07883	0.743857	1.22526	0.280125	0.239583	0.203621	0.301609	0.233865	0.217351	0.443909	0.158842	0.26164
LOC107758983	5020	254	310	250	241	280	206	142	226	252	11.1068	11.5936	9.93291	10.315	10.5743	8.06454	9.52236	9.33954	10.2922	2.21251	2.30949	1.97867	2.05479	2.10643	1.60648	1.89688	1.86047	2.05024
LOC107758984	7262	2325	2664	2611	1904	2040	2141	740	1174	1134	101.666	99.6305	103.739	81.4931	77.041	83.8164	49.6236	48.516	46.3149	13.9998	13.7194	14.2852	11.2219	10.6088	11.5418	6.83332	6.68081	6.37771
LOC107758990	1235	289	329	230	215	225	195	74	137	158	12.6372	12.3042	9.13827	9.20222	8.49717	7.63391	4.96236	5.66158	6.45305	10.2326	9.96293	7.39941	7.45119	6.8803	6.1813	4.0181	4.58428	5.22514
LOC107758995	3984	103	121	106	122	85	96	54	97	83	4.50393	4.52526	4.21155	5.22172	3.21004	3.75823	3.62118	4.00856	3.38989	1.1305	1.13586	1.05712	1.31067	0.805734	0.943332	0.908931	1.00617	0.850876
LOC107759000	5435	25	26	29	23	37	35	8	17	13	1.09319	0.97237	1.15222	0.984423	1.39731	1.37019	0.536471	0.702532	0.530947	0.201138	0.178909	0.211999	0.181127	0.257095	0.252105	0.0987067	0.129261	0.0976903
LOC107759003	3572	13	23	30	37	28	56	16	14	22	0.568457	0.860173	1.19195	1.58364	1.05743	2.1923	1.07294	0.578556	0.898525	0.159143	0.24081	0.333692	0.443348	0.296032	0.613747	0.300376	0.16197	0.251547
LOC107759004	4487	50	54	49	31	38	32	19	22	16	2.18637	2.01954	1.94685	1.32683	1.43508	1.25274	1.27412	0.909159	0.653473	0.487269	0.450086	0.433887	0.295706	0.31983	0.279194	0.283958	0.202621	0.145637
LOC107759005	1716	457	579	470	520	603	613	316	523	546	19.9835	21.6539	18.6739	22.2565	22.7724	23.9979	21.1906	21.6132	22.2998	11.6454	12.6188	10.8822	12.97	13.2706	13.9848	12.3488	12.5951	12.9952
LOC107759007	675	13	10	5	14	8	9	2	8	7	0.568457	0.373988	0.198658	0.599214	0.302122	0.352334	0.134118	0.330603	0.285894	0.842159	0.554057	0.294308	0.887725	0.447588	0.521977	0.198693	0.489783	0.423547
LOC107759012	3258	15	18	11	17	10	14	8	13	23	0.655912	0.673179	0.437048	0.727617	0.377652	0.548076	0.536471	0.53723	0.939367	0.201324	0.206623	0.134146	0.223332	0.115915	0.168225	0.164663	0.164896	0.288326
LOC107759014	866	16	36	30	31	27	29	9	16	14	0.69964	1.34636	1.19195	1.32683	1.01966	1.1353	0.60353	0.661206	0.571789	0.807898	1.55469	1.37638	1.53214	1.17744	1.31097	0.696917	0.763518	0.660264
LOC107759015	6118	1262	1386	1226	985	1075	1114	451	765	723	55.1841	51.8348	48.711	42.159	40.5976	43.6112	30.2436	31.6139	29.5288	9.01996	8.47251	7.96191	6.89098	6.63576	7.12834	4.94337	5.16736	4.82655
LOC107759019	8353	132	141	145	106	129	128	46	67	69	5.77203	5.27324	5.76109	4.53691	4.87171	5.01098	3.08471	2.7688	2.8181	0.691013	0.631299	0.689703	0.543147	0.583229	0.599902	0.369294	0.331474	0.337376
LOC107759022	2372	56	63	48	53	46	52	19	51	45	2.44874	2.35613	1.90712	2.26845	1.7372	2.03571	1.27412	2.1076	1.83789	1.03235	0.993308	0.804013	0.956346	0.732377	0.858225	0.53715	0.888531	0.774828
LOC107759029	17901	59	54	57	41	46	46	41	31	37	2.57992	2.01954	2.2647	1.75484	1.7372	1.80082	2.74941	1.28109	1.51116	0.144122	0.112817	0.126513	0.0980304	0.0970448	0.100599	0.15359	0.0715651	0.0844174
LOC107759030	11281	28	22	25	28	22	24	20	18	22	1.22437	0.822775	0.993291	1.19843	0.830835	0.939558	1.34118	0.743857	0.898525	0.108534	0.0729345	0.0880499	0.106234	0.073649	0.0832868	0.118888	0.0659389	0.0796494
LOC107759031	4712	21	23	33	12	24	21	10	12	16	0.918277	0.860173	1.31114	0.513612	0.906365	0.822114	0.670589	0.495905	0.653473	0.194881	0.18255	0.278256	0.109001	0.192352	0.174472	0.142315	0.105243	0.138683
LOC107759032	11520	106	120	80	96	72	74	34	44	70	4.63511	4.48786	3.17853	4.1089	2.71909	2.89697	2.28	1.81832	2.85894	0.402354	0.389571	0.275914	0.356675	0.236033	0.251473	0.197917	0.15784	0.248172
LOC107759036	4302	129	187	176	137	186	186	95	169	173	5.64085	6.99358	6.99277	5.86374	7.02433	7.28158	6.37059	6.98399	7.06568	1.31121	1.62566	1.62547	1.36303	1.63281	1.6926	1.48084	1.62343	1.64242
LOC107759038	13572	13	11	15	13	18	15	13	8	12	0.568457	0.411387	0.595974	0.556413	0.679774	0.587224	0.871766	0.330603	0.490105	0.0418846	0.0303115	0.0439121	0.0409971	0.0500865	0.0432673	0.0642327	0.0243592	0.0361115
LOC107759039	5594	3889	4313	3923	3745	3872	3835	1816	3001	3076	170.056	161.301	155.867	160.29	146.227	150.134	121.779	124.018	125.63	30.3998	28.8347	27.8633	28.6539	26.1399	26.8383	21.7696	22.1697	22.458
LOC107759046	4052	626	748	636	499	601	617	256	452	430	27.3734	27.9743	25.2693	21.3577	22.6969	24.1545	17.1671	18.6791	17.5621	6.75553	6.90383	6.23626	5.2709	5.6014	5.96113	4.23669	4.60984	4.33418
LOC107759050	2647	5	5	8	14	7	9	4	12	8	0.218637	0.186994	0.317853	0.599214	0.264356	0.352334	0.268236	0.495905	0.326736	0.0825982	0.0706438	0.12008	0.226375	0.0998702	0.133107	0.101336	0.187346	0.123437
LOC107759056	3345	38	24	43	18	36	22	20	34	29	1.66164	0.897572	1.70846	0.770418	1.35955	0.861262	1.34118	1.40506	1.18442	0.496755	0.268333	0.51075	0.230319	0.406442	0.257477	0.40095	0.420049	0.354087
LOC107759058	3673	29	31	16	15	16	25	10	14	13	1.2681	1.15936	0.635706	0.642015	0.604243	0.978707	0.670589	0.578556	0.530947	0.345248	0.315645	0.173075	0.174793	0.164509	0.26646	0.182573	0.157516	0.144554
LOC107759066	700	19	16	25	24	23	20	12	16	13	0.830822	0.598382	0.993291	1.02722	0.8686	0.782965	0.804707	0.661206	0.530947	1.18689	0.854831	1.41899	1.46746	1.24086	1.11852	1.14958	0.944581	0.758495
LOC107759069	674	23	29	27	26	19	26	8	8	9	1.00573	1.08457	1.07275	1.11283	0.717539	1.01785	0.536471	0.330603	0.367579	1.49218	1.60915	1.59162	1.65108	1.0646	1.51017	0.795951	0.490509	0.545369
LOC107759070	15847	57	89	88	67	64	74	35	61	65	2.49247	3.3285	3.49638	2.86767	2.41697	2.89697	2.34706	2.52085	2.65473	0.157283	0.21004	0.220634	0.18096	0.152519	0.182809	0.148108	0.159074	0.167523
LOC107759072	1127	261	254	236	90	99	106	24	57	49	11.4129	9.49931	9.37666	3.85209	3.73876	4.14972	1.60941	2.35555	2.00126	10.1268	8.42884	8.32002	3.418	3.31744	3.68209	1.42805	2.0901	1.77574
LOC107759073	9547	92	109	110	87	114	100	49	107	96	4.02293	4.07647	4.37048	3.72369	4.30523	3.91483	3.28589	4.42182	3.92084	0.421381	0.42699	0.457786	0.390037	0.450951	0.410058	0.34418	0.463163	0.410688
LOC107759083	7241	9	6	7	10	9	3	0	3	0	0.393547	0.224393	0.278121	0.42801	0.339887	0.117445	0	0.123976	0	0.0543499	0.0309892	0.0384093	0.0591093	0.0469392	0.0162194	0	0.0171214	0
LOC107759084	6107	105	133	129	140	180	163	144	236	219	4.59139	4.97405	5.12538	5.99214	6.79774	6.38117	9.65648	9.75279	8.94441	0.751824	0.814483	0.839263	0.981192	1.11311	1.04489	1.58122	1.59699	1.46462
LOC107759085	11408	6	4	12	9	15	6	2	8	10	0.262365	0.149595	0.47678	0.385209	0.566478	0.23489	0.134118	0.330603	0.408421	0.0229983	0.0131132	0.0417934	0.0337666	0.0496562	0.0205899	0.0117565	0.0289799	0.0358012
LOC107759086	5672	148	161	139	131	131	152	88	137	128	6.47167	6.02121	5.5227	5.60693	4.94724	5.95054	5.90118	5.66158	5.22778	1.14099	1.06157	0.973677	0.988528	0.872222	1.04911	1.04041	0.998163	0.921683
LOC107759087	2454	4	3	3	11	11	5	3	7	4	0.17491	0.112197	0.119195	0.470811	0.415417	0.195741	0.201177	0.289278	0.163368	0.0712754	0.0457199	0.0485717	0.191855	0.169282	0.0797642	0.0819791	0.11788	0.0665722
LOC107759088	2311	10	14	11	8	17	12	10	15	2	0.437275	0.523584	0.437048	0.342408	0.642008	0.469779	0.670589	0.619881	0.0816841	0.189215	0.226562	0.189116	0.148164	0.277805	0.20328	0.290173	0.268231	0.0353458
LOC107759089	7423	345	413	419	371	426	409	194	304	320	15.086	15.4457	16.6476	15.8792	16.088	16.0116	13.0094	12.5629	13.0695	2.03233	2.08079	2.2427	2.13919	2.16731	2.15703	1.75258	1.69243	1.76067
LOC107759091	3483	139	125	96	81	66	75	47	82	90	6.07812	4.67486	3.81424	3.46688	2.4925	2.93612	3.15177	3.38868	3.67579	1.74508	1.34219	1.0951	0.995372	0.71562	0.842986	0.9049	0.972921	1.05535
LOC107759092	1164	520	539	429	607	661	642	243	426	441	22.7383	20.158	17.0449	25.9802	24.9628	25.1332	16.2953	17.6046	18.0113	19.5346	17.3178	14.6434	22.3198	21.4457	21.5921	13.9994	15.1242	15.4737
LOC107759096	5537	4	5	3	3	12	5	6	11	9	0.17491	0.186994	0.119195	0.128403	0.453182	0.195741	0.402353	0.454579	0.367579	0.0315893	0.0337718	0.021527	0.02319	0.0818462	0.0353515	0.0726663	0.0820985	0.0663859
LOC107759098	27319	134	122	141	102	99	124	89	143	135	5.85948	4.56266	5.60216	4.3657	3.73876	4.85438	5.96824	5.90953	5.51368	0.214484	0.167014	0.205065	0.159805	0.136855	0.177693	0.218465	0.216316	0.201826
LOC107759103	4247	66	64	66	49	67	51	25	44	47	2.88601	2.39353	2.62229	2.09725	2.53027	1.99656	1.67647	1.81832	1.91958	0.679542	0.56358	0.617445	0.493819	0.595778	0.470111	0.394743	0.428142	0.451984
LOC107759104	1398	35	37	37	39	40	36	19	23	20	1.53046	1.38376	1.47007	1.66924	1.51061	1.40934	1.27412	0.950484	0.816841	1.09475	0.989812	1.05155	1.19402	1.08055	1.00811	0.911387	0.679889	0.584293
LOC107759107	7438	787	856	838	605	785	727	454	820	756	34.4135	32.0134	33.2951	25.8946	29.6457	28.4608	30.4447	33.8868	30.8766	4.62672	4.30403	4.47635	3.48139	3.98571	3.8264	4.09313	4.55591	4.1512
LOC107759108	2075	11	7	8	4	5	7	4	5	7	0.481002	0.261792	0.317853	0.171204	0.188826	0.274038	0.268236	0.206627	0.285894	0.231808	0.126165	0.153182	0.082508	0.0910005	0.132066	0.12927	0.0995793	0.13778
LOC107759111	16047	119	115	134	105	114	95	62	132	106	5.20357	4.30087	5.32404	4.49411	4.30523	3.71909	4.15765	5.45495	4.32926	0.324271	0.268017	0.331778	0.280059	0.268289	0.231762	0.259092	0.339936	0.269786
LOC107759114	12635	89	100	106	107	99	81	52	91	104	3.89175	3.73988	4.21155	4.57971	3.73876	3.17101	3.48706	3.76061	4.24757	0.308013	0.295994	0.333324	0.362462	0.295905	0.25097	0.275984	0.297634	0.336175
LOC107759116	4676	170	194	174	181	202	205	78	108	121	7.43367	7.25538	6.9133	7.74698	7.62857	8.02539	5.23059	4.46314	4.94189	1.58975	1.55162	1.47847	1.65675	1.63143	1.71629	1.1186	0.954479	1.05686
LOC107759119	3272	14	13	6	13	3	11	9	11	7	0.612185	0.486185	0.23839	0.556413	0.113296	0.430631	0.60353	0.454579	0.285894	0.187098	0.14859	0.0728575	0.170053	0.0346258	0.131611	0.184453	0.13893	0.087376
LOC107759122	3151	13	8	9	11	14	10	2	6	11	0.568457	0.299191	0.357585	0.470811	0.528713	0.391483	0.134118	0.247952	0.449263	0.180405	0.094951	0.113483	0.149416	0.167792	0.124241	0.0425636	0.0786901	0.142578
LOC107759123	2765	235	236	189	189	194	163	68	107	103	10.276	8.82613	7.50928	8.08939	7.32645	6.38117	4.56	4.42182	4.20673	3.71644	3.19209	2.71583	2.92564	2.64971	2.30784	1.64919	1.59921	1.52142
LOC107759124	6349	83	84	89	80	86	87	60	83	100	3.62938	3.1415	3.53611	3.42408	3.24781	3.4059	4.02353	3.43001	4.08421	0.571646	0.494803	0.556956	0.53931	0.511546	0.536447	0.633727	0.540244	0.643283
LOC107759127	3108	430	450	403	395	382	385	187	270	261	18.8028	16.8295	16.0118	16.9064	14.4263	15.0721	12.54	11.1579	10.6598	6.04981	5.41489	5.15182	5.43964	4.64167	4.84945	4.03475	3.59004	3.42979
LOC107759130	2483	5	11	10	10	11	10	11	10	9	0.218637	0.411387	0.397316	0.42801	0.415417	0.391483	0.737648	0.413254	0.367579	0.0880537	0.165682	0.160015	0.172376	0.167305	0.157665	0.297079	0.166433	0.148038
LOC107759132	2113	13	6	11	9	14	3	1	7	3	0.568457	0.224393	0.437048	0.385209	0.528713	0.117445	0.0670589	0.289278	0.122526	0.269029	0.106196	0.206838	0.182304	0.250219	0.055582	0.0317363	0.136904	0.0579868
LOC107759137	4492	40	33	34	21	22	19	15	30	31	1.7491	1.23416	1.35088	0.898821	0.830835	0.743817	1.00588	1.23976	1.2661	0.389381	0.274747	0.300729	0.200094	0.184959	0.165587	0.223928	0.275993	0.281857
LOC107759139	6238	14	4	5	4	6	3	0	2	3	0.612185	0.149595	0.198658	0.171204	0.226591	0.117445	0	0.0826508	0.122526	0.098138	0.0239813	0.0318464	0.0274453	0.0363243	0.0188273	0	0.0132496	0.0196419
LOC107759140	9818	113	132	107	107	103	104	91	123	135	4.94121	4.93665	4.25128	4.57971	3.88982	4.07142	6.10236	5.08302	5.51368	0.50328	0.502816	0.433009	0.46646	0.396192	0.414689	0.621548	0.517725	0.561589
LOC107759141	5325	13	27	19	9	13	15	12	12	7	0.568457	1.00977	0.754901	0.385209	0.490948	0.587224	0.804707	0.495905	0.285894	0.106753	0.189628	0.141765	0.0723397	0.0921967	0.110277	0.151119	0.0931277	0.0536891
LOC107759151	6581	272	336	308	319	326	285	165	290	284	11.8939	12.566	12.2373	13.6535	12.3115	11.1573	11.0647	11.9844	11.5991	1.80731	1.90944	1.8595	2.07469	1.87076	1.69537	1.68131	1.82106	1.76252
LOC107759153	5284	8	7	14	3	12	9	5	3	4	0.34982	0.261792	0.556243	0.128403	0.453182	0.352334	0.335294	0.123976	0.163368	0.0662036	0.0495443	0.105269	0.0243003	0.085765	0.0666795	0.0634547	0.0234626	0.0309175
LOC107759156	6398	189	189	204	238	227	214	108	172	181	8.2645	7.06838	8.10525	10.1866	8.5727	8.37773	7.24236	7.10797	7.39241	1.29173	1.10478	1.26684	1.59216	1.3399	1.30943	1.13197	1.11097	1.15543
LOC107759157	7949	21	21	22	16	13	28	8	15	13	0.918277	0.785376	0.874096	0.684816	0.490948	1.09615	0.536471	0.619881	0.530947	0.115521	0.0988018	0.109963	0.0861512	0.0617622	0.137898	0.0674891	0.0779823	0.0667942
LOC107759159	7584	62	64	56	76	60	66	25	37	59	2.7111	2.39353	2.22497	3.25288	2.26591	2.58379	1.67647	1.52904	2.40968	0.357477	0.315602	0.293377	0.428913	0.298775	0.340689	0.221054	0.201614	0.317732
LOC107759160	1725	19	16	12	15	23	15	7	10	13	0.830822	0.598382	0.47678	0.642015	0.8686	0.587224	0.469412	0.413254	0.530947	0.481636	0.346888	0.276394	0.372183	0.503536	0.34042	0.272123	0.239568	0.307795
LOC107759162	3490	1939	2267	2127	2501	2883	2726	898	1373	1423	84.7876	84.7832	84.5092	107.045	108.877	106.718	60.2189	56.7398	58.1183	24.2944	24.2932	24.2147	30.672	31.1969	30.5783	17.2547	16.2578	16.6528
LOC107759167	11912	5	7	8	10	11	7	2	8	4	0.218637	0.261792	0.317853	0.42801	0.415417	0.274038	0.134118	0.330603	0.163368	0.0183544	0.0219772	0.0266834	0.035931	0.0348738	0.0230052	0.011259	0.0277538	0.0137146
LOC107759171	4923	19	22	19	15	17	20	8	11	9	0.830822	0.822775	0.754901	0.642015	0.642008	0.782965	0.536471	0.454579	0.367579	0.168763	0.167129	0.153342	0.130411	0.13041	0.159042	0.108972	0.0923379	0.0746656
LOC107759177	8031	80	80	79	68	70	63	72	145	159	3.4982	2.99191	3.1388	2.91047	2.64356	2.46634	4.82824	5.99218	6.49389	0.435587	0.372545	0.390835	0.362404	0.32917	0.307103	0.6012	0.746132	0.808603
LOC107759178	5228	29	43	40	38	26	39	20	31	32	1.2681	1.60815	1.58927	1.62644	0.981895	1.52678	1.34118	1.28109	1.30695	0.242559	0.307603	0.303991	0.311101	0.187815	0.292039	0.256537	0.245044	0.24999
LOC107759179	11661	503	635	646	374	475	467	507	798	830	21.9949	23.7483	25.6666	16.0076	17.9385	18.2822	33.9989	32.9777	33.8989	1.8862	2.03655	2.20107	1.37274	1.53833	1.56781	2.9156	2.82803	2.90703
LOC107759180	5820	240	271	240	207	259	244	152	174	189	10.4946	10.1351	9.53559	8.85981	9.78119	9.55218	10.193	7.19062	7.71915	1.8032	1.74142	1.63842	1.5223	1.68062	1.64127	1.75137	1.2355	1.32631
LOC107759181	7679	968	1088	994	680	797	813	486	789	741	42.3282	40.6899	39.4932	29.1047	30.0989	31.8275	32.5906	32.6057	30.264	5.5122	5.29886	5.14302	3.79017	3.91963	4.14475	4.24412	4.24609	3.94113
LOC107759182	4035	419	419	372	460	460	499	216	396	419	18.3218	15.6701	14.7802	19.6885	17.372	19.535	14.4847	16.3649	17.1128	4.54072	3.88355	3.66299	4.87942	4.30533	4.84138	3.58977	4.05573	4.2411
LOC107759183	4624	3	5	9	8	7	7	7	13	14	0.131182	0.186994	0.357585	0.342408	0.264356	0.274038	0.469412	0.53723	0.571789	0.0283699	0.0404399	0.0773323	0.0740502	0.0571705	0.0592642	0.101516	0.116183	0.123657
LOC107759184	4865	50	68	59	47	68	47	44	55	66	2.18637	2.54312	2.34417	2.01165	2.56803	1.83997	2.95059	2.2729	2.69558	0.449409	0.522738	0.481843	0.413494	0.527859	0.378205	0.606494	0.467194	0.554075
LOC107759185	662	25	31	26	26	28	31	7	10	10	1.09319	1.15936	1.03302	1.11283	1.05743	1.2136	0.469412	0.413254	0.408421	1.65134	1.75131	1.56046	1.68101	1.59732	1.83323	0.709082	0.624251	0.61695
LOC107759189	2026	110	95	91	80	67	74	53	101	101	4.81002	3.55289	3.61558	3.42408	2.53027	2.89697	3.55412	4.17387	4.12505	2.37415	1.75365	1.78459	1.69007	1.2489	1.4299	1.75426	2.06015	2.03606
LOC107759190	12183	19	21	21	19	27	21	4	5	2	0.830822	0.785376	0.834364	0.813219	1.01966	0.822114	0.268236	0.206627	0.0816841	0.0681952	0.0644649	0.0684859	0.0667503	0.0836954	0.0674804	0.0220172	0.0169603	0.00670476
LOC107759198	7370	11	16	9	14	7	8	7	9	8	0.481002	0.598382	0.357585	0.599214	0.264356	0.313186	0.469412	0.371929	0.326736	0.0652649	0.0811915	0.0485189	0.0813045	0.0358693	0.0424947	0.0636923	0.0504652	0.0443333
LOC107759199	5263	43	52	57	61	67	73	49	64	60	1.88028	1.94474	2.2647	2.61086	2.53027	2.85782	3.28589	2.64483	2.45052	0.357264	0.369512	0.430306	0.496079	0.480765	0.543003	0.624337	0.502532	0.465613
LOC107759201	1364	45	72	72	22	33	28	37	77	71	1.96774	2.69272	2.86068	0.941622	1.24625	1.09615	2.48118	3.18206	2.89979	1.44262	1.97413	2.09727	0.690339	0.913674	0.80363	1.81905	2.33289	2.12594
LOC107759202	5360	601	754	752	605	725	702	333	566	480	26.2802	28.1987	29.8782	25.8946	27.3798	27.4821	22.3306	23.3902	19.6042	4.90303	5.26096	5.57429	4.83108	5.10817	5.12725	4.16616	4.36384	3.6575
LOC107759203	6299	39	41	54	50	63	67	280	425	428	1.70537	1.53335	2.14551	2.14005	2.37921	2.62293	18.7765	17.5633	17.4804	0.270737	0.243428	0.340611	0.339744	0.377712	0.416405	2.98087	2.78827	2.77511
LOC107759208	2790	28	17	17	21	20	27	8	15	19	1.22437	0.63578	0.675438	0.898821	0.755304	1.057	0.536471	0.619881	0.775999	0.438842	0.227878	0.242092	0.322158	0.270718	0.378854	0.192284	0.22218	0.278136
LOC107759210	2485	78	97	93	87	97	92	43	69	70	3.41074	3.62769	3.69504	3.72369	3.66322	3.60164	2.88353	2.85145	2.85894	1.37253	1.45983	1.48694	1.49847	1.47413	1.44935	1.16038	1.14747	1.15048
LOC107759217	23413	76	86	78	64	83	84	27	47	62	3.32329	3.2163	3.09907	2.73926	3.13451	3.28845	1.81059	1.94229	2.53221	0.141942	0.137372	0.132365	0.116998	0.133879	0.140454	0.0773327	0.0829579	0.108154
LOC107759218	3619	1787	1969	1837	1553	1850	1802	1017	1740	1819	78.141	73.6383	72.987	66.47	69.8656	70.5452	68.1989	71.9062	74.2917	21.5919	20.3477	20.1677	18.3669	19.3052	19.493	18.8447	19.8691	20.5282
LOC107759222	6239	91	78	114	99	113	102	57	62	66	3.9792	2.91711	4.52941	4.2373	4.26747	3.99312	3.82236	2.56217	2.69558	0.637795	0.46756	0.725983	0.679163	0.683999	0.640026	0.612655	0.410671	0.432053
LOC107759223	4466	7211	9218	9044	8044	9960	9399	5174	8195	8925	315.319	344.743	359.333	344.291	376.141	367.955	346.963	338.662	364.515	70.6043	77.1927	80.4597	77.0917	84.2233	82.3902	77.6898	75.8311	81.6201
LOC107759229	2400	13	14	13	10	18	17	6	14	10	0.568457	0.523584	0.516511	0.42801	0.679774	0.66552	0.402353	0.578556	0.408421	0.236857	0.21816	0.215213	0.178338	0.283239	0.2773	0.167647	0.241065	0.170175
LOC107759236	3168	280	306	318	271	286	324	197	277	307	12.2437	11.444	12.6347	11.5991	10.8008	12.684	13.2106	11.4471	12.5385	3.8648	3.61239	3.98821	3.66132	3.40936	4.0038	4.17001	3.61336	3.95786
LOC107759238	2106	27	17	19	15	15	24	15	21	13	1.18064	0.63578	0.754901	0.642015	0.566478	0.939558	1.00588	0.867833	0.530947	0.560609	0.30189	0.358452	0.304851	0.268983	0.446134	0.477627	0.412077	0.252111
LOC107759240	3255	627	632	550	536	507	468	143	240	277	27.4171	23.6361	21.8524	22.9413	19.147	18.3214	9.58942	9.9181	11.3133	8.42308	7.26147	6.71349	7.04803	5.88232	5.62869	2.94606	3.04703	3.47565
LOC107759241	4236	56	53	57	62	51	60	38	40	47	2.44874	1.98214	2.2647	2.65366	1.92603	2.3489	2.54824	1.65302	1.91958	0.578078	0.467927	0.534632	0.626455	0.45468	0.554508	0.601567	0.39023	0.453158
LOC107759242	7575	733	929	857	843	921	905	282	417	517	32.0522	34.7435	34.05	36.0813	34.7818	35.4292	18.9106	17.2327	21.1153	4.23132	4.5866	4.49505	4.7632	4.59165	4.67712	2.49645	2.27494	2.7875
LOC107759249	1352	959	1313	1174	1177	1292	1221	630	997	1017	41.9347	49.1047	46.6449	50.3768	48.7926	47.8	42.2471	41.2014	41.5364	31.0168	36.32	34.5007	37.2609	36.0892	35.3551	31.2479	30.4744	30.7222
LOC107759253	3963	7	11	8	8	10	12	5	5	2	0.306092	0.411387	0.317853	0.342408	0.377652	0.469779	0.335294	0.206627	0.0816841	0.0772376	0.103807	0.0802052	0.0864012	0.0952945	0.118541	0.0846062	0.052139	0.0206117
LOC107759257	10514	24	22	15	30	34	36	22	20	28	1.04946	0.822775	0.595974	1.28403	1.28402	1.40934	1.4753	0.826508	1.14358	0.0998155	0.0782551	0.0566839	0.122126	0.122124	0.134044	0.140317	0.0786102	0.108767
LOC107759258	4808	57	60	72	52	58	70	57	103	92	2.49247	2.24393	2.86068	2.22565	2.19038	2.74038	3.82236	4.25652	3.75747	0.5184	0.466708	0.594983	0.462906	0.45557	0.569962	0.794999	0.885299	0.781504
LOC107759265	1990	4	10	10	9	17	8	10	4	6	0.17491	0.373988	0.397316	0.385209	0.642008	0.313186	0.670589	0.165302	0.245052	0.0878944	0.187934	0.199656	0.193572	0.322617	0.15738	0.336979	0.0830661	0.123142
LOC107759270	11168	8	13	6	6	16	8	9	9	12	0.34982	0.486185	0.23839	0.256806	0.604243	0.313186	0.60353	0.371929	0.490105	0.0313234	0.0435338	0.0213458	0.0229948	0.0541049	0.0280432	0.054041	0.0333031	0.0438847
LOC107759272	8598	30	51	35	37	41	37	19	36	23	1.31182	1.90734	1.39061	1.58364	1.54837	1.44849	1.27412	1.48771	0.939367	0.152573	0.221835	0.161736	0.184187	0.180085	0.168468	0.148188	0.17303	0.109254
LOC107759273	6022	43	38	52	27	25	19	9	20	15	1.88028	1.42116	2.06604	1.15563	0.94413	0.743817	0.60353	0.826508	0.612631	0.312235	0.235994	0.343083	0.191901	0.15678	0.123517	0.100221	0.137248	0.101732
LOC107759274	1247	8	10	6	14	12	13	12	11	16	0.34982	0.373988	0.23839	0.599214	0.453182	0.508927	0.804707	0.454579	0.653473	0.280529	0.299911	0.191171	0.480525	0.363418	0.408121	0.645314	0.364538	0.524036
LOC107759278	3071	6	4	12	6	4	10	5	10	4	0.262365	0.149595	0.47678	0.256806	0.151061	0.391483	0.335294	0.413254	0.163368	0.0854331	0.0487123	0.155252	0.0836229	0.0491895	0.127477	0.109181	0.134567	0.0531971
LOC107759279	5146	3593	4343	4121	3783	4199	4281	2506	3892	4266	157.113	162.423	163.734	161.916	158.576	167.594	168.05	160.838	174.232	30.5311	31.563	31.8177	31.4645	30.8154	32.5678	32.6564	31.255	33.8578
LOC107759280	6575	90	97	72	37	43	46	22	41	30	3.93547	3.62769	2.86068	1.58364	1.6239	1.80082	1.4753	1.69434	1.22526	0.598551	0.55174	0.435084	0.240857	0.246982	0.273889	0.22438	0.257695	0.186352
LOC107759282	1180	44	36	39	31	37	48	20	41	57	1.92401	1.34636	1.54953	1.32683	1.39731	1.87912	1.34118	1.69434	2.328	1.63052	1.14098	1.31316	1.12443	1.18416	1.59247	1.13659	1.43588	1.97288
LOC107759285	20177	16	14	16	9	14	16	6	5	11	0.69964	0.523584	0.635706	0.385209	0.528713	0.626372	0.402353	0.206627	0.449263	0.0346751	0.0259495	0.0315065	0.0190915	0.0262037	0.0310439	0.0199412	0.0102407	0.0222661
LOC107759286	3442	182	215	227	138	173	189	51	100	102	7.9584	8.04075	9.01908	5.90654	6.53338	7.39902	3.42	4.13254	4.16589	2.31214	2.33607	2.6203	1.71602	1.89813	2.14963	0.993609	1.20062	1.21031
LOC107759287	2825	179	219	172	181	182	143	106	187	180	7.82722	8.19035	6.83384	7.74698	6.87327	5.5982	7.10824	7.72785	7.35157	2.7707	2.89924	2.41906	2.74229	2.43301	1.98166	2.51619	2.73552	2.60233
LOC107759296	4035	39	45	38	48	32	45	22	59	53	1.70537	1.68295	1.5098	2.05445	1.20849	1.76167	1.4753	2.4382	2.16463	0.422645	0.417087	0.374176	0.509157	0.299501	0.436598	0.365625	0.604262	0.536463
LOC107759297	1106	42	43	35	32	38	32	20	37	33	1.83655	1.60815	1.39061	1.36963	1.43508	1.25274	1.34118	1.52904	1.34779	1.66054	1.45402	1.25733	1.23837	1.29754	1.13268	1.21264	1.3825	1.21861
LOC107759302	6616	15	14	18	26	21	19	12	15	19	0.655912	0.523584	0.715169	1.11283	0.793069	0.743817	0.804707	0.619881	0.775999	0.0991403	0.079139	0.108097	0.168202	0.119871	0.112427	0.12163	0.0936942	0.117291
LOC107759303	4155	12	19	18	19	26	26	5	9	11	0.52473	0.710578	0.715169	0.813219	0.981895	1.01785	0.335294	0.371929	0.449263	0.126289	0.171018	0.172123	0.195721	0.236317	0.244971	0.0806966	0.0895135	0.108126
LOC107759304	3675	22	17	18	11	18	15	5	11	13	0.962005	0.63578	0.715169	0.470811	0.679774	0.587224	0.335294	0.454579	0.530947	0.26177	0.173001	0.194604	0.128112	0.184972	0.159789	0.0912366	0.123695	0.144475
LOC107759305	3360	1993	2115	2009	1462	1627	1428	1393	2002	2096	87.1489	79.0986	79.8208	62.5751	61.444	55.9037	93.413	82.7335	85.605	25.9372	23.5412	23.7562	18.6235	18.2869	16.638	27.8015	24.6231	25.4777
LOC107759307	9005	201	260	211	151	184	167	88	128	144	8.78923	9.7237	8.38337	6.46295	6.9488	6.53776	5.90118	5.28965	5.88126	0.976038	1.07981	0.930969	0.717707	0.77166	0.726014	0.655323	0.587413	0.65311
LOC107759311	7064	111	123	124	143	153	144	69	126	109	4.85375	4.60006	4.92672	6.12054	5.77808	5.63735	4.62706	5.207	4.45178	0.687111	0.651197	0.697441	0.866442	0.817961	0.798039	0.65502	0.737118	0.630207
LOC107759316	4741	544	548	421	440	416	313	90	156	158	23.7878	20.4946	16.727	18.8324	15.7103	12.2534	6.0353	6.44676	6.45305	5.01745	4.32284	3.52816	3.97225	3.31372	2.58456	1.273	1.35979	1.36111
LOC107759317	1483	59	48	49	39	42	45	25	37	50	2.57992	1.79514	1.94685	1.66924	1.58614	1.76167	1.67647	1.52904	2.0421	1.73966	1.21048	1.31278	1.12558	1.06955	1.18791	1.13046	1.03105	1.37701
LOC107759318	2867	417	414	405	296	328	316	149	260	265	18.2344	15.4831	16.0913	12.6691	12.387	12.3709	9.99177	10.7446	10.8231	6.36008	5.40046	5.61259	4.41894	4.32054	4.31491	3.4851	3.74768	3.77508
LOC107759320	14179	18	18	19	16	14	8	9	17	11	0.787095	0.673179	0.754901	0.684816	0.528713	0.313186	0.60353	0.702532	0.449263	0.0555113	0.0474772	0.0532408	0.0482979	0.0372884	0.022088	0.0425651	0.0495473	0.0316851
LOC107759321	7614	511	582	568	464	487	528	344	676	609	22.3447	21.7661	22.5676	19.8597	18.3917	20.6703	23.0683	27.936	24.8728	2.93469	2.8587	2.96396	2.60831	2.4155	2.71477	3.02972	3.66903	3.26672
LOC107759322	8352	542	686	656	657	742	723	635	1046	1013	23.7003	25.6556	26.0639	28.1203	28.0218	28.3042	42.5824	43.2264	41.373	2.83768	3.07179	3.12068	3.36689	3.3551	3.38891	5.09847	5.17557	4.95366
LOC107759323	8002	164	204	168	117	160	153	57	81	67	7.17131	7.62936	6.67491	5.00772	6.04243	5.98968	3.82236	3.34736	2.73642	0.896189	0.953432	0.834156	0.625808	0.755115	0.748523	0.477675	0.418315	0.341967
LOC107759330	19231	37	49	47	38	34	33	27	38	42	1.61792	1.83254	1.86739	1.62644	1.28402	1.29189	1.81059	1.57037	1.71537	0.0841307	0.0952911	0.0971029	0.0845738	0.0667681	0.0671776	0.0941496	0.081658	0.089198
LOC107759332	3363	1003	1179	1065	1109	1229	1172	816	1405	1394	43.8587	44.0932	42.3142	47.4663	46.4134	45.8818	54.7201	58.0622	56.9338	13.0415	13.1113	12.5823	14.1143	13.8012	13.6431	16.2712	17.265	16.9295
LOC107759333	7912	425	454	333	325	380	330	138	224	242	18.5842	16.9791	13.2306	13.9103	14.3508	12.9189	9.25413	9.25689	9.88378	2.34886	2.14599	1.67222	1.75813	1.8138	1.63283	1.16963	1.16998	1.24921
LOC107759334	3199	3297	3633	3308	2878	3011	3174	3129	4891	4859	144.17	135.87	131.432	123.181	113.711	124.257	209.827	202.123	198.452	45.0671	42.4726	41.0854	38.5062	35.5458	38.8423	65.5915	63.183	62.0355
LOC107759337	1360	2	10	9	3	3	7	4	13	9	0.087455	0.373988	0.357585	0.128403	0.113296	0.274038	0.268236	0.53723	0.367579	0.0643051	0.274992	0.26293	0.094414	0.0833056	0.201498	0.197232	0.395022	0.270278
LOC107759341	2643	786	821	825	578	624	579	415	694	636	34.3698	30.7045	32.7786	24.739	23.5655	22.6668	27.8294	28.6798	25.9756	13.0041	11.6173	12.402	9.36019	8.91619	8.57618	10.5295	10.8512	9.82806
LOC107759343	3685	5	2	6	6	3	4	5	6	11	0.218637	0.0747977	0.23839	0.256806	0.113296	0.156593	0.335294	0.247952	0.449263	0.0593317	0.0202979	0.0646919	0.0696896	0.0307451	0.0424947	0.090989	0.0672869	0.121917
LOC107759344	21275	20	49	56	48	35	36	19	30	28	0.87455	1.83254	2.22497	2.05445	1.32178	1.40934	1.27412	1.23976	1.14358	0.0411069	0.086136	0.104581	0.0965663	0.0621284	0.0662438	0.0598881	0.0582732	0.0537522
LOC107759346	11765	172	237	213	146	151	147	34	79	90	7.52113	8.86353	8.46284	6.24895	5.70255	5.75479	2.28	3.26471	3.67579	0.63928	0.753381	0.719323	0.531147	0.484704	0.489145	0.193795	0.277493	0.312434
LOC107759348	3158	1344	1320	1120	904	993	901	611	1086	963	58.7697	49.3665	44.4994	38.6921	37.5008	35.2726	40.973	44.8794	39.3309	18.6098	15.6322	14.091	12.2521	11.8749	11.1693	12.9743	14.2113	12.4544
LOC107759352	3429	102	121	122	92	108	123	65	89	91	4.4602	4.52526	4.84726	3.93769	4.07864	4.81524	4.35883	3.67796	3.71663	1.30073	1.3197	1.41361	1.14835	1.18946	1.40427	1.27117	1.0726	1.08388
LOC107759354	4288	412	446	443	506	618	594	203	394	423	18.0157	16.6799	17.6011	21.6573	23.3389	23.2541	13.613	16.2822	17.2762	4.20143	3.8899	4.10474	5.05068	5.44284	5.42306	3.17466	3.79716	4.02896
LOC107759357	3839	52	58	40	44	44	58	22	43	42	2.27383	2.16913	1.58927	1.88324	1.66167	2.2706	1.4753	1.77699	1.71537	0.592297	0.565026	0.413979	0.490556	0.432839	0.591456	0.384292	0.462879	0.446826
LOC107759361	4581	28	27	22	19	25	12	9	12	14	1.22437	1.00977	0.874096	0.813219	0.94413	0.469779	0.60353	0.495905	0.571789	0.267271	0.220425	0.190809	0.17752	0.206097	0.102549	0.131746	0.108253	0.124817
LOC107759362	2887	21	23	17	26	17	25	13	24	15	0.918277	0.860173	0.675438	1.11283	0.642008	0.978707	0.871766	0.99181	0.612631	0.318073	0.297947	0.233958	0.385461	0.222379	0.339005	0.301962	0.343543	0.212203
LOC107759368	2172	38	34	29	15	18	31	7	16	19	1.66164	1.27156	1.15222	0.642015	0.679774	1.2136	0.469412	0.661206	0.775999	0.76503	0.585433	0.530487	0.295587	0.312971	0.558746	0.21612	0.304423	0.357274
LOC107759370	5048	200	195	200	174	160	175	98	182	156	8.7455	7.29277	7.94633	7.44738	6.04243	6.85095	6.57177	7.52122	6.37136	1.73247	1.44469	1.57415	1.47531	1.197	1.35716	1.30186	1.48994	1.26216
LOC107759371	2866	1830	2218	1971	2793	3077	3034	531	863	930	80.0213	82.9506	78.311	119.543	116.204	118.776	35.6083	35.6638	37.9831	27.9209	28.943	27.3242	41.7108	40.5455	41.4431	12.4244	12.4438	13.253
LOC107759372	6424	180	178	178	240	262	293	114	173	187	7.87095	6.65699	7.07223	10.2722	9.89448	11.4704	7.64471	7.14929	7.63747	1.22524	1.03627	1.10091	1.59904	1.54024	1.78556	1.19002	1.1129	1.1889
LOC107759373	6494	13	18	6	4	11	11	5	8	5	0.568457	0.673179	0.23839	0.171204	0.415417	0.430631	0.335294	0.330603	0.20421	0.0875358	0.103662	0.0367092	0.0263634	0.0639694	0.0663121	0.0516314	0.050909	0.031446
LOC107759374	7226	886	1093	1011	673	683	749	370	591	660	38.7426	40.8769	40.1687	28.8051	25.7936	29.322	24.8118	24.4233	26.9558	5.36155	5.65692	5.55891	3.98631	3.56956	4.05785	3.43368	3.37992	3.73038
LOC107759375	2340	141	149	113	96	99	73	47	76	70	6.16558	5.57243	4.48967	4.1089	3.73876	2.85782	3.15177	3.14073	2.85894	2.63486	2.38138	1.91866	1.75594	1.59776	1.22129	1.34691	1.34219	1.22177
LOC107759376	5453	12	18	11	9	21	16	13	10	8	0.52473	0.673179	0.437048	0.385209	0.793069	0.626372	0.871766	0.413254	0.326736	0.0962277	0.123451	0.0801482	0.0706417	0.145437	0.114867	0.159869	0.0757847	0.0599187
LOC107759377	15740	81	81	78	50	40	46	11	45	32	3.54193	3.02931	3.09907	2.14005	1.51061	1.80082	0.737648	1.85964	1.30695	0.225027	0.192459	0.196891	0.135963	0.0959726	0.11441	0.0468645	0.118148	0.0830334
LOC107759378	3928	2154	2393	2154	1711	1863	1897	1158	1814	1760	94.189	89.4954	85.5819	73.2325	70.3566	74.2643	77.6542	74.9643	71.882	23.9789	22.784	21.7877	18.6437	17.9116	18.9064	19.7694	19.0846	18.2999
LOC107759379	4043	45	53	56	43	34	48	5	6	6	1.96774	1.98214	2.22497	1.84044	1.28402	1.87912	0.335294	0.247952	0.245052	0.486702	0.490264	0.550327	0.455217	0.31759	0.464783	0.0829321	0.0613288	0.0606115
LOC107759384	2857	46	48	51	32	35	35	116	134	127	2.01146	1.79514	2.02631	1.36963	1.32178	1.37019	7.77883	5.5376	5.18694	0.704048	0.628332	0.709245	0.479395	0.462647	0.47959	2.72273	1.93826	1.81552
LOC107759385	3740	6	8	7	9	14	11	4	11	6	0.262365	0.299191	0.278121	0.385209	0.528713	0.430631	0.268236	0.454579	0.245052	0.0701511	0.0799975	0.074364	0.102997	0.141367	0.115142	0.0717207	0.121545	0.065522
LOC107759397	4884	5520	6291	5927	6164	6893	6603	4435	6997	6850	241.376	235.276	235.489	263.825	260.316	258.496	297.406	289.154	279.768	49.4217	48.1728	48.2165	54.0183	53.2997	52.9271	60.894	59.2043	57.2826
LOC107759398	10664	15	23	32	29	23	19	16	27	30	0.655912	0.860173	1.27141	1.24123	0.8686	0.743817	1.07294	1.11579	1.22526	0.0615072	0.0806614	0.119225	0.116394	0.0814516	0.0697503	0.100613	0.104631	0.114897
LOC107759400	4016	1086	1168	1110	967	1091	1118	765	1208	1267	47.4881	43.6819	44.1021	41.3886	41.2018	43.7678	51.3001	49.9211	51.7469	11.8247	10.877	10.9816	10.3059	10.2594	10.8983	12.7739	12.4305	12.8852
LOC107759402	1161	29	25	25	30	24	31	17	11	21	1.2681	0.934971	0.993291	1.28403	0.906365	1.2136	1.14	0.454579	0.857683	1.09225	0.805315	0.855548	1.10597	0.780676	1.0453	0.981913	0.391541	0.738745
LOC107759403	7814	140	167	151	131	153	159	84	125	126	6.12185	6.24561	5.99948	5.60693	5.77808	6.22457	5.63295	5.16568	5.1461	0.783446	0.799284	0.767785	0.71755	0.739452	0.796593	0.720879	0.661079	0.658574
LOC107759404	10300	20	27	23	29	57	45	41	44	45	0.87455	1.00977	0.913827	1.24123	2.15262	1.76167	2.74941	1.81832	1.83789	0.0849077	0.0980358	0.0887211	0.120508	0.208992	0.171036	0.266933	0.176536	0.178436
LOC107759405	3350	216	202	180	158	164	160	69	99	123	9.44514	7.55457	7.15169	6.76256	6.19349	6.26372	4.62706	4.09121	5.02357	2.81944	2.25509	2.13483	2.01867	1.8488	1.86977	1.38121	1.22126	1.49957
LOC107759407	3305	88	87	100	272	280	280	94	125	121	3.84802	3.2537	3.97316	11.6419	10.5743	10.9615	6.30354	5.16568	4.94189	1.1643	0.984478	1.20217	3.5225	3.19947	3.31665	1.90727	1.56299	1.49528
LOC107759409	1675	463	533	467	538	564	517	290	481	524	20.2458	19.9336	18.5547	23.0269	21.2996	20.2397	19.4471	19.8775	21.4012	12.0871	11.9006	11.0774	13.7474	12.7162	12.0834	11.6102	11.8672	12.7769
LOC107759414	15853	640	897	790	603	689	659	266	387	435	27.9856	33.5468	31.388	25.809	26.0202	25.7987	17.8377	15.9929	17.7663	1.76532	2.11611	1.97994	1.62802	1.64134	1.62737	1.12519	1.00883	1.12069
LOC107759417	2919	169	182	175	180	181	180	48	89	96	7.38995	6.80659	6.95303	7.70418	6.8355	7.04669	3.21883	3.67796	3.92084	2.53167	2.33182	2.38199	2.63932	2.34173	2.41408	1.10272	1.26001	1.34321
LOC107759427	657	2	0	0	2	1	1	180	327	288	0.087455	0	0	0.085602	0.0377652	0.0391483	12.0706	13.5134	11.7625	0.133113	0	0	0.130292	0.0574813	0.0595864	18.3723	20.5684	17.9034
LOC107759431	4009	598	714	588	598	708	625	359	544	538	26.149	26.7028	23.3622	25.595	26.7378	24.4677	24.0741	22.481	21.973	6.52258	6.66071	5.82744	6.38439	6.66944	6.10318	6.00502	5.60764	5.48093
LOC107759435	2714	3	6	6	15	6	9	3	4	12	0.131182	0.224393	0.23839	0.642015	0.226591	0.352334	0.201177	0.165302	0.490105	0.0483355	0.0826798	0.0878371	0.236557	0.0834898	0.129821	0.0741255	0.060907	0.180584
LOC107759438	21159	189	201	207	136	127	167	84	112	97	8.2645	7.51717	8.22445	5.82094	4.79618	6.53776	5.63295	4.62844	3.96168	0.39059	0.35527	0.388697	0.275105	0.226673	0.308982	0.26622	0.218746	0.187234
LOC107759440	1638	12	7	9	14	14	13	7	9	7	0.52473	0.261792	0.357585	0.599214	0.528713	0.508927	0.469412	0.371929	0.285894	0.320348	0.159824	0.218306	0.365821	0.32278	0.310701	0.286576	0.227063	0.174539
LOC107759442	3288	67	90	72	65	73	74	42	56	48	2.92974	3.3659	2.86068	2.78207	2.75686	2.89697	2.81647	2.31422	1.96042	0.891041	1.02369	0.870036	0.846127	0.838461	0.881074	0.856592	0.703839	0.596234
LOC107759446	3491	1837	1753	1489	873	905	890	210	367	319	80.3274	65.5602	59.1604	37.3653	34.1775	34.842	14.0824	15.1664	13.0286	23.0099	18.7798	16.9465	10.7033	9.79018	9.98051	4.03391	4.34443	3.73206
LOC107759453	1254	7	17	5	14	16	7	2	4	12	0.306092	0.63578	0.198658	0.599214	0.604243	0.274038	0.134118	0.165302	0.490105	0.244093	0.507002	0.15842	0.477842	0.481853	0.218531	0.106952	0.131819	0.390833
LOC107759454	6715	14	28	22	22	11	14	19	18	28	0.612185	1.04717	0.874096	0.941622	0.415417	0.548076	1.27412	0.743857	1.14358	0.0911668	0.155945	0.130171	0.140227	0.0618641	0.0816196	0.189742	0.110775	0.170302
LOC107759455	7850	8	17	12	13	17	10	1	8	1	0.34982	0.63578	0.47678	0.556413	0.642008	0.391483	0.0670589	0.330603	0.0408421	0.044563	0.0809911	0.0607362	0.0708807	0.0817845	0.0498704	0.00854253	0.0421151	0.00520281
LOC107759456	6077	13	20	21	15	17	19	24	41	43	0.568457	0.747977	0.834364	0.642015	0.642008	0.743817	1.60941	1.69434	1.75621	0.0935424	0.123083	0.137299	0.105647	0.105646	0.122399	0.264837	0.278812	0.288993
LOC107759457	2050	7	5	9	7	11	5	6	9	7	0.306092	0.186994	0.357585	0.299607	0.415417	0.195741	0.402353	0.371929	0.285894	0.149313	0.0912167	0.174432	0.14615	0.202643	0.0954836	0.19627	0.181429	0.139461
LOC107759460	2400	26	18	18	28	28	22	11	29	27	1.13691	0.673179	0.715169	1.19843	1.05743	0.861262	0.737648	1.19844	1.10274	0.473714	0.280491	0.297987	0.499345	0.440594	0.358859	0.307353	0.499349	0.459473
LOC107759463	10136	14	15	5	10	12	10	9	14	11	0.612185	0.560983	0.198658	0.42801	0.453182	0.391483	0.60353	0.578556	0.449263	0.0603971	0.0553456	0.0195993	0.0422267	0.0447102	0.038623	0.0595432	0.0570793	0.0443235
LOC107759468	6679	9	10	11	5	11	11	3	4	3	0.393547	0.373988	0.437048	0.214005	0.415417	0.430631	0.201177	0.165302	0.122526	0.0589231	0.0559947	0.0654361	0.0320415	0.0621975	0.0644754	0.0301208	0.0247495	0.018345
LOC107759471	5616	137	160	150	132	101	107	64	102	93	5.99067	5.98382	5.95974	5.64973	3.81429	4.18886	4.29177	4.21519	3.79831	1.06671	1.06549	1.06121	1.00601	0.679182	0.74588	0.764204	0.750568	0.676338
LOC107759474	19901	93	128	109	46	51	56	17	31	30	4.06666	4.78705	4.33075	1.96885	1.92603	2.1923	1.14	1.28109	1.22526	0.204344	0.240543	0.217615	0.098932	0.0967803	0.11016	0.0572836	0.064373	0.0615679
LOC107759475	2394	2264	2264	1911	1643	1643	1449	826	1490	1444	98.999	84.671	75.9271	70.3221	62.0482	56.7258	55.3906	61.5748	58.9759	41.353	35.368	31.7156	29.3743	25.9182	23.695	23.1373	25.7205	24.6349
LOC107759476	976	97	106	108	85	116	96	95	140	139	4.24157	3.96428	4.29102	3.63809	4.38076	3.75823	6.37059	5.78556	5.67705	4.34587	4.06176	4.39653	3.72755	4.48849	3.85065	6.52725	5.92782	5.81665
LOC107759478	6432	146	212	228	157	174	173	69	107	134	6.38421	7.92856	9.05881	6.71976	6.57115	6.77265	4.62706	4.42182	5.47284	0.99257	1.23267	1.4084	1.04474	1.02163	1.05296	0.719382	0.687472	0.850876
LOC107759479	5817	647	750	694	609	662	638	304	473	503	28.2917	28.0491	27.5737	26.0658	25.0006	24.9766	20.3859	19.5469	20.5436	4.86362	4.82192	4.7402	4.48097	4.29785	4.29372	3.50454	3.36031	3.53164
LOC107759480	572	19	25	30	34	36	21	10	22	19	0.830822	0.934971	1.19195	1.45523	1.35955	0.822114	0.670589	0.909159	0.775999	1.45249	1.63456	2.08383	2.54412	2.37683	1.43726	1.17236	1.58944	1.35664
LOC107759482	10178	868	1306	1158	922	1198	1054	326	532	567	37.9555	48.8429	46.0092	39.4625	45.2427	41.2623	21.8612	21.9851	23.1574	3.72917	4.79887	4.52046	3.87724	4.44515	4.05406	2.14789	2.16006	2.27525
LOC107759483	6884	208	233	194	120	100	128	56	153	125	9.09532	8.71393	7.70794	5.13612	3.77652	5.01098	3.7553	6.32279	5.10526	1.32123	1.26582	1.11969	0.746095	0.548594	0.727917	0.545511	0.918476	0.741612
LOC107759484	2233	37	45	31	32	41	28	114	169	163	1.61792	1.68295	1.23168	1.36963	1.54837	1.09615	7.64471	6.98399	6.65726	0.724549	0.753671	0.551581	0.61336	0.693405	0.490887	3.42352	3.12763	2.98131
LOC107759497	1722	67	69	56	62	58	46	48	49	81	2.92974	2.58052	2.22497	2.65366	2.19038	1.80082	3.21883	2.02494	3.30821	1.70136	1.49856	1.29209	1.54104	1.272	1.04577	1.86924	1.17593	1.92114
LOC107759499	5631	1734	1729	1590	1633	1777	1610	845	1397	1355	75.8235	64.6626	63.1733	69.8941	67.1088	63.0287	56.6648	57.7316	55.341	13.4654	11.4833	11.2188	12.4124	11.9177	11.1932	10.063	10.2525	9.82792
LOC107759501	1599	23	23	17	11	14	6	7	7	8	1.00573	0.860173	0.675438	0.470811	0.528713	0.23489	0.469412	0.289278	0.326736	0.628976	0.537945	0.422413	0.294441	0.330652	0.146898	0.293566	0.180912	0.204338
LOC107759504	7156	101	95	83	79	85	93	109	145	140	4.41648	3.55289	3.29773	3.38128	3.21004	3.64079	7.30942	5.99218	5.71789	0.617171	0.496491	0.460834	0.47251	0.448581	0.508774	1.02144	0.837365	0.799034
LOC107759505	3719	5	15	13	8	19	6	8	13	12	0.218637	0.560983	0.516511	0.342408	0.717539	0.23489	0.536471	0.53723	0.490105	0.0587893	0.150842	0.138884	0.0920699	0.192939	0.0631593	0.144251	0.144456	0.131784
LOC107759508	9021	124	134	140	123	121	134	79	115	103	5.42221	5.01145	5.56243	5.26452	4.56959	5.24587	5.29765	4.75242	4.20673	0.601065	0.555531	0.616609	0.583585	0.50655	0.581517	0.587258	0.526818	0.466327
LOC107759510	25882	15	19	15	12	11	19	16	25	34	0.655912	0.710578	0.595974	0.513612	0.415417	0.743817	1.07294	1.03314	1.38863	0.0253424	0.0274545	0.0230266	0.0198444	0.0160504	0.0287388	0.0414552	0.0399171	0.0536523
LOC107759513	4076	322	371	370	208	245	269	175	267	307	14.0803	13.875	14.7007	8.90261	9.25248	10.5309	11.7353	11.0339	12.5385	3.45443	3.40407	3.60665	2.18415	2.26999	2.58363	2.87912	2.70704	3.07618
LOC107759516	13695	7	10	11	7	6	1	5	17	23	0.306092	0.373988	0.437048	0.299607	0.226591	0.0391483	0.335294	0.702532	0.939367	0.0223507	0.0273084	0.031913	0.0218771	0.0165455	0.00285858	0.024483	0.0512984	0.068592
LOC107759517	5784	284	317	264	288	325	308	128	230	205	12.4186	11.8554	10.4891	12.3267	12.2737	12.0577	8.58354	9.50484	8.37262	2.14706	2.04969	1.81348	2.13117	2.12201	2.08466	1.48401	1.6433	1.44755
LOC107759519	3048	590	620	694	469	445	359	412	644	598	25.7992	23.1873	27.5737	20.0737	16.8055	14.0542	27.6283	26.6136	24.4236	8.46431	7.60738	9.04651	6.58585	5.51362	4.61097	9.06439	8.73148	8.01298
LOC107759521	2731	14	5	13	7	6	5	4	6	5	0.612185	0.186994	0.516511	0.299607	0.226591	0.195741	0.268236	0.247952	0.20421	0.224161	0.068471	0.189129	0.109706	0.0829701	0.0716739	0.0982188	0.0907918	0.0747749
LOC107759522	4557	527	475	424	248	308	246	336	563	548	23.0444	17.7645	16.8462	10.6147	11.6317	9.63047	22.5318	23.2662	22.3814	5.05692	3.89828	3.69678	2.32931	2.55249	2.11334	4.94443	5.1056	4.91144
LOC107759523	1250	2311	2438	2318	2003	2316	2201	1228	2159	2295	101.054	91.1784	92.0979	85.7304	87.4642	86.1653	82.3483	89.2215	93.7325	80.8434	72.9427	73.6783	68.5843	69.9714	68.9323	65.8787	71.3772	74.986
LOC107759524	9450	76	98	80	85	99	94	54	93	118	3.32329	3.66509	3.17853	3.63809	3.73876	3.67994	3.62118	3.84326	4.81936	0.351671	0.38784	0.336352	0.384983	0.395635	0.389411	0.383194	0.406694	0.509986
LOC107759526	9390	806	924	859	598	561	621	318	566	514	35.2444	34.5565	34.1295	25.595	21.1863	24.3111	21.3247	23.3902	20.9928	3.75339	3.68014	3.63466	2.72577	2.25626	2.58904	2.271	2.49097	2.23566
LOC107759527	2250	22	25	12	17	21	17	12	17	12	0.962005	0.934971	0.47678	0.727617	0.793069	0.66552	0.804707	0.702532	0.490105	0.427558	0.415543	0.211902	0.323385	0.352475	0.295787	0.357647	0.312236	0.217824
LOC107759530	9998	3096	3870	3858	3733	4263	4073	1943	2835	2985	135.38	144.734	153.285	159.776	160.993	159.451	130.295	117.158	121.914	13.5407	14.4762	15.3315	15.9808	16.1025	15.9483	13.0321	11.7181	12.1938
LOC107759531	9630	23	44	32	34	36	27	23	28	34	1.00573	1.64555	1.27141	1.45523	1.35955	1.057	1.54235	1.15711	1.38863	0.104437	0.170877	0.132026	0.151115	0.141178	0.109761	0.160161	0.120157	0.144198
LOC107759532	3171	19	29	10	20	10	18	6	9	13	0.830822	1.08457	0.397316	0.85602	0.377652	0.704669	0.402353	0.371929	0.530947	0.262006	0.342027	0.125297	0.269953	0.119096	0.222223	0.126885	0.117291	0.167438
LOC107759538	5773	74	66	75	62	53	63	23	37	29	3.23583	2.46832	2.97987	2.65366	2.00156	2.46634	1.54235	1.52904	1.18442	0.560512	0.427563	0.516174	0.459668	0.34671	0.42722	0.267167	0.264861	0.205165
LOC107759541	11491	34	120	113	101	111	118	32	105	95	1.48673	4.48786	4.48967	4.3229	4.19194	4.6195	2.14588	4.33917	3.88	0.129383	0.390554	0.390712	0.376199	0.364802	0.40201	0.186745	0.377614	0.337655
LOC107759543	2291	18	19	23	16	10	22	15	17	9	0.787095	0.710578	0.913827	0.684816	0.377652	0.861262	1.00588	0.702532	0.367579	0.343559	0.310161	0.398877	0.298916	0.164842	0.375933	0.439059	0.306649	0.160445
LOC107759544	1437	44	63	56	50	36	60	33	50	58	1.92401	2.35613	2.22497	2.14005	1.35955	2.3489	2.21294	2.06627	2.36884	1.33891	1.63962	1.54834	1.48925	0.946101	1.63458	1.53997	1.43791	1.64846
LOC107759545	1992	115	125	120	85	74	69	44	70	75	5.02866	4.67486	4.7678	3.63809	2.79463	2.70123	2.95059	2.89278	3.06315	2.52443	2.34682	2.39347	1.82635	1.40292	1.35604	1.48122	1.4522	1.53773
LOC107759546	4173	19	21	19	23	18	21	11	10	18	0.830822	0.785376	0.754901	0.984423	0.679774	0.822114	0.737648	0.413254	0.735157	0.199095	0.188204	0.180901	0.235903	0.162898	0.197008	0.176767	0.0990304	0.17617
LOC107759550	7157	3	5	6	8	11	8	1	5	6	0.131182	0.186994	0.23839	0.342408	0.415417	0.313186	0.0670589	0.206627	0.245052	0.0183293	0.0261275	0.0333086	0.0478424	0.0580435	0.0437594	0.00936969	0.0288706	0.0342395
LOC107759555	2490	226	210	195	225	239	220	110	183	185	9.88241	7.85376	7.74767	9.63023	9.02588	8.61262	7.37648	7.56255	7.55578	3.96884	3.15412	3.11151	3.86756	3.62485	3.45888	2.96244	3.03717	3.03445
LOC107759560	8923	10	13	17	16	21	20	13	26	28	0.437275	0.486185	0.675438	0.684816	0.793069	0.782965	0.871766	1.07446	1.14358	0.0490054	0.0544867	0.0756963	0.0767473	0.0888792	0.0877469	0.0976987	0.120415	0.128161
LOC107759563	9766	464	596	529	497	534	472	243	438	426	20.2896	22.2897	21.018	21.2721	20.1666	18.478	16.2953	18.1005	17.3987	2.07757	2.28238	2.15216	2.17818	2.06498	1.89207	1.66858	1.85342	1.78156
LOC107759569	7887	184	303	232	262	288	318	170	256	288	8.04586	11.3318	9.21774	11.2139	10.8764	12.4491	11.4	10.5793	11.7625	1.02014	1.43678	1.16873	1.42182	1.37903	1.57844	1.44542	1.34136	1.49138
LOC107759570	2826	259	242	207	120	126	142	35	79	64	11.3254	9.05052	8.22445	5.13612	4.75842	5.55905	2.34706	3.26471	2.61389	4.00758	3.20259	2.91028	1.81745	1.6838	1.96711	0.830524	1.15524	0.924944
LOC107759572	1872	345	344	288	218	245	247	73	168	127	15.086	12.8652	11.4427	9.33062	9.25248	9.66962	4.8953	6.94267	5.18694	8.05875	6.87244	6.11256	4.98431	4.94256	5.1654	2.61501	3.70869	2.7708
LOC107759573	1687	87	108	89	91	92	80	40	52	61	3.80429	4.03908	3.53611	3.89489	3.4744	3.13186	2.68236	2.14892	2.49137	2.25506	2.39424	2.0961	2.30877	2.05951	1.85647	1.59002	1.27381	1.4768
LOC107759575	9123	107	108	110	80	107	91	34	57	55	4.67884	4.03908	4.37048	3.42408	4.04088	3.56249	2.28	2.35555	2.24631	0.512862	0.442735	0.479062	0.375324	0.442933	0.390496	0.249918	0.258199	0.246225
LOC107759579	2615	450	496	427	334	395	340	180	282	261	19.6774	18.5498	16.9654	14.2955	14.9173	13.3104	12.0706	11.6538	10.6598	7.52481	7.09362	6.48773	5.46674	5.7045	5.09002	4.61591	4.45651	4.0764
LOC107759588	7132	52	102	89	76	82	85	29	58	49	2.27383	3.81468	3.53611	3.25288	3.09675	3.3276	1.94471	2.39687	2.00126	0.318821	0.534869	0.49581	0.456096	0.434205	0.466574	0.272674	0.336073	0.280603
LOC107759589	2649	31	35	27	48	44	37	25	77	72	1.35555	1.30896	1.07275	2.05445	1.66167	1.44849	1.67647	3.18206	2.94063	0.511722	0.494133	0.404966	0.775556	0.627282	0.546805	0.63287	1.20123	1.11009
LOC107759590	9237	3	10	4	5	9	16	35	48	35	0.131182	0.373988	0.158927	0.214005	0.339887	0.626372	2.34706	1.98362	1.42947	0.0142018	0.0404881	0.0172054	0.0231682	0.0367962	0.0678112	0.254093	0.214747	0.154755
LOC107759592	6454	235	244	237	207	211	191	149	227	193	10.276	9.12532	9.4164	8.85981	7.96846	7.47732	9.99177	9.38087	7.88252	1.59218	1.4139	1.459	1.37276	1.23465	1.15856	1.54815	1.4535	1.22134
LOC107759594	8780	15	15	16	23	10	14	6	9	9	0.655912	0.560983	0.635706	0.984423	0.377652	0.548076	0.402353	0.371929	0.367579	0.0747053	0.0638932	0.0724039	0.112121	0.0430128	0.0624232	0.0458261	0.0423609	0.0418654
LOC107759602	3474	47	37	53	31	49	37	43	54	72	2.05519	1.38376	2.10578	1.32683	1.8505	1.44849	2.88353	2.23157	2.94063	0.591592	0.398318	0.606153	0.381932	0.53267	0.41695	0.830032	0.642364	0.846468
LOC107759603	3779	0	3	1	0	0	1	11	35	23	0	0.112197	0.0397316	0	0	0.0391483	0.737648	1.44639	0.939367	0	0.0296895	0.0105138	0	0	0.0103594	0.195197	0.382744	0.248576
LOC107759613	3477	331	311	297	162	149	177	83	141	141	14.4738	11.631	11.8003	6.93376	5.62702	6.92924	5.56589	5.82688	5.75873	4.16273	3.34514	3.39381	1.99418	1.61835	1.99288	1.60077	1.67584	1.65624
LOC107759614	2857	48	59	53	57	67	51	36	50	42	2.09892	2.20653	2.10578	2.43966	2.53027	1.99656	2.41412	2.06627	1.71537	0.734659	0.772325	0.737059	0.853923	0.885638	0.698831	0.844984	0.723231	0.600408
LOC107759615	7718	112	142	133	114	122	142	65	125	100	4.89748	5.31064	5.28431	4.87932	4.60735	5.55905	4.35883	5.16568	4.08421	0.634553	0.688084	0.684673	0.632199	0.596962	0.720271	0.564761	0.669302	0.529179
LOC107759617	2967	4	12	7	10	12	5	4	4	3	0.17491	0.448786	0.278121	0.42801	0.453182	0.195741	0.268236	0.165302	0.122526	0.0589518	0.151259	0.0937383	0.144257	0.152741	0.0659728	0.0904063	0.0557134	0.0412963
LOC107759618	3734	1279	1198	1114	853	788	742	455	794	740	55.9275	44.8038	44.261	36.5093	29.759	29.048	30.5118	32.8124	30.2231	14.9779	11.9989	11.8535	9.77752	7.96973	7.77933	8.17134	8.78746	8.09403
LOC107759619	6930	4	4	13	31	25	36	212	376	374	0.17491	0.149595	0.516511	1.32683	0.94413	1.40934	14.2165	15.5384	15.2749	0.0252395	0.0215866	0.0745326	0.191462	0.136238	0.203368	2.05144	2.24219	2.20417
LOC107759622	5047	400	501	455	498	566	535	226	438	365	17.491	18.7368	18.0779	21.3149	21.3751	20.9443	15.1553	18.1005	14.9074	3.46562	3.71247	3.58191	4.22328	4.23521	4.14986	3.00284	3.58639	2.95371
LOC107759626	3515	104	138	123	95	135	98	61	109	77	4.54766	5.16104	4.88699	4.0661	5.0983	3.83653	4.09059	4.50447	3.14484	1.29379	1.46829	1.39032	1.15678	1.45044	1.09147	1.16375	1.2815	0.894691
LOC107759627	2855	311	353	313	176	195	172	107	188	166	13.5992	13.2018	12.436	7.53298	7.36421	6.7335	7.1753	7.76918	6.77978	4.76331	4.6241	4.35587	2.63852	2.57941	2.35849	2.51324	2.72125	2.3747
LOC107759628	332	70	54	37	45	65	56	30	42	55	3.06092	2.01954	1.47007	1.92605	2.45474	2.1923	2.01177	1.73567	2.24631	9.21965	6.08294	4.42792	5.80134	7.39379	6.60332	6.05954	5.22791	6.766
LOC107759629	6644	160	200	190	137	154	139	62	131	148	6.9964	7.47977	7.54901	5.86374	5.81584	5.44161	4.15765	5.41363	6.04462	1.05304	1.12579	1.13621	0.882561	0.875352	0.819026	0.625775	0.814815	0.909787
LOC107759633	6423	29	23	18	12	17	16	7	12	11	1.2681	0.860173	0.715169	0.513612	0.642008	0.626372	0.469412	0.495905	0.449263	0.197431	0.133921	0.111345	0.0799645	0.0999546	0.0975202	0.073083	0.0772077	0.0699459
LOC107759636	2702	57	69	71	51	50	41	27	48	32	2.49247	2.58052	2.82095	2.18285	1.88826	1.60508	1.81059	1.98362	1.30695	0.922453	0.955041	1.04402	0.807865	0.698838	0.594034	0.670093	0.73413	0.483696
LOC107759642	3514	2914	3215	3002	2872	3074	3144	1517	2294	2362	127.422	120.237	119.274	122.925	116.09	123.082	101.728	94.8005	96.4689	36.2612	34.2166	33.9426	34.9814	33.0365	35.0262	28.9494	26.9779	27.4527
LOC107759648	2927	3	12	9	2	7	10	1	1	5	0.131182	0.448786	0.357585	0.085602	0.264356	0.391483	0.0670589	0.0413254	0.20421	0.0448181	0.153326	0.122168	0.0292457	0.0903165	0.133749	0.0229105	0.0141187	0.0697678
LOC107759649	2763	16	14	19	19	17	20	13	11	10	0.69964	0.523584	0.754901	0.813219	0.642008	0.782965	0.871766	0.454579	0.408421	0.253217	0.189498	0.273218	0.294325	0.232359	0.283375	0.315514	0.164524	0.147818
LOC107759651	6405	144	186	169	75	104	107	47	80	66	6.29676	6.95619	6.71464	3.21008	3.92758	4.18886	3.15177	3.30603	2.69558	0.9831	1.08606	1.04834	0.501183	0.613206	0.653999	0.492079	0.516164	0.420855
LOC107759654	3942	183	209	172	179	196	166	90	148	141	8.00213	7.81636	6.83384	7.66138	7.40198	6.49861	6.0353	6.11616	5.75873	2.02997	1.98284	1.7336	1.94353	1.87772	1.64856	1.53102	1.55154	1.46087
LOC107759655	3253	13	33	22	28	47	32	19	31	37	0.568457	1.23416	0.874096	1.19843	1.77496	1.25274	1.27412	1.28109	1.51116	0.174749	0.379392	0.268705	0.368407	0.545639	0.385104	0.391675	0.393817	0.464542
LOC107759656	5209	11	20	20	11	6	12	8	14	4	0.481002	0.747977	0.794633	0.470811	0.226591	0.469779	0.536471	0.578556	0.163368	0.0923406	0.143593	0.15255	0.0903842	0.0434999	0.0901861	0.102989	0.111068	0.0313627
LOC107759662	2323	4	5	11	3	5	4	4	6	2	0.17491	0.186994	0.437048	0.128403	0.188826	0.156593	0.268236	0.247952	0.0816841	0.0752949	0.0804969	0.188139	0.0552747	0.0812854	0.0674098	0.115469	0.106738	0.0351632
LOC107759666	6874	16	13	12	15	11	10	8	14	22	0.69964	0.486185	0.47678	0.642015	0.415417	0.391483	0.536471	0.578556	0.898525	0.101781	0.0707281	0.0693598	0.0933976	0.0604331	0.0569512	0.0780435	0.0841658	0.130714
LOC107759667	3658	8	11	10	10	11	16	10	15	18	0.34982	0.411387	0.397316	0.42801	0.415417	0.626372	0.670589	0.619881	0.735157	0.0956315	0.112462	0.108616	0.117007	0.113564	0.171234	0.183321	0.169459	0.200972
LOC107759668	10527	12	24	14	8	16	12	7	25	22	0.52473	0.897572	0.556243	0.342408	0.604243	0.469779	0.469412	1.03314	0.898525	0.0498461	0.0852638	0.0528396	0.0325267	0.0573994	0.0446261	0.0445913	0.0981414	0.0853544
LOC107759676	6968	9	6	12	5	3	9	8	5	6	0.393547	0.224393	0.47678	0.214005	0.113296	0.352334	0.536471	0.206627	0.245052	0.0564792	0.0322034	0.0684242	0.0307126	0.0162594	0.0505646	0.0769907	0.0296537	0.0351682
LOC107759679	5983	48	57	54	49	56	54	38	41	62	2.09892	2.13173	2.14551	2.09725	2.11485	2.11401	2.54824	1.69434	2.53221	0.350814	0.356299	0.358601	0.350535	0.353477	0.353335	0.425913	0.283193	0.423234
LOC107759680	5189	28	35	28	22	41	38	18	22	21	1.22437	1.30896	1.11249	0.941622	1.54837	1.48763	1.20706	0.909159	0.857683	0.235955	0.252257	0.214393	0.181465	0.298395	0.28669	0.232619	0.175209	0.165289
LOC107759681	1740	18	31	22	25	22	18	19	24	19	0.787095	1.15936	0.874096	1.07003	0.830835	0.704669	1.27412	0.99181	0.775999	0.452353	0.666301	0.502354	0.614957	0.477491	0.404982	0.732252	0.570006	0.445977
LOC107759684	16563	539	554	534	393	468	397	138	242	224	23.5691	20.719	21.2167	16.8208	17.6741	15.5419	9.25413	10.0007	9.14862	1.423	1.25092	1.28097	1.01556	1.06708	0.938348	0.558723	0.6038	0.552353
LOC107759686	3024	104	134	124	95	134	139	82	135	123	4.54766	5.01145	4.92672	4.0661	5.06054	5.44161	5.49883	5.57893	5.02357	1.50386	1.65722	1.62921	1.34461	1.67346	1.79947	1.8184	1.84488	1.66123
LOC107759691	8240	89	111	84	78	65	59	30	39	45	3.89175	4.15127	3.33746	3.33848	2.45474	2.30975	2.01177	1.61169	1.83789	0.472299	0.503795	0.405031	0.405155	0.297905	0.280309	0.244146	0.195594	0.223045
LOC107759692	4029	117	112	132	113	137	106	64	124	112	5.11612	4.18867	5.24457	4.83651	5.17383	4.14972	4.29177	5.12435	4.57431	1.26982	1.03963	1.30171	1.20043	1.28415	1.02996	1.06522	1.27187	1.13535
LOC107759693	777	28377	32810	33838	29442	37129	36132	22895	33152	36973	1240.85	1227.06	1344.44	1260.15	1402.18	1414.51	1535.31	1370.02	1510.05	1596.98	1579.22	1730.29	1621.81	1804.61	1820.47	1975.95	1763.22	1943.44
LOC107759695	3707	308	431	373	358	415	349	171	279	272	13.4681	16.1189	14.8199	15.3228	15.6726	13.6627	11.4671	11.5298	11.109	3.63314	4.34823	3.99781	4.13347	4.22783	3.68566	3.09336	3.11027	2.99677
LOC107759699	3896	9	16	19	9	2	11	3	1	3	0.393547	0.598382	0.754901	0.385209	0.0755304	0.430631	0.201177	0.0413254	0.122526	0.101013	0.153589	0.193763	0.098873	0.0193867	0.110532	0.0516367	0.0106071	0.0314492
LOC107759700	7198	34	33	29	28	33	34	7	18	19	1.48673	1.23416	1.15222	1.19843	1.24625	1.33104	0.469412	0.743857	0.775999	0.206548	0.171459	0.160075	0.166495	0.173139	0.184918	0.0652143	0.103342	0.107808
LOC107759702	10409	33	48	52	45	61	53	19	33	39	1.44301	1.79514	2.06604	1.92605	2.30368	2.07486	1.27412	1.36374	1.59284	0.138631	0.172461	0.198486	0.185037	0.221316	0.199333	0.122406	0.131015	0.153025
LOC107759703	3585	371	333	284	294	333	299	356	547	580	16.2229	12.4538	11.2838	12.5835	12.5758	11.7053	23.873	22.605	23.6884	4.52522	3.47387	3.1475	3.51004	3.5079	3.26509	6.65913	6.30544	6.60764
LOC107759705	5800	9	6	8	11	9	11	5	3	8	0.393547	0.224393	0.317853	0.470811	0.339887	0.430631	0.335294	0.123976	0.326736	0.067853	0.0386885	0.0548022	0.0811743	0.0586012	0.0742467	0.0578094	0.0213752	0.0563339
LOC107759706	1734	570	532	424	420	399	383	283	486	415	24.9247	19.8962	16.8462	17.9764	15.0683	14.9938	18.9777	20.0841	16.9495	14.3741	11.4742	9.71523	10.367	8.68992	8.64693	10.9444	11.5826	9.77477
LOC107759712	6930	64	62	52	58	76	76	49	63	45	2.79856	2.31873	2.06604	2.48246	2.87016	2.97527	3.28589	2.6035	1.83789	0.403833	0.334593	0.298131	0.358219	0.414164	0.429332	0.474154	0.375685	0.265208
LOC107759714	803	150	141	157	105	133	134	74	130	128	6.55912	5.27324	6.23787	4.49411	5.02277	5.24587	4.96236	5.3723	5.22778	8.16827	6.56692	7.7682	5.59665	6.25501	6.53284	6.17977	6.69029	6.51032
LOC107759715	7608	89	93	87	77	92	78	13	25	28	3.89175	3.47809	3.45665	3.29568	3.4744	3.05356	0.871766	1.03314	1.14358	0.511533	0.457163	0.454344	0.433186	0.456677	0.401362	0.114585	0.135796	0.150313
LOC107759717	9322	18	16	18	19	12	7	9	14	10	0.787095	0.598382	0.715169	0.813219	0.453182	0.274038	0.60353	0.578556	0.408421	0.0844341	0.0641903	0.0767184	0.0872366	0.0486143	0.0293969	0.0647425	0.0620635	0.0438126
LOC107759719	7260	83	132	136	201	217	246	33	71	65	3.62938	4.93665	5.4035	8.603	8.19505	9.63047	2.21294	2.9341	2.65473	0.499915	0.679979	0.744284	1.18499	1.12879	1.32651	0.304813	0.404146	0.365666
LOC107759723	5283	14	16	13	11	11	8	6	11	13	0.612185	0.598382	0.516511	0.470811	0.415417	0.313186	0.402353	0.454579	0.530947	0.115878	0.113265	0.0977685	0.0891181	0.0786328	0.0592819	0.07616	0.0860457	0.100501
LOC107759724	5839	129	124	97	98	91	83	34	56	47	5.64085	4.63746	3.85397	4.1945	3.43663	3.24931	2.28	2.31422	1.91958	0.966064	0.794221	0.660039	0.718359	0.588565	0.556483	0.390478	0.396339	0.328751
LOC107759733	1720	5221	5022	4125	2345	2216	2232	1386	2677	2738	228.301	187.817	163.893	100.368	83.6877	87.3789	92.9436	110.628	111.826	132.733	109.196	95.2866	58.3537	48.6556	50.8017	54.037	64.3187	65.0149
LOC107759737	3167	14667	17737	17018	15848	18270	18024	11030	17305	18051	641.351	663.343	676.153	678.31	689.97	705.608	739.66	715.136	737.24	202.511	209.455	213.499	214.181	217.862	222.8	233.552	225.809	232.788
LOC107759742	1087	109	110	103	101	102	98	82	107	141	4.7663	4.11387	4.09236	4.3229	3.85205	3.83653	5.49883	4.42182	5.75873	4.38482	3.78461	3.76482	3.97691	3.54375	3.52947	5.05872	4.06791	5.29782
LOC107759747	7697	521	680	653	704	729	801	417	646	582	22.782	25.4312	25.9448	30.1319	27.5308	31.3578	27.9636	26.6962	23.7701	2.95986	3.30404	3.37076	3.91476	3.57683	4.07402	3.63305	3.46839	3.08823
LOC107759748	2067	952	1068	973	810	868	956	576	880	810	41.6286	39.942	38.6589	34.6688	32.7802	37.4257	38.6259	36.3664	33.0821	20.1396	19.3236	18.7029	16.7725	15.8588	18.1063	18.6869	17.5938	16.0049
LOC107759753	6686	26	39	32	43	41	47	17	34	37	1.13691	1.45855	1.27141	1.84044	1.54837	1.83997	1.14	1.40506	1.51116	0.170044	0.218151	0.19016	0.275268	0.231584	0.275197	0.170506	0.21015	0.226018
LOC107759757	5211	1035	1242	1189	1238	1352	1314	594	926	997	45.258	46.4494	47.2409	52.9877	51.0586	51.4408	39.833	38.2673	40.7195	8.68508	8.91371	9.06561	10.1684	9.79823	9.87158	7.64402	7.34357	7.81415
LOC107759758	9313	179	164	229	234	269	244	123	182	203	7.82722	6.13341	9.09854	10.0154	10.1588	9.55218	8.24824	7.52122	8.29094	0.840462	0.658586	0.976972	1.07543	1.09082	1.02568	0.88567	0.807605	0.890254
LOC107759759	4817	224	245	183	182	177	154	97	148	158	9.79496	9.16272	7.27089	7.78978	6.68444	6.02883	6.50471	6.11616	6.45305	2.03341	1.90216	1.50942	1.61714	1.38768	1.25157	1.35037	1.2697	1.33964
LOC107759761	5148	4	3	3	8	14	8	3	4	5	0.17491	0.112197	0.119195	0.342408	0.528713	0.313186	0.201177	0.165302	0.20421	0.0339763	0.0217942	0.0231536	0.0665128	0.102703	0.0608365	0.0390786	0.0321099	0.0396679
LOC107759763	12410	374	385	371	278	284	276	124	202	224	16.3541	14.3986	14.7404	11.8987	10.7253	10.8049	8.3153	8.34773	9.14862	1.31781	1.16024	1.18779	0.958798	0.864248	0.870662	0.670049	0.672662	0.737198
LOC107759767	3165	268	280	266	204	226	239	143	262	236	11.719	10.4717	10.5686	8.73141	8.53494	9.35644	9.58942	10.8273	9.63873	3.70268	3.30859	3.33921	2.75874	2.69666	2.95622	3.02983	3.42093	3.04541
LOC107759768	8296	14	34	21	26	36	31	25	30	36	0.612185	1.27156	0.834364	1.11283	1.35955	1.2136	1.67647	1.23976	1.47031	0.0737928	0.153274	0.100574	0.13414	0.16388	0.146287	0.202082	0.149441	0.177232
LOC107759769	1556	8	15	17	10	13	10	2	1	9	0.34982	0.560983	0.675438	0.42801	0.490948	0.391483	0.134118	0.0413254	0.367579	0.22482	0.360529	0.434086	0.275071	0.315519	0.251596	0.0861939	0.0265587	0.236233
LOC107759779	1112	5	6	12	3	0	3	3	4	9	0.218637	0.224393	0.47678	0.128403	0	0.117445	0.201177	0.165302	0.367579	0.196616	0.201792	0.428759	0.11547	0	0.105616	0.180914	0.148653	0.330556
LOC107759780	2977	75	77	68	66	83	71	62	71	84	3.27956	2.87971	2.70175	2.82487	3.13451	2.77953	4.15765	2.9341	3.43073	1.10163	0.96732	0.907541	0.948897	1.05291	0.933667	1.39659	0.985591	1.15241
LOC107759782	5427	1672	1709	1468	1157	1186	1194	719	1128	1165	73.1124	63.9146	58.326	49.5208	44.7895	46.743	48.2153	46.6151	47.581	13.472	11.7772	10.7474	9.12489	8.25309	8.61305	8.88435	8.58947	8.76746
LOC107759790	1013	5	9	12	4	14	6	15	18	15	0.218637	0.33659	0.47678	0.171204	0.528713	0.23489	1.00588	0.743857	0.612631	0.215832	0.33227	0.470661	0.169007	0.521928	0.231875	0.992975	0.734311	0.604769
LOC107759791	5437	10	4	10	3	8	6	6	14	10	0.437275	0.149595	0.397316	0.128403	0.302122	0.23489	0.402353	0.578556	0.408421	0.0804258	0.0275143	0.0730764	0.0236165	0.0555677	0.0432021	0.0740028	0.106411	0.0751187
LOC107759793	1635	104	119	88	77	68	71	10	37	43	4.54766	4.45046	3.49638	3.29568	2.56803	2.77953	0.670589	1.52904	1.75621	2.78144	2.722	2.13846	2.01571	1.57066	1.70002	0.410146	0.935193	1.07413
LOC107759798	3522	908	955	870	855	833	857	270	448	413	39.7046	35.7159	34.5665	36.5949	31.4584	33.5501	18.1059	18.5138	16.8678	11.2733	10.1408	9.81446	10.3904	8.93197	9.52586	5.1408	5.25661	4.78926
LOC107759800	4909	25	24	34	24	24	26	13	26	13	1.09319	0.897572	1.35088	1.02722	0.906365	1.01785	0.871766	1.07446	0.530947	0.22269	0.182842	0.275183	0.209253	0.184633	0.207345	0.177585	0.218876	0.108158
LOC107759801	26299	55	67	59	62	65	60	39	51	51	2.40501	2.50572	2.34417	2.65366	2.45474	2.3489	2.6153	2.1076	2.08295	0.0914488	0.0952782	0.0891352	0.100904	0.0933396	0.089315	0.0994447	0.0801398	0.0792024
LOC107759809	2852	11	15	16	8	13	13	3	24	17	0.481002	0.560983	0.635706	0.342408	0.490948	0.508927	0.201177	0.99181	0.694315	0.168654	0.196698	0.222898	0.120059	0.172142	0.178446	0.0705388	0.347759	0.243448
LOC107759811	1111	11	7	11	15	2	9	8	21	9	0.481002	0.261792	0.437048	0.642015	0.0755304	0.352334	0.536471	0.867833	0.367579	0.432945	0.235636	0.393382	0.577871	0.0679842	0.317133	0.482872	0.781128	0.330854
LOC107759812	1925	99	155	148	143	138	143	40	77	81	4.32902	5.79682	5.88028	6.12054	5.2116	5.5982	2.68236	3.18206	3.30821	2.24884	3.01134	3.05469	3.1795	2.70732	2.90816	1.39343	1.65302	1.71855
LOC107759814	1731	23	34	22	13	12	21	6	11	9	1.00573	1.27156	0.874096	0.556413	0.453182	0.822114	0.402353	0.454579	0.367579	0.581012	0.734582	0.504966	0.32144	0.261804	0.474936	0.23244	0.262611	0.21235
LOC107759815	5301	24	31	45	11	26	31	17	26	21	1.04946	1.15936	1.78792	0.470811	0.981895	1.2136	1.14	1.07446	0.857683	0.197974	0.218707	0.33728	0.0888155	0.185228	0.228937	0.215054	0.20269	0.161797
LOC107759817	1710	4	8	3	4	14	15	2	6	2	0.17491	0.299191	0.119195	0.171204	0.528713	0.587224	0.134118	0.247952	0.0816841	0.102287	0.174965	0.0697046	0.100119	0.309189	0.343406	0.0784314	0.145001	0.0477685
LOC107759818	6871	66	68	77	48	67	54	34	44	50	2.88601	2.54312	3.05934	2.05445	2.53027	2.11401	2.28	1.81832	2.0421	0.420028	0.370124	0.445253	0.299003	0.368253	0.307671	0.33183	0.264637	0.297206
LOC107759821	2964	687	767	839	808	1003	902	541	873	773	30.0408	28.6849	33.3348	34.5832	37.8785	35.3117	36.2789	36.0771	31.5709	10.1352	9.67777	11.2466	11.6678	12.7795	11.9135	12.2398	12.1718	10.6515
LOC107759822	3510	71	79	81	74	75	57	42	66	70	3.10465	2.95451	3.21826	3.16727	2.83239	2.23145	2.81647	2.72748	2.85894	0.884516	0.84174	0.916884	0.902358	0.806949	0.635741	0.802414	0.777059	0.814514
LOC107759824	4713	11	11	9	7	11	6	1	7	5	0.481002	0.411387	0.357585	0.299607	0.415417	0.23489	0.0670589	0.289278	0.20421	0.102059	0.0872878	0.075872	0.0635704	0.0881429	0.0498387	0.0142285	0.0613787	0.0433292
LOC107759828	11261	3	6	4	7	4	4	2	10	8	0.131182	0.224393	0.158927	0.299607	0.151061	0.156593	0.134118	0.413254	0.326736	0.0116493	0.0199266	0.014113	0.0266057	0.0134145	0.0139058	0.0119099	0.0366978	0.0290149
LOC107759834	13659	14	25	6	15	29	36	8	19	8	0.612185	0.934971	0.23839	0.642015	1.09519	1.40934	0.536471	0.785183	0.326736	0.0448192	0.0684509	0.0174529	0.0470031	0.0801809	0.10318	0.039276	0.0574846	0.023921
LOC107759835	933	386	407	341	225	229	189	40	72	62	16.8788	15.2213	13.5485	9.63023	8.64823	7.39902	2.68236	2.97543	2.53221	18.0909	16.3144	14.5214	10.3218	9.26927	7.93036	2.87498	3.1891	2.71405
LOC107759836	1040	11	11	16	9	9	8	8	17	13	0.481002	0.411387	0.635706	0.385209	0.339887	0.313186	0.536471	0.702532	0.530947	0.462502	0.395565	0.611256	0.370393	0.326814	0.30114	0.515838	0.675511	0.510526
LOC107759842	2340	103	89	71	94	107	107	32	72	78	4.50393	3.3285	2.82095	4.0233	4.04088	4.18886	2.14588	2.97543	3.18568	1.92476	1.42243	1.20553	1.71936	1.72687	1.79011	0.917045	1.27155	1.3614
LOC107759845	974	162	169	173	188	194	198	86	148	133	7.08385	6.3204	6.87357	8.04659	7.32645	7.75136	5.76706	6.11616	5.43199	7.27295	6.48912	7.05705	8.26139	7.52202	7.95827	5.92101	6.27942	5.577
LOC107759846	1387	33	22	44	13	20	20	16	36	32	1.44301	0.822775	1.74819	0.556413	0.755304	0.782965	1.07294	1.48771	1.30695	1.04038	0.593204	1.26041	0.401163	0.54456	0.564503	0.77357	1.07261	0.942283
LOC107759848	8143	476	551	506	449	460	491	175	337	330	20.8143	20.6068	20.1042	19.2177	17.372	19.2218	11.7353	13.9267	13.4779	2.5561	2.53061	2.46889	2.36002	2.13337	2.36053	1.44115	1.71026	1.65515
LOC107759854	3179	12	17	18	13	13	7	10	16	10	0.52473	0.63578	0.715169	0.556413	0.490948	0.274038	0.670589	0.661206	0.408421	0.165061	0.199994	0.224967	0.175028	0.154435	0.0862025	0.210943	0.207992	0.128475
LOC107759856	7334	24	31	27	28	32	30	22	37	22	1.04946	1.15936	1.07275	1.19843	1.20849	1.17445	1.4753	1.52904	0.898525	0.143095	0.158081	0.146271	0.163407	0.164779	0.160137	0.201158	0.208486	0.122515
LOC107759857	3008	9	13	13	8	13	7	5	6	8	0.393547	0.486185	0.516511	0.342408	0.490948	0.274038	0.335294	0.247952	0.326736	0.130834	0.161631	0.171712	0.113832	0.163214	0.091103	0.111468	0.082431	0.108623
LOC107759860	2984	1186	1511	1414	1310	1477	1530	879	1374	1370	51.8608	56.5097	56.1805	56.0693	55.7792	59.8968	58.9448	56.7811	55.9536	17.3796	18.9376	18.8273	18.79	18.6928	20.0727	19.7536	19.0285	18.7512
LOC107759866	6706	65	78	65	54	83	69	38	55	74	2.84229	2.91711	2.58256	2.31125	3.13451	2.70123	2.54824	2.2729	3.02231	0.423842	0.435	0.385111	0.344655	0.467419	0.402808	0.379994	0.338935	0.450688
LOC107759868	4475	11	14	11	8	7	9	3	9	8	0.481002	0.523584	0.437048	0.342408	0.264356	0.352334	0.201177	0.371929	0.326736	0.107487	0.117002	0.0976643	0.0765158	0.0590741	0.0787339	0.0449557	0.0831125	0.0730137
LOC107759869	1755	39	31	49	32	32	42	16	13	16	1.70537	1.15936	1.94685	1.36963	1.20849	1.64423	1.07294	0.53723	0.653473	0.971722	0.660606	1.10932	0.780417	0.688596	0.936882	0.611363	0.306114	0.372349
LOC107759872	3212	57	45	36	41	47	41	15	30	33	2.49247	1.68295	1.43034	1.75484	1.77496	1.60508	1.00588	1.23976	1.34779	0.775986	0.523956	0.445311	0.546339	0.552604	0.499713	0.313164	0.385978	0.41961
LOC107759873	9434	6	15	19	13	13	21	12	17	14	0.262365	0.560983	0.754901	0.556413	0.490948	0.822114	0.804707	0.702532	0.571789	0.0278106	0.0594639	0.0800192	0.0589796	0.0520402	0.0871437	0.0852986	0.0744681	0.0606094
LOC107759876	13004	51	63	55	73	60	66	36	69	68	2.2301	2.35613	2.18524	3.12447	2.26591	2.58379	2.41412	2.85145	2.77726	0.171494	0.181185	0.168044	0.24027	0.174247	0.198692	0.185644	0.219275	0.21357
LOC107759878	4430	6	11	8	0	2	13	7	12	7	0.262365	0.411387	0.317853	0	0.0755304	0.508927	0.469412	0.495905	0.285894	0.0592246	0.0928639	0.0717501	0	0.0170498	0.114882	0.105962	0.111942	0.064536
LOC107759885	6506	27	41	27	19	20	20	6	18	15	1.18064	1.53335	1.07275	0.813219	0.755304	0.782965	0.402353	0.743857	0.612631	0.18147	0.235683	0.164887	0.124995	0.116093	0.120345	0.0618434	0.114334	0.094164
LOC107759886	3709	9	15	11	7	6	12	2	5	4	0.393547	0.560983	0.437048	0.299607	0.226591	0.469779	0.134118	0.206627	0.163368	0.106106	0.151249	0.117834	0.0807784	0.0610923	0.126659	0.0361601	0.0557096	0.0440464
LOC107759893	6466	9	11	9	50	52	56	26	28	30	0.393547	0.411387	0.357585	2.14005	1.96379	2.1923	1.74353	1.15711	1.22526	0.0608641	0.0636232	0.0553023	0.33097	0.30371	0.339051	0.269646	0.178953	0.189493
LOC107759896	4553	62	65	54	52	64	52	31	44	44	2.7111	2.43092	2.14551	2.22565	2.41697	2.03571	2.07883	1.81832	1.79705	0.595454	0.533917	0.471229	0.488832	0.530853	0.447114	0.456584	0.399367	0.394696
LOC107759897	2974	26	24	23	20	27	29	11	21	14	1.13691	0.897572	0.913827	0.85602	1.01966	1.1353	0.737648	0.867833	0.571789	0.382285	0.301806	0.307272	0.287835	0.342858	0.381742	0.248032	0.291807	0.192263
LOC107759900	2463	177	232	202	242	232	242	103	158	173	7.73977	8.67653	8.02579	10.3578	8.76153	9.47388	6.90707	6.52941	7.06568	3.14241	3.52275	3.25854	4.20538	3.55726	3.84648	2.80433	2.651	2.86873
LOC107759901	10275	48	40	38	36	42	38	13	20	25	2.09892	1.49595	1.5098	1.54084	1.58614	1.48763	0.871766	0.826508	1.02105	0.204274	0.145592	0.146939	0.14996	0.154369	0.144782	0.0848434	0.0804387	0.0993724
LOC107759904	5244	173	211	192	151	143	171	85	112	125	7.56486	7.89116	7.62847	6.46295	5.40042	6.69435	5.70001	4.62844	5.10526	1.44257	1.5048	1.4547	1.23245	1.02983	1.27657	1.08696	0.882617	0.973543
LOC107759909	474	26	22	32	13	16	9	6	22	16	1.13691	0.822775	1.27141	0.556413	0.604243	0.352334	0.402353	0.909159	0.653473	2.39855	1.73581	2.6823	1.17387	1.27477	0.743321	0.848847	1.91806	1.37863
LOC107759914	4079	26	28	18	23	15	18	22	47	27	1.13691	1.04717	0.715169	0.984423	0.566478	0.704669	1.4753	1.94229	1.10274	0.278724	0.256722	0.17533	0.241339	0.138877	0.172755	0.361681	0.476169	0.270345
LOC107759925	11775	1368	1660	1535	1516	1665	1578	727	1142	1236	59.8192	62.0821	60.988	64.8863	62.8791	61.776	48.7518	47.1936	50.4808	5.08019	5.27236	5.17945	5.51052	5.34005	5.24637	4.14028	4.00795	4.28712
LOC107759930	23492	67	100	87	81	105	112	46	84	60	2.92974	3.73988	3.45665	3.46688	3.96535	4.38461	3.08471	3.47133	2.45052	0.124712	0.159198	0.147142	0.147577	0.168796	0.186642	0.131309	0.147767	0.104313
LOC107759931	24907	31	57	52	33	25	28	17	20	25	1.35555	2.13173	2.06604	1.41243	0.94413	1.09615	1.14	0.826508	1.02105	0.0544245	0.0855878	0.0829504	0.0567083	0.0379062	0.0440098	0.0457703	0.0331838	0.0409946
LOC107759932	816	110	155	130	93	107	68	36	66	60	4.81002	5.79682	5.16511	3.98049	4.04088	2.66208	2.41412	2.72748	2.45052	5.89464	7.10395	6.32979	4.87806	4.95206	3.26236	2.95848	3.3425	3.00309
LOC107759933	11749	320	401	330	258	298	320	201	374	381	13.9928	14.9969	13.1114	11.0427	11.254	12.5274	13.4788	15.4557	15.5608	1.19098	1.27644	1.11596	0.939881	0.957871	1.06626	1.14723	1.31549	1.32444
LOC107759934	6641	11	14	4	5	15	8	4	9	10	0.481002	0.523584	0.158927	0.214005	0.566478	0.313186	0.268236	0.371929	0.408421	0.0724292	0.0788411	0.0239311	0.0322248	0.0853001	0.0471595	0.0403908	0.0560049	0.0614999
LOC107759935	916	25	36	29	26	25	23	24	29	18	1.09319	1.34636	1.15222	1.11283	0.94413	0.90041	1.60941	1.19844	0.735157	1.19344	1.46982	1.25788	1.21488	1.03071	0.98298	1.757	1.30834	0.802573
LOC107759936	5811	142	205	152	182	216	205	110	155	183	6.2093	7.66676	6.03921	7.78978	8.15728	8.02539	7.37648	6.40544	7.4741	1.06854	1.31935	1.03927	1.34052	1.40377	1.38107	1.2694	1.1023	1.2862
LOC107759942	2930	18	13	14	22	16	10	8	8	12	0.787095	0.486185	0.556243	0.941622	0.604243	0.391483	0.536471	0.330603	0.490105	0.268633	0.165933	0.189844	0.321373	0.206226	0.133612	0.183096	0.112834	0.167271
LOC107759943	9399	21	26	29	10	14	21	5	20	19	0.918277	0.97237	1.15222	0.42801	0.528713	0.822114	0.335294	0.826508	0.775999	0.0976995	0.103455	0.122589	0.0455378	0.056252	0.0874682	0.0356734	0.0879357	0.0825619
LOC107759945	7385	12	13	19	11	7	16	16	15	20	0.52473	0.486185	0.754901	0.470811	0.264356	0.626372	1.07294	0.619881	0.816841	0.0710535	0.0658341	0.102221	0.0637524	0.0357964	0.0848168	0.145287	0.0839379	0.110608
LOC107759958	10059	69	120	105	98	124	115	46	74	59	3.0172	4.48786	4.17182	4.1945	4.68289	4.50205	3.08471	3.05808	2.40968	0.29995	0.446154	0.414735	0.41699	0.465542	0.447564	0.306662	0.304014	0.239555
LOC107759965	2705	464	495	511	555	597	642	352	536	538	20.2896	18.5124	20.3029	23.7546	22.5458	25.1332	23.6047	22.1504	21.973	7.50076	6.84378	7.50568	8.78172	8.33487	9.29138	8.72633	8.18869	8.12312
LOC107759969	1699	8	13	7	3	4	7	1	2	3	0.34982	0.486185	0.278121	0.128403	0.151061	0.274038	0.0670589	0.0826508	0.122526	0.205898	0.286159	0.163697	0.0755757	0.0889116	0.161294	0.0394696	0.0486467	0.0721166
LOC107759974	1214	393	434	406	392	421	398	101	162	165	17.1849	16.2311	16.131	16.778	15.8992	15.581	6.77295	6.69472	6.73894	14.1556	13.3699	13.2875	13.8204	13.0965	12.8344	5.57903	5.51459	5.55102
LOC107759975	3524	2638	2500	2255	2161	2205	2221	1703	2587	2690	115.353	93.4971	89.5948	92.493	83.2723	86.9483	114.201	106.909	109.865	32.7336	26.5315	25.4242	26.2466	23.63	24.6732	32.4067	30.3373	31.1763
LOC107759978	1199	1884	2108	1873	2259	2324	2305	1178	2052	1925	82.3826	78.8368	74.4173	96.6875	87.7663	90.2367	78.9954	84.7997	78.621	68.7094	65.7521	62.0662	80.6401	73.1996	75.26	65.8844	70.7254	65.5721
LOC107759983	3139	81	86	68	91	68	79	22	69	59	3.54193	3.2163	2.70175	3.89489	2.56803	3.09271	1.4753	2.85145	2.40968	1.12836	1.02463	0.860704	1.24081	0.818106	0.985254	0.469989	0.908395	0.767659
LOC107759984	3727	26	21	27	17	7	17	6	11	8	1.13691	0.785376	1.07275	0.727617	0.264356	0.66552	0.402353	0.454579	0.326736	0.305048	0.210726	0.287833	0.195229	0.0709301	0.178567	0.107956	0.121969	0.0876674
LOC107759994	1827	39	41	20	30	33	38	24	44	35	1.70537	1.53335	0.794633	1.28403	1.24625	1.48763	1.60941	1.81832	1.42947	0.933428	0.839273	0.434938	0.702808	0.68213	0.81425	0.880905	0.995248	0.782415
LOC107759997	3031	13	28	26	32	28	31	4	15	20	0.568457	1.04717	1.03302	1.36963	1.05743	1.2136	0.268236	0.619881	0.816841	0.187548	0.345486	0.340819	0.451875	0.34887	0.400395	0.0884974	0.204514	0.269496
LOC107759998	5404	16	35	24	27	31	41	25	34	42	0.69964	1.30896	0.953559	1.15563	1.17072	1.60508	1.67647	1.40506	1.71537	0.129467	0.24222	0.176454	0.213847	0.21664	0.297017	0.310228	0.260004	0.317425
LOC107760000	10232	6	7	3	5	3	6	9	12	19	0.262365	0.261792	0.119195	0.214005	0.113296	0.23489	0.60353	0.495905	0.775999	0.0256416	0.0255856	0.0116492	0.0209153	0.0110727	0.0229564	0.0589846	0.0484661	0.0758404
LOC107760006	4317	29	35	45	27	30	31	22	39	29	1.2681	1.30896	1.78792	1.15563	1.13296	1.2136	1.4753	1.61169	1.18442	0.293745	0.30321	0.414159	0.267692	0.262441	0.28112	0.341741	0.373336	0.274362
LOC107760010	2697	641	672	617	769	1013	968	737	1094	1138	28.0293	25.132	24.5144	32.914	38.2562	37.8955	49.4224	45.21	46.4783	10.3928	9.31851	9.08951	12.2039	14.1847	14.051	18.325	16.7631	17.2333
LOC107760011	1443	7	17	3	4	13	5	3	7	6	0.306092	0.63578	0.119195	0.171204	0.490948	0.195741	0.201177	0.289278	0.245052	0.212122	0.440596	0.0826021	0.118645	0.340227	0.135649	0.139416	0.20047	0.169821
LOC107760012	18258	588	788	723	678	772	740	492	779	841	25.7118	29.4703	28.726	29.0191	29.1547	28.9697	32.993	32.1925	34.3482	1.40825	1.6141	1.57334	1.58939	1.59682	1.58669	1.80704	1.7632	1.88127
LOC107760016	5097	105	89	105	104	105	97	53	74	119	4.59139	3.3285	4.17182	4.45131	3.96535	3.79738	3.55412	3.05808	4.86021	0.900802	0.653031	0.818486	0.873319	0.777977	0.745023	0.697297	0.599976	0.953542
LOC107760017	4711	337	375	320	313	343	285	256	412	441	14.7362	14.0246	12.7141	13.3967	12.9535	11.1573	17.1671	17.0261	18.0113	3.12803	2.97698	2.69882	2.84371	2.74962	2.36834	3.64404	3.61411	3.82325
LOC107760021	2614	11	13	11	7	13	9	4	9	11	0.481002	0.486185	0.437048	0.299607	0.490948	0.352334	0.268236	0.371929	0.449263	0.18401	0.185993	0.167195	0.114616	0.187815	0.134787	0.102615	0.142283	0.171868
LOC107760024	5222	705	742	770	1070	1267	1312	2286	3550	3894	30.8279	27.7499	30.5934	45.7971	47.8485	51.3625	153.297	146.705	159.039	5.90346	5.31404	5.85855	8.77003	9.16287	9.8358	29.3559	28.0937	30.4556
LOC107760026	4202	479	529	435	508	532	526	260	429	457	20.9455	19.784	17.2833	21.7429	20.0911	20.592	17.4353	17.7286	18.6648	4.98464	4.70823	4.1131	5.17442	4.78132	4.90052	4.14929	4.21909	4.44189
LOC107760027	3013	5	7	11	14	6	17	10	17	8	0.218637	0.261792	0.437048	0.599214	0.226591	0.66552	0.670589	0.702532	0.326736	0.0725647	0.0868875	0.145054	0.198876	0.0752045	0.220883	0.222565	0.233167	0.108442
LOC107760030	2411	8	8	5	7	8	4	8	15	11	0.34982	0.299191	0.198658	0.299607	0.302122	0.156593	0.536471	0.619881	0.449263	0.145093	0.124094	0.0823966	0.124267	0.12531	0.0649494	0.22251	0.257105	0.186339
LOC107760031	2334	135	119	86	70	83	68	37	60	65	5.90321	4.45046	3.41692	2.99607	3.13451	2.66208	2.48118	2.47952	2.65473	2.52922	1.9068	1.46398	1.28366	1.34298	1.14057	1.06306	1.06235	1.13742
LOC107760035	12438	82	170	131	131	158	158	85	141	131	3.58565	6.3578	5.20484	5.60693	5.9669	6.18543	5.70001	5.82688	5.35031	0.288282	0.51116	0.418463	0.450791	0.479732	0.497301	0.458273	0.468474	0.430158
LOC107760036	1760	31	31	31	26	40	21	12	12	22	1.35555	1.15936	1.23168	1.11283	1.51061	0.822114	0.804707	0.495905	0.898525	0.7702	0.65873	0.699818	0.632288	0.8583	0.46711	0.45722	0.281764	0.510526
LOC107760046	894	271	231	222	164	161	161	92	184	179	11.8501	8.63913	8.82042	7.01937	6.0802	6.30287	6.16942	7.60387	7.31073	13.2552	9.66346	9.86624	7.85164	6.80112	7.05019	6.90091	8.50545	8.17755
LOC107760047	4446	112	158	163	140	165	169	81	147	169	4.89748	5.90902	6.47626	5.99214	6.23126	6.61606	5.43177	6.07483	6.90231	1.10155	1.32906	1.45665	1.34776	1.40154	1.48809	1.22172	1.36636	1.55248
LOC107760048	1447	56	68	52	40	65	56	39	51	44	2.44874	2.54312	2.06604	1.71204	2.45474	2.1923	2.6153	2.1076	1.79705	1.69229	1.75751	1.42781	1.18317	1.69643	1.51507	1.80739	1.45653	1.24191
LOC107760049	9203	20	24	29	25	32	32	16	27	19	0.87455	0.897572	1.15222	1.07003	1.20849	1.25274	1.07294	1.11579	0.775999	0.0950288	0.0975304	0.1252	0.116269	0.131314	0.136123	0.116586	0.121242	0.0843202
LOC107760050	2900	12	12	8	10	10	11	1	11	4	0.52473	0.448786	0.317853	0.42801	0.377652	0.430631	0.0670589	0.454579	0.163368	0.180941	0.154754	0.109604	0.14759	0.130225	0.148493	0.0231238	0.156752	0.0563339
LOC107760055	6671	654	663	679	640	679	689	315	509	500	28.5978	24.7954	26.9778	27.3926	25.6426	26.9732	21.1236	21.0346	20.421	4.28688	3.7169	4.04404	4.10623	3.84389	4.04334	3.16647	3.15314	3.06116
LOC107760064	4764	8	8	18	11	10	12	3	8	5	0.34982	0.299191	0.715169	0.470811	0.377652	0.469779	0.201177	0.330603	0.20421	0.0734299	0.0628024	0.150119	0.0988269	0.0792721	0.0986102	0.0422285	0.0693961	0.0428653
LOC107760073	5617	93	105	83	42	46	43	25	37	49	4.06666	3.92688	3.29773	1.79764	1.7372	1.68338	1.67647	1.52904	2.00126	0.723991	0.699106	0.587097	0.320036	0.309275	0.299693	0.298464	0.272216	0.356286
LOC107760078	5484	15	12	10	9	7	16	8	5	8	0.655912	0.448786	0.397316	0.385209	0.264356	0.626372	0.536471	0.206627	0.326736	0.119605	0.0818355	0.0724501	0.0702424	0.048205	0.114218	0.0978248	0.0376782	0.05958
LOC107760079	11592	20	41	20	12	24	30	9	21	17	0.87455	1.53335	0.794633	0.513612	0.906365	1.17445	0.60353	0.867833	0.694315	0.0754443	0.132277	0.0685501	0.0443075	0.0781888	0.101315	0.0520644	0.0748649	0.0598961
LOC107760080	3052	57	70	49	57	76	66	44	69	62	2.49247	2.61792	1.94685	2.43966	2.87016	2.58379	2.95059	2.85145	2.53221	0.816667	0.857772	0.637893	0.799364	0.940418	0.846588	0.966773	0.93429	0.829688
LOC107760081	14301	83	62	72	75	80	100	87	135	134	3.62938	2.31873	2.86068	3.21008	3.02122	3.91483	5.83412	5.57893	5.47284	0.253785	0.162137	0.200033	0.224465	0.211259	0.273745	0.407952	0.390108	0.382689
LOC107760083	5438	17	31	32	37	29	33	23	25	40	0.743367	1.15936	1.27141	1.58364	1.09519	1.29189	1.54235	1.03314	1.63368	0.136699	0.213197	0.233801	0.291217	0.201396	0.237568	0.283625	0.189984	0.30042
LOC107760085	9203	29	31	27	55	81	71	18	37	40	1.2681	1.15936	1.07275	2.35406	3.05898	2.77953	1.20706	1.52904	1.63368	0.137792	0.125977	0.116566	0.255792	0.33239	0.302024	0.131159	0.166146	0.177516
LOC107760091	1179	0	0	0	0	0	0	9	19	13	0	0	0	0	0	0	0.60353	0.785183	0.530947	0	0	0	0	0	0	0.5119	0.665973	0.450337
LOC107760094	3955	11	4	9	5	15	10	1	8	6	0.481002	0.149595	0.357585	0.214005	0.566478	0.391483	0.0670589	0.330603	0.245052	0.121619	0.0378244	0.0904133	0.05411	0.143231	0.0989842	0.0169555	0.0835912	0.0619601
LOC107760095	4171	26	26	29	24	21	29	16	19	18	1.13691	0.97237	1.15222	1.02722	0.793069	1.1353	1.07294	0.785183	0.735157	0.272576	0.233126	0.276245	0.246278	0.190139	0.272189	0.257239	0.188248	0.176254
LOC107760096	7938	276	361	308	189	202	217	90	166	165	12.0688	13.501	12.2373	8.08939	7.62857	8.49517	6.0353	6.86002	6.73894	1.52038	1.7008	1.54162	1.01907	0.961019	1.07019	0.760305	0.8642	0.848947
LOC107760097	4943	5928	7298	6823	6027	6989	6937	4285	6807	6802	259.217	272.937	271.089	257.962	263.941	271.572	287.347	281.302	277.808	52.4411	55.2168	54.843	52.1873	53.3969	54.9406	58.1322	56.9092	56.2022
LOC107760100	3253	110	79	72	89	92	90	45	70	75	4.81002	2.95451	2.86068	3.80929	3.4744	3.52334	3.01765	2.89278	3.06315	1.47864	0.908241	0.879397	1.17101	1.06806	1.08311	0.927651	0.889265	0.94164
LOC107760102	4217	2	6	7	12	3	2	2	2	2	0.087455	0.224393	0.278121	0.513612	0.113296	0.0782965	0.134118	0.0826508	0.0816841	0.0207387	0.0532115	0.0659524	0.121796	0.0268664	0.0185669	0.0318041	0.0195994	0.0193702
LOC107760103	3667	37	40	33	31	26	32	16	21	24	1.61792	1.49595	1.31114	1.32683	0.981895	1.25274	1.07294	0.867833	0.980209	0.44121	0.40795	0.357552	0.36183	0.267765	0.341627	0.292594	0.23666	0.267306
LOC107760105	3833	110	141	144	98	129	124	87	162	154	4.81002	5.27324	5.72135	4.1945	4.87171	4.85438	5.83412	6.69472	6.28968	1.2549	1.37575	1.49266	1.09431	1.27099	1.26647	1.52208	1.7466	1.64093
LOC107760108	894	78	92	102	114	119	113	57	94	90	3.41074	3.44069	4.05263	4.87932	4.49406	4.42375	3.82236	3.88459	3.67579	3.81515	3.84865	4.53314	5.45785	5.02691	4.94827	4.27557	4.34518	4.11162
LOC107760109	3519	32	38	31	27	23	29	69	99	86	1.39928	1.42116	1.23168	1.15563	0.8686	1.1353	4.62706	4.09121	3.51242	0.397636	0.403852	0.350009	0.328397	0.246831	0.32262	1.31488	1.16261	0.998129
LOC107760110	2998	18	13	11	18	18	10	11	10	13	0.787095	0.486185	0.437048	0.770418	0.679774	0.391483	0.737648	0.413254	0.530947	0.26254	0.16217	0.14578	0.256977	0.226742	0.130581	0.246047	0.137843	0.1771
LOC107760112	6489	5	8	12	7	15	5	3	11	9	0.218637	0.299191	0.47678	0.299607	0.566478	0.195741	0.201177	0.454579	0.367579	0.0336935	0.0461074	0.073475	0.0461715	0.0872982	0.0301651	0.0310027	0.0700538	0.0566464
LOC107760115	29826	27	19	22	19	16	29	10	21	25	1.18064	0.710578	0.874096	0.813219	0.604243	1.1353	0.670589	0.867833	1.02105	0.0395843	0.0238241	0.0293065	0.0272654	0.0202589	0.0380641	0.0224834	0.0290965	0.0342336
LOC107760117	4390	28	34	31	30	30	15	18	17	27	1.22437	1.27156	1.23168	1.28403	1.13296	0.587224	1.20706	0.702532	1.10274	0.2789	0.289649	0.280565	0.29249	0.258077	0.133764	0.274957	0.16003	0.251193
LOC107760121	36538	237	427	388	349	407	374	174	284	274	10.3634	15.9693	15.4159	14.9376	15.3704	14.6415	11.6682	11.7364	11.1907	0.283634	0.43706	0.421913	0.408822	0.42067	0.400718	0.319346	0.321211	0.306276
LOC107760128	4535	50	67	76	57	43	49	32	44	47	2.18637	2.50572	3.0196	2.43966	1.6239	1.91826	2.14588	1.81832	1.91958	0.482111	0.55253	0.665844	0.537962	0.358082	0.422991	0.473183	0.400952	0.42328
LOC107760137	8435	855	877	788	723	816	737	331	542	509	37.387	32.7988	31.3085	30.9451	30.8164	28.8523	22.1965	22.3984	20.7886	4.43237	3.88842	3.71174	3.66866	3.6534	3.42054	2.63148	2.65541	2.46457
LOC107760138	11266	212	344	279	257	278	249	111	201	228	9.27023	12.8652	11.0851	10.9999	10.4987	9.74792	7.44354	8.30641	9.31199	0.82285	1.14195	0.983945	0.976377	0.931895	0.865251	0.660708	0.737299	0.826557
LOC107760139	1785	63	75	93	47	82	77	72	116	102	2.75483	2.80491	3.69504	2.01165	3.09675	3.01442	4.82824	4.79375	4.16589	1.54332	1.57138	2.07005	1.12697	1.73487	1.68875	2.7049	2.68557	2.33383
LOC107760146	4298	14	14	8	8	13	19	2	9	6	0.612185	0.523584	0.317853	0.342408	0.490948	0.743817	0.134118	0.371929	0.245052	0.142435	0.12182	0.0739537	0.0796668	0.114227	0.173061	0.0312047	0.0865353	0.0570154
LOC107760151	1235	52	38	49	16	17	12	21	25	25	2.27383	1.42116	1.94685	0.684816	0.642008	0.469779	1.40824	1.03314	1.02105	1.84116	1.15073	1.5764	0.554507	0.519845	0.380388	1.14027	0.836547	0.826762
LOC107760153	7396	23	39	30	30	29	38	7	10	29	1.00573	1.45855	1.19195	1.28403	1.09519	1.48763	0.469412	0.413254	1.18442	0.135983	0.197209	0.161161	0.173611	0.148079	0.20114	0.0634684	0.0558753	0.160143
LOC107760154	5327	56	51	44	26	24	29	28	42	48	2.44874	1.90734	1.74819	1.11283	0.906365	1.1353	1.87765	1.73567	1.96042	0.459685	0.358052	0.328176	0.208903	0.170145	0.213122	0.352478	0.325824	0.368016
LOC107760155	19268	104	123	123	100	81	98	39	90	61	4.54766	4.60006	4.88699	4.2801	3.05898	3.83653	2.6153	3.71929	2.49137	0.236021	0.238741	0.253632	0.222135	0.15876	0.199114	0.135733	0.193029	0.129301
LOC107760163	7736	292	319	333	192	219	201	146	250	242	12.7684	11.9302	13.2306	8.21779	8.27058	7.8688	9.7906	10.3314	9.88378	1.65052	1.54217	1.71027	1.06228	1.0691	1.01717	1.26559	1.33549	1.27763
LOC107760171	6132	9	6	8	10	11	3	4	1	5	0.393547	0.224393	0.317853	0.42801	0.415417	0.117445	0.268236	0.0413254	0.20421	0.0641793	0.0365938	0.0518351	0.0697994	0.0677458	0.0191528	0.0437436	0.0067393	0.0333024
LOC107760172	9300	204	268	260	213	213	232	66	135	138	8.92041	10.0229	10.3302	9.11662	8.04399	9.0824	4.42589	5.57893	5.6362	0.959184	1.07773	1.11078	0.980281	0.864945	0.976602	0.475902	0.599885	0.606043
LOC107760178	7387	354	466	419	260	247	239	144	276	257	15.4795	17.4279	16.6476	11.1283	9.32801	9.35644	9.65648	11.4058	10.4964	2.09551	2.35926	2.25363	1.50647	1.26276	1.26661	1.30723	1.54404	1.42093
LOC107760179	2018	989	1161	1040	560	524	551	479	840	819	43.2465	43.4201	41.3209	23.9686	19.789	21.5707	32.1212	34.7133	33.4496	21.4304	21.5164	20.4762	11.8774	9.80623	10.6891	15.9173	17.2019	16.5756
LOC107760182	11063	11	8	12	8	15	9	5	11	6	0.481002	0.299191	0.47678	0.342408	0.566478	0.352334	0.335294	0.454579	0.245052	0.0434785	0.0270443	0.0430968	0.0309507	0.0512047	0.031848	0.0303077	0.0410901	0.0221506
LOC107760184	1432	404	516	486	285	359	347	197	301	284	17.6659	19.2978	19.3096	12.1983	13.5577	13.5844	13.2106	12.4389	11.5991	12.3365	13.4761	13.4843	8.51836	9.46767	9.48635	9.22528	8.68641	8.09996
LOC107760187	16099	56	48	54	45	58	62	22	40	63	2.44874	1.79514	2.14551	1.92605	2.19038	2.42719	1.4753	1.65302	2.57305	0.152105	0.111507	0.13327	0.119638	0.136057	0.150767	0.091639	0.102678	0.159827
LOC107760189	971	16	19	21	16	12	11	4	11	21	0.69964	0.710578	0.834364	0.684816	0.453182	0.430631	0.268236	0.454579	0.857683	0.720535	0.7318	0.859283	0.705269	0.466717	0.443492	0.276247	0.468156	0.883299
LOC107760190	8721	46	37	39	42	44	50	22	33	36	2.01146	1.38376	1.54953	1.79764	1.66167	1.95741	1.4753	1.36374	1.47031	0.230646	0.15867	0.177678	0.206128	0.190537	0.224448	0.169166	0.156374	0.168595
LOC107760192	6477	79	89	56	38	70	69	14	30	29	3.45447	3.3285	2.22497	1.62644	2.64356	2.70123	0.938824	1.23976	1.18442	0.533344	0.513895	0.343519	0.25111	0.408146	0.41705	0.144947	0.19141	0.182865
LOC107760195	1695	1103	917	750	1042	954	784	368	592	577	48.2314	34.2947	29.7987	44.5987	36.028	30.6922	24.6777	24.4646	23.5659	28.4551	20.2329	17.5804	26.3119	21.2555	18.1075	14.5591	14.4334	13.9032
LOC107760198	1843	5	4	12	3	16	11	13	17	21	0.218637	0.149595	0.47678	0.128403	0.604243	0.430631	0.871766	0.702532	0.857683	0.118631	0.0811695	0.258698	0.0696707	0.327859	0.233658	0.473014	0.381189	0.465373
LOC107760201	4201	16	23	25	19	18	17	12	25	13	0.69964	0.860173	0.993291	0.813219	0.679774	0.66552	0.804707	1.03314	0.530947	0.166541	0.204754	0.236441	0.193578	0.161812	0.15842	0.191551	0.245926	0.126386
LOC107760211	5013	31	18	24	21	24	18	8	7	17	1.35555	0.673179	0.953559	0.898821	0.906365	0.704669	0.536471	0.289278	0.694315	0.270407	0.134287	0.190217	0.179298	0.180803	0.140568	0.107016	0.0577055	0.138503
LOC107760212	5322	20	26	13	22	17	18	9	17	25	0.87455	0.97237	0.516511	0.941622	0.642008	0.704669	0.60353	0.702532	1.02105	0.164327	0.182708	0.0970521	0.17693	0.120633	0.132407	0.113403	0.132005	0.191855
LOC107760213	5871	330	380	355	353	462	377	257	454	460	14.4301	14.2116	14.1047	15.1088	17.4475	14.7589	17.2341	18.7617	18.7873	2.45786	2.42064	2.40244	2.57346	2.97181	2.51386	2.93547	3.19566	3.20003
LOC107760214	6660	13	12	7	8	15	10	1	6	12	0.568457	0.448786	0.278121	0.342408	0.566478	0.391483	0.0670589	0.247952	0.490105	0.085354	0.0673853	0.04176	0.0514126	0.0850568	0.0587812	0.0100689	0.0372301	0.0735893
LOC107760216	2376	17	15	9	17	12	11	4	12	4	0.743367	0.560983	0.357585	0.727617	0.453182	0.430631	0.268236	0.495905	0.163368	0.312865	0.236104	0.150499	0.306236	0.190733	0.181242	0.112894	0.208714	0.0687577
LOC107760221	8056	699	729	617	410	458	447	174	304	324	30.5655	27.2638	24.5144	17.5484	17.2965	17.4993	11.6682	12.5629	13.2328	3.79413	3.38428	3.043	2.1783	2.14703	2.1722	1.44839	1.55945	1.64261
LOC107760223	21433	12	13	8	9	10	21	5	3	6	0.52473	0.486185	0.317853	0.385209	0.377652	0.822114	0.335294	0.123976	0.245052	0.0244823	0.0226839	0.0148301	0.0179727	0.0176201	0.0383574	0.0156438	0.00578436	0.0114334
LOC107760225	4452	100	152	138	170	171	161	105	147	149	4.37275	5.68462	5.48296	7.27617	6.45785	6.30287	7.04118	6.07483	6.08547	0.982199	1.27687	1.23157	1.63436	1.45055	1.41574	1.58158	1.36452	1.36691
LOC107760226	3804	67	42	42	74	62	56	21	44	57	2.92974	1.57075	1.66873	3.16727	2.34144	2.1923	1.40824	1.81832	2.328	0.770174	0.412921	0.438677	0.832617	0.615521	0.576315	0.370199	0.478001	0.611987
LOC107760228	4533	18	20	25	11	13	24	18	32	13	0.787095	0.747977	0.993291	0.470811	0.490948	0.939558	1.20706	1.32241	0.530947	0.173637	0.165007	0.219124	0.103863	0.108305	0.207271	0.266283	0.29173	0.117129
LOC107760229	12199	11	9	13	10	15	14	6	2	2	0.481002	0.33659	0.516511	0.42801	0.566478	0.548076	0.402353	0.0826508	0.0816841	0.0394297	0.0275916	0.0423405	0.0350857	0.0464364	0.0449279	0.0329825	0.00677521	0.00669597
LOC107760230	50708	29	44	44	39	42	41	20	28	33	1.2681	1.64555	1.74819	1.66924	1.58614	1.60508	1.34118	1.15711	1.34779	0.0250078	0.0324515	0.0344757	0.0329187	0.0312798	0.0316534	0.026449	0.0228191	0.0265794
LOC107760232	2178	2706	2941	2775	1998	2210	2207	682	1071	1219	118.327	109.99	110.255	85.5164	83.4611	86.4002	45.7342	44.2595	49.7865	54.3281	50.5005	50.6223	39.2637	38.3201	39.6695	20.9982	20.3212	22.8588
LOC107760236	16850	17	27	23	30	30	14	5	21	15	0.743367	1.00977	0.913827	1.28403	1.13296	0.548076	0.335294	0.867833	0.612631	0.0441168	0.0599269	0.0542331	0.0762036	0.0672378	0.0325267	0.0198988	0.0515035	0.0363579
LOC107760237	2189	26	33	22	19	18	16	13	21	21	1.13691	1.23416	0.874096	0.813219	0.679774	0.626372	0.871766	0.867833	0.857683	0.519376	0.563802	0.399313	0.371503	0.310541	0.286145	0.398248	0.396452	0.391815
LOC107760240	2340	57	48	52	29	49	37	24	32	29	2.49247	1.79514	2.06604	1.24123	1.8505	1.44849	1.60941	1.32241	1.18442	1.06516	0.767156	0.882925	0.53044	0.79081	0.619011	0.687783	0.565134	0.506162
LOC107760241	5034	19	31	9	15	15	23	3	10	4	0.830822	1.15936	0.357585	0.642015	0.566478	0.90041	0.201177	0.413254	0.163368	0.165042	0.230307	0.0710339	0.127536	0.11253	0.178866	0.0399636	0.0820926	0.032453
LOC107760242	2398	96	74	65	38	48	37	30	56	50	4.19784	2.76751	2.58256	1.62644	1.81273	1.44849	2.01177	2.31422	2.0421	1.75056	1.15409	1.07696	0.678248	0.755934	0.604039	0.838935	0.965064	0.851586
LOC107760244	13296	39	36	39	46	43	37	11	32	32	1.70537	1.34636	1.54953	1.96885	1.6239	1.44849	0.737648	1.32241	1.30695	0.128262	0.10126	0.116541	0.148078	0.122135	0.108941	0.0554789	0.0994595	0.0982962
LOC107760245	14745	81	134	104	69	85	74	53	86	82	3.54193	5.01145	4.13209	2.95327	3.21004	2.89697	3.55412	3.55398	3.34905	0.240212	0.339874	0.280237	0.20029	0.217704	0.196471	0.241039	0.24103	0.227131
LOC107760246	5961	2	2	3	0	5	5	0	1	12	0.087455	0.0747977	0.119195	0	0.188826	0.195741	0	0.0413254	0.490105	0.0146712	0.0125478	0.0199958	0	0.0316769	0.032837	0	0.00693263	0.0822185
LOC107760249	8297	1556	1841	1784	983	1022	1208	476	839	862	68.04	68.8513	70.8812	42.0734	38.596	47.2911	31.92	34.672	35.2059	8.20055	8.29833	8.54299	5.07092	4.65181	5.69978	3.84718	4.17886	4.2432
LOC107760250	3041	74	89	90	61	50	62	34	101	57	3.23583	3.3285	3.57585	2.61086	1.88826	2.42719	2.28	4.17387	2.328	1.06407	1.09454	1.17588	0.858554	0.620934	0.798156	0.749754	1.37253	0.765537
LOC107760251	4330	276	356	328	406	441	462	265	358	387	12.0688	13.314	13.032	17.3772	16.6545	18.0865	17.7706	14.7945	15.8059	2.78725	3.07482	3.00969	4.01321	3.84629	4.17702	4.10407	3.41674	3.65032
LOC107760252	4454	125	161	143	117	127	116	77	117	107	5.46594	6.02121	5.68162	5.00772	4.79618	4.5412	5.16353	4.83507	4.3701	1.2272	1.35187	1.27562	1.12432	1.07683	1.01958	1.1593	1.08556	0.981163
LOC107760255	17570	47	54	62	48	49	57	17	38	34	2.05519	2.01954	2.46336	2.05445	1.8505	2.23145	1.14	1.57037	1.38863	0.116972	0.114942	0.140203	0.116929	0.105321	0.127003	0.0648834	0.0893776	0.0790342
LOC107760263	12627	546	704	618	735	825	823	538	787	834	23.8752	26.3288	24.5541	31.4587	31.1563	32.219	36.0777	32.5231	34.0623	1.89081	2.08512	1.94457	2.49139	2.46743	2.5516	2.85719	2.57568	2.69757
LOC107760264	6549	2608	2912	2763	2025	2188	2248	1501	2503	2533	114.041	108.905	109.778	86.672	82.6303	88.0053	100.655	103.437	103.453	17.4135	16.6293	16.7626	13.2344	12.6172	13.438	15.3696	15.7944	15.7968
LOC107760265	16159	86	97	115	93	99	95	50	105	84	3.76056	3.62769	4.56914	3.98049	3.73876	3.71909	3.35294	4.33917	3.43073	0.232723	0.2245	0.282761	0.246333	0.231373	0.230156	0.207497	0.268529	0.212311
LOC107760267	1553	304	290	255	205	230	207	95	178	161	13.2932	10.8457	10.1316	8.77421	8.686	8.10369	6.37059	7.35592	6.57557	8.55966	6.98369	6.52387	5.64984	5.59304	5.21809	4.10212	4.73659	4.23411
LOC107760272	5657	0	0	0	1	0	0	2	20	9	0	0	0	0.042801	0	0	0.134118	0.826508	0.367579	0	0	0	0.00756603	0	0	0.0237083	0.146104	0.0649776
LOC107760274	1256	149	145	121	112	96	80	36	52	64	6.5154	5.42283	4.80753	4.79371	3.62546	3.13186	2.41412	2.14892	2.61389	5.18742	4.31754	3.82765	3.81665	2.88651	2.49352	1.92207	1.71092	2.08112
LOC107760278	5177	424	497	468	322	313	338	141	246	255	18.5405	18.5872	18.5944	13.7819	11.8205	13.2321	9.4553	10.166	10.4147	3.58131	3.59035	3.59173	2.66215	2.28327	2.55594	1.82641	1.96369	2.01173
LOC107760279	8642	263	298	275	188	239	185	76	109	97	11.5003	11.1449	10.9262	8.04659	9.02588	7.24243	5.09648	4.50447	3.96168	1.33075	1.28962	1.26431	0.931103	1.04442	0.83805	0.589733	0.52123	0.458422
LOC107760280	4799	136	167	155	91	109	119	79	97	106	5.94694	6.24561	6.1584	3.89489	4.11641	4.65864	5.29765	4.00856	4.32926	1.2392	1.30144	1.28327	0.811605	0.857764	0.970753	1.10391	0.835292	0.902117
LOC107760281	4286	15	11	10	21	16	13	4	4	5	0.655912	0.411387	0.397316	0.898821	0.604243	0.508927	0.268236	0.165302	0.20421	0.153036	0.095984	0.0927009	0.209711	0.140981	0.118742	0.0625841	0.0385678	0.0476459
LOC107760285	3010	16619	19037	17556	18599	21024	19693	12183	20126	20538	726.707	711.962	697.528	796.056	793.976	770.947	816.978	831.715	838.814	241.431	236.532	231.737	264.47	263.779	256.128	271.421	276.317	278.676
LOC107760286	13695	24	10	18	20	19	16	11	15	15	1.04946	0.373988	0.715169	0.85602	0.717539	0.626372	0.737648	0.619881	0.612631	0.0766309	0.0273084	0.0522212	0.062506	0.0523942	0.0457373	0.0538626	0.0452633	0.0447339
LOC107760287	3502	230	368	324	222	249	298	168	287	302	10.0573	13.7628	12.873	9.50182	9.40354	11.6662	11.2659	11.8604	12.3343	2.87188	3.92998	3.67591	2.71326	2.68519	3.33129	3.21699	3.38675	3.52207
LOC107760289	2473	4	5	12	6	7	1	2	8	0	0.17491	0.186994	0.47678	0.256806	0.264356	0.0391483	0.134118	0.330603	0	0.0707278	0.0756143	0.192794	0.103844	0.106897	0.0158303	0.0542328	0.133685	0
LOC107760293	12377	154	178	150	89	99	120	54	79	69	6.73403	6.65699	5.95974	3.80929	3.73876	4.69779	3.62118	3.26471	2.8181	0.544076	0.537852	0.481518	0.307772	0.302073	0.379558	0.292573	0.263772	0.227689
LOC107760294	8530	32	40	39	28	33	18	15	25	28	1.39928	1.49595	1.54953	1.19843	1.24625	0.704669	1.00588	1.03314	1.14358	0.164042	0.175376	0.181657	0.140496	0.146102	0.0826106	0.117923	0.121118	0.134065
LOC107760300	8987	148	157	173	161	169	152	76	98	128	6.47167	5.87162	6.87357	6.89096	6.38232	5.95054	5.09648	4.04989	5.22778	0.720114	0.653346	0.764835	0.76677	0.710172	0.662127	0.567094	0.450639	0.581705
LOC107760305	12285	5	7	6	5	3	1	3	0	3	0.218637	0.261792	0.23839	0.214005	0.113296	0.0391483	0.201177	0	0.122526	0.0177971	0.0213099	0.0194049	0.01742	0.00922227	0.00318667	0.0163758	0	0.00997364
LOC107760306	7298	1	13	17	13	8	11	5	18	10	0.0437275	0.486185	0.675438	0.556413	0.302122	0.430631	0.335294	0.743857	0.408421	0.00599171	0.0666189	0.0925511	0.0762419	0.0413979	0.0590067	0.0459433	0.101926	0.0559634
LOC107760308	6510	268	259	265	225	281	219	54	86	97	11.719	9.6863	10.5289	9.63023	10.612	8.57347	3.62118	3.55398	3.96168	1.80015	1.48791	1.61734	1.4793	1.63011	1.31697	0.556249	0.545927	0.608553
LOC107760309	4344	24	44	27	21	37	31	21	28	15	1.04946	1.64555	1.07275	0.898821	1.39731	1.2136	1.40824	1.15711	0.612631	0.241588	0.37881	0.246951	0.206911	0.321665	0.279373	0.32418	0.26637	0.141029
LOC107760311	8699	82	142	114	154	161	162	108	202	189	3.58565	5.31064	4.52941	6.59136	6.0802	6.34202	7.24236	8.34773	7.71915	0.412192	0.610488	0.520681	0.757714	0.698954	0.729051	0.832551	0.95962	0.887361
LOC107760313	7727	7	14	10	13	8	9	4	3	7	0.306092	0.523584	0.397316	0.556413	0.302122	0.352334	0.268236	0.123976	0.285894	0.0396134	0.0677603	0.0514192	0.0720089	0.0390995	0.0455978	0.0347141	0.0160445	0.0369994
LOC107760315	4848	48	56	52	44	55	57	39	80	59	2.09892	2.09434	2.06604	1.88324	2.07709	2.23145	2.6153	3.30603	2.40968	0.432945	0.432	0.426164	0.388458	0.428442	0.460283	0.539459	0.681937	0.497047
LOC107760316	3535	187	187	164	155	191	202	100	111	129	8.17704	6.99358	6.51599	6.63416	7.21315	7.90795	6.70589	4.58712	5.26863	2.31317	1.97838	1.84328	1.87671	2.0405	2.23704	1.897	1.29763	1.49042
LOC107760317	1353	33	35	41	37	29	25	22	33	48	1.44301	1.30896	1.629	1.58364	1.09519	0.978707	1.4753	1.36374	1.96042	1.06652	0.96745	1.20399	1.17046	0.809454	0.72336	1.09039	1.00794	1.44894
LOC107760318	7433	132	133	127	99	93	109	56	89	88	5.77203	4.97405	5.04592	4.2373	3.51216	4.26716	3.7553	3.67796	3.5941	0.776541	0.669184	0.678853	0.570066	0.47251	0.574083	0.50522	0.494815	0.483533
LOC107760319	2866	107	77	72	77	64	99	41	57	63	4.67884	2.87971	2.86068	3.29568	2.41697	3.87568	2.74941	2.35555	2.57305	1.63253	1.00478	0.998143	1.14992	0.843326	1.3523	0.959321	0.821894	0.897784
LOC107760322	2209	10	16	16	15	13	9	2	7	6	0.437275	0.598382	0.635706	0.642015	0.490948	0.352334	0.134118	0.289278	0.245052	0.197952	0.270883	0.28778	0.290636	0.222249	0.159499	0.0607143	0.130954	0.110934
LOC107760325	5869	8	6	5	5	3	8	8	5	3	0.34982	0.224393	0.198658	0.214005	0.113296	0.313186	0.536471	0.206627	0.122526	0.0596047	0.0382336	0.0338487	0.0364636	0.0193041	0.0533628	0.0914076	0.0352065	0.0208768
LOC107760326	10242	460	542	491	349	422	415	459	697	783	20.1146	20.2702	19.5082	14.9376	15.9369	16.2465	30.78	28.8038	31.9793	1.96394	1.97912	1.90473	1.45846	1.55604	1.58627	3.00528	2.81232	3.12237
LOC107760327	8139	139	210	185	138	148	152	94	171	150	6.07812	7.85376	7.35035	5.90654	5.58925	5.95054	6.30354	7.06664	6.12631	0.74679	0.964954	0.903102	0.725708	0.686724	0.731114	0.774485	0.868245	0.75271
LOC107760332	2340	48	26	37	23	25	19	24	35	37	2.09892	0.97237	1.47007	0.984423	0.94413	0.743817	1.60941	1.44639	1.51116	0.896974	0.415543	0.628235	0.420694	0.403474	0.317871	0.687783	0.618115	0.645793
LOC107760336	5434	22	26	21	16	14	10	13	21	30	0.962005	0.97237	0.834364	0.684816	0.528713	0.391483	0.871766	0.867833	1.22526	0.177034	0.178942	0.153545	0.126024	0.0972972	0.0720432	0.160428	0.159704	0.225481
LOC107760338	3798	1031	1097	1008	743	707	731	253	471	460	45.083	41.0265	40.0495	31.8012	26.7	28.6174	16.9659	19.4643	18.7873	11.8702	10.8021	10.5449	8.37313	7.03002	7.53486	4.46706	5.12487	4.94664
LOC107760339	18352	227	224	212	180	194	181	105	153	175	9.92614	8.37734	8.4231	7.70418	7.32645	7.08584	7.04118	6.32279	7.14736	0.540875	0.456481	0.458975	0.419801	0.399218	0.386107	0.383674	0.344528	0.389459
LOC107760342	4087	3	9	11	14	19	7	9	6	8	0.131182	0.33659	0.437048	0.599214	0.717539	0.274038	0.60353	0.247952	0.326736	0.0320975	0.0823562	0.106936	0.146615	0.175566	0.0670511	0.147671	0.0606686	0.0799453
LOC107760343	4657	236	255	265	244	267	276	118	184	229	10.3197	9.53671	10.5289	10.4434	10.0833	10.8049	7.91295	7.60387	9.35283	2.21595	2.04782	2.26087	2.24253	2.16519	2.32015	1.69915	1.63278	2.00834
LOC107760344	7472	7	15	6	6	5	9	6	7	3	0.306092	0.560983	0.23839	0.256806	0.188826	0.352334	0.402353	0.289278	0.122526	0.0409653	0.075078	0.0319044	0.0343691	0.0252711	0.047154	0.0538481	0.0387149	0.016398
LOC107760347	6464	12	17	20	11	25	9	14	11	7	0.52473	0.63578	0.794633	0.470811	0.94413	0.352334	0.938824	0.454579	0.285894	0.0811773	0.0983571	0.122932	0.0728359	0.14606	0.0545072	0.145239	0.0703248	0.0442287
LOC107760352	644	27	38	37	27	18	29	18	25	39	1.18064	1.42116	1.47007	1.15563	0.679774	1.1353	1.20706	1.03314	1.59284	1.8333	2.20676	2.28272	1.79445	1.05555	1.76289	1.87432	1.60425	2.47335
LOC107760355	5949	55	90	82	44	55	57	27	60	48	2.40501	3.3659	3.25799	1.88324	2.07709	2.23145	1.81059	2.47952	1.96042	0.404272	0.565792	0.547654	0.316565	0.349149	0.375097	0.304352	0.416797	0.329538
LOC107760362	2654	90	96	59	40	47	43	14	30	26	3.93547	3.59029	2.34417	1.71204	1.77496	1.68338	0.938824	1.23976	1.06189	1.48285	1.35278	0.883258	0.645079	0.668788	0.634279	0.353739	0.46713	0.400111
LOC107760366	6780	316	370	341	401	437	476	431	602	680	13.8179	13.8376	13.5485	17.1632	16.5034	18.6346	28.9024	24.8779	27.7726	2.03804	2.04094	1.9983	2.53145	2.43413	2.74846	4.26289	3.66931	4.09625
LOC107760368	5965	32	27	37	35	30	43	25	41	43	1.39928	1.00977	1.47007	1.49804	1.13296	1.68338	1.67647	1.69434	1.75621	0.234582	0.169282	0.246449	0.251138	0.189934	0.282209	0.281052	0.284047	0.294419
LOC107760369	5094	64	69	70	39	51	38	27	37	37	2.79856	2.58052	2.78121	1.66924	1.92603	1.48763	1.81059	1.52904	1.51116	0.549383	0.50658	0.545978	0.327687	0.378097	0.292037	0.355436	0.300165	0.296654
LOC107760373	3150	12	15	11	15	14	13	3	10	7	0.52473	0.560983	0.437048	0.642015	0.528713	0.508927	0.201177	0.413254	0.285894	0.166581	0.17809	0.138745	0.203814	0.167845	0.161564	0.0638656	0.131192	0.0907601
LOC107760379	8697	1	1	3	2	4	5	12	21	12	0.0437275	0.0373988	0.119195	0.085602	0.151061	0.195741	0.804707	0.867833	0.490105	0.00502788	0.0043002	0.0137053	0.00984271	0.0173693	0.0225068	0.0925269	0.0997854	0.0563533
LOC107760380	4436	26	37	23	14	17	21	13	27	19	1.13691	1.38376	0.913827	0.599214	0.642008	0.822114	0.871766	1.11579	0.775999	0.256293	0.311938	0.206003	0.13508	0.144727	0.185328	0.196521	0.25153	0.174932
LOC107760381	7121	56	100	71	59	67	49	43	70	64	2.44874	3.73988	2.82095	2.52526	2.53027	1.91826	2.88353	2.89278	2.61389	0.343876	0.525191	0.396145	0.354621	0.355325	0.269381	0.404934	0.406232	0.367068
LOC107760384	5280	8	11	10	8	14	15	14	22	19	0.34982	0.411387	0.397316	0.342408	0.528713	0.587224	0.938824	0.909159	0.775999	0.0662538	0.0779143	0.0752493	0.06485	0.100135	0.111217	0.177808	0.172189	0.14697
LOC107760387	8759	180	195	199	189	204	177	71	83	94	7.87095	7.29277	7.90659	8.08939	7.7041	6.92924	4.76118	3.43001	3.83915	0.898613	0.832604	0.902682	0.923552	0.879564	0.7911	0.543576	0.391598	0.43831
LOC107760389	2509	186	173	147	93	88	85	23	53	50	8.13331	6.47	5.84055	3.98049	3.32334	3.3276	1.54235	2.19025	2.0421	3.24166	2.57872	2.32784	1.58649	1.32457	1.32627	0.614729	0.872956	0.813911
LOC107760390	22126	316	341	329	238	280	250	104	201	194	13.8179	12.753	13.0717	10.1866	10.5743	9.78707	6.97412	8.30641	7.92336	0.624509	0.576381	0.590785	0.460392	0.477911	0.442333	0.3152	0.375414	0.358102
LOC107760391	3886	11	11	9	5	4	12	3	11	9	0.481002	0.411387	0.357585	0.214005	0.151061	0.469779	0.201177	0.454579	0.367579	0.123778	0.105864	0.0920187	0.0550708	0.0388731	0.12089	0.0517696	0.116979	0.0945905
LOC107760404	5917	40	41	33	32	29	28	26	42	37	1.7491	1.53335	1.31114	1.36963	1.09519	1.09615	1.74353	1.73567	1.51116	0.295606	0.259144	0.221589	0.231474	0.185092	0.185255	0.294665	0.293336	0.255392
LOC107760412	4808	20	21	20	15	22	16	17	28	22	0.87455	0.785376	0.794633	0.642015	0.830835	0.626372	1.14	1.15711	0.898525	0.181895	0.163348	0.165273	0.133531	0.172803	0.130277	0.237105	0.240664	0.186881
LOC107760419	4715	32	38	19	49	59	69	39	65	58	1.39928	1.42116	0.754901	2.09725	2.22815	2.70123	2.6153	2.68615	2.36884	0.296772	0.301412	0.160106	0.444804	0.472566	0.572901	0.554676	0.569703	0.502405
LOC107760420	5149	553	592	568	392	424	423	216	324	362	24.1813	22.1401	22.5676	16.778	16.0124	16.5597	14.4847	13.3894	14.7848	4.69631	4.29989	4.3829	3.2585	3.10982	3.2161	2.81311	2.60039	2.8714
LOC107760426	3846	56	56	52	52	49	40	32	47	46	2.44874	2.09434	2.06604	2.22565	1.8505	1.56593	2.14588	1.94229	1.87873	0.636698	0.544549	0.537193	0.578693	0.481148	0.407158	0.557952	0.505017	0.488491
LOC107760427	1476	64	58	57	45	40	41	16	49	47	2.79856	2.16913	2.2647	1.92605	1.51061	1.60508	1.07294	2.02494	1.91958	1.89604	1.4696	1.53435	1.30491	1.02345	1.08745	0.726926	1.37191	1.30053
LOC107760429	957	10	11	10	5	9	4	1351	2648	2188	0.437275	0.411387	0.397316	0.214005	0.339887	0.156593	90.5966	109.43	89.3624	0.456923	0.429872	0.415169	0.223621	0.355159	0.163629	94.6673	114.347	93.3777
LOC107760436	6005	12	9	9	4	15	10	6	5	7	0.52473	0.33659	0.357585	0.171204	0.566478	0.391483	0.402353	0.206627	0.285894	0.0873822	0.0560516	0.0595478	0.0285102	0.0943344	0.0651928	0.0670031	0.0344092	0.0476094
LOC107760445	8542	56	41	36	43	65	49	21	26	26	2.44874	1.53335	1.43034	1.84044	2.45474	1.91826	1.40824	1.07446	1.06189	0.28667	0.179507	0.167448	0.215458	0.287373	0.224569	0.16486	0.125786	0.124314
LOC107760449	10125	247	301	282	255	296	261	99	207	174	10.8007	11.2571	11.2043	10.9143	11.1785	10.2177	6.63883	8.55436	7.10652	1.06673	1.11181	1.1066	1.07795	1.10405	1.00916	0.655687	0.844875	0.701878
LOC107760451	3490	31	35	31	17	23	26	7	22	21	1.35555	1.30896	1.23168	0.727617	0.8686	1.01785	0.469412	0.909159	0.857683	0.38841	0.37506	0.352917	0.208486	0.248882	0.291649	0.134502	0.260504	0.245755
LOC107760454	5838	23	22	19	13	17	13	11	10	8	1.00573	0.822775	0.754901	0.556413	0.642008	0.508927	0.737648	0.413254	0.326736	0.172273	0.140934	0.129308	0.0953089	0.109971	0.087175	0.126353	0.0707869	0.0559672
LOC107760455	7653	6	4	8	10	11	5	1	7	4	0.262365	0.149595	0.317853	0.42801	0.415417	0.195741	0.0670589	0.289278	0.163368	0.0342826	0.0195473	0.0415331	0.0559271	0.0542816	0.0255771	0.00876243	0.0377993	0.021347
LOC107760456	3243	102	106	99	86	106	103	35	48	53	4.4602	3.96428	3.93343	3.68089	4.00311	4.03227	2.34706	1.98362	2.16463	1.37533	1.22241	1.2129	1.13503	1.23439	1.24338	0.723731	0.611662	0.667477
LOC107760457	17196	10	10	11	10	6	8	3	11	6	0.437275	0.373988	0.437048	0.42801	0.226591	0.313186	0.201177	0.454579	0.245052	0.0254289	0.0217486	0.0254157	0.0248901	0.013177	0.0182127	0.011699	0.0264352	0.0142505
LOC107760458	4753	323	341	301	174	168	178	68	147	138	14.124	12.753	11.9592	7.44738	6.34455	6.96839	4.56	6.07483	5.6362	2.97159	2.68315	2.51614	1.56688	1.33485	1.4661	0.959395	1.27811	1.18582
LOC107760463	2367	9	3	10	8	12	10	6	8	9	0.393547	0.112197	0.397316	0.342408	0.453182	0.391483	0.402353	0.330603	0.367579	0.166264	0.0474003	0.167856	0.144659	0.191459	0.165392	0.169985	0.139672	0.155293
LOC107760470	4251	49	65	61	51	67	85	56	66	78	2.14265	2.43092	2.42363	2.18285	2.53027	3.3276	3.7553	2.72748	3.18568	0.504034	0.571848	0.570132	0.513491	0.595217	0.782781	0.883392	0.641608	0.749396
LOC107760473	3112	90	102	79	80	64	70	32	71	52	3.93547	3.81468	3.1388	3.42408	2.41697	2.74038	2.14588	2.9341	2.12379	1.26461	1.2258	1.00861	1.10028	0.776662	0.880584	0.689552	0.942835	0.682451
LOC107760475	3787	16	17	17	23	20	15	8	14	18	0.69964	0.63578	0.675438	0.984423	0.755304	0.587224	0.536471	0.578556	0.735157	0.184748	0.167885	0.178357	0.259948	0.199447	0.155063	0.141661	0.152774	0.194127
LOC107760478	6570	5	8	7	13	11	8	5	7	3	0.218637	0.299191	0.278121	0.556413	0.415417	0.313186	0.335294	0.289278	0.122526	0.0332781	0.0455389	0.042332	0.08469	0.0632294	0.0476691	0.0510342	0.0440301	0.0186493
LOC107760484	3657	3	8	9	7	13	4	3	9	2	0.131182	0.299191	0.357585	0.299607	0.490948	0.156593	0.201177	0.371929	0.0816841	0.0358716	0.0818132	0.0977809	0.081927	0.134249	0.0428201	0.0550114	0.101703	0.0223364
LOC107760485	1201	62	95	92	78	108	94	45	80	86	2.7111	3.55289	3.65531	3.33848	4.07864	3.67994	3.01765	3.30603	3.51242	2.25737	2.95828	3.04356	2.77975	3.39604	3.06406	2.51261	2.75273	2.92458
LOC107760489	4107	235	292	270	347	406	402	72	97	122	10.276	10.9205	10.7275	14.852	15.3327	15.7376	4.82824	4.00856	4.98273	2.50206	2.65899	2.61201	3.61625	3.7333	3.8319	1.17561	0.976032	1.21323
LOC107760491	1271	698	745	728	646	640	527	300	487	526	30.5218	27.8621	28.9246	27.6495	24.1697	20.6311	20.1177	20.1255	21.4829	24.014	21.9214	22.7574	21.7541	19.0163	16.2322	15.8282	15.8344	16.9024
LOC107760493	4419	129	110	89	102	112	104	71	83	96	5.64085	4.11387	3.53611	4.3657	4.2297	4.07142	4.76118	3.43001	3.92084	1.2765	0.930951	0.800207	0.987939	0.957163	0.921344	1.07743	0.776196	0.887268
LOC107760495	11584	96	104	100	86	92	107	45	88	95	4.19784	3.88948	3.97316	3.68089	3.4744	4.18886	3.01765	3.63664	3.88	0.362383	0.335763	0.342987	0.317756	0.299931	0.361608	0.260502	0.313936	0.334944
LOC107760500	795	9	6	6	14	4	8	4	12	10	0.393547	0.224393	0.23839	0.599214	0.151061	0.313186	0.268236	0.495905	0.408421	0.495028	0.282255	0.299861	0.753728	0.190014	0.393945	0.337403	0.62378	0.513737
LOC107760504	2208	111	124	124	363	417	413	221	311	340	4.85375	4.63746	4.92672	15.5368	15.7481	16.1682	14.82	12.8522	13.8863	2.19826	2.1003	2.23131	7.03658	7.13229	7.32257	6.71196	5.82074	6.28909
LOC107760506	8458	17	18	10	16	11	8	4	7	7	0.743367	0.673179	0.397316	0.684816	0.415417	0.313186	0.268236	0.289278	0.285894	0.0878893	0.0795908	0.0469752	0.0809667	0.0491153	0.0370284	0.0317138	0.0342017	0.0338017
LOC107760509	5604	8	9	10	22	25	22	4	13	12	0.34982	0.33659	0.397316	0.941622	0.94413	0.861262	0.268236	0.53723	0.490105	0.0624233	0.0600624	0.0708987	0.168027	0.168474	0.153687	0.047865	0.0958655	0.0874562
LOC107760511	3289	6	12	9	8	13	5	2	4	2	0.262365	0.448786	0.357585	0.342408	0.490948	0.195741	0.134118	0.165302	0.0816841	0.0797704	0.136451	0.108721	0.104107	0.14927	0.0595139	0.0407777	0.0502589	0.0248355
LOC107760512	11615	12	15	12	22	11	12	12	20	15	0.52473	0.560983	0.47678	0.941622	0.415417	0.469779	0.804707	0.826508	0.612631	0.0451769	0.0482981	0.0410486	0.0810695	0.0357656	0.0404459	0.0692817	0.0711587	0.0527448
LOC107760513	4916	310	308	265	219	265	207	95	181	174	13.5555	11.5188	10.5289	9.37342	10.0078	8.10369	6.37059	7.4799	7.10652	2.75743	2.34313	2.14176	1.90672	2.03576	1.64843	1.29589	1.52154	1.44559
LOC107760516	1143	18	21	7	8	13	11	6	12	8	0.787095	0.785376	0.278121	0.342408	0.490948	0.430631	0.402353	0.495905	0.326736	0.688622	0.687118	0.243326	0.29957	0.429526	0.376755	0.352015	0.433862	0.285859
LOC107760517	2137	86	131	94	87	131	123	32	39	44	3.76056	4.89925	3.73477	3.72369	4.94724	4.81524	2.14588	1.61169	1.79705	1.75974	2.29258	1.74767	1.74248	2.31504	2.25327	1.00416	0.754184	0.840922
LOC107760518	3075	91	72	66	61	69	76	32	57	60	3.9792	2.69272	2.62229	2.61086	2.6058	2.97527	2.14588	2.35555	2.45052	1.29405	0.87568	0.852776	0.849061	0.847414	0.967567	0.697849	0.766032	0.796918
LOC107760519	2855	1079	929	764	432	470	477	332	673	648	47.182	34.7435	30.355	18.49	17.7496	18.6737	22.2636	27.812	26.4657	16.5261	12.1694	10.6322	6.47637	6.21704	6.54071	7.79809	9.7415	9.26993
LOC107760521	1065	2	0	0	0	0	0	22	29	35	0.087455	0	0	0	0	0	1.4753	1.19844	1.42947	0.0821173	0	0	0	0	0	1.38525	1.12529	1.34223
LOC107760529	24079	32	46	31	48	34	43	20	36	32	1.39928	1.72035	1.23168	2.05445	1.28402	1.68338	1.34118	1.48771	1.30695	0.058112	0.0714459	0.0511516	0.0853212	0.0533252	0.0699105	0.0556991	0.0617847	0.0542774
LOC107760530	4549	71	84	78	68	69	76	33	49	46	3.10465	3.1415	3.09907	2.91047	2.6058	2.97527	2.21294	2.02494	1.87873	0.682491	0.690592	0.681263	0.639804	0.572829	0.654049	0.486468	0.445141	0.413
LOC107760531	4944	31	52	32	32	29	31	25	38	35	1.35555	1.94474	1.27141	1.36963	1.09519	1.2136	1.67647	1.57037	1.42947	0.274181	0.393354	0.257163	0.277029	0.221519	0.245468	0.339092	0.317631	0.289133
LOC107760532	7301	567	630	668	448	495	531	237	395	370	24.7935	23.5613	26.5407	19.1749	18.6938	20.7877	15.893	16.3235	15.1116	3.3959	3.22713	3.63522	2.62633	2.56044	2.84724	2.17682	2.23579	2.06979
LOC107760533	2269	1904	2065	1739	1730	1828	1755	969	1508	1572	83.2571	77.2286	69.0933	74.0457	69.0348	68.7052	64.9801	62.3187	64.2037	36.6933	34.0364	30.451	32.6336	30.4252	30.2799	28.6382	27.4653	28.296
LOC107760534	1096	12	6	5	9	3	4	7	4	4	0.52473	0.224393	0.198658	0.385209	0.113296	0.156593	0.469412	0.165302	0.163368	0.478768	0.204738	0.181257	0.351468	0.103372	0.142877	0.428296	0.150823	0.149059
LOC107760535	1898	4	15	5	14	4	5	1	3	5	0.17491	0.560983	0.198658	0.599214	0.151061	0.195741	0.0670589	0.123976	0.20421	0.0921549	0.295565	0.104667	0.315708	0.0795895	0.10313	0.0353313	0.0653194	0.107592
LOC107760536	3522	60	78	86	75	66	92	47	70	55	2.62365	2.91711	3.41692	3.21008	2.4925	3.60164	3.15177	2.89278	2.24631	0.744932	0.828254	0.970165	0.911436	0.707695	1.02261	0.89488	0.821345	0.637795
LOC107760537	15709	13	21	14	9	20	11	11	19	13	0.568457	0.785376	0.556243	0.385209	0.755304	0.430631	0.737648	0.785183	0.530947	0.0361867	0.0499953	0.0354092	0.0245216	0.048081	0.027413	0.046957	0.049983	0.0337989
LOC107760538	6462	50	45	28	45	47	43	13	36	27	2.18637	1.68295	1.11249	1.92605	1.77496	1.68338	0.871766	1.48771	1.10274	0.338343	0.260438	0.172158	0.298057	0.274677	0.260504	0.134906	0.230225	0.170649
LOC107760542	8216	29	43	29	34	44	36	12	6	14	1.2681	1.60815	1.15222	1.45523	1.66167	1.40934	0.804707	0.247952	0.571789	0.154345	0.195734	0.140241	0.177122	0.202248	0.171536	0.0979439	0.0301792	0.0695946
LOC107760544	6386	11	11	8	17	12	10	10	21	17	0.481002	0.411387	0.317853	0.727617	0.453182	0.391483	0.670589	0.867833	0.694315	0.0753214	0.0644202	0.0497734	0.113939	0.070965	0.0613033	0.105009	0.135896	0.108725
LOC107760545	2124	10	12	2	7	7	5	4	1	1	0.437275	0.448786	0.0794633	0.299607	0.264356	0.195741	0.268236	0.0413254	0.0408421	0.205873	0.211293	0.0374121	0.141058	0.124462	0.0921569	0.126288	0.0194564	0.0192288
LOC107760546	855	65	65	66	67	84	69	27	63	54	2.84229	2.43092	2.62229	2.86767	3.17228	2.70123	1.81059	2.6035	2.20547	3.32431	2.84319	3.067	3.354	3.71027	3.15933	2.11765	3.04503	2.5795
LOC107760549	3891	6	7	9	12	5	7	3	7	5	0.262365	0.261792	0.357585	0.513612	0.188826	0.274038	0.201177	0.289278	0.20421	0.0674287	0.0672814	0.0919004	0.132	0.0485289	0.0704286	0.0517031	0.0743454	0.0524827
LOC107760550	4550	111	137	125	93	123	86	47	82	66	4.85375	5.12364	4.96645	3.98049	4.64512	3.36675	3.15177	3.38868	2.69558	1.06676	1.12608	1.09153	0.874834	1.02091	0.739945	0.692696	0.744765	0.592434
LOC107760551	8664	36	48	37	42	30	34	13	22	29	1.57419	1.79514	1.47007	1.79764	1.13296	1.33104	0.871766	0.909159	1.18442	0.181693	0.207196	0.169676	0.207484	0.130766	0.153629	0.100619	0.104935	0.136706
LOC107760553	2261	372	445	416	429	507	454	512	760	737	16.2666	16.6425	16.5284	18.3616	19.147	17.7733	34.3342	31.4073	30.1006	7.19444	7.36067	7.3102	8.12102	8.46836	7.86082	15.1854	13.8909	13.313
LOC107760557	18015	7	16	10	31	32	34	11	14	17	0.306092	0.598382	0.397316	1.32683	1.20849	1.33104	0.737648	0.578556	0.694315	0.016991	0.0332157	0.0220547	0.0736515	0.0670822	0.0738851	0.0409463	0.0321152	0.0385409
LOC107760558	7330	407	424	351	300	349	329	156	250	239	17.7971	15.8571	13.9458	12.8403	13.1801	12.8798	10.4612	10.3314	9.76125	2.42798	2.16332	1.90256	1.75175	1.7981	1.75713	1.42717	1.40946	1.33169
LOC107760559	3077	617	624	650	570	643	644	379	626	618	26.9799	23.3369	25.8256	24.3966	24.283	25.2115	25.4153	25.8697	25.2404	8.76824	7.5843	8.3931	7.92869	7.89179	8.19353	8.25977	8.40744	8.20292
LOC107760560	37064	104	152	154	116	95	104	48	80	54	4.54766	5.68462	6.11867	4.96492	3.58769	4.07142	3.21883	3.30603	2.20547	0.122697	0.153373	0.165084	0.133955	0.0967973	0.109848	0.0868451	0.0891979	0.0595044
LOC107760561	3200	45785	54344	52450	53637	60129	61067	36409	56027	53524	2002.06	2032.4	2083.92	2295.72	2270.78	2390.67	2441.55	2315.34	2186.03	625.645	635.126	651.226	717.412	709.62	747.083	762.983	723.543	683.135
LOC107760565	9531	61	107	109	68	79	69	22	35	40	2.66738	4.00168	4.33075	2.91047	2.98345	2.70123	1.4753	1.44639	1.63368	0.279863	0.419859	0.454385	0.305369	0.313026	0.283415	0.154789	0.151756	0.171407
LOC107760573	11260	61	86	73	38	53	60	34	50	40	2.66738	3.2163	2.90041	1.62644	2.00156	2.3489	2.28	2.06627	1.63368	0.23689	0.285639	0.257585	0.144444	0.177758	0.208605	0.202487	0.183505	0.145087
LOC107760574	4115	9	11	10	11	6	9	4	10	17	0.393547	0.411387	0.397316	0.470811	0.226591	0.352334	0.268236	0.413254	0.694315	0.0956373	0.0999726	0.0965532	0.114413	0.0550647	0.085622	0.0651848	0.100426	0.168728
LOC107760575	6184	86	101	88	72	74	81	49	76	62	3.76056	3.77728	3.49638	3.08167	2.79463	3.17101	3.28589	3.14073	2.53221	0.608112	0.610816	0.565392	0.49833	0.451912	0.512776	0.531353	0.50788	0.409477
LOC107760577	865	2	3	2	0	1	1	11	18	17	0.087455	0.112197	0.0794633	0	0.0377652	0.0391483	0.737648	0.743857	0.694315	0.101104	0.129707	0.091865	0	0.0436592	0.0452581	0.852772	0.859951	0.802676
LOC107760579	7543	13	9	13	10	8	7	5	9	7	0.568457	0.33659	0.516511	0.42801	0.302122	0.274038	0.335294	0.371929	0.285894	0.0753622	0.0446228	0.0684756	0.0567427	0.0400532	0.0363301	0.0444511	0.0493078	0.037902
LOC107760581	5538	52	67	49	73	59	68	48	62	56	2.27383	2.50572	1.94685	3.12447	2.22815	2.66208	3.21883	2.56217	2.28716	0.410587	0.45246	0.351544	0.564188	0.402338	0.480694	0.581225	0.462653	0.412993
LOC107760583	7767	770	919	834	909	1012	911	590	1036	1005	33.6702	34.3695	33.1362	38.9061	38.2184	35.6641	39.5647	42.8131	41.0463	4.33503	4.42507	4.26628	5.00916	4.92061	4.59174	5.09395	5.51218	5.2847
LOC107760584	4690	709	796	722	737	769	747	391	631	614	31.0028	29.7695	28.6862	31.5443	29.0414	29.2438	26.22	26.0763	25.077	6.6104	6.34744	6.11647	6.72587	6.19221	6.23534	5.59062	5.55998	5.34691
LOC107760586	13074	17	12	11	18	18	24	16	22	22	0.743367	0.448786	0.437048	0.770418	0.679774	0.939558	1.07294	0.909159	0.898525	0.0568584	0.0343266	0.0334288	0.0589275	0.0519943	0.0718646	0.0820669	0.0695395	0.0687261
LOC107760590	2494	141	173	127	137	173	138	70	120	139	6.16558	6.47	5.04592	5.86374	6.53338	5.40246	4.69412	4.95905	5.67705	2.47216	2.59423	2.02322	2.35114	2.61964	2.16618	1.88217	1.98839	2.27628
LOC107760592	2681	164	158	151	89	105	115	23	43	26	7.17131	5.90902	5.99948	3.80929	3.96535	4.50205	1.54235	1.77699	1.06189	2.67486	2.20403	2.23778	1.42085	1.47906	1.67924	0.575291	0.662809	0.396081
LOC107760595	4986	819	860	764	616	636	646	295	483	487	35.8128	32.163	30.355	26.3654	24.0187	25.2898	19.7824	19.9602	19.8901	7.18267	6.45066	6.08804	5.28789	4.81722	5.07216	3.96758	4.00324	3.98919
LOC107760597	3797	32	38	44	33	45	36	16	37	25	1.39928	1.42116	1.74819	1.41243	1.69943	1.40934	1.07294	1.52904	1.02105	0.368522	0.374284	0.460414	0.371987	0.447573	0.371171	0.282576	0.402697	0.26891
LOC107760598	8734	659	915	838	640	712	683	263	461	442	28.8164	34.2199	33.2951	27.3926	26.8888	26.7383	17.6365	19.051	18.0522	3.29934	3.91801	3.81213	3.13632	3.07864	3.0614	2.01929	2.18125	2.06689
LOC107760603	8181	72	57	61	60	55	62	46	63	60	3.14838	2.13173	2.42363	2.56806	2.07709	2.42719	3.08471	2.6035	2.45052	0.38484	0.260571	0.296251	0.313905	0.253891	0.296687	0.377058	0.318237	0.299538
LOC107760604	5243	1090	1349	1144	988	1094	1078	615	1024	996	47.663	50.451	45.453	42.2874	41.3151	42.2018	41.2412	42.3172	40.6787	9.09078	9.62255	8.66927	8.0655	7.88006	8.04918	7.86596	8.07118	7.75867
LOC107760614	4769	3	9	11	6	8	11	2	5	8	0.131182	0.33659	0.437048	0.256806	0.302122	0.430631	0.134118	0.206627	0.326736	0.0275073	0.0705787	0.0916435	0.053849	0.0633512	0.0902979	0.0281228	0.0433271	0.0685126
LOC107760617	9097	313	364	384	412	431	426	246	393	390	13.6867	13.6132	15.2569	17.634	16.2768	16.6772	16.4965	16.2409	15.9284	1.50453	1.49645	1.67714	1.93844	1.78925	1.83326	1.8134	1.7853	1.75095
LOC107760618	1695	8	14	12	12	27	11	6	6	9	0.34982	0.523584	0.47678	0.513612	1.01966	0.430631	0.402353	0.247952	0.367579	0.206383	0.308899	0.281286	0.303016	0.60157	0.25406	0.237377	0.146285	0.21686
LOC107760621	4749	23	28	12	27	18	15	11	16	18	1.00573	1.04717	0.47678	1.15563	0.679774	0.587224	0.737648	0.661206	0.735157	0.211778	0.220503	0.100396	0.243341	0.14314	0.123652	0.155327	0.139231	0.154803
LOC107760622	4539	632	648	574	500	545	526	278	457	475	27.6358	24.2345	22.806	21.4005	20.582	20.592	18.6424	18.8857	19.4	6.08852	5.33916	5.02444	4.71481	4.53449	4.53668	4.10715	4.16076	4.27406
LOC107760624	2476	141	182	207	210	259	245	123	228	220	6.16558	6.80659	8.22445	8.98821	9.78119	9.59132	8.24824	9.42219	8.98525	2.49014	2.74903	3.32167	3.63013	3.9504	3.87372	3.33128	3.80541	3.62894
LOC107760626	4159	12	15	19	5	12	13	52	67	62	0.52473	0.560983	0.754901	0.214005	0.453182	0.508927	3.48706	2.7688	2.53221	0.126167	0.134884	0.18151	0.0514559	0.108964	0.122368	0.838438	0.665737	0.60885
LOC107760627	15914	48	56	63	48	81	79	33	60	56	2.09892	2.09434	2.50309	2.05445	3.05898	3.09271	2.21294	2.47952	2.28716	0.131891	0.131603	0.157289	0.129097	0.19222	0.194339	0.139056	0.155808	0.14372
LOC107760629	26351	13	29	20	24	20	19	10	16	23	0.568457	1.08457	0.794633	1.02722	0.755304	0.743817	0.670589	0.661206	0.939367	0.0215725	0.0411585	0.0301557	0.0389824	0.0286632	0.0282273	0.0254483	0.0250923	0.0356483
LOC107760630	10539	248	335	308	273	321	282	172	293	290	10.8444	12.5286	12.2373	11.6847	12.1226	11.0398	11.5341	12.1083	11.8442	1.02898	1.18879	1.16115	1.10871	1.15026	1.04752	1.09442	1.14891	1.12384
LOC107760631	4215	117	177	162	126	141	121	66	73	102	5.11612	6.6196	6.43652	5.39293	5.32489	4.73694	4.42589	3.01675	4.16589	1.21379	1.57049	1.52705	1.27946	1.26332	1.12383	1.05003	0.715719	0.988349
LOC107760641	5746	40	24	22	26	20	16	6	13	13	1.7491	0.897572	0.874096	1.11283	0.755304	0.626372	0.402353	0.53723	0.530947	0.304403	0.156208	0.152122	0.19367	0.131449	0.10901	0.0700232	0.0934964	0.0924029
LOC107760642	7256	348	416	411	287	376	328	158	231	241	15.2172	15.5579	16.3297	12.2839	14.1997	12.8406	10.5953	9.54617	9.84294	2.09718	2.14415	2.25051	1.69293	1.95696	1.76966	1.46021	1.31562	1.35652
LOC107760643	5255	7	9	7	6	8	10	1	2	13	0.306092	0.33659	0.278121	0.256806	0.302122	0.391483	0.0670589	0.0826508	0.530947	0.0582478	0.0640513	0.0529251	0.0488689	0.0574922	0.0744972	0.012761	0.015728	0.101036
LOC107760644	7044	51	72	63	72	83	71	22	44	35	2.2301	2.69272	2.50309	3.08167	3.13451	2.77953	1.4753	1.81832	1.42947	0.316596	0.382271	0.355351	0.437489	0.44499	0.394595	0.20944	0.258137	0.202935
LOC107760645	1720	84	126	104	104	107	94	38	62	75	3.67311	4.71225	4.13209	4.45131	4.04088	3.67994	2.54824	2.56217	3.06315	2.13553	2.73968	2.40238	2.58797	2.34935	2.1395	1.48153	1.48964	1.7809
LOC107760647	4188	53	69	59	36	42	47	23	38	27	2.31756	2.58052	2.34417	1.54084	1.58614	1.83997	1.54235	1.57037	1.10274	0.55338	0.61617	0.559734	0.367917	0.378734	0.439343	0.368279	0.374968	0.263308
LOC107760648	8384	16	19	14	12	20	12	11	16	11	0.69964	0.710578	0.556243	0.513612	0.755304	0.469779	0.737648	0.661206	0.449263	0.0834494	0.0847541	0.0663458	0.061261	0.0900888	0.0560328	0.0879828	0.0788653	0.0535857
LOC107760650	1897	519	559	587	315	307	328	124	171	185	22.6946	20.906	23.3225	13.4823	11.5939	12.8406	8.3153	7.06664	7.55578	11.9634	11.0205	12.2944	7.10718	6.11171	6.76891	4.3834	3.72517	3.98302
LOC107760653	1252	6	6	4	11	13	12	9	7	19	0.262365	0.224393	0.158927	0.470811	0.490948	0.469779	0.60353	0.289278	0.775999	0.209557	0.179228	0.126938	0.376047	0.392131	0.375223	0.482053	0.231053	0.619808
LOC107760655	5840	47	61	47	69	85	92	25	49	41	2.05519	2.28133	1.86739	2.95327	3.21004	3.60164	1.67647	2.02494	1.67452	0.351916	0.390639	0.319758	0.505697	0.549665	0.616719	0.287067	0.346737	0.286734
LOC107760658	636	905	938	769	485	498	476	448	682	775	39.5734	35.0801	30.5536	20.7585	18.8071	18.6346	30.0424	28.1839	31.6526	62.2223	55.1574	48.0403	32.6391	29.5709	29.2996	47.2365	44.3143	49.7682
LOC107760662	5157	47	49	49	62	63	44	22	40	57	2.05519	1.83254	1.94685	2.65366	2.37921	1.72252	1.4753	1.65302	2.328	0.398525	0.355351	0.377516	0.514575	0.461355	0.334017	0.286076	0.320538	0.451425
LOC107760663	14898	73	46	40	29	48	41	17	15	20	3.19211	1.72035	1.58927	1.24123	1.81273	1.60508	1.14	0.619881	0.816841	0.214264	0.115475	0.106676	0.0833152	0.121676	0.107738	0.0765204	0.0416083	0.0548289
LOC107760664	13135	253	356	314	306	341	329	214	390	397	11.0631	13.314	12.4757	13.0971	12.8779	12.8798	14.3506	16.1169	16.2143	0.842258	1.01363	0.949808	0.997115	0.980429	0.980569	1.09255	1.22702	1.23443
LOC107760665	5168	21	22	9	18	23	26	23	32	33	0.918277	0.822775	0.357585	0.770418	0.8686	1.01785	1.54235	1.32241	1.34779	0.177685	0.159206	0.0691921	0.149075	0.168073	0.196953	0.298443	0.255885	0.260795
LOC107760667	471	23	28	30	9	29	24	13	27	19	1.00573	1.04717	1.19195	0.385209	1.09519	0.939558	0.871766	1.11579	0.775999	2.13531	2.22329	2.53068	0.817854	2.32525	1.99482	1.85088	2.36897	1.64756
LOC107760669	4172	13	18	9	12	16	15	3	11	10	0.568457	0.673179	0.357585	0.513612	0.604243	0.587224	0.201177	0.454579	0.408421	0.136255	0.161356	0.0857106	0.123109	0.144833	0.140754	0.0482207	0.10896	0.0978956
LOC107760670	5910	378	364	327	223	272	266	322	490	538	16.529	13.6132	12.9922	9.54463	10.2721	10.4134	21.593	20.2494	21.973	2.79678	2.30341	2.19835	1.615	1.73809	1.762	3.65363	3.4263	3.71794
LOC107760676	8379	49	81	64	68	63	64	24	35	31	2.14265	3.02931	2.54282	2.91047	2.37921	2.50549	1.60941	1.44639	1.2661	0.255716	0.361536	0.303476	0.347353	0.283949	0.29902	0.192077	0.172621	0.151104
LOC107760677	13241	11	13	16	15	7	20	8	12	21	0.481002	0.486185	0.635706	0.642015	0.264356	0.782965	0.536471	0.495905	0.857683	0.0363267	0.0367181	0.0480104	0.0484869	0.019965	0.0591319	0.0405159	0.0374522	0.0647748
LOC107760681	15507	72	89	68	54	91	91	47	93	85	3.14838	3.3285	2.70175	2.31125	3.43663	3.56249	3.15177	3.84326	3.47158	0.20303	0.214645	0.174228	0.149046	0.221618	0.229734	0.203248	0.24784	0.223871
LOC107760682	4351	11	7	6	11	9	8	4	3	6	0.481002	0.261792	0.23839	0.470811	0.339887	0.313186	0.268236	0.123976	0.245052	0.11055	0.0601682	0.0547896	0.108208	0.0781169	0.0719803	0.0616492	0.0284937	0.0563209
LOC107760685	572	120	129	104	127	114	128	71	135	119	5.2473	4.82445	4.13209	5.43573	4.30523	5.01098	4.76118	5.57893	4.86021	9.1736	8.43435	7.22393	9.50302	7.52663	8.76045	8.32374	9.75337	8.49686
LOC107760687	6937	475	550	430	259	275	307	140	275	273	20.7706	20.5694	17.0846	11.0855	10.3854	12.0185	9.38824	11.3645	11.1499	2.99417	2.96517	2.46282	1.59802	1.49711	1.73252	1.35336	1.63824	1.60731
LOC107760689	7035	70	85	95	42	60	70	25	50	51	3.06092	3.1789	3.7745	1.79764	2.26591	2.74038	1.67647	2.06627	2.08295	0.435099	0.451869	0.536532	0.255528	0.322091	0.389535	0.238305	0.293713	0.296083
LOC107760693	2118	18	20	18	10	16	14	4	7	10	0.787095	0.747977	0.715169	0.42801	0.604243	0.548076	0.268236	0.289278	0.408421	0.371622	0.353152	0.337663	0.202082	0.28529	0.25877	0.126646	0.136581	0.192833
LOC107760698	6371	347	456	369	246	288	291	142	246	227	15.1734	17.0539	14.661	10.529	10.8764	11.3921	9.52236	10.166	9.27115	2.38164	2.6768	2.3012	1.65265	1.70717	1.78813	1.49464	1.59568	1.45521
LOC107760703	7750	3717	4533	4524	3981	4498	4692	1913	2969	2959	162.535	169.529	179.746	170.391	169.868	183.684	128.284	122.695	120.852	20.9723	21.8747	23.193	21.9859	21.9184	23.7011	16.5527	15.8316	15.5938
LOC107760705	5108	2	4	3	3	2	3	13	24	30	0.087455	0.149595	0.119195	0.128403	0.0755304	0.117445	0.871766	0.99181	1.22526	0.0171212	0.0292865	0.0233349	0.0251376	0.0147867	0.0229923	0.170667	0.194168	0.239871
LOC107760707	7416	1302	1540	1356	998	1084	1183	880	1590	1495	56.9332	57.5942	53.8761	42.7154	40.9375	46.3124	59.0118	65.7074	61.0589	7.67708	7.76621	7.26484	5.7599	5.52016	6.24493	7.95737	8.86022	8.2334
LOC107760709	12191	164	217	241	208	225	229	93	163	149	7.17131	8.11555	9.57532	8.90261	8.49717	8.96495	6.23648	6.73604	6.08547	0.588246	0.6657	0.785442	0.730261	0.697004	0.735375	0.511564	0.552542	0.499177
LOC107760710	8046	1473	1626	1398	1250	1315	1280	716	1233	1230	64.4106	60.8105	55.5448	53.5013	49.6612	50.1098	48.0142	50.9542	50.2357	8.00529	7.55786	6.90341	6.64942	6.17217	6.22791	5.96746	6.33286	6.24357
LOC107760713	2323	43	53	46	33	45	33	21	51	40	1.88028	1.98214	1.82765	1.41243	1.69943	1.29189	1.40824	2.1076	1.63368	0.80942	0.853267	0.786765	0.608021	0.731569	0.556131	0.606215	0.907273	0.703264
LOC107760728	2551	22045	22742	19205	21009	21664	21291	16593	28446	27539	963.972	850.525	763.046	899.206	818.145	833.506	1112.71	1175.54	1124.75	377.88	333.408	299.116	352.492	320.716	326.737	436.185	460.816	440.905
LOC107760729	5972	13	14	10	13	15	18	10	6	9	0.568457	0.523584	0.397316	0.556413	0.566478	0.704669	0.670589	0.247952	0.367579	0.0951871	0.0876731	0.0665299	0.0931703	0.0948557	0.117995	0.112289	0.0415192	0.0615503
LOC107760732	12641	13	15	11	12	11	18	3	7	15	0.568457	0.560983	0.437048	0.513612	0.415417	0.704669	0.201177	0.289278	0.612631	0.0449693	0.044378	0.0345738	0.0406307	0.0328627	0.0557447	0.0159146	0.0228841	0.0484638
LOC107760733	12045	244	315	267	192	190	195	83	125	128	10.6695	11.7806	10.6083	8.21779	7.17539	7.63391	5.56589	5.16568	5.22778	0.885804	0.978052	0.880726	0.682258	0.595715	0.633783	0.462091	0.428865	0.434021
LOC107760735	1394	2946	2976	2514	2041	2127	2101	1718	2956	3139	128.821	111.299	99.8853	87.3569	80.3266	82.2505	115.207	122.158	128.203	92.4112	79.8414	71.6537	62.6663	57.6231	59.0032	82.645	87.6312	91.9679
LOC107760743	1472	3	7	12	5	3	5	2	3	3	0.131182	0.261792	0.47678	0.214005	0.113296	0.195741	0.134118	0.123976	0.122526	0.0891185	0.177848	0.323899	0.145384	0.0769671	0.132976	0.0911126	0.084223	0.0832379
LOC107760744	963	4122	4611	4218	4155	4598	4658	2406	3747	3681	180.245	172.446	167.588	177.838	173.644	182.353	161.344	154.846	150.34	187.17	179.072	174.027	184.671	180.316	189.359	167.543	160.796	156.116
LOC107760745	4304	33421	39165	35987	25696	28445	29041	21343	36361	36624	1461.42	1464.73	1429.82	1099.81	1074.23	1136.9	1431.24	1502.63	1495.8	339.548	340.317	332.208	255.533	249.589	264.151	332.537	349.125	347.537
LOC107760749	2710	1241	1278	1101	772	738	730	298	521	633	54.2658	47.7957	43.7445	33.0424	27.8707	28.5782	19.9835	21.5305	25.853	20.0243	17.6368	16.1419	12.1928	10.2844	10.5455	7.374	7.94485	9.53986
LOC107760750	8059	158	167	146	139	123	132	55	73	69	6.90894	6.24561	5.80082	5.94934	4.64512	5.16757	3.68824	3.01675	2.8181	0.857295	0.774985	0.719794	0.738223	0.576389	0.641217	0.457655	0.374334	0.349684
LOC107760751	2705	2838	2908	2432	2325	2352	2302	506	849	855	124.099	108.756	96.6273	99.5124	88.8238	90.1193	33.9318	35.0853	34.92	45.8775	40.2055	35.7217	36.7883	32.8369	33.3158	12.5441	12.9705	12.9094
LOC107760752	4078	5	4	1	6	4	2	8	15	17	0.218637	0.149595	0.0397316	0.256806	0.151061	0.0782965	0.536471	0.619881	0.694315	0.0536139	0.0366835	0.00974292	0.0629735	0.0370429	0.0191997	0.131553	0.152006	0.170259
LOC107760754	4275	160	136	119	66	102	91	55	107	113	6.9964	5.08624	4.72806	2.82487	3.85205	3.56249	3.68824	4.42182	4.61515	1.63658	1.18976	1.10598	0.660788	0.901065	0.833331	0.862746	1.03434	1.07957
LOC107760757	6905	137	163	149	97	100	103	60	98	102	5.99067	6.09601	5.92001	4.1517	3.77652	4.03227	4.02353	4.04989	4.16589	0.867584	0.88284	0.857352	0.60126	0.546925	0.583964	0.582699	0.586515	0.603315
LOC107760761	9574	17	12	11	20	21	17	11	29	36	0.743367	0.448786	0.437048	0.85602	0.793069	0.66552	0.737648	1.19844	1.47031	0.0776444	0.0468755	0.0456495	0.0894109	0.0828357	0.0695133	0.077047	0.125176	0.153574
LOC107760764	1787	18	19	9	32	27	11	13	24	18	0.787095	0.710578	0.357585	1.36963	1.01966	0.430631	0.871766	0.99181	0.735157	0.440456	0.397637	0.200103	0.766442	0.570599	0.24098	0.487837	0.555014	0.411392
LOC107760765	8093	789	965	900	881	931	943	427	719	671	34.501	36.0899	35.7585	37.7077	35.1594	36.9168	28.6341	29.713	27.405	4.26307	4.4594	4.41844	4.6593	4.34442	4.56157	3.53814	3.67144	3.38626
LOC107760766	9524	4	17	11	5	11	13	14	8	12	0.17491	0.63578	0.437048	0.214005	0.415417	0.508927	0.938824	0.330603	0.490105	0.0183652	0.0667556	0.0458891	0.0224701	0.0436179	0.0534363	0.0985746	0.0347126	0.05146
LOC107760768	3639	598	635	559	488	505	532	347	592	557	26.149	23.7483	22.21	20.8869	19.0714	20.8269	23.2694	24.4646	22.749	7.18578	6.52604	6.10332	5.73973	5.24084	5.72324	6.39446	6.7229	6.25145
LOC107760771	3922	7	15	8	11	10	13	5	16	23	0.306092	0.560983	0.317853	0.470811	0.377652	0.508927	0.335294	0.661206	0.939367	0.078045	0.143035	0.0810436	0.120044	0.0962907	0.129762	0.0854907	0.168589	0.239512
LOC107760783	2715	65	74	72	83	76	75	42	64	72	2.84229	2.76751	2.86068	3.55248	2.87016	2.93612	2.81647	2.64483	2.94063	1.04688	1.01934	1.05366	1.30847	1.05715	1.08144	1.03738	0.974153	1.0831
LOC107760786	3958	5	11	3	5	8	9	5	15	9	0.218637	0.411387	0.119195	0.214005	0.302122	0.352334	0.335294	0.619881	0.367579	0.0552394	0.103938	0.0301149	0.054069	0.0763319	0.0890183	0.0847131	0.156615	0.0928698
LOC107760788	1786	731	766	628	544	532	538	244	457	415	31.9648	28.6475	24.9515	23.2838	20.0911	21.0618	16.3624	18.8857	16.9495	17.8974	16.04	13.9706	13.0368	11.2492	11.7927	9.16146	10.5743	9.49018
LOC107760789	4901	13	19	15	21	18	12	11	12	11	0.568457	0.710578	0.595974	0.898821	0.679774	0.469779	0.737648	0.495905	0.449263	0.115988	0.144986	0.121603	0.183395	0.138701	0.0958537	0.15051	0.101184	0.0916676
LOC107760791	2413	11	16	11	7	6	3	11	12	8	0.481002	0.598382	0.437048	0.299607	0.226591	0.117445	0.737648	0.495905	0.326736	0.199338	0.247982	0.181122	0.124164	0.0939044	0.0486717	0.305697	0.205514	0.135407
LOC107760795	45273	29	52	40	22	45	43	20	50	38	1.2681	1.94474	1.58927	0.941622	1.69943	1.68338	1.34118	2.06627	1.552	0.02801	0.0429558	0.035104	0.0207988	0.0375375	0.0371828	0.0296242	0.0456402	0.0342809
LOC107760802	4446	8706	9865	8870	5921	6154	6340	2437	4198	3897	380.692	368.94	352.42	253.425	232.407	248.2	163.423	173.484	159.162	85.6256	82.9824	79.2667	57.0006	52.2733	55.8255	36.7572	39.0203	35.7988
LOC107760803	6185	46	33	37	34	33	38	11	22	26	2.01146	1.23416	1.47007	1.45523	1.24625	1.48763	0.737648	0.909159	1.06189	0.325217	0.199541	0.237683	0.235284	0.201496	0.240523	0.119264	0.146994	0.171689
LOC107760804	4907	1693	1983	1921	1574	1950	2052	1065	1643	1747	74.0306	74.1619	76.3245	67.3688	73.6421	80.3322	71.4177	67.8976	71.3511	15.0867	15.1135	15.5542	13.7291	15.0076	16.3709	14.5543	13.8369	14.5407
LOC107760805	6254	797	852	771	553	557	557	266	456	464	34.8508	31.8638	30.6331	23.669	21.0352	21.8056	17.8377	18.8444	18.9507	5.57256	5.09495	4.89816	3.78461	3.36348	3.48666	2.8522	3.01317	3.03018
LOC107760807	2755	16	21	19	15	16	17	11	13	17	0.69964	0.785376	0.754901	0.642015	0.604243	0.66552	0.737648	0.53723	0.694315	0.253953	0.285073	0.274011	0.233036	0.219326	0.241568	0.267749	0.195002	0.25202
LOC107760808	4592	4045	4888	4493	3505	3948	3768	1371	2274	2177	176.878	182.806	178.514	150.018	149.097	147.511	91.9377	93.974	88.9132	38.5187	39.8096	38.875	32.6693	32.4689	32.1234	20.0213	20.4647	19.3626
LOC107760810	4291	28	32	27	20	23	19	13	32	36	1.22437	1.19676	1.07275	0.85602	0.8686	0.743817	0.871766	1.32241	1.47031	0.285334	0.278901	0.250001	0.199492	0.202424	0.173344	0.203161	0.308183	0.342651
LOC107760817	1179	15	5	8	2	4	6	3	5	5	0.655912	0.186994	0.317853	0.085602	0.151061	0.23489	0.201177	0.206627	0.20421	0.556329	0.158604	0.269595	0.0726056	0.128126	0.199228	0.170633	0.175256	0.173206
LOC107760825	2570	3	5	11	6	9	12	8	8	6	0.131182	0.186994	0.437048	0.256806	0.339887	0.469779	0.536471	0.330603	0.245052	0.0510438	0.0727604	0.170058	0.0999245	0.132252	0.182793	0.208744	0.128639	0.0953511
LOC107760826	2969	37	36	24	22	29	25	8	13	11	1.61792	1.34636	0.953559	0.941622	1.09519	0.978707	0.536471	0.53723	0.449263	0.544937	0.453472	0.321172	0.317151	0.368875	0.329642	0.180691	0.180947	0.151318
LOC107760827	7007	9	6	5	7	6	11	1	5	9	0.393547	0.224393	0.198658	0.299607	0.226591	0.430631	0.0670589	0.206627	0.367579	0.0561649	0.0320241	0.0283514	0.0427583	0.0323378	0.0614572	0.00957027	0.0294887	0.0524588
LOC107760829	2973	11	13	15	13	19	15	29	32	44	0.481002	0.486185	0.595974	0.556413	0.717539	0.587224	1.94471	1.32241	1.79705	0.16179	0.163533	0.200462	0.187155	0.241352	0.197519	0.654123	0.444808	0.604457
LOC107760830	3524	2255	2363	2074	1875	1805	1715	864	1524	1431	98.6055	88.3735	82.4034	80.2519	68.1662	67.1393	57.9389	62.9799	58.445	27.9811	25.0776	23.3835	22.773	19.3434	19.052	16.4412	17.8717	16.5848
LOC107760834	8809	21	13	19	16	13	9	300	388	393	0.918277	0.486185	0.754901	0.684816	0.490948	0.352334	20.1177	16.0343	16.0509	0.104243	0.0551918	0.0856966	0.0777405	0.0557325	0.0399971	2.28376	1.82021	1.82211
LOC107760837	9944	9	11	12	18	18	10	4	2	3	0.393547	0.411387	0.47678	0.770418	0.679774	0.391483	0.268236	0.0826508	0.122526	0.0395764	0.0413704	0.0479465	0.0774757	0.0683602	0.0393687	0.0269746	0.00831163	0.0123216
LOC107760838	2510	137	125	125	134	151	126	56	110	131	5.99067	4.67486	4.96645	5.73534	5.70255	4.93268	3.7553	4.54579	5.35031	2.38672	1.86249	1.97867	2.28499	2.27193	1.96521	1.49613	1.81107	2.1316
LOC107760848	4340	262	242	261	285	244	271	187	290	307	11.4566	9.05052	10.37	12.1983	9.21471	10.6092	12.54	11.9844	12.5385	2.63977	2.08537	2.38939	2.81067	2.12321	2.44451	2.8894	2.76137	2.88906
LOC107760850	537	19	14	15	21	14	12	3	19	13	0.830822	0.523584	0.595974	0.898821	0.528713	0.469779	0.201177	0.785183	0.530947	1.54716	0.975016	1.10982	1.67378	0.984568	0.874822	0.374631	1.46217	0.988728
LOC107760854	1697	36	19	21	13	20	21	47	59	52	1.57419	0.710578	0.834364	0.556413	0.755304	0.822114	3.15177	2.4382	2.12379	0.927631	0.418726	0.49167	0.32788	0.445082	0.484451	1.85726	1.43677	1.2515
LOC107760855	6375	4393	5148	4568	2948	3153	3431	2689	4745	4644	192.095	192.529	181.494	126.177	119.074	134.318	180.321	196.089	189.671	30.1325	30.2007	28.4697	19.7925	18.6782	21.0694	28.2857	30.7591	29.7522
LOC107760859	9092	453	489	470	482	564	534	314	493	478	19.8086	18.288	18.6739	20.6301	21.2996	20.9052	21.0565	20.3734	19.5225	2.17868	2.01144	2.05388	2.26904	2.34267	2.29929	2.31594	2.24081	2.14722
LOC107760861	1960	53	27	20	16	25	19	13	12	16	2.31756	1.00977	0.794633	0.684816	0.94413	0.743817	0.871766	0.495905	0.653473	1.18243	0.515188	0.405425	0.349396	0.481699	0.379498	0.444778	0.253013	0.333405
LOC107760862	10922	4111	4893	4623	3808	3960	4146	2685	4578	4599	179.764	182.993	183.679	162.986	149.55	162.309	180.053	189.188	187.833	16.4589	16.7545	16.8174	14.9227	13.6926	14.8607	16.4854	17.3217	17.1976
LOC107760863	5091	10	17	9	17	23	27	6	16	12	0.437275	0.63578	0.357585	0.727617	0.8686	1.057	0.402353	0.661206	0.490105	0.0858917	0.124883	0.0702386	0.142922	0.170615	0.207622	0.0790323	0.129878	0.0962689
LOC107760867	1003	40	43	47	43	49	43	29	34	40	1.7491	1.60815	1.86739	1.84044	1.8505	1.68338	1.94471	1.40506	1.63368	1.74387	1.60334	1.8618	1.83494	1.84496	1.67834	1.93889	1.40086	1.6288
LOC107760877	3252	8	5	6	6	3	4	8	8	14	0.34982	0.186994	0.23839	0.256806	0.113296	0.156593	0.536471	0.330603	0.571789	0.107571	0.0575013	0.0733056	0.0789687	0.0348387	0.0481528	0.164967	0.101662	0.175827
LOC107760880	11218	34	54	53	36	37	44	21	24	38	1.48673	2.01954	2.10578	1.54084	1.39731	1.72252	1.40824	0.99181	1.552	0.132531	0.180027	0.187714	0.137354	0.12456	0.15355	0.125534	0.0884123	0.138349
LOC107760882	2460	28	25	24	20	24	27	17	40	20	1.22437	0.934971	0.953559	0.85602	0.906365	1.057	1.14	1.65302	0.816841	0.497711	0.38007	0.387626	0.347976	0.368441	0.429676	0.463415	0.671958	0.332049
LOC107760891	8613	40	42	44	36	42	47	17	22	24	1.7491	1.57075	1.74819	1.54084	1.58614	1.83997	1.14	0.909159	0.980209	0.203077	0.18237	0.202971	0.178897	0.184156	0.213627	0.132358	0.105557	0.113806
LOC107760892	9255	38	32	43	32	52	42	31	61	64	1.66164	1.19676	1.70846	1.36963	1.96379	1.64423	2.07883	2.52085	2.61389	0.17954	0.12931	0.184599	0.147988	0.212187	0.177658	0.224616	0.272377	0.28243
LOC107760893	9328	6105	6637	6271	4062	4298	4647	2618	4607	4255	266.956	248.216	249.157	173.858	162.315	181.922	175.56	190.386	173.783	28.6188	26.6098	26.7107	18.6383	17.4008	19.5028	18.8208	20.4102	18.6302
LOC107760899	3335	117	124	123	111	144	105	52	98	105	5.11612	4.63746	4.88699	4.75091	5.43819	4.11057	3.48706	4.04989	4.28842	1.53407	1.39054	1.46536	1.42456	1.63064	1.23255	1.0456	1.21436	1.28588
LOC107760902	14732	432	411	340	280	269	240	135	278	249	18.8903	15.3709	13.5088	11.9843	10.1588	9.39558	9.05295	11.4885	10.1697	1.28226	1.04337	0.916967	0.813487	0.689576	0.637767	0.614509	0.77983	0.690312
LOC107760903	3771	74	69	63	50	51	66	30	58	50	3.23583	2.58052	2.50309	2.14005	1.92603	2.58379	2.01177	2.39687	2.0421	0.858084	0.684307	0.663774	0.567502	0.510747	0.685172	0.533484	0.635607	0.541528
LOC107760905	3265	329	309	289	379	457	530	107	141	168	14.3863	11.5562	11.4824	16.2216	17.2587	20.7486	7.1753	5.82688	6.86147	4.40623	3.53943	3.51683	4.96833	5.28597	6.35485	2.19764	1.78465	2.10152
LOC107760908	2865	247	286	269	225	227	227	94	165	136	10.8007	10.6961	10.6878	9.63023	8.5727	8.88666	6.30354	6.81869	5.55452	3.76987	3.73336	3.73047	3.36134	2.99222	3.1018	2.20019	2.38	1.93875
LOC107760910	863	48	35	37	30	36	27	6	18	14	2.09892	1.30896	1.47007	1.28403	1.35955	1.057	0.402353	0.743857	0.571789	2.43212	1.51675	1.70344	1.48787	1.57537	1.2248	0.466226	0.861943	0.662559
LOC107760914	14035	14	20	16	7	11	8	6	4	7	0.612185	0.747977	0.635706	0.299607	0.415417	0.313186	0.402353	0.165302	0.285894	0.0436184	0.0532937	0.0452943	0.0213471	0.0295987	0.0223146	0.0286679	0.0117778	0.0203701
LOC107760915	1014	23	23	13	9	20	17	6	17	10	1.00573	0.860173	0.516511	0.385209	0.755304	0.66552	0.402353	0.702532	0.408421	0.991846	0.848297	0.50938	0.379891	0.744876	0.656332	0.396798	0.692832	0.402782
LOC107760926	6385	107	121	103	84	94	86	76	98	139	4.67884	4.52526	4.09236	3.59528	3.54993	3.36675	5.09648	4.04989	5.67705	0.732786	0.708733	0.640933	0.563083	0.55598	0.527291	0.798195	0.634282	0.889122
LOC107760927	8618	11	15	6	5	6	8	3	9	6	0.481002	0.560983	0.23839	0.214005	0.226591	0.313186	0.201177	0.371929	0.245052	0.0558137	0.0650943	0.0276618	0.0248323	0.0262928	0.0363409	0.0233438	0.0431572	0.0284349
LOC107760928	4099	6	7	8	11	9	6	0	6	4	0.262365	0.261792	0.317853	0.470811	0.339887	0.23489	0	0.247952	0.163368	0.0640071	0.0638673	0.077544	0.11486	0.0829195	0.0573041	0	0.060491	0.0398556
LOC107760931	3914	19	14	32	25	29	14	20	24	25	0.830822	0.523584	1.27141	1.07003	1.09519	0.548076	1.34118	0.99181	1.02105	0.212269	0.133772	0.324837	0.273384	0.279814	0.14003	0.342662	0.253401	0.260872
LOC107760932	4996	452	404	462	488	559	531	358	605	595	19.7648	15.1091	18.356	20.8869	21.1107	20.7877	24.0071	25.0019	24.301	3.95613	3.02425	3.67414	4.18072	4.22553	4.16087	4.80526	5.00438	4.8641
LOC107760933	2263	5	7	2	3	4	2	5	11	4	0.218637	0.261792	0.0794633	0.128403	0.151061	0.0782965	0.335294	0.454579	0.163368	0.096614	0.115684	0.0351141	0.0567402	0.0667525	0.0345986	0.148164	0.200875	0.072191
LOC107760934	6629	3	8	8	9	10	7	6	6	13	0.131182	0.299191	0.317853	0.385209	0.377652	0.274038	0.402353	0.247952	0.530947	0.0197892	0.0451336	0.0479489	0.0581097	0.0569697	0.0413392	0.0606959	0.0374042	0.0800946
LOC107760935	1850	27	34	29	32	27	32	14	15	10	1.18064	1.27156	1.15222	1.36963	1.01966	1.25274	0.938824	0.619881	0.408421	0.638185	0.68733	0.62282	0.740342	0.551168	0.677159	0.507473	0.335071	0.220768
LOC107760937	3320	144	154	109	91	84	72	71	159	132	6.29676	5.75942	4.33075	3.89489	3.17228	2.81867	4.76118	6.57074	5.39115	1.89661	1.73477	1.30444	1.17316	0.955505	0.848998	1.43409	1.97914	1.62384
LOC107760944	17616	23	32	39	20	34	25	21	26	38	1.00573	1.19676	1.54953	0.85602	1.28402	0.978707	1.40824	1.07446	1.552	0.057092	0.0679361	0.0879617	0.0485933	0.0728892	0.0555578	0.0799408	0.0609934	0.0881016
LOC107760947	5030	39	41	42	31	29	39	27	30	27	1.70537	1.53335	1.66873	1.32683	1.09519	1.52678	1.81059	1.23976	1.10274	0.33904	0.304841	0.331755	0.263784	0.217732	0.303535	0.359958	0.246474	0.219232
LOC107760948	4072	10	23	17	15	10	14	8	18	14	0.437275	0.860173	0.675438	0.642015	0.377652	0.548076	0.536471	0.743857	0.571789	0.107386	0.211241	0.165874	0.157666	0.0927436	0.134596	0.131746	0.182676	0.14042
LOC107760950	5852	1363	1620	1533	1310	1514	1421	771	1286	1293	59.6006	60.5861	60.9086	56.0693	57.1765	55.6297	51.7024	53.1445	52.8088	10.1846	10.3531	10.4082	9.58122	9.77042	9.5061	8.835	9.08142	9.02406
LOC107760952	3389	478	656	581	469	527	478	210	377	371	20.9017	24.5336	23.0841	20.0737	19.9023	18.7129	14.0824	15.5797	15.1524	6.16752	7.2392	6.81147	5.92319	5.87261	5.52165	4.15532	4.59713	4.47105
LOC107760955	4679	11	19	9	4	24	12	8	19	20	0.481002	0.710578	0.357585	0.171204	0.906365	0.469779	0.536471	0.785183	0.816841	0.1028	0.151865	0.0764233	0.0365899	0.193709	0.100402	0.114655	0.16781	0.174576
LOC107760956	2602	48	60	69	52	55	46	31	46	55	2.09892	2.24393	2.74148	2.22565	2.07709	1.80082	2.07883	1.90097	2.24631	0.806656	0.862387	1.05361	0.855362	0.798265	0.692091	0.798934	0.73058	0.863303
LOC107760960	4495	953	982	811	830	851	828	471	772	858	41.6723	36.7257	32.2223	35.5248	32.1382	32.4148	31.5847	31.9032	35.0425	9.27081	8.17034	7.16849	7.90319	7.14976	7.21129	7.02664	7.09749	7.79588
LOC107760961	7685	87	94	100	69	95	90	49	87	92	3.80429	3.51549	3.97316	2.95327	3.58769	3.52334	3.28589	3.59531	3.75747	0.495028	0.457448	0.517002	0.38429	0.466844	0.45847	0.427571	0.467835	0.488936
LOC107760964	3494	30	42	40	52	43	51	23	27	31	1.31182	1.57075	1.58927	2.22565	1.6239	1.99656	1.54235	1.11579	1.2661	0.375451	0.449557	0.454855	0.636993	0.464769	0.571426	0.441429	0.319343	0.362365
LOC107760967	1752	5	7	6	7	10	17	4	4	4	0.218637	0.261792	0.23839	0.299607	0.377652	0.66552	0.268236	0.165302	0.163368	0.124793	0.149425	0.136067	0.171009	0.215555	0.379863	0.153102	0.0943502	0.0932467
LOC107760971	6061	80	106	101	55	73	69	36	57	60	3.4982	3.96428	4.01289	2.35406	2.75686	2.70123	2.41412	2.35555	2.45052	0.577165	0.654063	0.662085	0.388394	0.454852	0.445674	0.398304	0.38864	0.40431
LOC107760972	7809	30	42	23	28	32	40	16	25	23	1.31182	1.57075	0.913827	1.19843	1.20849	1.56593	1.07294	1.03314	0.939367	0.167989	0.201146	0.117022	0.153468	0.154756	0.200529	0.137398	0.132301	0.120293
LOC107760974	2255	3287	3035	2534	1758	1615	1352	565	1167	1064	143.732	113.505	100.68	75.2442	60.9908	52.9285	37.8883	48.2267	43.456	63.7394	50.335	44.6474	33.3677	27.0469	23.4716	16.8019	21.3866	19.2709
LOC107760975	2416	13	24	11	17	15	19	8	21	19	0.568457	0.897572	0.437048	0.727617	0.566478	0.743817	0.536471	0.867833	0.775999	0.235289	0.371512	0.180897	0.301166	0.234469	0.307871	0.222049	0.359203	0.321192
LOC107760980	10653	29	23	26	23	32	32	28	30	31	1.2681	0.860173	1.03302	0.984423	1.20849	1.25274	1.87765	1.23976	1.2661	0.119037	0.0807447	0.0969701	0.0924081	0.113441	0.117595	0.176255	0.116377	0.11885
LOC107760987	3373	178	225	210	171	149	162	74	106	113	7.78349	8.41474	8.34364	7.31897	5.62702	6.34202	4.96236	4.38049	4.61515	2.30759	2.49473	2.47366	2.16987	1.66825	1.88023	1.4712	1.29869	1.36826
LOC107760988	5753	152	203	193	156	165	183	70	124	102	6.64658	7.59197	7.6682	6.67696	6.23126	7.16413	4.69412	5.12435	4.16589	1.15532	1.31965	1.33291	1.1606	1.08313	1.24529	0.815943	0.890727	0.724125
LOC107760994	5810	50	71	80	85	78	100	276	428	436	2.18637	2.65532	3.17853	3.63809	2.94569	3.91483	18.5083	17.6873	17.8071	0.376312	0.457025	0.547079	0.626177	0.507003	0.673808	3.18559	3.04428	3.06491
LOC107760996	32173	162	235	201	185	215	188	58	97	127	7.08385	8.78873	7.98606	7.91819	8.11952	7.35987	3.88942	4.00856	5.18694	0.22018	0.273171	0.248222	0.246113	0.252371	0.228759	0.120891	0.124594	0.16122
LOC107761002	6515	35	41	32	30	31	31	5	21	13	1.53046	1.53335	1.27141	1.28403	1.17072	1.2136	0.335294	0.867833	0.530947	0.234914	0.235357	0.195152	0.197088	0.179696	0.186277	0.051465	0.133205	0.0814961
LOC107761006	3573	266	300	246	241	316	302	251	385	372	11.6315	11.2197	9.77398	10.315	11.9338	11.8228	16.8318	15.9103	15.1932	3.25539	3.14012	2.73551	2.88694	3.34	3.30892	4.71083	4.45292	4.25224
LOC107761008	9083	289	284	309	312	319	325	137	204	194	12.6372	10.6213	12.2771	13.3539	12.0471	12.7232	9.18707	8.43038	7.92336	1.39131	1.16936	1.35165	1.47021	1.32633	1.40077	1.01146	0.928149	0.872328
LOC107761013	6975	133	164	131	147	144	137	135	227	196	5.81576	6.13341	5.20484	6.29175	5.43819	5.36331	9.05295	9.38087	8.00504	0.8338	0.879342	0.746214	0.902043	0.779669	0.768934	1.29791	1.34493	1.14768
LOC107761015	2620	497	532	469	507	599	599	439	665	747	21.7326	19.8962	18.6341	21.7001	22.6214	23.4498	29.4389	27.4814	30.509	8.29487	7.59396	7.11226	8.28249	8.63411	8.95031	11.2362	10.4891	11.6447
LOC107761018	3226	19	20	18	14	15	15	7	17	11	0.830822	0.747977	0.715169	0.599214	0.566478	0.587224	0.469412	0.702532	0.449263	0.257539	0.231859	0.221689	0.185745	0.175598	0.182029	0.145509	0.217772	0.139263
LOC107761019	6056	59	72	66	63	55	76	32	45	31	2.57992	2.69272	2.62229	2.69646	2.07709	2.97527	2.14588	1.85964	1.2661	0.426011	0.444636	0.433007	0.445255	0.34298	0.491293	0.35434	0.307074	0.209066
LOC107761029	3798	9	13	12	11	8	6	2	1	3	0.393547	0.486185	0.47678	0.470811	0.302122	0.23489	0.134118	0.0413254	0.122526	0.10362	0.128011	0.125534	0.123963	0.0795476	0.0618456	0.0353127	0.0108808	0.0322607
LOC107761030	5710	43	87	69	56	63	73	76	102	93	1.88028	3.2537	2.74148	2.39686	2.37921	2.85782	5.09648	4.21519	3.79831	0.329296	0.569825	0.480119	0.419765	0.416674	0.500494	0.892553	0.738212	0.665203
LOC107761031	3586	122	155	137	117	111	147	67	99	106	5.33475	5.79682	5.44323	5.00772	4.19194	5.75479	4.49295	4.09121	4.32926	1.48766	1.61651	1.51791	1.39646	1.16897	1.60479	1.25291	1.14089	1.20727
LOC107761038	17150	4	16	9	11	11	3	6	18	12	0.17491	0.598382	0.357585	0.470811	0.415417	0.117445	0.402353	0.743857	0.490105	0.0101988	0.0348911	0.0208504	0.0274525	0.0242226	0.00684809	0.0234608	0.0433736	0.0285775
LOC107761039	4722	29	23	25	23	24	22	22	29	18	1.2681	0.860173	0.993291	0.984423	0.906365	0.861262	1.4753	1.19844	0.735157	0.268551	0.182163	0.210354	0.208476	0.191945	0.182393	0.31243	0.253799	0.155688
LOC107761040	3570	33	48	32	31	31	29	19	32	18	1.44301	1.79514	1.27141	1.32683	1.17072	1.1353	1.27412	1.32241	0.735157	0.404204	0.502842	0.356138	0.371661	0.327933	0.318011	0.356896	0.370424	0.205926
LOC107761045	11155	5	10	4	2	8	4	6	11	11	0.218637	0.373988	0.158927	0.085602	0.302122	0.156593	0.402353	0.454579	0.449263	0.0196	0.0335265	0.0142471	0.00767387	0.027084	0.0140379	0.0360693	0.0407512	0.0402746
LOC107761048	10778	96	113	90	115	91	89	56	78	76	4.19784	4.22607	3.57585	4.92212	3.43663	3.4842	3.7553	3.22338	3.104	0.389482	0.392101	0.331773	0.456682	0.318856	0.323269	0.348423	0.29907	0.287994
LOC107761053	1283	17	20	27	26	24	27	5	11	15	0.743367	0.747977	1.07275	1.11283	0.906365	1.057	0.335294	0.454579	0.612631	0.579398	0.582991	0.836129	0.867363	0.706442	0.823853	0.261336	0.35431	0.477499
LOC107761054	6277	679	813	657	812	848	824	421	739	710	29.691	30.4053	26.1037	34.7544	32.0249	32.2582	28.2318	30.5395	28.9979	4.73012	4.84392	4.15862	5.53679	5.10194	5.13911	4.49766	4.8653	4.6197
LOC107761059	11904	42	45	40	31	21	18	9	30	31	1.83655	1.68295	1.58927	1.32683	0.793069	0.704669	0.60353	1.23976	1.2661	0.15428	0.141377	0.133507	0.111461	0.0666221	0.059196	0.0506998	0.104147	0.10636
LOC107761062	2365	852	728	674	298	341	352	194	328	290	37.2558	27.2264	26.7791	12.7547	12.8779	13.7802	13.0094	13.5547	11.8442	15.753	11.5122	11.3231	5.39311	5.44522	5.82672	5.50081	5.73139	5.00812
LOC107761066	2031	115	134	122	100	110	118	72	64	76	5.02866	5.01145	4.84726	4.2801	4.15417	4.6195	4.82824	2.64483	3.104	2.47595	2.46748	2.38664	2.10739	2.04538	2.27449	2.37727	1.30223	1.52831
LOC107761067	4815	503	562	501	419	460	448	229	365	329	21.9949	21.0182	19.9055	17.9336	17.372	17.5384	15.3565	15.0838	13.437	4.568	4.36514	4.13407	3.72453	3.60789	3.64246	3.1893	3.13266	2.79066
LOC107761068	3599	91	78	73	57	73	63	41	60	65	3.9792	2.91711	2.90041	2.43966	2.75686	2.46634	2.74941	2.47952	2.65473	1.10564	0.810533	0.805893	0.677871	0.766007	0.685285	0.763938	0.688948	0.737631
LOC107761084	13049	24	24	30	14	29	24	21	44	39	1.04946	0.897572	1.19195	0.599214	1.09519	0.939558	1.40824	1.81832	1.59284	0.0804245	0.0687848	0.0913441	0.0459203	0.0839291	0.0720023	0.107919	0.139345	0.122066
LOC107761085	5761	19	14	10	18	16	12	17	28	47	0.830822	0.523584	0.397316	0.770418	0.604243	0.469779	1.14	1.15711	1.91958	0.144215	0.0908842	0.0689665	0.13373	0.104885	0.0815447	0.197883	0.200852	0.333202
LOC107761086	3544	15	13	10	11	11	11	6	8	6	0.655912	0.486185	0.397316	0.470811	0.415417	0.430631	0.402353	0.330603	0.245052	0.185077	0.137185	0.11211	0.132847	0.117217	0.12151	0.113531	0.0932853	0.0691457
LOC107761087	697	19	9	15	29	30	30	9	20	16	0.830822	0.33659	0.595974	1.24123	1.13296	1.17445	0.60353	0.826508	0.653473	1.192	0.482912	0.855057	1.78082	1.62548	1.685	0.865897	1.18581	0.937551
LOC107761088	760	960	1021	811	522	472	423	262	547	448	41.9784	38.1842	32.2223	22.3421	17.8252	16.5597	17.5694	22.605	18.2972	55.2347	50.2424	42.3978	29.3975	23.4542	21.7891	23.1177	29.7434	24.0753
LOC107761091	42259	9	11	11	12	19	10	5	12	18	0.393547	0.411387	0.437048	0.513612	0.717539	0.391483	0.335294	0.495905	0.735157	0.00931275	0.0097349	0.0103421	0.0121539	0.0169796	0.00926389	0.00793427	0.0117349	0.0173965
LOC107761092	3002	91	100	97	79	92	79	33	52	68	3.9792	3.73988	3.85397	3.38128	3.4744	3.09271	2.21294	2.14892	2.77726	1.32552	1.2458	1.2838	1.12634	1.15736	1.03022	0.737156	0.71583	0.925137
LOC107761093	3737	8	8	14	5	10	9	3	5	5	0.34982	0.299191	0.556243	0.214005	0.377652	0.352334	0.201177	0.206627	0.20421	0.0936098	0.0800617	0.148847	0.0572665	0.101058	0.0942827	0.0538337	0.0552922	0.0546455
LOC107761098	5240	43	40	55	22	35	27	9	18	24	1.88028	1.49595	2.18524	0.941622	1.32178	1.057	0.60353	0.743857	0.980209	0.358832	0.285487	0.41703	0.179699	0.252249	0.201718	0.115177	0.141957	0.187063
LOC107761101	3908	8	11	18	9	12	12	7	11	5	0.34982	0.411387	0.715169	0.385209	0.453182	0.469779	0.469412	0.454579	0.20421	0.0895138	0.105268	0.183001	0.0985694	0.115963	0.12021	0.120116	0.11632	0.0522544
LOC107761103	9372	193	250	236	234	292	248	92	199	189	8.43941	9.34971	9.37666	10.0154	11.0274	9.70877	6.16942	8.22375	7.71915	0.900491	0.997622	1.0005	1.06866	1.17664	1.03593	0.658282	0.877481	0.82364
LOC107761106	3740	1923	2081	1949	1600	1722	1772	957	1480	1501	84.088	77.827	77.4369	68.4816	65.0317	69.3707	64.1754	61.1616	61.3039	22.4834	20.8094	20.7051	18.3106	17.3882	18.5483	17.1592	16.3534	16.3914
LOC107761114	5020	19	32	19	34	26	36	21	26	26	0.830822	1.19676	0.754901	1.45523	0.981895	1.40934	1.40824	1.07446	1.06189	0.165502	0.238399	0.150379	0.289887	0.195597	0.280745	0.280525	0.214036	0.211533
LOC107761115	8087	12	20	18	22	24	26	13	17	19	0.52473	0.747977	0.715169	0.941622	0.906365	1.01785	0.871766	0.702532	0.775999	0.0648856	0.0924913	0.0884344	0.116437	0.112077	0.125863	0.107798	0.0868717	0.0959564
LOC107761116	4691	6	6	7	3	4	8	4	14	7	0.262365	0.224393	0.278121	0.128403	0.151061	0.313186	0.268236	0.578556	0.285894	0.0559294	0.0478348	0.0592883	0.0273722	0.0322023	0.0667632	0.0571809	0.123333	0.0609453
LOC107761117	1709	13	11	23	11	17	11	6	14	9	0.568457	0.411387	0.913827	0.470811	0.642008	0.430631	0.402353	0.578556	0.367579	0.332626	0.240718	0.534715	0.275489	0.375663	0.251978	0.235432	0.338535	0.215084
LOC107761118	5517	129	143	120	114	80	100	30	62	59	5.64085	5.34803	4.7678	4.87932	3.02122	3.91483	2.01177	2.56217	2.40968	1.02245	0.969374	0.864201	0.884415	0.547619	0.709593	0.364649	0.464415	0.436774
LOC107761122	4511	12527	15380	13585	11303	11911	11950	8317	15073	14116	547.774	575.194	539.754	483.78	449.821	467.822	557.729	622.898	576.527	121.431	127.509	119.653	107.244	99.7165	103.707	123.638	138.084	127.805
LOC107761130	5556	24	33	32	42	27	18	9	21	19	1.04946	1.23416	1.27141	1.79764	1.01966	0.704669	0.60353	0.867833	0.775999	0.188888	0.222131	0.228836	0.32355	0.183524	0.12683	0.108627	0.156198	0.139669
LOC107761131	4588	3835	4759	4279	4153	4488	4540	1913	3440	3324	167.695	177.981	170.012	177.753	169.49	177.733	128.284	142.159	135.759	36.5508	38.7927	37.0557	38.7429	36.9421	38.7387	27.9607	30.985	29.59
LOC107761134	4482	231	215	187	209	216	208	123	199	228	10.101	8.04075	7.42981	8.94541	8.15728	8.14284	8.24824	8.22375	9.31199	2.25369	1.79401	1.6577	1.99585	1.82001	1.81679	1.8403	1.83484	2.07764
LOC107761136	395	11	14	7	12	7	5	1	8	6	0.481002	0.523584	0.278121	0.513612	0.264356	0.195741	0.0670589	0.330603	0.245052	1.21773	1.32553	0.704105	1.30028	0.669257	0.495548	0.169769	0.83697	0.620386
LOC107761139	6820	74	85	63	80	115	110	41	62	67	3.23583	3.1789	2.50309	3.42408	4.343	4.30631	2.74941	2.56217	2.73642	0.474462	0.466115	0.367022	0.502065	0.636803	0.631424	0.40314	0.375685	0.401234
LOC107761140	6749	327	349	312	246	242	253	74	153	120	14.2989	13.0522	12.3963	10.529	9.13918	9.90451	4.96236	6.32279	4.90105	2.11867	1.93395	1.83676	1.56009	1.35415	1.46755	0.735273	0.936848	0.726189
LOC107761144	2995	491	566	517	457	488	523	199	399	380	21.4702	21.1677	20.5413	19.5601	18.4294	20.4745	13.3447	16.4888	15.52	7.16868	7.06769	6.85851	6.53091	6.1534	6.83624	4.45567	5.50545	5.18196
LOC107761147	9249	8	10	9	4	15	10	6	4	11	0.34982	0.373988	0.357585	0.171204	0.566478	0.391483	0.402353	0.165302	0.449263	0.0378225	0.0404356	0.038662	0.0185105	0.0612475	0.042327	0.0435024	0.0178724	0.0485742
LOC107761148	6520	24	36	23	6	13	14	7	7	14	1.04946	1.34636	0.913827	0.256806	0.490948	0.548076	0.469412	0.289278	0.571789	0.16096	0.206497	0.140158	0.0393874	0.0752987	0.0840607	0.0719957	0.0443678	0.0876977
LOC107761152	8427	303	365	309	271	305	294	182	320	258	13.2494	13.6506	12.2771	11.5991	11.5184	11.5096	12.2047	13.2241	10.5373	1.57226	1.61986	1.45687	1.37642	1.36684	1.3658	1.44829	1.56926	1.25042
LOC107761153	1844	36	31	45	25	35	27	14	26	23	1.57419	1.15936	1.78792	1.07003	1.32178	1.057	0.938824	1.07446	0.939367	0.853682	0.628722	0.96959	0.580274	0.716802	0.573212	0.509124	0.582679	0.509418
LOC107761154	12268	264	323	268	208	247	274	85	117	127	11.5441	12.0798	10.6481	8.90261	9.32801	10.7266	5.70001	4.83507	5.18694	0.940989	0.984661	0.867955	0.725677	0.760353	0.874358	0.464624	0.394121	0.422803
LOC107761155	975	11	15	18	8	13	10	10	13	10	0.481002	0.560983	0.715169	0.342408	0.490948	0.391483	0.670589	0.53723	0.408421	0.493336	0.575367	0.733507	0.351188	0.503536	0.401521	0.687783	0.551005	0.418893
LOC107761156	7299	251	284	268	274	279	286	143	257	232	10.9756	10.6213	10.6481	11.7275	10.5365	11.1964	9.58942	10.6206	9.47536	1.50371	1.45517	1.45884	1.60672	1.44355	1.53396	1.3138	1.45508	1.29817
LOC107761170	6834	4	3	6	11	4	8	9	4	9	0.17491	0.112197	0.23839	0.470811	0.151061	0.313186	0.60353	0.165302	0.367579	0.0255941	0.0164174	0.0348829	0.0688925	0.0221043	0.0458276	0.0883128	0.0241881	0.0537867
LOC107761172	8234	145	143	113	173	164	164	79	117	128	6.34049	5.34803	4.48967	7.40457	6.19349	6.42032	5.29765	4.83507	5.22778	0.770037	0.649506	0.54526	0.899268	0.752185	0.779732	0.643387	0.587208	0.634902
LOC107761173	8750	31	38	28	19	25	24	6	20	14	1.35555	1.42116	1.11249	0.813219	0.94413	0.939558	0.402353	0.826508	0.571789	0.15492	0.162418	0.127141	0.0929393	0.107901	0.107378	0.0459832	0.0944581	0.0653473
LOC107761175	2731	1733	1609	1426	2117	2427	2128	978	1648	1723	75.7797	60.1747	56.6573	90.6097	91.6562	83.3075	65.5836	68.1043	70.3709	27.748	22.034	20.746	33.1782	33.5614	30.5044	24.0145	24.9375	25.7674
LOC107761177	7577	258	252	237	276	318	303	175	269	280	11.2817	9.42451	9.4164	11.8131	12.0093	11.8619	11.7353	11.1165	11.4358	1.48894	1.24383	1.24276	1.55907	1.58497	1.56552	1.54881	1.46714	1.50928
LOC107761178	1624	81	90	113	65	78	78	10	27	25	3.54193	3.3659	4.48967	2.78207	2.94569	3.05356	0.670589	1.11579	1.02105	2.18099	2.0726	2.76458	1.71309	1.81385	1.88027	0.412924	0.68706	0.628726
LOC107761179	558	917	1053	941	939	1167	963	335	519	503	40.0981	39.381	37.3875	40.1901	44.072	37.6998	22.4647	21.4479	20.5436	71.8604	70.5752	67.0026	72.0254	78.9821	67.5623	40.2594	38.4371	36.8164
LOC107761181	1642	6029	5280	4541	3563	3637	3132	2554	4430	3947	263.633	197.466	180.421	152.5	137.352	122.612	171.268	183.072	161.204	160.556	120.259	109.879	92.8745	83.6492	74.6726	104.305	111.493	98.1752
LOC107761183	1253	1	6	6	3	8	5	24	80	79	0.0437275	0.224393	0.23839	0.128403	0.302122	0.195741	1.60941	3.30603	3.22652	0.0348982	0.179085	0.190255	0.102476	0.241119	0.156218	1.28445	2.63849	2.57504
LOC107761184	3203	9098	10213	8878	11339	11920	11731	3778	6840	6846	397.833	381.954	352.737	485.321	450.161	459.248	253.348	282.666	279.605	124.206	119.249	110.127	151.521	140.544	143.381	79.0972	88.2503	87.2946
LOC107761185	8678	12	12	13	12	15	12	14	29	19	0.52473	0.448786	0.516511	0.513612	0.566478	0.469779	0.938824	1.19844	0.775999	0.0604667	0.0517154	0.0595196	0.0591855	0.0652775	0.0541345	0.108184	0.138101	0.0894214
LOC107761187	9253	10	14	10	11	17	13	5	18	10	0.437275	0.523584	0.397316	0.470811	0.642008	0.508927	0.335294	0.743857	0.408421	0.0472576	0.0565853	0.0429392	0.050882	0.0693838	0.0550013	0.0362363	0.0803909	0.0441393
LOC107761188	6624	93	89	69	64	52	50	17	47	42	4.06666	3.3285	2.74148	2.73926	1.96379	1.95741	1.14	1.94229	1.71537	0.613928	0.502491	0.413871	0.413536	0.296466	0.295503	0.172102	0.293221	0.258962
LOC107761190	3001	70	85	72	79	75	69	57	83	90	3.06092	3.1789	2.86068	3.38128	2.83239	2.70123	3.82236	3.43001	3.67579	1.01997	1.05928	0.953241	1.12672	0.943816	0.90011	1.27369	1.14296	1.22485
LOC107761191	14779	102	107	95	117	124	118	57	108	99	4.4602	4.00168	3.7745	5.00772	4.68289	4.6195	3.82236	4.46314	4.04336	0.301793	0.270768	0.255396	0.33884	0.316861	0.312572	0.258634	0.301992	0.273588
LOC107761194	1160	17	19	22	11	16	2	4	14	13	0.743367	0.710578	0.874096	0.470811	0.604243	0.0782965	0.268236	0.578556	0.530947	0.640834	0.612567	0.753531	0.405872	0.520899	0.067497	0.231238	0.498755	0.457713
LOC107761199	11745	30	57	41	38	54	50	19	44	54	1.31182	2.13173	1.629	1.62644	2.03932	1.95741	1.27412	1.81832	2.20547	0.111692	0.181501	0.138697	0.138479	0.173633	0.166659	0.108482	0.154816	0.18778
LOC107761206	26627	308	410	398	322	333	374	250	410	445	13.4681	15.3335	15.8132	13.7819	12.5758	14.6415	16.7647	16.9434	18.1747	0.505805	0.575864	0.593878	0.517592	0.472296	0.549872	0.629614	0.636325	0.682567
LOC107761207	1457	14	7	7	9	11	11	3	6	4	0.612185	0.261792	0.278121	0.385209	0.415417	0.430631	0.201177	0.247952	0.163368	0.420168	0.179679	0.190886	0.264385	0.285118	0.29556	0.138076	0.17018	0.112126
LOC107761208	3097	1089	1042	914	573	617	596	313	580	514	47.6192	38.9696	36.3147	24.525	23.3011	23.3324	20.9894	23.9687	20.9928	15.3759	12.583	11.7258	7.91895	7.52378	7.53386	6.77734	7.73934	6.77844
LOC107761213	6196	64	66	61	47	61	58	26	37	46	2.79856	2.46832	2.42363	2.01165	2.30368	2.2706	1.74353	1.52904	1.87873	0.451672	0.398374	0.39116	0.324669	0.371801	0.366462	0.281396	0.246779	0.303217
LOC107761215	14206	5	9	9	16	6	7	2	4	7	0.218637	0.33659	0.357585	0.684816	0.226591	0.274038	0.134118	0.165302	0.285894	0.0153905	0.0236935	0.0251714	0.0482061	0.0159504	0.0192903	0.00944092	0.011636	0.0201249
LOC107761216	4948	246	272	235	196	174	170	76	101	122	10.757	10.1725	9.33693	8.389	6.57115	6.6552	5.09648	4.17387	4.98273	2.174	2.05588	1.88701	1.69543	1.32804	1.34503	1.03001	0.843546	1.00702
LOC107761218	17694	45	55	54	29	33	44	14	24	24	1.96774	2.05694	2.14551	1.24123	1.24625	1.72252	0.938824	0.99181	0.980209	0.111209	0.116251	0.121256	0.0701497	0.0704336	0.0973507	0.0530589	0.0560534	0.0553978
LOC107761223	5290	114	174	140	119	123	104	47	109	118	4.98493	6.5074	5.56243	5.09332	4.64512	4.07142	3.15177	4.50447	4.81936	0.942332	1.23013	1.0515	0.96282	0.878095	0.769645	0.595797	0.851506	0.911033
LOC107761224	5120	14	23	23	15	24	19	14	41	25	0.612185	0.860173	0.913827	0.642015	0.906365	0.743817	0.938824	1.69434	1.02105	0.119567	0.168003	0.178482	0.125394	0.177024	0.145277	0.183364	0.330926	0.199424
LOC107761225	1763	11	2	11	9	4	5	4	9	7	0.481002	0.0747977	0.437048	0.385209	0.151061	0.195741	0.268236	0.371929	0.285894	0.272832	0.0424264	0.2479	0.218496	0.085684	0.111027	0.152147	0.210963	0.162164
LOC107761226	2964	6	4	4	11	3	5	5	13	11	0.262365	0.149595	0.158927	0.470811	0.113296	0.195741	0.335294	0.53723	0.449263	0.0885172	0.0504708	0.0536189	0.158843	0.0382239	0.0660396	0.113122	0.181252	0.151573
LOC107761227	7897	96	180	159	160	140	130	49	112	102	4.19784	6.73179	6.31733	6.84816	5.28713	5.08927	3.28589	4.62844	4.16589	0.531574	0.852449	0.799966	0.867185	0.669511	0.644457	0.416093	0.586102	0.527528
LOC107761229	4574	162	218	254	46	40	46	86	146	142	7.08385	8.15295	10.0918	1.96885	1.51061	1.80082	5.76706	6.03351	5.79957	1.54872	1.78245	2.20635	0.430443	0.33026	0.393708	1.26084	1.31909	1.26794
LOC107761232	8493	84	93	79	106	104	85	47	75	86	3.67311	3.47809	3.1388	4.53691	3.92758	3.3276	3.15177	3.09941	3.51242	0.432487	0.409525	0.369575	0.534194	0.462449	0.391805	0.371102	0.364936	0.413566
LOC107761235	3062	3506	3761	3431	1853	1907	2008	946	1576	1650	153.309	140.657	136.319	79.3103	72.0182	78.6097	63.4377	65.1288	67.3894	50.0681	45.9363	44.5197	25.9015	23.52	25.6727	20.7177	21.27	22.0083
LOC107761236	4867	26	25	23	21	27	25	11	17	23	1.13691	0.934971	0.913827	0.898821	1.01966	0.978707	0.737648	0.702532	0.939367	0.233597	0.192104	0.18776	0.184677	0.209505	0.20109	0.151561	0.144346	0.193007
LOC107761242	6917	1	13	7	5	8	3	4	2	3	0.0437275	0.486185	0.278121	0.214005	0.302122	0.117445	0.268236	0.0826508	0.122526	0.00632174	0.0702884	0.0402084	0.030939	0.0436781	0.0169792	0.0387792	0.0119489	0.0177138
LOC107761243	1671	25	26	23	28	24	26	8	9	7	1.09319	0.97237	0.913827	1.19843	0.906365	1.01785	0.536471	0.371929	0.285894	0.654211	0.581909	0.546875	0.717192	0.542409	0.609129	0.321048	0.222578	0.171092
LOC107761245	2196	27	25	23	25	31	28	17	24	34	1.18064	0.934971	0.913827	1.07003	1.17072	1.09615	1.14	0.99181	1.38863	0.537633	0.425761	0.416133	0.487261	0.533115	0.499158	0.519126	0.451644	0.632345
LOC107761246	4573	13	14	15	9	10	13	12	8	16	0.568457	0.523584	0.595974	0.385209	0.377652	0.508927	0.804707	0.330603	0.653473	0.124307	0.114495	0.130325	0.0842355	0.082583	0.11129	0.175969	0.0722946	0.142898
LOC107761247	30467	25	19	18	14	16	16	5	6	11	1.09319	0.710578	0.715169	0.599214	0.604243	0.626372	0.335294	0.247952	0.449263	0.035881	0.0233229	0.0234736	0.0196676	0.0198327	0.020559	0.0110052	0.00813839	0.0147459
LOC107761258	3406	5581	5585	4775	4639	4760	4220	2481	4397	4249	244.043	208.873	189.719	198.554	179.762	165.206	166.373	181.708	173.538	71.6509	61.3249	55.7013	58.2953	52.7781	48.5043	48.8471	53.3493	50.9507
LOC107761261	8517	13	13	15	9	13	10	4	9	12	0.568457	0.486185	0.595974	0.385209	0.490948	0.391483	0.268236	0.371929	0.490105	0.0667438	0.0570841	0.0699747	0.0452283	0.0576433	0.0459649	0.0314941	0.043669	0.0575443
LOC107761266	3323	30	43	42	27	36	39	17	45	45	1.31182	1.60815	1.66873	1.15563	1.35955	1.52678	1.14	1.85964	1.83789	0.394771	0.483945	0.502175	0.347766	0.409133	0.459459	0.343064	0.559628	0.553082
LOC107761268	15638	15	9	11	10	11	13	5	10	9	0.655912	0.33659	0.437048	0.42801	0.415417	0.508927	0.335294	0.413254	0.367579	0.0419435	0.0215238	0.0279478	0.0273699	0.0265646	0.0325443	0.021441	0.0264263	0.0235055
LOC107761269	5598	9	13	6	9	10	14	4	12	13	0.393547	0.486185	0.23839	0.385209	0.377652	0.548076	0.268236	0.495905	0.530947	0.0703014	0.0868498	0.0425848	0.0688119	0.067462	0.0979056	0.0479163	0.0885861	0.0948458
LOC107761272	16465	179	212	192	132	152	143	57	115	93	7.82722	7.92856	7.62847	5.64973	5.74031	5.5982	3.82236	4.75242	3.79831	0.475385	0.48154	0.463314	0.343136	0.348637	0.340006	0.23215	0.288638	0.23069
LOC107761274	6665	59	72	72	73	83	78	33	67	67	2.57992	2.69272	2.86068	3.12447	3.13451	3.05356	2.21294	2.7688	2.73642	0.387085	0.404009	0.429209	0.468788	0.470294	0.458149	0.332025	0.415424	0.410565
LOC107761278	4411	134	195	138	111	127	114	76	93	112	5.85948	7.29277	5.48296	4.75091	4.79618	4.4629	5.09648	3.84326	4.57431	1.32838	1.65332	1.24302	1.07706	1.08732	1.01177	1.1554	0.87129	1.03702
LOC107761280	16115	85	98	79	85	91	90	56	106	107	3.71684	3.66509	3.1388	3.63809	3.43663	3.52334	3.7553	4.38049	4.3701	0.230645	0.227433	0.194775	0.225758	0.213257	0.218638	0.233031	0.271827	0.271182
LOC107761283	5866	76	69	61	71	56	71	38	55	66	3.32329	2.58052	2.42363	3.03887	2.11485	2.77953	2.54824	2.2729	2.69558	0.566534	0.439911	0.413166	0.518048	0.360527	0.473837	0.434408	0.38747	0.459525
LOC107761284	7527	36	40	39	31	31	39	17	19	33	1.57419	1.49595	1.54953	1.32683	1.17072	1.52678	1.14	0.785183	1.34779	0.209139	0.198745	0.205863	0.176276	0.155536	0.202841	0.151455	0.104315	0.17906
LOC107761293	5002	54	53	49	44	37	58	30	43	46	2.36128	1.98214	1.94685	1.88324	1.39731	2.2706	2.01177	1.77699	1.87873	0.472068	0.396269	0.389214	0.376498	0.279351	0.453938	0.402192	0.355256	0.375597
LOC107761294	2060	20	22	9	4	5	6	2	10	8	0.87455	0.822775	0.357585	0.171204	0.188826	0.23489	0.134118	0.413254	0.326736	0.424539	0.399405	0.173585	0.0831088	0.0916631	0.114024	0.0651057	0.200609	0.15861
LOC107761296	3329	21	52	50	36	26	36	22	32	39	0.918277	1.94474	1.98658	1.54084	0.981895	1.40934	1.4753	1.32241	1.59284	0.275842	0.584181	0.59675	0.462853	0.294952	0.423352	0.443165	0.39724	0.478474
LOC107761297	1189	80	85	65	41	51	62	27	49	34	3.4982	3.1789	2.58256	1.75484	1.92603	2.42719	1.81059	2.02494	1.38863	2.94214	2.67359	2.17204	1.4759	1.61987	2.04137	1.52278	1.70307	1.1679
LOC107761298	2211	16	12	23	7	10	11	5	9	11	0.69964	0.448786	0.913827	0.299607	0.377652	0.430631	0.335294	0.371929	0.449263	0.316436	0.202979	0.41331	0.135507	0.170806	0.194767	0.151648	0.168217	0.203194
LOC107761300	11352	42	30	42	29	31	24	14	13	14	1.83655	1.12197	1.66873	1.24123	1.17072	0.939558	0.938824	0.53723	0.571789	0.161782	0.0988342	0.146999	0.10934	0.103129	0.0827659	0.0827012	0.0473247	0.050369
LOC107761301	808	17	17	16	8	14	4	6	5	14	0.743367	0.63578	0.635706	0.342408	0.528713	0.156593	0.402353	0.206627	0.571789	0.920009	0.786857	0.786765	0.423772	0.654348	0.193803	0.497962	0.255726	0.707659
LOC107761305	7567	1404	1687	1492	1579	1674	1609	849	1352	1373	61.3934	63.0919	59.2796	67.5828	63.219	62.9896	56.933	55.8719	56.0761	8.11331	8.33776	7.83396	8.93125	8.35456	8.32424	7.52385	7.38363	7.41062
LOC107761316	2330	461	532	557	577	602	608	273	485	445	20.1584	19.8962	22.1305	24.6962	22.7347	23.8021	18.3071	20.0428	18.1747	8.65166	8.53914	9.49808	10.5992	9.75736	10.2155	7.85711	8.60207	7.80031
LOC107761318	980	51	49	39	67	59	48	7	28	34	2.2301	1.83254	1.54953	2.86767	2.22815	1.87912	0.469412	1.15711	1.38863	2.27561	1.86994	1.58116	2.92619	2.27362	1.91747	0.478992	1.18073	1.41697
LOC107761323	3059	20	32	22	16	29	37	5	21	19	0.87455	1.19676	0.874096	0.684816	1.09519	1.44849	0.335294	0.867833	0.775999	0.285894	0.391227	0.285746	0.223869	0.358023	0.473516	0.109609	0.283698	0.253677
LOC107761325	4155	27	28	24	22	22	30	12	20	16	1.18064	1.04717	0.953559	0.941622	0.830835	1.17445	0.804707	0.826508	0.653473	0.28415	0.252026	0.229497	0.226624	0.19996	0.282659	0.193672	0.198919	0.157274
LOC107761328	428	102	93	79	86	110	97	55	92	79	4.4602	3.47809	3.1388	3.68089	4.15417	3.79738	3.68824	3.80194	3.22652	10.421	8.12638	7.33364	8.6002	9.70601	8.87239	8.61738	8.88303	7.5386
LOC107761329	5328	24	34	27	32	24	19	4	11	7	1.04946	1.27156	1.07275	1.36963	0.906365	0.743817	0.268236	0.454579	0.285894	0.196971	0.238656	0.201343	0.257063	0.170114	0.139605	0.0503445	0.085319	0.0536589
LOC107761330	23046	114	160	188	151	153	175	110	141	141	4.98493	5.98382	7.46955	6.46295	5.77808	6.85095	7.37648	5.82688	5.75873	0.216304	0.259647	0.324115	0.280437	0.250719	0.297273	0.320076	0.252837	0.24988
LOC107761337	3303	17	26	15	13	24	21	5	10	9	0.743367	0.97237	0.595974	0.556413	0.906365	0.822114	0.335294	0.413254	0.367579	0.225058	0.29439	0.180434	0.168457	0.274407	0.248899	0.101512	0.125115	0.111286
LOC107761338	3108	12	15	16	5	9	8	3	6	15	0.52473	0.560983	0.635706	0.214005	0.339887	0.313186	0.201177	0.247952	0.612631	0.168832	0.180496	0.204539	0.0688562	0.109359	0.100768	0.0647287	0.0797788	0.197114
LOC107761339	5776	91	85	101	67	91	70	64	140	127	3.9792	3.1789	4.01289	2.86767	3.43663	2.74038	4.29177	5.78556	5.18694	0.68892	0.550364	0.694753	0.49648	0.594985	0.474442	0.743035	1.00165	0.898016
LOC107761343	3254	156	180	171	130	158	167	42	63	70	6.82149	6.73179	6.79411	5.56413	5.9669	6.53776	2.81647	2.6035	2.85894	2.09634	2.06877	2.08793	1.70994	1.83371	2.00915	0.865542	0.800092	0.878594
LOC107761354	10185	236	234	219	192	204	205	77	157	164	10.3197	8.75133	8.70123	8.21779	7.7041	8.02539	5.16353	6.48809	6.6981	1.01322	0.859237	0.854318	0.806853	0.756416	0.787962	0.506974	0.637024	0.657643
LOC107761360	9274	9	10	9	3	8	5	21	22	29	0.393547	0.373988	0.357585	0.128403	0.302122	0.195741	1.40824	0.909159	1.18442	0.0424356	0.0403266	0.0385578	0.0138455	0.0325773	0.0211065	0.151848	0.0980331	0.127714
LOC107761364	7466	36	51	59	35	49	47	32	27	33	1.57419	1.90734	2.34417	1.49804	1.8505	1.83997	2.14588	1.11579	1.34779	0.210848	0.25547	0.313979	0.200648	0.247856	0.246446	0.287421	0.149449	0.180523
LOC107761365	9235	9	13	17	9	7	7	6	8	13	0.393547	0.486185	0.675438	0.385209	0.264356	0.274038	0.402353	0.330603	0.530947	0.0426148	0.0526459	0.0731389	0.0417119	0.0286255	0.0296738	0.0435683	0.0357989	0.0574929
LOC107761366	5182	6	5	8	10	16	5	5	10	5	0.262365	0.186994	0.317853	0.42801	0.604243	0.195741	0.335294	0.413254	0.20421	0.0506301	0.0360853	0.0613379	0.0825955	0.116604	0.0377733	0.0647037	0.079748	0.0394076
LOC107761369	5931	26	34	31	22	29	28	14	20	12	1.13691	1.27156	1.23168	0.941622	1.09519	1.09615	0.938824	0.826508	0.490105	0.19169	0.214392	0.207668	0.158763	0.184655	0.184817	0.158291	0.139354	0.0826344
LOC107761373	3056	43	62	47	57	60	42	29	41	34	1.88028	2.31873	1.86739	2.43966	2.26591	1.64423	1.94471	1.69434	1.38863	0.615276	0.758746	0.611056	0.798317	0.741463	0.538032	0.636357	0.554431	0.454395
LOC107761377	1721	72	71	65	58	54	39	53	76	85	3.14838	2.65532	2.58256	2.48246	2.03932	1.52678	3.55412	3.14073	3.47158	1.82939	1.54289	1.50061	1.44245	1.18496	0.887148	2.06515	1.82495	2.01718
LOC107761389	13941	34	58	30	38	25	30	11	25	21	1.48673	2.16913	1.19195	1.62644	0.94413	1.17445	0.737648	1.03314	0.857683	0.106645	0.155594	0.0854995	0.116666	0.0677233	0.0842442	0.0529121	0.0741077	0.0615224
LOC107761394	5109	323	382	348	335	345	353	127	192	198	14.124	14.2864	13.8266	14.3383	13.029	13.8193	8.51648	7.93448	8.08673	2.76453	2.79631	2.70632	2.80649	2.5502	2.7049	1.66696	1.55304	1.58284
LOC107761395	5838	83	76	57	56	47	39	24	30	34	3.62938	2.84231	2.2647	2.39686	1.77496	1.52678	1.60941	1.23976	1.38863	0.621682	0.486864	0.387924	0.410561	0.304036	0.261525	0.275679	0.212361	0.237861
LOC107761396	7472	11	3	0	1	1	2	0	0	1	0.481002	0.112197	0	0.042801	0.0377652	0.0782965	0	0	0.0408421	0.064374	0.0150156	0	0.00572819	0.00505423	0.0104787	0	0	0.00546601
LOC107761404	3896	442	448	445	404	442	415	281	473	484	19.3275	16.7547	17.6806	17.2916	16.6922	16.2465	18.8435	19.5469	19.7676	4.96087	4.30048	4.53814	4.4383	4.28445	4.17005	4.83664	5.01718	5.07381
LOC107761405	14142	18	17	23	17	19	17	7	17	15	0.787095	0.63578	0.913827	0.727617	0.717539	0.66552	0.469412	0.702532	0.612631	0.0556565	0.0449569	0.064618	0.0514508	0.0507381	0.0470599	0.0331928	0.049677	0.04332
LOC107761410	7328	192	198	181	184	217	192	106	156	163	8.39568	7.40497	7.19142	7.87539	8.19505	7.51647	7.10824	6.44676	6.65726	1.1457	1.0105	0.981363	1.0747	1.11832	1.02572	0.970011	0.879744	0.908468
LOC107761411	1096	110	120	117	113	114	93	64	118	106	4.81002	4.48786	4.6486	4.83651	4.30523	3.64079	4.29177	4.8764	4.32926	4.38871	4.09476	4.24142	4.41288	3.92813	3.32189	3.91585	4.44927	3.95005
LOC107761417	2610	3	10	11	7	8	6	0	2	5	0.131182	0.373988	0.437048	0.299607	0.302122	0.23489	0	0.0826508	0.20421	0.0502615	0.143291	0.167451	0.114792	0.115755	0.089996	0	0.031667	0.0782415
LOC107761419	2146	307	300	297	301	259	299	153	293	229	13.4243	11.2197	11.8003	12.8831	9.78119	11.7053	10.26	12.1083	9.35283	6.25552	5.22817	5.49874	6.00331	4.55787	5.45449	4.78099	5.64228	4.35826
LOC107761420	7904	44	62	61	59	61	64	28	35	34	1.92401	2.31873	2.42363	2.52526	2.30368	2.50549	1.87765	1.44639	1.38863	0.243422	0.293361	0.306633	0.319491	0.291457	0.31699	0.237557	0.182995	0.175687
LOC107761421	862	56	54	52	64	50	46	21	37	33	2.44874	2.01954	2.06604	2.73926	1.88826	1.80082	1.40824	1.52904	1.34779	2.84076	2.34285	2.3968	3.1778	2.19056	2.08912	1.63369	1.77383	1.56356
LOC107761422	3749	156	197	180	81	91	89	45	64	50	6.82149	7.36757	7.15169	3.46688	3.43663	3.4842	3.01765	2.64483	2.0421	1.81955	1.96521	1.90763	0.924748	0.91668	0.929367	0.804921	0.705475	0.544706
LOC107761425	4399	32	36	33	25	34	20	15	18	27	1.39928	1.34636	1.31114	1.07003	1.28402	0.782965	1.00588	0.743857	1.10274	0.31809	0.30606	0.298055	0.243243	0.291888	0.177987	0.228662	0.169097	0.250679
LOC107761431	2966	21	15	17	10	10	15	11	17	11	0.918277	0.560983	0.675438	0.42801	0.377652	0.587224	0.737648	0.702532	0.449263	0.309601	0.189138	0.227727	0.144305	0.127327	0.197985	0.248701	0.236862	0.151471
LOC107761433	1501	28	23	22	31	30	28	24	31	39	1.22437	0.860173	0.874096	1.32683	1.13296	1.09615	1.60941	1.28109	1.59284	0.815703	0.573067	0.582342	0.883965	0.754801	0.730281	1.07223	0.853489	1.06119
LOC107761439	2820	57	73	49	79	77	71	28	51	57	2.49247	2.73012	1.94685	3.38128	2.90792	2.77953	1.87765	2.1076	2.328	0.883853	0.968126	0.690372	1.19904	1.03118	0.985648	0.665833	0.747374	0.825531
LOC107761440	491	21	16	27	37	31	24	18	18	21	0.918277	0.598382	1.07275	1.58364	1.17072	0.939558	1.20706	0.743857	0.857683	1.87022	1.2187	2.18483	3.22533	2.38436	1.91356	2.45837	1.51498	1.74681
LOC107761443	8049	168	179	173	120	126	104	133	190	197	7.34622	6.69439	6.87357	5.13612	4.75842	4.07142	8.91883	7.85183	8.04589	0.912687	0.831705	0.853966	0.638107	0.591181	0.505829	1.10807	0.975503	0.999613
LOC107761445	2923	267	243	209	277	214	206	112	198	190	11.6752	9.08792	8.30391	11.8559	8.08175	8.06454	7.5106	8.18243	7.75999	3.99427	3.10911	2.84089	4.05607	2.76488	2.75899	2.56948	2.79933	2.6548
LOC107761446	5828	26	32	34	26	26	39	15	26	20	1.13691	1.19676	1.35088	1.11283	0.981895	1.52678	1.00588	1.07446	0.816841	0.195078	0.205347	0.231791	0.190945	0.168479	0.261974	0.172595	0.184362	0.140158
LOC107761447	5367	24	36	21	23	22	20	22	16	22	1.04946	1.34636	0.834364	0.984423	0.830835	0.782965	1.4753	0.661206	0.898525	0.195539	0.250859	0.155462	0.183422	0.154804	0.145885	0.274883	0.123199	0.167417
LOC107761450	3942	76	79	76	78	66	67	38	59	61	3.32329	2.95451	3.0196	3.33848	2.4925	2.62293	2.54824	2.4382	2.49137	0.843046	0.749495	0.766008	0.8469	0.632294	0.665381	0.646433	0.618518	0.632006
LOC107761452	1661	1070	1141	1080	944	1041	994	575	872	928	46.7884	42.6721	42.9102	40.4042	39.3136	38.9134	38.5589	36.0358	37.9014	28.1688	25.6906	25.8339	24.3252	23.6686	23.4277	23.2142	21.6952	22.8184
LOC107761453	10842	77	78	94	70	87	93	40	62	60	3.36702	2.91711	3.73477	2.99607	3.28557	3.64079	2.68236	2.56217	2.45052	0.310553	0.269056	0.344473	0.276339	0.303041	0.335804	0.247404	0.236319	0.226021
LOC107761455	43344	1959	2808	2736	1988	2370	2399	922	1606	1631	85.6622	105.016	108.706	85.0884	89.5035	93.9167	61.8283	66.3686	66.6134	1.97633	2.42285	2.50798	1.9631	2.06496	2.16677	1.42646	1.53121	1.53685
LOC107761456	3256	336	426	429	380	389	431	157	245	254	14.6924	15.9319	17.0449	16.2644	14.6907	16.8729	10.5282	10.1247	10.3739	4.51242	4.89309	5.23491	4.9952	4.51187	5.1821	3.23349	3.10956	3.18608
LOC107761457	3671	12	8	10	8	7	5	3	2	6	0.52473	0.299191	0.397316	0.342408	0.264356	0.195741	0.201177	0.0826508	0.245052	0.142939	0.0815012	0.108231	0.0932738	0.0720121	0.053321	0.0548016	0.0225145	0.0667536
LOC107761459	6259	649	776	706	764	981	908	540	861	850	28.3791	29.0215	28.0505	32.7	37.0477	35.5466	36.2118	35.5812	34.7158	4.53413	4.63676	4.48163	5.22447	5.9191	5.67928	5.78556	5.6848	5.54653
LOC107761460	1195	5	11	8	10	3	7	1	10	6	0.218637	0.411387	0.317853	0.42801	0.113296	0.274038	0.0670589	0.413254	0.245052	0.18296	0.344257	0.265986	0.358167	0.094808	0.22932	0.0561162	0.345819	0.205065
LOC107761462	4217	269	263	243	204	196	224	99	198	206	11.7627	9.8359	9.65479	8.73141	7.40198	8.76921	6.63883	8.18243	8.41346	2.78935	2.33244	2.28949	2.07053	1.75527	2.07949	1.5743	1.94034	1.99513
LOC107761463	5351	419	433	404	336	311	323	113	207	197	18.3218	16.1937	16.0516	14.3811	11.745	12.6449	7.57765	8.55436	8.04589	3.424	3.02629	2.99973	2.68756	2.19491	2.36309	1.41612	1.59865	1.50362
LOC107761464	2633	8	6	8	11	10	10	10	11	9	0.34982	0.224393	0.317853	0.470811	0.377652	0.391483	0.670589	0.454579	0.367579	0.13286	0.0852233	0.120719	0.178812	0.14343	0.148683	0.254686	0.172647	0.139604
LOC107761470	1556	145	175	183	192	218	209	224	337	367	6.34049	6.5448	7.27089	8.21779	8.23281	8.18199	15.0212	13.9267	14.989	4.07486	4.20617	4.67281	5.28136	5.29101	5.25835	9.65372	8.9503	9.63306
LOC107761471	977	60	38	45	64	54	61	56	73	73	2.62365	1.42116	1.78792	2.73926	2.03932	2.38804	3.7553	3.01675	2.98147	2.68541	1.45461	1.83001	2.80375	2.08733	2.44426	3.8437	3.08777	3.05166
LOC107761476	5914	559	726	724	818	908	837	382	629	625	24.4437	27.1516	28.7657	35.0112	34.2908	32.7671	25.6165	25.9937	25.5263	4.13319	4.59107	4.864	5.92006	5.79824	5.5406	4.3315	4.39528	4.31625
LOC107761477	1223	4	4	2	1	1	2	10	17	9	0.17491	0.149595	0.0794633	0.042801	0.0377652	0.0782965	0.670589	0.702532	0.367579	0.143017	0.122318	0.064974	0.0349967	0.0308792	0.0640201	0.548315	0.574433	0.300555
LOC107761480	3888	1212	1428	1403	1205	1395	1293	858	1374	1410	52.9977	53.4056	55.7435	51.5752	52.6825	50.6187	57.5365	56.7811	57.5873	13.6311	13.736	14.3373	13.2652	13.55	13.0192	14.7985	14.6042	14.8115
LOC107761481	5724	7	4	6	3	12	7	3	10	6	0.306092	0.149595	0.23839	0.128403	0.453182	0.274038	0.201177	0.413254	0.245052	0.0534753	0.0261348	0.0416474	0.0224324	0.0791723	0.0478752	0.0351462	0.0721967	0.0428114
LOC107761482	4461	6	2	1	4	4	5	8	21	12	0.262365	0.0747977	0.0397316	0.171204	0.151061	0.195741	0.536471	0.867833	0.490105	0.058813	0.016767	0.00890644	0.038378	0.0338625	0.0438783	0.120258	0.194538	0.109864
LOC107761486	12662	394	479	433	409	434	413	117	188	187	17.2286	17.914	17.2038	17.5056	16.3901	16.1682	7.84589	7.76918	7.63747	1.36066	1.41479	1.35869	1.38253	1.29443	1.27691	0.619641	0.613582	0.60318
LOC107761488	8583	170	185	161	171	188	157	87	186	137	7.43367	6.91879	6.39679	7.31897	7.09986	6.14628	5.83412	7.68652	5.59536	0.866093	0.806103	0.745286	0.852729	0.8272	0.716099	0.67973	0.895552	0.651912
LOC107761494	25023	400	589	589	465	521	561	214	427	416	17.491	22.0279	23.4019	19.9025	19.6757	21.9622	14.3506	17.6459	16.9903	0.698997	0.880307	0.935217	0.795367	0.786303	0.87768	0.573496	0.705189	0.678987
LOC107761495	4345	44	28	30	24	27	29	25	33	30	1.92401	1.04717	1.19195	1.02722	1.01966	1.1353	1.67647	1.36374	1.22526	0.44281	0.241005	0.274327	0.236415	0.234674	0.261289	0.385839	0.313864	0.281994
LOC107761496	5557	37	41	21	32	36	32	16	22	21	1.61792	1.53335	0.834364	1.36963	1.35955	1.25274	1.07294	0.909159	0.857683	0.291149	0.275932	0.150147	0.24647	0.244655	0.225435	0.193079	0.163606	0.154343
LOC107761499	12040	34	65	41	39	60	69	15	36	27	1.48673	2.43092	1.629	1.66924	2.26591	2.70123	1.00588	1.48771	1.10274	0.123483	0.201904	0.135299	0.138641	0.188199	0.224355	0.0835451	0.123564	0.0915893
LOC107761500	10057	123	174	164	152	194	186	138	261	259	5.37848	6.5074	6.51599	6.50575	7.32645	7.28158	9.25413	10.7859	10.5781	0.5348	0.647052	0.647906	0.646888	0.728493	0.724031	0.920168	1.07248	1.05181
LOC107761502	9741	81	109	103	71	95	100	48	78	67	3.54193	4.07647	4.09236	3.03887	3.58769	3.91483	3.21883	3.22338	2.73642	0.36361	0.418486	0.420117	0.311967	0.368309	0.401892	0.330441	0.330909	0.280918
LOC107761503	2634	14	15	14	6	3	10	7	2	6	0.612185	0.560983	0.556243	0.256806	0.113296	0.391483	0.469412	0.0826508	0.245052	0.232416	0.212977	0.211178	0.0974966	0.0430128	0.148627	0.178213	0.0313784	0.0930343
LOC107761508	7326	1177	1335	1148	1165	1272	1195	729	1179	1144	51.4673	49.9275	45.6119	49.8632	48.0373	46.7822	48.8859	48.7226	46.7233	7.02529	6.8151	6.22603	6.80633	6.5571	6.38577	6.67294	6.65065	6.37774
LOC107761510	8596	64	69	59	59	56	62	36	58	60	2.79856	2.58052	2.34417	2.52526	2.11485	2.42719	2.41412	2.39687	2.45052	0.325565	0.3002	0.272704	0.293771	0.246027	0.282363	0.280842	0.278836	0.285077
LOC107761511	13215	165	221	207	122	132	158	111	164	200	7.21504	8.26514	8.22445	5.22172	4.98501	6.18543	7.44354	6.77737	8.16841	0.545973	0.625437	0.622357	0.395136	0.377223	0.468061	0.563264	0.512854	0.618117
LOC107761512	3412	8	4	3	8	2	2	2	7	11	0.34982	0.149595	0.119195	0.342408	0.0755304	0.0782965	0.134118	0.289278	0.449263	0.102526	0.0438439	0.034934	0.100354	0.0221367	0.0229474	0.0393077	0.0847825	0.131671
LOC107761513	2669	10	11	4	2	9	4	1	2	5	0.437275	0.411387	0.158927	0.085602	0.339887	0.156593	0.0670589	0.0826508	0.20421	0.163835	0.154135	0.0595453	0.0320727	0.127346	0.0586711	0.0251251	0.030967	0.0765119
LOC107761518	7539	13	16	14	16	21	11	14	13	9	0.568457	0.598382	0.556243	0.684816	0.793069	0.430631	0.938824	0.53723	0.367579	0.0754022	0.0793715	0.073782	0.0908365	0.105196	0.0571204	0.124529	0.0712601	0.0487569
LOC107761523	14132	115	154	159	146	173	192	73	99	127	5.02866	5.75942	6.31733	6.24895	6.53338	7.51647	4.8953	4.09121	5.18694	0.355835	0.407545	0.447023	0.442184	0.462311	0.531876	0.346398	0.2895	0.367035
LOC107761526	7023	26	29	28	28	44	29	15	15	18	1.13691	1.08457	1.11249	1.19843	1.66167	1.1353	1.00588	0.619881	0.735157	0.161884	0.154431	0.158406	0.170643	0.236604	0.161655	0.143227	0.0882644	0.104678
LOC107761527	5684	105	127	118	131	127	151	74	115	112	4.59139	4.74965	4.68833	5.60693	4.79618	5.91139	4.96236	4.75242	4.57431	0.807774	0.835618	0.82483	0.986441	0.843804	1.04	0.87304	0.836105	0.80477
LOC107761528	6192	251	272	256	253	297	278	93	116	103	10.9756	10.1725	10.1713	10.8287	11.2163	10.8832	6.23648	4.79375	4.20673	1.77255	1.64284	1.64265	1.74881	1.81141	1.75763	1.00718	0.774184	0.679382
LOC107761530	9579	7	11	9	8	5	4	0	3	4	0.306092	0.411387	0.357585	0.342408	0.188826	0.156593	0	0.123976	0.163368	0.0319545	0.0429468	0.0373301	0.0357457	0.0197125	0.0163475	0	0.0129425	0.0170548
LOC107761532	2177	21	22	26	13	14	21	9	17	11	0.918277	0.822775	1.03302	0.556413	0.528713	0.822114	0.60353	0.702532	0.449263	0.421809	0.37794	0.474516	0.255587	0.242863	0.377636	0.27723	0.322706	0.206368
LOC107761533	4540	31	30	27	29	25	22	8	13	20	1.35555	1.12197	1.07275	1.24123	0.94413	0.861262	0.536471	0.53723	0.816841	0.29858	0.247129	0.236289	0.273399	0.207958	0.189705	0.118165	0.118333	0.179921
LOC107761534	2972	1403	1530	1468	1283	1404	1480	541	784	806	61.3497	57.2202	58.326	54.9137	53.0223	57.9394	36.2789	32.3991	32.9187	20.6426	19.2531	19.6252	18.477	17.8406	19.4951	12.2069	10.9015	11.0763
LOC107761539	5098	11	12	13	19	19	20	15	18	18	0.481002	0.448786	0.516511	0.813219	0.717539	0.782965	1.00588	0.743857	0.735157	0.0943512	0.0880318	0.101316	0.159517	0.140749	0.153583	0.197309	0.145912	0.144205
LOC107761544	4721	5	14	12	20	15	11	36	42	45	0.218637	0.523584	0.47678	0.85602	0.566478	0.430631	2.41412	1.73567	1.83789	0.0463117	0.110905	0.100991	0.181322	0.119991	0.091216	0.511358	0.367648	0.389302
LOC107761552	9706	7	8	10	8	8	12	3	8	5	0.306092	0.299191	0.397316	0.342408	0.302122	0.469779	0.201177	0.330603	0.20421	0.0315364	0.0308253	0.0409351	0.035278	0.0311273	0.0484009	0.020727	0.0340617	0.0210396
LOC107761554	1636	105	89	81	88	92	81	56	102	110	4.59139	3.3285	3.21826	3.76649	3.4744	3.17101	3.7553	4.21519	4.49263	2.80647	2.03453	1.96715	2.30225	2.12372	1.93827	2.29541	2.57652	2.7461
LOC107761555	6721	142	147	165	81	100	112	80	108	100	6.2093	5.49763	6.55572	3.46688	3.77652	4.38461	5.36471	4.46314	4.08421	0.923866	0.817978	0.975408	0.515828	0.561899	0.652374	0.798201	0.664059	0.607678
LOC107761557	2030	81	103	101	74	62	86	31	48	54	3.54193	3.85208	4.01289	3.16727	2.34144	3.36675	2.07883	1.98362	2.20547	1.74479	1.89758	1.9768	1.56023	1.15342	1.6585	1.02405	0.977152	1.08644
LOC107761560	2992	88	100	133	64	61	74	25	43	45	3.84802	3.73988	5.28431	2.73926	2.30368	2.89697	1.67647	1.77699	1.83789	1.2861	1.24996	1.76615	0.91553	0.769946	0.968239	0.560318	0.593915	0.614269
LOC107761565	4719	35	31	37	35	27	17	29	41	36	1.53046	1.15936	1.47007	1.49804	1.01966	0.66552	1.94471	1.69434	1.47031	0.324319	0.24568	0.311522	0.317448	0.216076	0.14103	0.412102	0.359047	0.311573
LOC107761566	3948	769	767	710	672	680	677	376	616	627	33.6264	28.6849	28.2095	28.7623	25.6803	26.5034	25.2141	25.4564	25.608	8.51734	7.26568	7.14525	7.28528	6.50465	6.71311	6.38656	6.44793	6.48632
LOC107761567	3032	20	24	14	10	12	21	3	9	15	0.87455	0.897572	0.556243	0.42801	0.453182	0.822114	0.201177	0.371929	0.612631	0.28844	0.296033	0.183457	0.141164	0.149467	0.271146	0.0663511	0.122668	0.202055
LOC107761570	960	1	2	1	0	5	0	9	14	9	0.0437275	0.0747977	0.0397316	0	0.188826	0	0.60353	0.578556	0.367579	0.0455495	0.0779143	0.0413871	0	0.196694	0	0.628677	0.602662	0.382894
LOC107761572	6516	50	64	43	43	31	29	21	31	36	2.18637	2.39353	1.70846	1.84044	1.17072	1.1353	1.40824	1.28109	1.47031	0.335539	0.367331	0.262195	0.28245	0.179669	0.174233	0.21612	0.196606	0.225647
LOC107761573	5383	800	962	846	803	891	782	316	514	557	34.982	35.9777	33.613	34.3692	33.6488	30.6139	21.1906	21.2413	22.749	6.49861	6.68358	6.24428	6.38477	6.25094	5.68715	3.93658	3.94599	4.22609
LOC107761574	1522	205	217	198	198	198	182	35	61	62	8.96414	8.11555	7.86686	8.4746	7.47751	7.12498	2.34706	2.52085	2.53221	5.88971	5.33216	5.16877	5.56807	4.91295	4.68133	1.54209	1.65627	1.66374
LOC107761577	2095	6	13	11	12	8	13	4	9	4	0.262365	0.486185	0.437048	0.513612	0.302122	0.508927	0.268236	0.371929	0.163368	0.125234	0.232069	0.208615	0.245161	0.144211	0.242925	0.128036	0.177532	0.0779801
LOC107761578	2201	342	351	295	270	238	268	167	278	301	14.9548	13.127	11.7208	11.5563	8.98812	10.4917	11.1988	11.4885	12.2935	6.79455	5.9641	5.32523	5.25046	4.08365	4.7668	5.08807	5.21966	5.5854
LOC107761582	6828	86	98	78	68	93	69	55	63	66	3.76056	3.66509	3.09907	2.91047	3.51216	2.70123	3.68824	2.6035	2.69558	0.550756	0.536773	0.453876	0.426255	0.514377	0.395611	0.540164	0.381298	0.394783
LOC107761583	1339	401	378	366	284	302	278	115	184	185	17.5347	14.1368	14.5418	12.1555	11.4051	10.8832	7.71177	7.60387	7.55578	13.0954	10.5577	10.8602	9.07803	8.51762	8.12787	5.75935	5.67877	5.64285
LOC107761584	2203	57	62	51	51	47	46	6	32	19	2.49247	2.31873	2.02631	2.18285	1.77496	1.80082	0.402353	1.32241	0.775999	1.1314	1.05253	0.919797	0.990854	0.805703	0.81744	0.182639	0.600278	0.352247
LOC107761588	1501	0	0	0	0	0	0	2	5	14	0	0	0	0	0	0	0.134118	0.206627	0.571789	0	0	0	0	0	0	0.0893523	0.13766	0.380939
LOC107761590	4885	101	115	98	86	81	59	45	56	45	4.41648	4.30087	3.8937	3.68089	3.05898	2.30975	3.01765	2.31422	1.83789	0.904089	0.880423	0.797073	0.753508	0.626199	0.472824	0.617738	0.473741	0.376232
LOC107761593	8535	47	48	43	44	43	52	32	47	56	2.05519	1.79514	1.70846	1.88324	1.6239	2.03571	2.14588	1.94229	2.28716	0.240796	0.210327	0.200171	0.22065	0.190264	0.238513	0.251422	0.227568	0.267974
LOC107761598	2303	34	22	24	17	36	38	16	17	40	1.48673	0.822775	0.953559	0.727617	1.35955	1.48763	1.07294	0.702532	1.63368	0.645564	0.357262	0.414051	0.315943	0.590338	0.645955	0.465889	0.305051	0.709371
LOC107761600	3855	61	67	57	25	33	33	22	19	31	2.66738	2.50572	2.2647	1.07003	1.24625	1.29189	1.4753	0.785183	1.2661	0.691927	0.649993	0.587472	0.277568	0.323282	0.335121	0.382697	0.203679	0.328432
LOC107761605	2552	1086	1033	906	547	602	603	236	413	357	47.4881	38.633	35.9969	23.4122	22.7347	23.6064	15.8259	17.0674	14.5806	18.6082	15.1383	14.1054	9.17404	8.90856	9.25016	6.20137	6.68785	5.71341
LOC107761614	473	4	3	6	3	7	9	5	12	5	0.17491	0.112197	0.23839	0.128403	0.264356	0.352334	0.335294	0.495905	0.20421	0.369788	0.237202	0.503995	0.271465	0.558893	0.744893	0.708868	1.04842	0.431734
LOC107761618	3888	12	5	7	9	10	6	7	10	7	0.52473	0.186994	0.278121	0.385209	0.377652	0.23489	0.469412	0.413254	0.285894	0.134961	0.0480952	0.0715333	0.0990764	0.0971327	0.060414	0.120734	0.10629	0.0735325
LOC107761620	4502	199	276	218	164	175	187	143	189	175	8.70177	10.3221	8.66149	7.01937	6.60891	7.32073	9.58942	7.8105	7.14736	1.93287	2.29278	1.92392	1.55917	1.46799	1.62611	2.13004	1.7349	1.5876
LOC107761626	4331	115	95	124	84	86	66	32	75	73	5.02866	3.55289	4.92672	3.59528	3.24781	2.58379	2.14588	3.09941	2.98147	1.16109	0.820339	1.13755	0.830128	0.749898	0.596579	0.495471	0.715633	0.688402
LOC107761628	1346	11781	12163	11702	9163	11005	9955	6255	9346	9893	515.154	454.882	464.94	392.186	415.606	389.721	419.453	386.227	404.051	382.729	337.951	345.423	291.371	308.771	289.54	311.63	286.944	300.186
LOC107761629	4574	155	150	139	133	120	136	49	96	79	6.77776	5.60983	5.5227	5.69253	4.53182	5.32416	3.28589	3.96724	3.22652	1.4818	1.22646	1.20741	1.24454	0.990779	1.16401	0.718383	0.867346	0.705405
LOC107761630	4298	403	441	439	366	424	416	217	370	312	17.6222	16.4929	17.4422	15.6652	16.0124	16.2857	14.5518	15.2904	12.7427	4.10009	3.83734	4.05821	3.64476	3.72556	3.78913	3.38571	3.55756	2.9648
LOC107761631	6265	88	112	87	84	96	105	41	67	78	3.84802	4.18867	3.45665	3.59528	3.62546	4.11057	2.74941	2.7688	3.18568	0.614209	0.668583	0.55174	0.573868	0.578685	0.656116	0.438853	0.441948	0.508489
LOC107761634	11311	27	38	26	15	19	13	52	73	67	1.18064	1.42116	1.03302	0.642015	0.717539	0.508927	3.48706	3.01675	2.73642	0.10438	0.125644	0.091329	0.0567602	0.0634373	0.044994	0.308289	0.26671	0.241925
LOC107761640	2760	3757	3841	3546	3242	3444	3295	1539	2499	2594	164.284	143.649	140.888	138.761	130.063	128.994	103.204	103.272	105.944	59.5233	52.0467	51.0465	50.2757	47.1244	46.7368	37.3926	37.4175	38.3856
LOC107761642	4379	4	12	15	9	7	12	6	4	7	0.17491	0.448786	0.595974	0.385209	0.264356	0.469779	0.402353	0.165302	0.285894	0.0399429	0.102486	0.136098	0.0879674	0.0603691	0.10728	0.0918825	0.0377487	0.0652876
LOC107761645	2622	32	37	33	18	18	10	15	16	17	1.39928	1.38376	1.31114	0.770418	0.679774	0.391483	1.00588	0.661206	0.694315	0.533669	0.527749	0.500055	0.293828	0.259258	0.149307	0.383632	0.252176	0.264804
LOC107761648	4571	77	121	86	101	99	111	29	60	48	3.36702	4.52526	3.41692	4.3229	3.73876	4.34546	1.94471	2.47952	1.96042	0.736604	0.989993	0.747521	0.945724	0.817929	0.950658	0.425445	0.542447	0.428882
LOC107761649	4126	347	390	341	251	224	228	82	151	178	15.1734	14.5855	13.5485	10.7431	8.45941	8.9258	5.49883	6.24014	7.26989	3.67752	3.53503	3.28369	2.60375	2.05027	2.16331	1.33273	1.51239	1.76197
LOC107761650	1936	18	20	22	9	18	9	3	9	7	0.787095	0.747977	0.874096	0.385209	0.679774	0.352334	0.201177	0.371929	0.285894	0.406557	0.386352	0.451496	0.198972	0.351123	0.181991	0.103914	0.192112	0.147673
LOC107761651	3677	704	815	744	704	851	758	431	672	701	30.7842	30.4801	29.5603	30.1319	32.1382	29.6744	28.9024	27.7707	28.6303	8.37208	8.28938	8.03925	8.1947	8.74033	8.07027	7.86032	7.55253	7.78632
LOC107761656	6504	61	55	47	50	47	33	15	43	48	2.66738	2.05694	1.86739	2.14005	1.77496	1.29189	1.00588	1.77699	1.96042	0.410113	0.316257	0.287114	0.329036	0.272904	0.19863	0.154656	0.273215	0.301417
LOC107761658	11303	191	259	297	171	199	216	69	117	128	8.35195	9.6863	11.8003	7.31897	7.51528	8.45602	4.62706	4.83507	5.22778	0.738914	0.856967	1.044	0.647525	0.664892	0.748122	0.409366	0.427769	0.462513
LOC107761660	8022	72	74	77	55	62	65	41	63	63	3.14838	2.76751	3.05934	2.35406	2.34144	2.54464	2.74941	2.6035	2.57305	0.392468	0.344991	0.381368	0.29345	0.291878	0.317207	0.342734	0.324545	0.320749
LOC107761661	6458	3	0	2	4	1	5	1	13	1	0.131182	0	0.0794633	0.171204	0.0377652	0.195741	0.0670589	0.53723	0.0408421	0.0203132	0	0.0123046	0.0265104	0.00584782	0.0303099	0.0103838	0.0831883	0.00632426
LOC107761662	1306	149	105	90	72	35	48	18	28	25	6.5154	3.92688	3.57585	3.08167	1.32178	1.87912	1.20706	1.15711	1.02105	4.98882	3.0068	2.73801	2.35963	1.01208	1.43883	0.924242	0.885996	0.781816
LOC107761666	9357	78	109	86	103	102	111	31	74	59	3.41074	4.07647	3.41692	4.4085	3.85205	4.34546	2.07883	3.05808	2.40968	0.364513	0.43566	0.365173	0.471145	0.411676	0.464407	0.222168	0.326823	0.257527
LOC107761669	1358	26	21	25	25	22	20	22	21	19	1.13691	0.785376	0.993291	1.07003	0.830835	0.782965	1.4753	0.867833	0.775999	0.837198	0.578333	0.731436	0.787942	0.611807	0.576558	1.08637	0.639053	0.571428
LOC107761670	2791	20	18	27	16	26	20	6	7	9	0.87455	0.673179	1.07275	0.684816	0.981895	0.782965	0.402353	0.289278	0.367579	0.313346	0.241196	0.384362	0.245366	0.351808	0.280532	0.144161	0.103647	0.131701
LOC107761671	6657	12	6	11	8	9	15	2	6	5	0.52473	0.224393	0.437048	0.342408	0.339887	0.587224	0.134118	0.247952	0.20421	0.0788238	0.0337078	0.0656524	0.0514358	0.0510571	0.0882115	0.0201469	0.0372469	0.030676
LOC107761674	5630	3	9	8	15	9	8	0	6	7	0.131182	0.33659	0.317853	0.642015	0.339887	0.313186	0	0.247952	0.285894	0.0233006	0.059785	0.056457	0.114035	0.0603707	0.0556281	0	0.0440413	0.0507805
LOC107761678	1100	7	5	3	5	10	11	4	1	4	0.306092	0.186994	0.119195	0.214005	0.377652	0.430631	0.268236	0.0413254	0.163368	0.278266	0.169995	0.108359	0.19455	0.34332	0.391483	0.243851	0.0375685	0.148517
LOC107761681	1027	6	11	14	16	9	12	14	15	12	0.262365	0.411387	0.556243	0.684816	0.339887	0.469779	0.938824	0.619881	0.490105	0.255467	0.400572	0.541619	0.666812	0.330951	0.457429	0.914143	0.603584	0.47722
LOC107761682	3345	629	632	499	524	638	567	491	820	816	27.5046	23.6361	19.8261	22.4277	24.0942	22.1971	32.9259	33.8868	33.3271	8.2226	7.06609	5.92708	6.70485	7.20305	6.63589	9.84332	10.1306	9.96326
LOC107761684	4265	6	1	3	16	5	6	3	0	2	0.262365	0.0373988	0.119195	0.684816	0.188826	0.23489	0.201177	0	0.0816841	0.0615158	0.00876878	0.0279472	0.160567	0.0442734	0.0550738	0.0471692	0	0.0191522
LOC107761685	12736	127	187	180	145	183	155	63	102	81	5.55339	6.99358	7.15169	6.20615	6.91103	6.06798	4.22471	4.21519	3.30821	0.436039	0.549119	0.561534	0.487292	0.542638	0.476443	0.331714	0.330967	0.259752
LOC107761688	4114	9	12	8	8	11	10	4	9	7	0.393547	0.448786	0.317853	0.342408	0.415417	0.391483	0.268236	0.371929	0.285894	0.0956605	0.109088	0.0772613	0.08323	0.100976	0.0951586	0.0652007	0.0904056	0.0694931
LOC107761689	15656	188	191	197	107	101	125	32	45	52	8.22077	7.14318	7.82713	4.57971	3.81429	4.89353	2.14588	1.85964	2.12379	0.525087	0.456258	0.499944	0.292521	0.243631	0.312566	0.137065	0.118781	0.135653
LOC107761694	34588	528	574	556	522	592	572	262	353	410	23.0881	21.4669	22.0908	22.3421	22.357	22.3928	17.5694	14.5879	16.7452	0.667518	0.620647	0.638683	0.64595	0.64638	0.647415	0.507963	0.421761	0.484135
LOC107761697	1325	5	7	4	2	15	10	1	2	4	0.218637	0.261792	0.158927	0.085602	0.566478	0.391483	0.0670589	0.0826508	0.163368	0.165009	0.197579	0.119945	0.0646053	0.427531	0.295459	0.0506105	0.062378	0.123297
LOC107761703	7335	53	62	55	41	48	51	31	50	52	2.31756	2.31873	2.18524	1.75484	1.81273	1.99656	2.07883	2.06627	2.12379	0.315959	0.316118	0.297919	0.239242	0.247134	0.272197	0.283412	0.2817	0.289542
LOC107761704	6357	46	44	32	34	40	53	13	36	30	2.01146	1.64555	1.27141	1.45523	1.51061	2.07486	0.871766	1.48771	1.22526	0.316417	0.258856	0.200002	0.228918	0.237629	0.326389	0.137135	0.234028	0.192742
LOC107761706	5907	120	124	123	122	140	133	80	137	142	5.2473	4.63746	4.88699	5.22172	5.28713	5.20672	5.36471	5.66158	5.79957	0.888319	0.785078	0.827322	0.883989	0.895062	0.881449	0.908196	0.958453	0.981814
LOC107761708	3310	194	200	213	304	333	300	161	294	298	8.48313	7.47977	8.46284	13.0115	12.5758	11.7445	10.7965	12.1497	12.1709	2.56288	2.25975	2.55675	3.93097	3.79934	3.54818	3.26178	3.67059	3.67702
LOC107761709	5783	100	109	107	79	102	111	29	45	39	4.37275	4.07647	4.25128	3.38128	3.85205	4.34546	1.94471	1.85964	1.59284	0.756138	0.704906	0.735135	0.584693	0.666099	0.751419	0.33628	0.321571	0.275435
LOC107761710	9009	15	11	17	23	11	20	16	17	20	0.655912	0.411387	0.675438	0.984423	0.415417	0.782965	1.07294	0.702532	0.816841	0.0728063	0.045664	0.0749737	0.109271	0.0461114	0.0869092	0.119097	0.0779811	0.0906695
LOC107761713	3075	60	88	69	68	85	83	164	245	242	2.62365	3.2911	2.74148	2.91047	3.21004	3.24931	10.9977	10.1247	9.88378	0.853219	1.07028	0.891539	0.946494	1.04392	1.05668	3.57647	3.29259	3.21424
LOC107761714	3585	733	817	796	985	1063	1051	1122	1828	1907	32.0522	30.5549	31.6264	42.159	40.1444	41.1448	75.2401	75.5428	77.8858	8.94066	8.52297	8.82186	11.7598	11.1979	11.4769	20.9875	21.0719	21.7255
LOC107761715	4624	37	39	30	34	27	29	13	27	18	1.61792	1.45855	1.19195	1.45523	1.01966	1.1353	0.871766	1.11579	0.735157	0.349896	0.315431	0.257774	0.314713	0.220515	0.245523	0.188531	0.241303	0.158987
LOC107761718	11484	37	45	25	38	36	27	18	24	20	1.61792	1.68295	0.993291	1.62644	1.35955	1.057	1.20706	0.99181	0.816841	0.140884	0.146547	0.0864934	0.141626	0.118386	0.0920414	0.105108	0.0863645	0.0711286
LOC107761719	7248	1333	1646	1520	1436	1719	1618	1494	2300	2488	58.2887	61.5585	60.3921	61.4623	64.9184	63.3419	100.186	95.0484	101.615	8.04205	8.49317	8.33224	8.47989	8.95673	8.73922	13.8226	13.1137	14.0197
LOC107761723	7026	32	42	38	32	36	43	19	49	32	1.39928	1.57075	1.5098	1.36963	1.35955	1.68338	1.27412	2.02494	1.30695	0.199157	0.223563	0.214888	0.194938	0.193502	0.239592	0.181343	0.288207	0.186016
LOC107761724	3439	41126	49221	47149	46756	53779	51990	23814	39160	40936	1798.34	1840.81	1873.31	2001.2	2030.97	2035.32	1596.94	1618.3	1671.91	522.924	535.274	544.724	581.915	590.571	591.834	464.362	470.574	486.162
LOC107761727	7398	178	214	198	156	202	181	78	156	138	7.78349	8.00335	7.86686	6.67696	7.62857	7.08584	5.23059	6.44676	5.6362	1.05211	1.08183	1.06338	0.902536	1.03117	0.957804	0.707028	0.87142	0.761855
LOC107761730	5507	344	391	399	351	383	405	227	332	369	15.0423	14.6229	15.8529	15.0232	14.4641	15.855	15.2224	13.72	15.0707	2.73148	2.65534	2.87869	2.72801	2.62649	2.87907	2.76419	2.49138	2.73665
LOC107761732	15256	11	19	13	21	12	18	10	12	18	0.481002	0.710578	0.516511	0.898821	0.453182	0.704669	0.670589	0.495905	0.735157	0.0315287	0.046577	0.0338563	0.0589159	0.0297052	0.0461896	0.0439557	0.0325056	0.0481881
LOC107761736	12710	33	26	27	35	28	20	22	36	35	1.44301	0.97237	1.07275	1.49804	1.05743	0.782965	1.4753	1.48771	1.42947	0.113533	0.0765043	0.0844024	0.117863	0.0831964	0.0616023	0.116074	0.117051	0.112468
LOC107761745	22089	15	13	15	12	8	9	2	4	7	0.655912	0.486185	0.595974	0.513612	0.302122	0.352334	0.134118	0.165302	0.285894	0.0296941	0.0220103	0.0269806	0.0232519	0.0136775	0.0159507	0.0060717	0.00748344	0.0129428
LOC107761747	3908	109	112	90	110	96	103	63	94	91	4.7663	4.18867	3.57585	4.70811	3.62546	4.03227	4.22471	3.88459	3.71663	1.21963	1.07182	0.915007	1.20474	0.927702	1.0318	1.08104	0.994009	0.951031
LOC107761755	6439	271	401	392	316	324	349	226	339	270	11.8501	14.9969	15.5748	13.5251	12.2359	13.6627	15.1553	14.0093	11.0274	1.84037	2.32908	2.41882	2.1005	1.90028	2.12187	2.35367	2.1757	1.71259
LOC107761756	4366	28	25	35	37	34	30	11	22	26	1.22437	0.934971	1.39061	1.58364	1.28402	1.17445	0.737648	0.909159	1.06189	0.280433	0.214148	0.318508	0.36272	0.294095	0.268999	0.168953	0.208236	0.243219
LOC107761758	9555	22	36	49	36	22	26	13	17	15	0.962005	1.34636	1.94685	1.54084	0.830835	1.01785	0.871766	0.702532	0.612631	0.100681	0.140906	0.203752	0.16126	0.0869529	0.106526	0.0912366	0.073525	0.0641163
LOC107761762	3973	170	209	184	159	155	175	85	111	98	7.43367	7.81636	7.31062	6.80536	5.85361	6.85095	5.70001	4.58712	4.00252	1.87105	1.96737	1.84008	1.7129	1.47335	1.72438	1.43469	1.15457	1.00743
LOC107761764	2426	1057	1192	1048	973	994	1016	345	498	481	46.22	44.5794	41.6387	41.6454	37.5386	39.7746	23.1353	20.58	19.645	19.0519	18.3757	17.1635	17.1663	15.4735	16.3952	9.5364	8.48312	8.0977
LOC107761766	1528	27	20	15	13	16	13	15	11	26	1.18064	0.747977	0.595974	0.556413	0.604243	0.508927	1.00588	0.454579	1.06189	0.772672	0.489514	0.390036	0.364145	0.395447	0.333068	0.658301	0.2975	0.694957
LOC107761769	4996	30	35	42	45	49	38	27	24	33	1.31182	1.30896	1.66873	1.92605	1.8505	1.48763	1.81059	0.99181	1.34779	0.262575	0.262002	0.334013	0.385518	0.370395	0.297765	0.362408	0.198521	0.269773
LOC107761770	3857	11	13	11	9	14	19	13	16	15	0.481002	0.486185	0.437048	0.385209	0.528713	0.743817	0.871766	0.661206	0.612631	0.124709	0.126053	0.113313	0.0998727	0.137079	0.192849	0.226022	0.17143	0.158836
LOC107761776	1496	608	643	618	679	669	624	374	570	609	26.5863	24.0475	24.5541	29.0619	25.2649	24.4285	25.08	23.5555	24.8728	17.7716	16.0745	16.4132	19.4264	16.8883	16.3292	16.7647	15.7456	16.6262
LOC107761779	7538	12	19	11	14	17	14	5	10	8	0.52473	0.710578	0.437048	0.599214	0.642008	0.548076	0.335294	0.413254	0.326736	0.0696113	0.0942661	0.0579793	0.0794925	0.0851696	0.0727084	0.0444806	0.0548228	0.0433452
LOC107761784	7185	0	2	1	0	2	2	1	11	3	0	0.0747977	0.0397316	0	0.0755304	0.0782965	0.0670589	0.454579	0.122526	0	0.0104103	0.0055298	0	0.0105122	0.0108972	0.00933318	0.0632678	0.0170531
LOC107761787	6951	6254	8390	7483	6574	7480	7233	3417	6041	5892	273.472	313.776	297.312	281.374	282.484	283.159	229.14	249.647	240.641	39.3428	45.1412	42.7725	40.4796	40.6393	40.7365	32.9651	35.9152	34.6197
LOC107761793	7580	1809	2205	2105	1552	1707	1859	1022	1670	1624	79.103	82.4645	83.6351	66.4272	64.4652	72.7766	68.5342	69.0134	66.3275	10.4358	10.8792	11.0337	8.76348	8.50464	9.60114	9.04145	9.10467	8.75033
LOC107761794	15495	39316	62085	58052	54787	64446	63480	30105	55067	54288	1719.19	2321.91	2306.5	2344.94	2433.82	2485.13	2018.81	2275.67	2217.23	110.951	149.849	148.854	151.335	157.071	160.383	130.288	146.865	143.093
LOC107761795	2071	5	6	3	7	5	12	4	4	9	0.218637	0.224393	0.119195	0.299607	0.188826	0.469779	0.268236	0.165302	0.367579	0.105571	0.10835	0.0575543	0.144668	0.0911763	0.226837	0.12952	0.0798173	0.177488
LOC107761800	5304	33	31	30	27	43	35	48	91	87	1.44301	1.15936	1.19195	1.15563	1.6239	1.37019	3.21883	3.76061	3.55326	0.27206	0.218583	0.224726	0.217878	0.306166	0.258331	0.606868	0.709014	0.669921
LOC107761802	6654	88	103	86	80	90	89	48	81	63	3.84802	3.85208	3.41692	3.42408	3.39887	3.4842	3.21883	3.34736	2.57305	0.578302	0.578912	0.513514	0.51459	0.510801	0.523624	0.483743	0.503059	0.386692
LOC107761803	6003	736	825	759	541	554	518	277	435	463	32.1834	30.854	30.1563	23.1553	20.9219	20.2788	18.5753	17.9765	18.9099	5.36122	5.13977	5.02354	3.8573	3.48524	3.37811	3.09434	2.99459	3.15007
LOC107761805	11052	342	433	410	351	366	382	136	240	243	14.9548	16.1937	16.29	15.0232	13.8221	14.9546	9.12001	9.9181	9.92462	1.35313	1.46523	1.47394	1.35932	1.25064	1.35312	0.825191	0.897403	0.897993
LOC107761806	1627	21	27	26	32	34	42	19	20	27	0.918277	1.00977	1.03302	1.36963	1.28402	1.64423	1.27412	0.826508	1.10274	0.564399	0.620632	0.634925	0.841815	0.789193	1.01059	0.783109	0.507995	0.677772
LOC107761809	1277	502	473	418	412	446	376	156	328	316	21.9512	17.6897	16.6078	17.634	16.8433	14.7197	10.4612	13.5547	12.9061	17.1897	13.8525	13.0053	13.8089	13.1897	11.5268	8.192	10.6145	10.1066
LOC107761810	2135	28	31	31	33	27	43	29	27	41	1.22437	1.15936	1.23168	1.41243	1.01966	1.68338	1.94471	1.11579	1.67452	0.573475	0.543028	0.5769	0.661561	0.477593	0.788466	0.91087	0.522616	0.784321
LOC107761812	1451	53	58	56	52	45	50	35	49	40	2.31756	2.16913	2.22497	2.22565	1.69943	1.95741	2.34706	2.02494	1.63368	1.59721	1.49492	1.53341	1.53387	1.17122	1.34901	1.61755	1.39555	1.1259
LOC107761815	4644	6	6	5	2	9	6	7	10	14	0.262365	0.224393	0.198658	0.085602	0.339887	0.23489	0.469412	0.413254	0.571789	0.0564955	0.0483189	0.0427774	0.0184328	0.0731884	0.0505792	0.101079	0.0889867	0.123124
LOC107761818	1759	13	21	8	11	4	9	25	44	33	0.568457	0.785376	0.317853	0.470811	0.151061	0.352334	1.67647	1.81832	1.34779	0.323171	0.44649	0.180701	0.267658	0.0858788	0.200304	0.953083	1.03372	0.766224
LOC107761819	3600	11	24	17	22	16	15	18	22	16	0.481002	0.897572	0.675438	0.941622	0.604243	0.587224	1.20706	0.909159	0.653473	0.133612	0.249326	0.187622	0.261562	0.167845	0.163118	0.335294	0.252544	0.18152
LOC107761820	14130	203	318	269	284	294	269	192	291	309	8.87668	11.8928	10.6878	12.1555	11.103	10.5309	12.8753	12.0257	12.6202	0.628215	0.841673	0.756391	0.860261	0.785773	0.745285	0.911204	0.851075	0.893149
LOC107761828	4431	18	24	20	12	17	14	3	8	13	0.787095	0.897572	0.794633	0.513612	0.642008	0.548076	0.201177	0.330603	0.530947	0.177634	0.202567	0.179335	0.115913	0.14489	0.123691	0.0454021	0.0746114	0.119825
LOC107761832	4779	315	421	401	328	347	324	82	137	139	13.7742	15.7449	15.9324	14.0387	13.1045	12.684	5.49883	5.66158	5.67705	2.88223	3.2946	3.33383	2.93759	2.74211	2.65412	1.15062	1.18468	1.18792
LOC107761835	1759	19	13	18	20	13	22	3	10	10	0.830822	0.486185	0.715169	0.85602	0.490948	0.861262	0.201177	0.413254	0.408421	0.472326	0.276399	0.406577	0.486652	0.279106	0.489631	0.11437	0.234937	0.232189
LOC107761836	5185	8	9	11	11	9	9	3	3	1	0.34982	0.33659	0.437048	0.470811	0.339887	0.352334	0.201177	0.123976	0.0408421	0.0674677	0.064916	0.0842908	0.0908025	0.0655519	0.0679526	0.0387997	0.0239106	0.00787696
LOC107761838	1468	261	247	210	210	216	232	120	168	186	11.4129	9.23751	8.34364	8.98821	8.15728	9.0824	8.04707	6.94267	7.59662	7.77444	6.29258	5.68368	6.12276	5.55673	6.18692	5.48165	4.72934	5.17481
LOC107761840	2569	9	7	7	10	11	13	4	6	3	0.393547	0.261792	0.278121	0.42801	0.415417	0.508927	0.268236	0.247952	0.122526	0.153191	0.101904	0.108261	0.166606	0.161704	0.198103	0.104412	0.0965171	0.0476941
LOC107761845	3666	16	27	22	13	20	19	13	14	13	0.69964	1.00977	0.874096	0.556413	0.755304	0.743817	0.871766	0.578556	0.530947	0.190846	0.275442	0.238433	0.151777	0.206029	0.202896	0.237797	0.157817	0.14483
LOC107761846	7232	11	10	10	9	8	11	3	11	7	0.481002	0.373988	0.397316	0.385209	0.302122	0.430631	0.201177	0.454579	0.285894	0.0665103	0.051713	0.0549386	0.0532645	0.0417757	0.0595452	0.0278176	0.0628567	0.0395319
LOC107761849	7742	838	952	840	562	603	688	394	671	697	36.6436	35.6037	33.3746	24.0542	22.7724	26.934	26.4212	27.7293	28.4669	4.7331	4.59877	4.31085	3.10697	2.94141	3.47895	3.41271	3.58168	3.67695
LOC107761850	6200	151	156	160	118	128	144	99	143	130	6.60285	5.83422	6.35706	5.05052	4.83395	5.63735	6.63883	5.90953	5.30947	1.06498	0.941003	1.02533	0.8146	0.779669	0.90925	1.07078	0.95315	0.856366
LOC107761853	2862	4	10	9	15	13	8	11	11	9	0.17491	0.373988	0.357585	0.642015	0.490948	0.313186	0.737648	0.454579	0.367579	0.0611146	0.130674	0.124942	0.224324	0.17154	0.109429	0.257739	0.158833	0.128434
LOC107761855	3400	324	361	361	335	361	314	254	375	402	14.1677	13.501	14.3431	14.3383	13.6332	12.2926	17.033	15.497	16.4185	4.16697	3.97088	4.21856	4.21716	4.00978	3.61546	5.00969	4.55795	4.82897
LOC107761859	1442	6	10	4	7	11	4	3	8	5	0.262365	0.373988	0.158927	0.299607	0.415417	0.156593	0.201177	0.330603	0.20421	0.181945	0.259354	0.110213	0.207772	0.288084	0.108594	0.139512	0.229267	0.141616
LOC107761861	7147	4	4	7	135	185	156	117	182	174	0.17491	0.149595	0.278121	5.77814	6.98656	6.10713	7.84589	7.52122	7.10652	0.0244732	0.0209312	0.0389144	0.80847	0.977552	0.854502	1.09779	1.05236	0.994336
LOC107761863	20947	332	346	332	372	429	486	304	455	479	14.5175	12.94	13.1909	15.922	16.2013	19.0261	20.3859	18.8031	19.5633	0.69306	0.61775	0.629727	0.760108	0.773441	0.908295	0.973213	0.897649	0.933945
LOC107761864	25205	20	30	24	17	20	17	10	13	15	0.87455	1.12197	0.953559	0.727617	0.755304	0.66552	0.670589	0.53723	0.612631	0.0346975	0.0445136	0.0378321	0.028868	0.0299664	0.0264043	0.0266054	0.0213144	0.0243059
LOC107761865	844	8	9	8	11	6	10	8	5	6	0.34982	0.33659	0.317853	0.470811	0.226591	0.391483	0.536471	0.206627	0.245052	0.414479	0.398803	0.376603	0.557833	0.268473	0.463842	0.635629	0.244819	0.290346
LOC107761868	26154	177	254	248	152	186	178	54	80	89	7.73977	9.49931	9.85344	6.50575	7.02433	6.96839	3.62118	3.30603	3.63494	0.29593	0.363207	0.376747	0.248748	0.268576	0.266437	0.138456	0.126406	0.138982
LOC107761870	2412	57	62	56	34	29	42	10	29	27	2.49247	2.31873	2.22497	1.45523	1.09519	1.64423	0.670589	1.19844	1.10274	1.03336	0.96133	0.922459	0.603331	0.454059	0.681686	0.278022	0.496864	0.457187
LOC107761871	1349	76	67	75	56	47	53	19	37	26	3.32329	2.50572	2.97987	2.39686	1.77496	2.07486	1.27412	1.52904	1.06189	2.46352	1.85747	2.20895	1.77677	1.31576	1.53807	0.944491	1.13346	0.787171
LOC107761872	6197	355	363	323	386	394	375	143	241	210	15.5233	13.5758	12.8333	16.5212	14.8795	14.6806	9.58942	9.95942	8.57683	2.50496	2.1907	2.07089	2.666	2.40108	2.36898	1.54743	1.60714	1.38403
LOC107761884	5787	1019	1365	1252	1192	1487	1365	700	1103	1104	44.5583	51.0494	49.744	51.0188	56.1569	53.4374	46.9412	45.5819	45.0896	7.69973	8.8214	8.59582	8.81611	9.70397	9.23404	8.1115	7.87661	7.79154
LOC107761886	4283	22	27	23	16	21	23	7	17	11	0.962005	1.00977	0.913827	0.684816	0.793069	0.90041	0.469412	0.702532	0.449263	0.22461	0.235762	0.213362	0.159892	0.185167	0.210229	0.109599	0.164028	0.104894
LOC107761888	4478	52	56	66	53	43	43	26	48	27	2.27383	2.09434	2.62229	2.26845	1.6239	1.68338	1.74353	1.98362	1.10274	0.507778	0.467694	0.585593	0.506577	0.36264	0.375921	0.389355	0.44297	0.246256
LOC107761889	2591	723	878	782	724	740	718	315	529	563	31.615	32.8362	31.0701	30.9879	27.9463	28.1085	21.1236	21.8611	22.9941	12.2018	12.6732	11.9916	11.9598	10.7859	10.8485	8.15266	8.43734	8.8746
LOC107761890	6547	152	146	137	118	118	132	59	102	88	6.64658	5.46023	5.44323	5.05052	4.45629	5.16757	3.95647	4.21519	3.5941	1.01521	0.834005	0.831409	0.771425	0.680662	0.789304	0.604319	0.643835	0.548969
LOC107761891	8508	59	95	95	96	114	102	59	125	135	2.57992	3.55289	3.7745	4.1089	4.30523	3.99312	3.95647	5.16568	5.51368	0.303235	0.417594	0.443642	0.482945	0.506022	0.469337	0.46503	0.607155	0.648058
LOC107761894	1106	10	7	4	10	9	10	1	5	3	0.437275	0.261792	0.158927	0.42801	0.339887	0.391483	0.0670589	0.206627	0.122526	0.395366	0.236702	0.143695	0.386989	0.307312	0.353963	0.0606319	0.186824	0.110783
LOC107761895	1021	6976	8385	7927	7790	8795	8350	5497	9173	9303	305.043	313.589	314.953	333.42	332.145	326.888	368.623	379.078	379.954	298.769	307.139	308.475	326.562	325.313	320.165	361.041	371.281	372.139
LOC107761898	3067	1638	1961	1878	1471	1565	1634	785	1326	1299	71.6256	73.3391	74.616	62.9603	59.1025	63.9683	52.6412	54.7975	53.0538	23.3536	23.9123	24.3287	20.5283	19.2705	20.8569	17.1638	17.8668	17.2983
LOC107761900	986	84	76	94	54	64	46	15	30	34	3.67311	2.84231	3.73477	2.31125	2.41697	1.80082	1.00588	1.23976	1.38863	3.72526	2.88267	3.7878	2.34407	2.45129	1.82639	1.02017	1.25737	1.40835
LOC107761901	2897	161	207	176	153	162	163	145	229	242	7.04013	7.74156	6.99277	6.54855	6.11796	6.38117	9.72354	9.46352	9.88378	2.43014	2.67227	2.4138	2.26046	2.11183	2.20268	3.35642	3.26666	3.41173
LOC107761902	1734	19	9	12	11	9	10	9	10	5	0.830822	0.33659	0.47678	0.470811	0.339887	0.391483	0.60353	0.413254	0.20421	0.479136	0.194112	0.274959	0.271517	0.196013	0.225769	0.348057	0.238324	0.117768
LOC107761905	8183	11	5	8	7	9	4	8	4	9	0.481002	0.186994	0.317853	0.299607	0.339887	0.156593	0.536471	0.165302	0.367579	0.0587807	0.0228515	0.0388431	0.0366134	0.0415357	0.0191364	0.0655592	0.0202006	0.0449198
LOC107761906	2609	165	268	263	182	217	224	110	179	193	7.21504	10.0229	10.4494	7.78978	8.19505	8.76921	7.37648	7.39725	7.88252	2.76544	3.84166	4.00514	2.98574	3.14107	3.36114	2.82732	2.83528	3.02128
LOC107761916	6181	24	27	39	26	39	21	5	18	16	1.04946	1.00977	1.54953	1.11283	1.47284	0.822114	0.335294	0.743857	0.653473	0.169788	0.163367	0.250693	0.18004	0.238286	0.133007	0.054246	0.120346	0.105723
LOC107761920	21562	4	6	7	6	9	7	7	7	7	0.17491	0.224393	0.278121	0.256806	0.339887	0.274038	0.469412	0.289278	0.285894	0.00811195	0.0104069	0.0128987	0.0119101	0.0157632	0.0127093	0.0217703	0.0134161	0.0132592
LOC107761921	1323	267	305	268	303	353	325	205	399	345	11.6752	11.4066	10.6481	12.9687	13.3311	12.7232	13.7471	16.4888	14.0905	8.82482	8.6218	8.04843	9.8025	10.0764	9.61692	10.3908	12.4632	10.6504
LOC107761923	26891	40	48	47	31	45	45	27	41	38	1.7491	1.79514	1.86739	1.32683	1.69943	1.76167	1.81059	1.69434	1.552	0.065044	0.0667563	0.0694428	0.0493411	0.0631971	0.0655116	0.0673307	0.0630078	0.0577144
LOC107761926	10259	18	10	26	14	19	15	10	18	13	0.787095	0.373988	1.03302	0.599214	0.717539	0.587224	0.670589	0.743857	0.530947	0.0767224	0.0364547	0.100694	0.0584086	0.0699424	0.0572399	0.0653659	0.0725078	0.0517542
LOC107761927	6330	40	54	41	33	34	38	11	35	31	1.7491	2.01954	1.629	1.41243	1.28402	1.48763	0.737648	1.44639	1.2661	0.276319	0.319042	0.257345	0.223133	0.202846	0.235013	0.116532	0.228497	0.200016
LOC107761932	5217	101	113	112	91	115	116	39	62	49	4.41648	4.22607	4.44994	3.89489	4.343	4.5412	2.6153	2.56217	2.00126	0.846555	0.810057	0.85297	0.746577	0.83247	0.870462	0.501303	0.49112	0.383604
LOC107761936	6513	5542	7094	6621	6572	7539	7227	4141	7196	7070	242.338	265.307	263.063	281.288	284.712	282.925	277.691	297.378	288.753	37.2083	40.7351	40.3905	43.1887	43.7144	43.44	42.6364	45.6591	44.3349
LOC107761937	7478	12	11	14	11	8	13	5	8	10	0.52473	0.411387	0.556243	0.470811	0.302122	0.508927	0.335294	0.330603	0.408421	0.0701698	0.055013	0.0743839	0.0629595	0.0404014	0.0680566	0.0448374	0.0442101	0.0546163
LOC107761938	3662	11	15	11	6	11	12	4	6	8	0.481002	0.560983	0.437048	0.256806	0.415417	0.469779	0.268236	0.247952	0.326736	0.13135	0.15319	0.119347	0.0701273	0.11344	0.128285	0.0732484	0.0677096	0.0892235
LOC107761940	2152	55	62	52	37	51	56	26	34	29	2.40501	2.31873	2.06604	1.58364	1.92603	2.1923	1.74353	1.40506	1.18442	1.11757	1.07748	0.960058	0.735891	0.894993	1.01873	0.810191	0.652911	0.550381
LOC107761941	5268	459	582	557	426	510	506	210	314	315	20.0709	21.7661	22.1305	18.2332	19.2603	19.809	14.0824	12.9762	12.8652	3.80997	4.13176	4.20093	3.46113	3.65608	3.76025	2.67319	2.46321	2.44215
LOC107761949	6796	10	12	1	14	14	15	5	5	5	0.437275	0.448786	0.0397316	0.599214	0.528713	0.587224	0.335294	0.206627	0.20421	0.064343	0.0660368	0.00584633	0.0881716	0.0777977	0.0864073	0.049337	0.0304042	0.0300486
LOC107761950	6610	92	94	84	88	94	77	38	70	79	4.02293	3.51549	3.33746	3.76649	3.54993	3.01442	2.54824	2.89278	3.22652	0.608613	0.531844	0.50491	0.569817	0.537054	0.456039	0.385513	0.437637	0.488127
LOC107761951	5257	10	9	17	10	9	17	4	9	17	0.437275	0.33659	0.675438	0.42801	0.339887	0.66552	0.268236	0.371929	0.694315	0.0831795	0.0640269	0.128483	0.0814172	0.0646541	0.126597	0.0510245	0.0707492	0.132074
LOC107761956	2064	45787	52448	49198	49505	56889	52996	37880	59310	59049	2002.15	1961.49	1954.72	2118.86	2148.42	2074.7	2540.19	2451.01	2411.68	970.034	950.337	947.053	1026.58	1040.9	1005.18	1230.71	1187.5	1168.45
LOC107761958	4173	33	36	24	24	36	28	15	19	15	1.44301	1.34636	0.953559	1.02722	1.35955	1.09615	1.00588	0.785183	0.612631	0.345796	0.322636	0.228507	0.24616	0.325796	0.262677	0.241046	0.188158	0.146808
LOC107761959	11008	53	64	54	59	52	45	50	91	105	2.31756	2.39353	2.14551	2.52526	1.96379	1.76167	3.35294	3.76061	4.28842	0.210534	0.217435	0.194904	0.229402	0.178397	0.160036	0.304592	0.341625	0.389573
LOC107761961	1023	115	133	133	91	125	101	34	42	55	5.02866	4.97405	5.28431	3.89489	4.72065	3.95397	2.28	1.73567	2.24631	4.9156	4.86222	5.1655	3.80732	4.61452	3.86508	2.22874	1.69664	2.19581
LOC107761962	25139	38	32	37	43	44	32	12	33	18	1.66164	1.19676	1.47007	1.84044	1.66167	1.25274	0.804707	1.36374	0.735157	0.0660983	0.0476058	0.0584777	0.0732107	0.0660992	0.0498327	0.0320103	0.0542479	0.0292437
LOC107761967	6035	9	16	16	11	15	18	6	17	11	0.393547	0.598382	0.635706	0.470811	0.566478	0.704669	0.402353	0.702532	0.449263	0.0652108	0.0991519	0.105337	0.0780134	0.0938655	0.116764	0.06667	0.11641	0.0744429
LOC107761968	3915	4	7	6	4	5	2	26	24	33	0.17491	0.261792	0.23839	0.171204	0.188826	0.0782965	1.74353	0.99181	1.34779	0.0446769	0.0668689	0.0608914	0.0437303	0.0482314	0.0199991	0.445346	0.253336	0.344263
LOC107761969	6259	65	61	61	61	68	58	30	45	60	2.84229	2.28133	2.42363	2.61086	2.56803	2.2706	2.01177	1.85964	2.45052	0.454112	0.364488	0.387223	0.417137	0.410295	0.362773	0.32142	0.297115	0.39152
LOC107761976	4255	7	6	3	5	9	13	4	3	8	0.306092	0.224393	0.119195	0.214005	0.339887	0.508927	0.268236	0.123976	0.326736	0.0719371	0.0527363	0.0280129	0.050295	0.0798794	0.119607	0.0630401	0.0291366	0.0767888
LOC107761978	3115	264	233	190	147	123	156	86	110	117	11.5441	8.71393	7.54901	6.29175	4.64512	6.10713	5.76706	4.54579	4.77852	3.70596	2.79741	2.42344	2.01982	1.49121	1.96056	1.85139	1.45932	1.53404
LOC107761980	1189	67	66	75	44	59	87	23	24	29	2.92974	2.46832	2.97987	1.88324	2.22815	3.4059	1.54235	0.99181	1.18442	2.46404	2.07597	2.5062	1.58389	1.87397	2.86451	1.29719	0.834154	0.996148
LOC107761981	3860	103	105	95	70	68	74	35	55	56	4.50393	3.92688	3.7745	2.99607	2.56803	2.89697	2.34706	2.2729	2.28716	1.16682	1.01733	0.977851	0.776184	0.665294	0.750511	0.608047	0.588833	0.592527
LOC107761984	12718	116	150	135	109	115	85	52	80	71	5.07239	5.60983	5.36377	4.66531	4.343	3.3276	3.48706	3.30603	2.89979	0.398835	0.441093	0.421746	0.366827	0.341484	0.261645	0.274183	0.259949	0.228006
LOC107761991	5357	532	528	409	504	540	511	386	591	614	23.263	19.7466	16.2502	21.5717	20.3932	20.0048	25.8847	24.4233	25.077	4.34255	3.68613	3.03346	4.02683	3.80683	3.73432	4.83195	4.55914	4.68117
LOC107761998	11162	975	1067	1066	906	980	989	588	973	901	42.6343	39.9046	42.3539	38.7777	37.0099	38.7176	39.4306	40.2096	36.7987	3.81959	3.57504	3.79447	3.47408	3.31571	3.4687	3.53258	3.60237	3.29678
LOC107761999	4456	47	48	61	32	43	38	28	32	37	2.05519	1.79514	2.42363	1.36963	1.6239	1.48763	1.87765	1.32241	1.51116	0.461219	0.40286	0.543902	0.307368	0.364431	0.33385	0.421375	0.296771	0.339128
LOC107762002	4035	719	826	766	806	820	909	623	941	919	31.4401	30.8914	30.4344	34.4976	30.9675	35.5858	41.7777	38.8872	37.5339	7.79184	7.65587	7.54261	8.54959	7.67471	8.81927	10.3538	9.63747	9.30207
LOC107762007	17780	9	10	8	9	12	8	2	7	7	0.393547	0.373988	0.317853	0.385209	0.453182	0.313186	0.134118	0.289278	0.285894	0.0221343	0.0210342	0.017877	0.0216653	0.0254883	0.0176145	0.00754318	0.0162698	0.0160796
LOC107762009	13046	24	45	30	28	36	32	21	38	35	1.04946	1.68295	1.19195	1.19843	1.35955	1.25274	1.40824	1.57037	1.42947	0.080443	0.129001	0.0913651	0.0918617	0.104212	0.0960252	0.107944	0.120371	0.109572
LOC107762012	3492	305	349	327	202	247	233	104	153	135	13.3369	13.0522	12.9922	8.6458	9.32801	9.12155	6.97412	6.32279	5.51368	3.81927	3.73774	3.72057	2.47589	2.67125	2.61213	1.99717	1.81065	1.57895
LOC107762014	6644	171	193	197	140	174	191	96	100	122	7.4774	7.21798	7.82713	5.99214	6.57115	7.47732	6.43765	4.13254	4.98273	1.12544	1.08639	1.17808	0.901888	0.989035	1.12542	0.968942	0.621996	0.74996
LOC107762015	795	185	134	133	122	114	100	94	152	130	8.08959	5.01145	5.28431	5.22172	4.30523	3.91483	6.30354	6.28146	5.30947	10.1756	6.3037	6.64693	6.56821	5.41539	4.92431	7.92898	7.90121	6.67858
LOC107762017	2311	306	377	370	231	252	213	212	261	284	13.3806	14.0994	14.7007	9.88703	9.51683	8.33858	14.2165	10.7859	11.5991	5.78997	6.10098	6.36119	4.27825	4.11806	3.60821	6.15166	4.66721	5.0191
LOC107762018	7493	1557	1931	1821	1579	1787	1726	845	1411	1302	68.0837	72.2172	72.3513	67.5828	67.4864	67.5699	56.6648	58.3101	53.1764	9.08631	9.63795	9.65585	9.01946	9.0066	9.01774	7.56236	7.78195	7.09681
LOC107762019	684	102	102	76	106	113	94	27	45	53	4.4602	3.81468	3.0196	4.53691	4.26747	3.67994	1.81059	1.85964	2.16463	6.52077	5.57702	4.41463	6.63291	6.23899	5.38002	2.64706	2.71878	3.16466
LOC107762020	1741	28	32	30	24	32	18	21	24	28	1.22437	1.19676	1.19195	1.02722	1.20849	0.704669	1.40824	0.99181	1.14358	0.703257	0.6874	0.684635	0.59002	0.694134	0.404749	0.808867	0.569678	0.656851
LOC107762023	2175	698	631	484	496	472	441	298	475	471	30.5218	23.5987	19.2301	21.2293	17.8252	17.2644	19.9835	19.6296	19.2366	14.033	10.85	8.84143	9.7606	8.19548	7.93765	9.18784	9.02509	8.84442
LOC107762026	3411	5	10	4	8	7	10	5	7	13	0.218637	0.373988	0.158927	0.342408	0.264356	0.391483	0.335294	0.289278	0.530947	0.0640978	0.109642	0.0465924	0.100383	0.0775012	0.114771	0.098298	0.0848073	0.155657
LOC107762027	21142	42	60	62	65	75	66	31	40	50	1.83655	2.24393	2.46336	2.78207	2.83239	2.58379	2.07883	1.65302	2.0421	0.0868676	0.106136	0.116515	0.13159	0.13397	0.122211	0.0983268	0.0781864	0.0965899
LOC107762031	895	76	112	85	75	60	86	46	55	64	3.32329	4.18867	3.37719	3.21008	2.26591	3.36675	3.08471	2.2729	2.61389	3.71317	4.68008	3.77339	3.58668	2.53175	3.76173	3.4466	2.53955	2.92055
LOC107762032	4837	28	32	27	23	37	23	19	29	27	1.22437	1.19676	1.07275	0.984423	1.39731	0.90041	1.27412	1.19844	1.10274	0.253126	0.247418	0.221781	0.203519	0.28888	0.186151	0.263411	0.247764	0.227979
LOC107762035	1837	44	68	67	26	56	35	24	44	25	1.92401	2.54312	2.66202	1.11283	2.11485	1.37019	1.60941	1.81832	1.02105	1.04736	1.38439	1.44911	0.605785	1.15125	0.745884	0.87611	0.98983	0.555826
LOC107762037	3254	198	190	200	204	200	189	68	113	153	8.65804	7.10578	7.94633	8.73141	7.55304	7.39902	4.56	4.66977	6.24884	2.66074	2.18371	2.44202	2.68328	2.32116	2.27382	1.40135	1.43509	1.92036
LOC107762038	1990	0	0	0	0	0	0	8	17	16	0	0	0	0	0	0	0.536471	0.702532	0.653473	0	0	0	0	0	0	0.269583	0.353031	0.328378
LOC107762043	7253	189	225	205	269	291	313	332	655	620	8.2645	8.41474	8.14498	11.5135	10.9897	12.2534	22.2636	27.0681	25.3221	1.13946	1.16017	1.12298	1.58741	1.51519	1.68943	3.06956	3.73199	3.49126
LOC107762044	3531	78	69	88	84	85	76	30	52	48	3.41074	2.58052	3.49638	3.59528	3.21004	2.97527	2.01177	2.14892	1.96042	0.965943	0.730819	0.990196	1.01821	0.909103	0.842613	0.569744	0.608587	0.555202
LOC107762045	3300	74	102	80	74	92	86	48	85	64	3.23583	3.81468	3.17853	3.16727	3.4744	3.36675	3.21883	3.51266	2.61389	0.980556	1.15596	0.963191	0.95978	1.05285	1.02023	0.975402	1.06444	0.792088
LOC107762046	1853	577	618	619	473	531	527	312	488	475	25.2308	23.1125	24.5939	20.2449	20.0533	20.6311	20.9224	20.1668	19.4	13.6162	12.473	13.2725	10.9255	10.8221	11.1339	11.2911	10.8833	10.4695
LOC107762047	12061	328	365	329	362	391	364	221	300	323	14.3426	13.6506	13.0717	15.494	14.7662	14.25	14.82	12.3976	13.192	1.18917	1.13179	1.0838	1.28463	1.22429	1.18149	1.22876	1.02791	1.09377
LOC107762048	3433	549	707	685	499	568	528	272	398	429	24.0064	26.441	27.2162	21.3577	21.4506	20.6703	18.24	16.4475	17.5212	6.99283	7.702	7.92781	6.22129	6.24836	6.02106	5.31314	4.791	5.10377
LOC107762053	4553	183	179	171	189	221	236	129	162	180	8.00213	6.69439	6.79411	8.08939	8.34611	9.23899	8.6506	6.69472	7.35157	1.75755	1.47033	1.49223	1.77672	1.8331	2.02921	1.89998	1.4704	1.61467
LOC107762055	4499	32	32	24	23	37	20	22	38	58	1.39928	1.19676	0.953559	0.984423	1.39731	0.782965	1.4753	1.57037	2.36884	0.31102	0.266006	0.211949	0.218809	0.310583	0.174031	0.327916	0.349048	0.526526
LOC107762067	10383	61	65	52	45	61	54	19	37	26	2.66738	2.43092	2.06604	1.92605	2.30368	2.11401	1.27412	1.52904	1.06189	0.256898	0.234125	0.198983	0.1855	0.22187	0.203603	0.122712	0.147264	0.102272
LOC107762068	2482	8	10	12	9	9	6	7	13	6	0.34982	0.373988	0.47678	0.385209	0.339887	0.23489	0.469412	0.53723	0.245052	0.140943	0.15068	0.192095	0.155201	0.136941	0.0946372	0.189127	0.216451	0.0987318
LOC107762070	3182	233	232	174	154	145	144	112	202	201	10.1885	8.67653	6.9133	6.59136	5.47595	5.63735	7.5106	8.34773	8.20925	3.20192	2.72675	2.17263	2.07145	1.72092	1.77164	2.36034	2.62342	2.5799
LOC107762073	10474	202	187	165	151	165	156	73	105	120	8.83295	6.99358	6.55572	6.46295	6.23126	6.10713	4.8953	4.33917	4.90105	0.843322	0.667709	0.625904	0.617047	0.594926	0.583075	0.467376	0.41428	0.467925
LOC107762077	4390	24	19	24	11	16	14	16	40	33	1.04946	0.710578	0.953559	0.470811	0.604243	0.548076	1.07294	1.65302	1.34779	0.239057	0.161863	0.217212	0.107246	0.137641	0.124846	0.244406	0.376541	0.307013
LOC107762080	6322	164	152	152	106	104	116	51	92	91	7.17131	5.68462	6.03921	4.53691	3.92758	4.5412	3.42	3.80194	3.71663	1.13434	0.899181	0.955268	0.717638	0.621256	0.718317	0.540969	0.601382	0.587888
LOC107762084	4546	854	1019	874	508	583	532	466	870	861	37.3433	38.1094	34.7254	21.7429	22.0171	20.8269	31.2494	35.9531	35.165	8.21453	8.38307	7.63868	4.78287	4.84318	4.58136	6.87405	7.90873	7.73537
LOC107762086	13696	319	376	301	190	230	182	116	198	189	13.9491	14.062	11.9592	8.13219	8.686	7.12498	7.77883	8.18243	7.71915	1.01848	1.02672	0.873191	0.593764	0.6342	0.520224	0.567964	0.597432	0.563606
LOC107762093	4196	27	36	28	22	32	25	24	35	30	1.18064	1.34636	1.11249	0.941622	1.20849	0.978707	1.60941	1.44639	1.22526	0.281373	0.320867	0.26513	0.224409	0.288009	0.233248	0.383559	0.344707	0.292007
LOC107762094	1722	17	6	14	15	14	18	507	706	774	0.743367	0.224393	0.556243	0.642015	0.528713	0.704669	33.9989	29.1757	31.6118	0.431688	0.13031	0.323021	0.372831	0.307034	0.409215	19.7438	16.9429	18.3576
LOC107762097	548	5	7	9	2	5	7	7	8	8	0.218637	0.261792	0.357585	0.085602	0.188826	0.274038	0.469412	0.330603	0.326736	0.398973	0.477722	0.652527	0.156208	0.344573	0.500069	0.856592	0.603291	0.596234
LOC107762100	3706	8	12	10	12	7	4	6	8	13	0.34982	0.448786	0.397316	0.513612	0.264356	0.156593	0.402353	0.330603	0.530947	0.0943929	0.121097	0.107209	0.138589	0.071332	0.0422539	0.108568	0.0892076	0.143267
LOC107762102	1846	12	12	13	11	16	11	4	11	8	0.52473	0.448786	0.516511	0.470811	0.604243	0.430631	0.268236	0.454579	0.326736	0.284252	0.243113	0.2798	0.255044	0.327326	0.233278	0.145306	0.246251	0.176997
LOC107762104	2065	25	27	20	25	36	29	22	20	26	1.09319	1.00977	0.794633	1.07003	1.35955	1.1353	1.4753	0.826508	1.06189	0.529388	0.488992	0.38481	0.518172	0.658376	0.549782	0.714429	0.400246	0.514234
LOC107762106	313	12	6	13	14	2	8	5	6	9	0.52473	0.224393	0.516511	0.599214	0.0755304	0.313186	0.335294	0.247952	0.367579	1.67645	0.716911	1.6502	1.91442	0.241311	1.00059	1.07123	0.79218	1.17437
LOC107762110	3771	5	13	15	8	13	19	5	8	8	0.218637	0.486185	0.595974	0.342408	0.490948	0.743817	0.335294	0.330603	0.326736	0.0579786	0.128927	0.158041	0.0908003	0.13019	0.197247	0.0889139	0.0876699	0.0866445
LOC107762111	2505	16	20	13	14	17	20	3	10	8	0.69964	0.747977	0.516511	0.599214	0.642008	0.782965	0.201177	0.413254	0.326736	0.279297	0.298594	0.206192	0.239207	0.256291	0.312561	0.08031	0.164972	0.130434
LOC107762117	5487	1348	1518	1439	1129	1047	1055	842	1381	1460	58.9447	56.7714	57.1738	48.3223	39.5402	41.3014	56.4636	57.0704	59.6294	10.7426	10.3465	10.4199	8.8067	7.20615	7.52714	10.2904	10.401	10.8674
LOC107762118	5183	96	122	112	90	103	104	46	89	90	4.19784	4.56266	4.44994	3.85209	3.88982	4.07142	3.08471	3.67796	3.67579	0.809925	0.880312	0.858565	0.743216	0.750495	0.785533	0.595159	0.70962	0.7092
LOC107762126	4203	46	60	43	39	44	39	14	25	33	2.01146	2.24393	1.70846	1.66924	1.66167	1.52678	0.938824	1.03314	1.34779	0.478578	0.533888	0.406486	0.397154	0.395353	0.36326	0.22337	0.245809	0.320673
LOC107762127	10909	17	17	24	13	18	9	8	10	9	0.743367	0.63578	0.953559	0.556413	0.679774	0.352334	0.536471	0.413254	0.367579	0.0681426	0.0582804	0.0874103	0.051005	0.0623131	0.0322976	0.0491769	0.0378819	0.033695
LOC107762129	4504	26	26	32	32	28	27	30	56	60	1.13691	0.97237	1.27141	1.36963	1.05743	1.057	2.01177	2.31422	2.45052	0.252423	0.21589	0.282285	0.304092	0.234775	0.234681	0.446662	0.513815	0.544077
LOC107762139	3481	10	19	13	14	15	17	7	12	6	0.437275	0.710578	0.516511	0.599214	0.566478	0.66552	0.469412	0.495905	0.245052	0.125618	0.20413	0.14838	0.172139	0.162734	0.191187	0.13485	0.14246	0.0703971
LOC107762141	10434	521	611	579	460	542	513	313	550	509	22.782	22.8507	23.0046	19.6885	20.4687	20.0831	20.9894	22.729	20.7886	2.18344	2.19002	2.20477	1.88695	1.96173	1.92477	2.01164	2.17836	1.99239
LOC107762146	1816	16	19	22	12	10	11	13	18	16	0.69964	0.710578	0.874096	0.513612	0.377652	0.430631	0.871766	0.743857	0.653473	0.385264	0.391287	0.48133	0.282826	0.207958	0.237132	0.480047	0.409613	0.359842
LOC107762148	664	8	10	10	12	9	2	0	8	8	0.34982	0.373988	0.397316	0.513612	0.339887	0.0782965	0	0.330603	0.326736	0.526837	0.563236	0.598368	0.773512	0.511878	0.117916	0	0.497896	0.492073
LOC107762151	5482	22	28	27	24	46	35	11	17	23	0.962005	1.04717	1.07275	1.02722	1.7372	1.37019	0.737648	0.702532	0.939367	0.175484	0.191019	0.195687	0.187381	0.316892	0.249943	0.134558	0.128152	0.171355
LOC107762159	12233	20	21	15	13	27	12	15	18	15	0.87455	0.785376	0.595974	0.556413	1.01966	0.469779	1.00588	0.743857	0.612631	0.071491	0.0642014	0.0487186	0.0454846	0.0833533	0.0384026	0.082227	0.0608074	0.0500802
LOC107762164	5346	330	367	347	405	467	438	255	356	371	14.4301	13.7254	13.7869	17.3344	17.6364	17.1469	17.1	14.7118	15.1524	2.69923	2.56741	2.57891	3.2425	3.29898	3.20743	3.19866	2.75193	2.83434
LOC107762165	8157	103	101	93	92	93	88	47	62	79	4.50393	3.77728	3.69504	3.93769	3.51216	3.44505	3.15177	2.56217	3.22652	0.552155	0.463073	0.45299	0.482738	0.430571	0.422342	0.386388	0.314108	0.395553
LOC107762167	1377	25477	28837	27556	22817	25504	25957	17629	28151	28751	1114.05	1078.47	1094.84	976.591	963.164	1016.17	1182.18	1163.35	1174.25	809.038	783.203	795.094	709.216	699.465	737.96	858.519	844.845	852.76
LOC107762172	6342	13	14	8	17	9	9	2	11	6	0.568457	0.523584	0.317853	0.727617	0.339887	0.352334	0.134118	0.454579	0.245052	0.0896338	0.0825582	0.0501187	0.11473	0.053593	0.0555557	0.0211476	0.0716776	0.0386396
LOC107762180	5257	0	8	2	13	18	9	1	1	2	0	0.299191	0.0794633	0.556413	0.679774	0.352334	0.0670589	0.0413254	0.0816841	0	0.0569128	0.0151157	0.105842	0.129308	0.0670219	0.0127561	0.00786102	0.0155382
LOC107762184	11047	97	112	130	65	75	82	69	79	99	4.24157	4.18867	5.16511	2.78207	2.83239	3.21016	4.62706	3.26471	4.04336	0.383956	0.379168	0.467558	0.251839	0.256395	0.290591	0.418852	0.295529	0.366015
LOC107762185	8136	36	37	40	20	31	27	16	14	25	1.57419	1.38376	1.58927	0.85602	1.17072	1.057	1.07294	0.578556	1.02105	0.193484	0.170078	0.195337	0.105214	0.143894	0.129917	0.131876	0.0711106	0.125498
LOC107762187	2626	41	66	53	60	54	68	39	69	62	1.79283	2.46832	2.10578	2.56806	2.03932	2.66208	2.6153	2.85145	2.53221	0.682722	0.939956	0.801895	0.977936	0.776588	1.01374	0.995924	1.08585	0.964283
LOC107762188	3268	565	506	525	491	551	494	263	399	431	24.706	18.9238	20.8591	21.0153	20.8086	19.3392	17.6365	16.4888	17.6029	7.55999	5.79064	6.38283	6.43063	6.36739	5.91776	5.39672	5.04554	5.38645
LOC107762189	2660	98	93	94	85	109	121	41	58	69	4.28529	3.47809	3.73477	3.63809	4.11641	4.73694	2.74941	2.39687	2.8181	1.61101	1.30755	1.40405	1.3677	1.54752	1.7808	1.03361	0.90108	1.05944
LOC107762191	1714	24675	28572	25606	23642	25694	25818	18650	30638	30460	1078.98	1068.56	1017.37	1011.9	970.339	1010.73	1250.65	1266.13	1244.05	629.507	623.43	593.564	590.374	566.126	589.691	729.666	738.698	725.816
LOC107762194	8317	14	11	13	12	20	13	5	4	4	0.612185	0.411387	0.516511	0.513612	0.755304	0.508927	0.335294	0.165302	0.163368	0.0736064	0.0494634	0.0621031	0.0617545	0.0908145	0.0611912	0.0403143	0.0198751	0.0196427
LOC107762196	4929	5	12	7	10	13	14	2	4	6	0.218637	0.448786	0.278121	0.42801	0.490948	0.548076	0.134118	0.165302	0.245052	0.0443574	0.0910501	0.0564255	0.0868351	0.0996039	0.111194	0.0272099	0.0335365	0.0497164
LOC107762200	8483	316	351	284	194	227	203	118	194	165	13.8179	13.127	11.2838	8.3034	8.5727	7.9471	7.91295	8.01713	6.73894	1.62889	1.54745	1.33016	0.978828	1.01057	0.936826	0.932801	0.945082	0.794405
LOC107762203	2182	585	662	645	567	596	613	258	394	442	25.5806	24.758	25.6269	24.2682	22.5081	23.9979	17.3012	16.2822	18.0522	11.7235	11.3465	11.7447	11.122	10.3153	10.9981	7.92905	7.46206	8.27323
LOC107762204	539	118	118	120	99	109	124	116	163	149	5.15984	4.41306	4.7678	4.2373	4.11641	4.85438	7.77883	6.73604	6.08547	9.57299	8.1875	8.84563	7.86141	7.63712	9.00628	14.432	12.4973	11.2903
LOC107762206	6931	9858	11964	11239	10797	12084	11597	5813	9986	9880	431.066	447.44	446.544	462.123	456.355	454.002	389.813	412.675	403.52	62.1939	64.5563	64.427	66.6747	65.8426	65.5032	56.242	59.5405	58.2195
LOC107762208	3767	9	10	17	15	21	19	15	25	11	0.393547	0.373988	0.675438	0.642015	0.793069	0.743817	1.00588	1.03314	0.449263	0.104472	0.0992802	0.179304	0.170431	0.210531	0.197456	0.267025	0.274259	0.119263
LOC107762210	1057	183	222	173	182	191	183	110	215	205	8.00213	8.30254	6.87357	7.78978	7.21315	7.16413	7.37648	8.88496	8.37262	7.57061	7.85482	6.50291	7.36971	6.82418	6.7778	6.97869	8.40583	7.92112
LOC107762211	7098	33	35	27	24	21	31	18	30	18	1.44301	1.30896	1.07275	1.02722	0.793069	1.2136	1.20706	1.23976	0.735157	0.203298	0.184412	0.151135	0.14472	0.111731	0.170977	0.170056	0.174664	0.103572
LOC107762214	3268	113	119	119	81	60	66	53	98	101	4.94121	4.45046	4.72806	3.46688	2.26591	2.58379	3.55412	4.04989	4.12505	1.512	1.36183	1.44678	1.06086	0.693364	0.790632	1.08755	1.23926	1.26225
LOC107762216	1917	6	5	1	6	6	6	4	6	3	0.262365	0.186994	0.0397316	0.256806	0.226591	0.23489	0.268236	0.247952	0.122526	0.136862	0.0975452	0.0207259	0.133962	0.118201	0.12253	0.139925	0.129344	0.0639156
LOC107762218	4879	79	80	57	70	70	59	44	65	55	3.45447	2.99191	2.2647	2.99607	2.64356	2.30975	2.95059	2.68615	2.24631	0.708029	0.613221	0.464174	0.614075	0.541825	0.473406	0.604753	0.550554	0.460404
LOC107762219	4455	18	43	30	22	22	27	13	14	8	0.787095	1.60815	1.19195	0.941622	0.830835	1.057	0.871766	0.578556	0.326736	0.176677	0.360977	0.267553	0.211363	0.186495	0.237262	0.195683	0.129867	0.0733415
LOC107762222	3801	380	440	400	337	383	354	103	193	215	16.6164	16.4555	15.8927	14.4239	14.4641	13.8585	6.90707	7.9758	8.78104	4.3716	4.32925	4.18118	3.79478	3.80533	3.64601	1.81717	2.09834	2.31019
LOC107762226	5254	51	54	41	56	53	45	23	42	38	2.2301	2.01954	1.629	2.39686	2.00156	1.76167	1.54235	1.73567	1.552	0.424458	0.384381	0.310049	0.456197	0.380958	0.335301	0.293558	0.330352	0.295394
LOC107762227	3939	198	228	167	154	226	201	90	126	158	8.65804	8.52694	6.63518	6.59136	8.53494	7.8688	6.0353	5.207	6.45305	2.19803	2.16475	1.68448	1.67336	2.16678	1.99766	1.53219	1.32191	1.63824
LOC107762228	5882	151	172	175	100	146	124	60	122	119	6.60285	6.4326	6.95303	4.2801	5.51372	4.85438	4.02353	5.0417	4.86021	1.12255	1.09361	1.18209	0.727661	0.937389	0.825295	0.684042	0.85714	0.826284
LOC107762232	7528	27	39	36	23	32	42	19	41	32	1.18064	1.45855	1.43034	0.984423	1.20849	1.64423	1.27412	1.69434	1.30695	0.156833	0.193751	0.190002	0.130768	0.160532	0.218415	0.169251	0.225072	0.173611
LOC107762240	4655	18	16	31	26	21	18	13	15	13	0.787095	0.598382	1.23168	1.11283	0.793069	0.704669	0.871766	0.619881	0.530947	0.169086	0.128546	0.264593	0.23906	0.170369	0.151379	0.187275	0.133165	0.114059
LOC107762241	1444	74981	86113	85207	81425	93101	89316	58403	88352	83380	3278.73	3220.53	3385.41	3485.07	3515.98	3496.57	3916.44	3651.18	3405.41	2270.59	2230.28	2344.47	2413.48	2434.89	2421.44	2712.22	2528.52	2358.32
LOC107762245	7079	5	4	4	1	3	4	7	14	9	0.218637	0.149595	0.158927	0.042801	0.113296	0.156593	0.469412	0.578556	0.367579	0.0308854	0.0211323	0.0224504	0.00604619	0.0160045	0.0221208	0.0663105	0.0817284	0.0519252
LOC107762246	3754	16	19	18	12	13	10	3	12	12	0.69964	0.710578	0.715169	0.513612	0.490948	0.391483	0.201177	0.495905	0.490105	0.186372	0.189286	0.190509	0.136817	0.13078	0.104284	0.0535899	0.1321	0.130555
LOC107762247	4819	169	195	189	181	196	162	112	161	194	7.38995	7.29277	7.50928	7.74698	7.40198	6.34202	7.5106	6.65339	7.92336	1.5335	1.51334	1.55826	1.60759	1.536	1.31604	1.55854	1.38066	1.64419
LOC107762251	3158	146	143	145	115	116	102	85	113	118	6.38421	5.34803	5.76109	4.92212	4.38076	3.99312	5.70001	4.66977	4.81936	2.0216	1.69349	1.82428	1.55862	1.3872	1.26445	1.80494	1.47871	1.52608
LOC107762252	4501	0	0	0	2	0	0	19	24	32	0	0	0	0.085602	0	0	1.27412	0.99181	1.30695	0	0	0	0.0190184	0	0	0.283075	0.220353	0.290368
LOC107762254	578	58772	67290	68568	60573	71310	69413	41479	63625	68120	2569.95	2516.57	2724.32	2592.59	2693.04	2717.4	2781.54	2629.33	2782.16	4446.28	4353.92	4713.35	4485.44	4659.23	4701.38	4812.35	4549.01	4813.43
LOC107762255	2973	131	141	144	123	156	130	77	136	120	5.7283	5.27324	5.72135	5.26452	5.89137	5.08927	5.16353	5.62025	4.90105	1.92677	1.77371	1.92444	1.77078	1.98163	1.71183	1.73681	1.89043	1.64852
LOC107762261	12529	28	44	41	40	48	47	27	46	48	1.22437	1.64555	1.629	1.71204	1.81273	1.83997	1.81059	1.90097	1.96042	0.0977229	0.131339	0.130018	0.136646	0.144683	0.146857	0.144512	0.151725	0.156471
LOC107762263	5373	198	187	140	155	174	186	47	100	105	8.65804	6.99358	5.56243	6.63416	6.57115	7.28158	3.15177	4.13254	4.28842	1.6114	1.30162	1.03526	1.23472	1.22299	1.35522	0.586594	0.769131	0.798142
LOC107762265	13682	0	1	1	0	3	0	72	180	172	0	0.0373988	0.0397316	0	0.113296	0	4.82824	7.43857	7.02483	0	0.00273343	0.00290393	0	0.00828063	0	0.35289	0.543676	0.513436
LOC107762267	6498	9	7	10	7	16	22	9	18	19	0.393547	0.261792	0.397316	0.299607	0.604243	0.861262	0.60353	0.743857	0.775999	0.0605644	0.0402881	0.0611444	0.0461076	0.0929891	0.132543	0.0928793	0.114475	0.119421
LOC107762268	19810	395	450	455	334	389	370	238	311	331	17.2724	16.8295	18.0779	14.2955	14.6907	14.4849	15.96	12.8522	13.5187	0.871901	0.849545	0.912564	0.721632	0.741578	0.731189	0.805655	0.648773	0.682419
LOC107762269	3772	12	19	14	16	32	19	4	2	7	0.52473	0.710578	0.556243	0.684816	1.20849	0.743817	0.268236	0.0826508	0.285894	0.139112	0.188382	0.147466	0.181553	0.320383	0.197194	0.0711123	0.0219117	0.0757939
LOC107762274	4583	129	147	108	67	96	82	37	74	69	5.64085	5.49763	4.29102	2.86767	3.62546	3.21016	2.48118	3.05808	2.8181	1.23082	1.19957	0.93629	0.625718	0.791067	0.700449	0.541388	0.667266	0.614903
LOC107762276	1675	1113	1238	1265	1102	1249	1169	364	555	581	48.6687	46.2998	50.2605	47.1667	47.1687	45.7643	24.4094	22.9356	23.7292	29.0559	27.6417	30.0063	28.1592	28.1604	27.322	14.5728	13.6929	14.1667
LOC107762284	1437	105	98	102	49	54	70	15	50	40	4.59139	3.66509	4.05263	2.09725	2.03932	2.74038	1.00588	2.06627	1.63368	3.19512	2.55051	2.8202	1.45946	1.41915	1.90701	0.699988	1.43791	1.13687
LOC107762285	31624	200	400	358	266	294	356	219	334	288	8.7455	14.9595	14.2239	11.3851	11.103	13.9368	14.6859	13.8027	11.7625	0.276546	0.473044	0.449783	0.360014	0.351093	0.440703	0.464391	0.436462	0.371949
LOC107762287	14849	135	176	160	161	124	142	76	118	137	5.90321	6.5822	6.35706	6.89096	4.68289	5.55905	5.09648	4.8764	5.59536	0.397549	0.443275	0.428114	0.464069	0.315367	0.374372	0.34322	0.328399	0.376817
LOC107762290	2681	7	11	13	11	9	7	4	6	4	0.306092	0.411387	0.516511	0.470811	0.339887	0.274038	0.268236	0.247952	0.163368	0.114171	0.153445	0.192656	0.17561	0.126776	0.102215	0.100051	0.092485	0.0609356
LOC107762293	9267	207	295	257	255	290	237	123	219	211	9.05159	11.0327	10.211	10.9143	10.9519	9.27814	8.24824	9.05026	8.61767	0.976755	1.19053	1.10187	1.17776	1.18182	1.0012	0.890066	0.976612	0.929931
LOC107762294	20077	462	639	577	507	540	590	241	368	384	20.2021	23.8979	22.9251	21.7001	20.3932	23.0975	16.1612	15.2077	15.6834	1.00623	1.19031	1.14186	1.08084	1.01575	1.15044	0.804961	0.757471	0.78116
LOC107762297	3641	4	10	8	3	10	14	16	35	35	0.17491	0.373988	0.317853	0.128403	0.377652	0.548076	1.07294	1.44639	1.42947	0.048039	0.102716	0.0872983	0.0352659	0.103722	0.150529	0.294683	0.39725	0.392604
LOC107762298	1824	101	116	112	75	69	88	22	52	51	4.41648	4.33827	4.44994	3.21008	2.6058	3.44505	1.4753	2.14892	2.08295	2.42131	2.37844	2.43966	1.75991	1.42862	1.88873	0.808824	1.17814	1.14197
LOC107762300	3607	246	245	272	240	219	257	127	177	167	10.757	9.16272	10.807	10.2722	8.27058	10.0611	8.51648	7.3146	6.82062	2.98225	2.54026	2.99612	2.84786	2.29292	2.78933	2.3611	2.02789	1.89094
LOC107762301	1423	55	65	58	76	66	63	49	102	95	2.40501	2.43092	2.30443	3.25288	2.4925	2.46634	3.28589	4.21519	3.88	1.6901	1.70831	1.61942	2.28593	1.75158	1.7332	2.30913	2.96219	2.72663
LOC107762302	5536	27	28	20	14	18	22	9	13	8	1.18064	1.04717	0.794633	0.599214	0.679774	0.861262	0.60353	0.53723	0.326736	0.213266	0.189156	0.143539	0.10824	0.122791	0.155575	0.109019	0.097043	0.0590203
LOC107762306	17457	7	10	8	3	9	6	12	3	3	0.306092	0.373988	0.317853	0.128403	0.339887	0.23489	0.804707	0.123976	0.122526	0.0175341	0.0214234	0.0182078	0.00735539	0.0194699	0.0134553	0.0460965	0.0071018	0.00701874
LOC107762307	7937	3378	4278	4007	2261	2412	2783	1819	2855	2973	147.711	159.992	159.205	96.7731	91.0897	108.95	121.98	117.984	121.423	18.6105	20.1578	20.0585	12.1927	11.4766	13.7268	15.3685	14.8651	15.2984
LOC107762308	1341	188	200	183	196	166	188	127	155	179	8.22077	7.47977	7.27089	8.389	6.26902	7.35987	8.51648	6.40544	7.31073	6.13033	5.57775	5.42199	6.25578	4.67489	5.48835	6.35084	4.77661	5.4517
LOC107762314	33895	281	356	362	346	389	360	176	269	256	12.2874	13.314	14.3828	14.8091	14.6907	14.0934	11.8024	11.1165	10.4556	0.362514	0.392801	0.424335	0.436913	0.433417	0.415795	0.348204	0.32797	0.308469
LOC107762315	2723	62	70	62	53	79	57	39	47	50	2.7111	2.61792	2.46336	2.26845	2.98345	2.23145	2.6153	1.94229	2.0421	0.995631	0.96141	0.90465	0.833071	1.09565	0.819483	0.960447	0.713292	0.749946
LOC107762318	17126	673	930	884	699	772	887	602	1040	997	29.4286	34.7809	35.1228	29.9179	29.1547	34.7245	40.3695	42.9784	40.7195	1.71836	2.03088	2.05084	1.74693	1.70237	2.02759	2.3572	2.50954	2.37764
LOC107762319	9613	49	100	77	43	75	71	81	131	123	2.14265	3.73988	3.05934	1.84044	2.83239	2.77953	5.43177	5.41363	5.02357	0.222891	0.389044	0.31825	0.191454	0.294642	0.289142	0.565044	0.563157	0.522581
LOC107762320	3358	713	660	626	454	484	483	180	341	304	31.1777	24.6832	24.872	19.4317	18.2784	18.9086	12.0706	14.092	12.416	9.2846	7.35058	7.40679	5.78668	5.44323	5.63091	3.59458	4.19653	3.69743
LOC107762321	7101	35	44	42	50	34	47	16	36	29	1.53046	1.64555	1.66873	2.14005	1.28402	1.83997	1.07294	1.48771	1.18442	0.215528	0.231735	0.234999	0.301373	0.180822	0.259114	0.151097	0.209508	0.166796
LOC107762325	28903	9	9	9	7	8	6	5	4	9	0.393547	0.33659	0.357585	0.299607	0.302122	0.23489	0.335294	0.165302	0.367579	0.0136161	0.0116455	0.0123719	0.010366	0.010453	0.00812682	0.0116007	0.00571919	0.0127177
LOC107762338	6642	1232	1342	1239	813	927	955	351	624	576	53.8723	50.1892	49.2275	34.7972	35.0083	37.3866	23.5377	25.7871	23.525	8.11085	7.55635	7.41155	5.23897	5.27075	5.62882	3.54376	3.88242	3.54186
LOC107762340	1421	12	25	14	15	15	11	5	11	11	0.52473	0.934971	0.556243	0.642015	0.566478	0.430631	0.335294	0.454579	0.449263	0.369268	0.657967	0.391445	0.451805	0.398647	0.303048	0.235957	0.319901	0.31616
LOC107762342	1587	1568	1616	1407	781	758	809	371	606	590	68.5647	60.4365	55.9024	33.4276	28.626	31.6709	24.8788	25.0432	24.0968	43.204	38.0823	35.2252	21.0634	18.0378	19.9565	15.6767	15.7802	15.1839
LOC107762343	1201	0	0	0	0	0	0	3	11	7	0	0	0	0	0	0	0.201177	0.454579	0.285894	0	0	0	0	0	0	0.167508	0.378501	0.238047
LOC107762345	4291	73	59	60	53	65	60	96	165	159	3.19211	2.20653	2.3839	2.26845	2.45474	2.3489	6.43765	6.81869	6.49389	0.743907	0.514223	0.555558	0.528654	0.572067	0.547401	1.50027	1.58907	1.51337
LOC107762347	7031	685	1068	1012	729	820	868	444	795	801	29.9533	39.942	40.2084	31.2019	30.9675	33.9807	29.7741	32.8537	32.7145	4.26018	5.68084	5.71873	4.43777	4.40442	4.83298	4.2347	4.67269	4.65289
LOC107762350	8462	310	336	371	265	256	273	183	266	253	13.5555	12.566	14.7404	11.3423	9.66789	10.6875	12.2718	10.9926	10.333	1.60193	1.48499	1.74196	1.34038	1.14251	1.263	1.45022	1.29905	1.22111
LOC107762352	30847	26	37	33	35	40	29	81	172	154	1.13691	1.38376	1.31114	1.49804	1.51061	1.1353	5.43177	7.10797	6.28968	0.0368566	0.0448587	0.0425047	0.0485634	0.048971	0.0368042	0.176087	0.230427	0.203899
LOC107762353	1839	66	62	59	79	69	63	33	53	72	2.88601	2.31873	2.34417	3.38128	2.6058	2.46634	2.21294	2.19025	2.94063	1.56934	1.26086	1.2747	1.83865	1.41697	1.34113	1.20334	1.191	1.59904
LOC107762354	1530	12	16	14	18	16	10	8	13	5	0.52473	0.598382	0.556243	0.770418	0.604243	0.391483	0.536471	0.53723	0.20421	0.342961	0.391099	0.363557	0.503541	0.39493	0.255871	0.350635	0.351131	0.133471
LOC107762355	1825	41	34	38	34	28	34	26	28	21	1.79283	1.27156	1.5098	1.45523	1.05743	1.33104	1.74353	1.15711	0.857683	0.982371	0.696746	0.827289	0.797389	0.579411	0.729338	0.95536	0.634034	0.469963
LOC107762360	10157	6310	7562	6725	5366	5619	5977	2613	4386	4237	275.92	282.81	267.195	229.67	212.203	233.989	175.225	181.253	173.048	27.1655	27.8439	26.3065	22.612	20.8923	23.0372	17.2516	17.8452	17.0373
LOC107762362	20888	241	303	270	260	299	312	136	176	183	10.5383	11.3318	10.7275	11.1283	11.2918	12.2143	9.12001	7.27327	7.4741	0.504516	0.542505	0.513574	0.532759	0.540588	0.58475	0.436615	0.348203	0.357818
LOC107762363	5830	60	78	92	58	73	81	41	53	63	2.62365	2.91711	3.65531	2.48246	2.75686	3.17101	2.74941	2.19025	2.57305	0.450026	0.500362	0.626983	0.425808	0.472875	0.543912	0.471598	0.375685	0.441346
LOC107762368	3278	51	88	69	111	117	108	44	105	106	2.2301	3.2911	2.74148	4.75091	4.41853	4.22801	2.95059	4.33917	4.32926	0.680324	1.004	0.836328	1.44933	1.34793	1.28981	0.900119	1.32372	1.3207
LOC107762378	2429	78	137	122	94	119	107	55	101	86	3.41074	5.12364	4.84726	4.0233	4.49406	4.18886	3.68824	4.17387	3.51242	1.40418	2.10936	1.99558	1.65636	1.85017	1.72452	1.51842	1.71835	1.44603
LOC107762379	1145	4	4	3	2	2	0	0	0	2	0.17491	0.149595	0.119195	0.085602	0.0755304	0	0	0	0.0816841	0.15276	0.130651	0.1041	0.0747616	0.0659654	0	0	0	0.0713398
LOC107762381	5247	12	12	18	16	11	14	7	9	8	0.52473	0.448786	0.715169	0.684816	0.415417	0.548076	0.469412	0.371929	0.326736	0.100006	0.0855319	0.136301	0.130516	0.0791723	0.104455	0.089463	0.0708841	0.0622711
LOC107762382	3774	324	381	366	385	437	371	201	299	319	14.1677	14.249	14.5418	16.4784	16.5034	14.524	13.4788	12.3563	13.0286	3.75403	3.77556	3.85315	4.36629	4.37292	3.84844	3.5715	3.27406	3.4522
LOC107762384	4492	76	90	88	44	74	41	36	69	58	3.32329	3.3659	3.49638	1.88324	2.79463	1.60508	2.41412	2.85145	2.36884	0.739824	0.749309	0.778358	0.419244	0.622134	0.357319	0.537427	0.634785	0.527346
LOC107762385	11229	16	20	20	14	21	21	12	20	20	0.69964	0.747977	0.794633	0.599214	0.793069	0.822114	0.804707	0.826508	0.816841	0.0623065	0.0666112	0.0707661	0.0533631	0.0706269	0.0732134	0.0716633	0.0736048	0.0727439
LOC107762386	3236	40	39	37	37	28	20	14	29	18	1.7491	1.45855	1.47007	1.58364	1.05743	0.782965	0.938824	1.19844	0.735157	0.540513	0.450728	0.454286	0.489381	0.326769	0.241955	0.290119	0.370345	0.227181
LOC107762391	2325	16	18	11	20	22	17	3	6	3	0.69964	0.673179	0.437048	0.85602	0.830835	0.66552	0.201177	0.247952	0.122526	0.30092	0.289539	0.187978	0.368181	0.357348	0.286245	0.0865276	0.106646	0.0526994
LOC107762392	7274	60	104	89	68	82	91	42	57	69	2.62365	3.88948	3.53611	2.91047	3.09675	3.56249	2.81647	2.35555	2.8181	0.360689	0.53471	0.486131	0.400119	0.425728	0.489757	0.387197	0.323831	0.387421
LOC107762394	7866	203	205	215	201	224	242	82	124	158	8.87668	7.66676	8.5423	8.603	8.45941	9.47388	5.49883	5.12435	6.45305	1.12849	0.974671	1.08598	1.09369	1.07544	1.20441	0.699063	0.651456	0.820372
LOC107762396	8205	6	5	6	6	17	18	14	12	25	0.262365	0.186994	0.23839	0.256806	0.642008	0.704669	0.938824	0.495905	1.02105	0.0319762	0.0227903	0.0290542	0.0312987	0.078246	0.0858828	0.114421	0.0604393	0.124443
LOC107762397	2504	72	62	62	56	66	54	34	37	51	3.14838	2.31873	2.46336	2.39686	2.4925	2.11401	2.28	1.52904	2.08295	1.25734	0.92601	0.98377	0.957211	0.995409	0.844252	0.910544	0.610639	0.831847
LOC107762398	8057	24	17	29	22	22	35	10	28	15	1.04946	0.63578	1.15222	0.941622	0.830835	1.37019	0.670589	1.15711	0.612631	0.130254	0.0789103	0.143008	0.11687	0.10312	0.170062	0.0832306	0.143616	0.0760371
LOC107762400	3548	5	14	8	4	8	5	2	2	1	0.218637	0.523584	0.317853	0.171204	0.302122	0.195741	0.134118	0.0826508	0.0408421	0.0616227	0.147572	0.0895865	0.0482537	0.0851527	0.0551695	0.037801	0.023295	0.0115113
LOC107762404	4073	119	145	131	53	61	57	76	113	108	5.20357	5.42283	5.20484	2.26845	2.30368	2.23145	5.09648	4.66977	4.41094	1.27758	1.33141	1.27789	0.556949	0.565597	0.547864	1.25128	1.14652	1.08297
LOC107762407	7472	491	596	587	534	609	630	193	306	333	21.4702	22.2897	23.3225	22.8557	22.999	24.6634	12.9424	12.6456	13.6004	2.87342	2.9831	3.12131	3.05885	3.07803	3.30078	1.73212	1.69239	1.82018
LOC107762412	1287	75	84	69	79	95	78	40	69	53	3.27956	3.1415	2.74148	3.38128	3.58769	3.05356	2.68236	2.85145	2.16463	2.54822	2.44095	2.13013	2.62726	2.78764	2.37262	2.08419	2.21558	1.68192
LOC107762413	8532	67	55	59	45	57	52	30	58	54	2.92974	2.05694	2.34417	1.92605	2.15262	2.03571	2.01177	2.39687	2.20547	0.343383	0.241085	0.27475	0.225744	0.252299	0.238597	0.235791	0.280927	0.258494
LOC107762418	3729	116	102	84	39	52	45	16	34	13	5.07239	3.81468	3.33746	1.66924	1.96379	1.76167	1.07294	1.40506	0.530947	1.36025	1.02298	0.895	0.447637	0.526627	0.472425	0.287729	0.376794	0.142383
LOC107762420	8176	2461	2995	2579	1864	2021	2077	806	1382	1336	107.613	112.01	102.468	79.7811	76.3235	81.3109	54.0495	57.1117	54.565	13.1621	13.6998	12.5328	9.75796	9.33506	9.94508	6.61075	6.98529	6.6738
LOC107762423	8428	13	14	7	13	9	9	9	8	6	0.568457	0.523584	0.278121	0.556413	0.339887	0.352334	0.60353	0.330603	0.245052	0.0674487	0.0621243	0.0329997	0.0660196	0.0403283	0.0418052	0.0716101	0.0392268	0.029076
LOC107762424	11434	12	9	13	3	12	12	9	5	7	0.52473	0.33659	0.516511	0.128403	0.453182	0.469779	0.60353	0.206627	0.285894	0.0458921	0.0294376	0.0451733	0.0112299	0.0396346	0.0410862	0.0527838	0.0180713	0.0250039
LOC107762429	2436	64	66	48	68	47	48	30	75	66	2.79856	2.46832	1.90712	2.91047	1.77496	1.87912	2.01177	3.09941	2.69558	1.14883	1.01327	0.782889	1.19477	0.728639	0.771394	0.825848	1.27233	1.10656
LOC107762432	3344	9	15	9	18	24	15	8	20	12	0.393547	0.560983	0.357585	0.770418	0.906365	0.587224	0.536471	0.826508	0.490105	0.117688	0.167758	0.106933	0.230388	0.271042	0.175605	0.160428	0.247161	0.146562
LOC107762435	5295	87	87	98	69	60	52	51	72	71	3.80429	3.2537	3.8937	2.95327	2.26591	2.03571	3.42	2.97543	2.89979	0.718469	0.614485	0.735354	0.557747	0.427934	0.384459	0.645893	0.561932	0.547646
LOC107762442	2314	85	110	100	69	104	100	46	77	82	3.71684	4.11387	3.97316	2.95327	3.92758	3.91483	3.08471	3.18206	3.34905	1.60624	1.77782	1.71701	1.27626	1.69731	1.6918	1.33306	1.37513	1.4473
LOC107762447	12636	10	7	17	12	9	13	9	21	6	0.437275	0.261792	0.675438	0.513612	0.339887	0.508927	0.60353	0.867833	0.245052	0.0346055	0.0207179	0.0534534	0.0406467	0.0268983	0.040276	0.0477627	0.0686794	0.0193932
LOC107762449	3735	1473	1620	1482	1362	1400	1510	798	1321	1310	64.4106	60.5861	58.8823	58.295	52.8713	59.1139	53.513	54.5909	53.5031	17.2451	16.2212	15.765	15.6078	14.1556	15.827	14.3274	14.616	14.3248
LOC107762450	12417	267	313	336	269	294	292	140	195	220	11.6752	11.7058	13.3498	11.5135	11.103	11.4313	9.38824	8.05845	8.98525	0.940262	0.942727	1.07512	0.927235	0.894175	0.920616	0.75608	0.648986	0.723625
LOC107762451	6900	7	6	9	2	8	6	10	7	4	0.306092	0.224393	0.357585	0.085602	0.302122	0.23489	0.670589	0.289278	0.163368	0.0443612	0.0325207	0.0518239	0.0124061	0.0437857	0.034042	0.0971868	0.0419243	0.0236766
LOC107762452	5671	5	9	14	3	4	6	1	3	5	0.218637	0.33659	0.556243	0.128403	0.151061	0.23489	0.0670589	0.123976	0.20421	0.0385536	0.0593528	0.0980855	0.022642	0.0266374	0.0414194	0.0118249	0.0218614	0.0360096
LOC107762453	8653	8408	10896	10484	9057	10400	10639	6322	10506	10903	367.661	407.498	416.546	387.649	392.758	416.498	423.946	434.165	445.301	42.4894	47.0932	48.139	44.7993	45.3898	48.1334	48.9941	50.175	51.462
LOC107762457	8442	89	107	97	107	91	98	22	38	43	3.89175	4.00168	3.85397	4.57971	3.43663	3.83653	1.4753	1.57037	1.75621	0.460998	0.47402	0.456523	0.542491	0.407088	0.454457	0.174757	0.186018	0.208032
LOC107762463	7253	58	45	64	34	49	44	6	20	33	2.53619	1.68295	2.54282	1.45523	1.8505	1.72252	0.402353	0.826508	1.34779	0.349675	0.232035	0.350589	0.200639	0.255135	0.237491	0.0554741	0.113954	0.185825
LOC107762464	3434	34	45	38	22	30	27	27	64	65	1.48673	1.68295	1.5098	0.941622	1.13296	1.057	1.81059	2.64483	2.65473	0.432945	0.490084	0.439663	0.274206	0.329923	0.307805	0.527254	0.770188	0.773073
LOC107762466	19520	513	644	592	551	706	617	292	507	476	22.4322	24.0849	23.5211	23.5834	26.6622	24.1545	19.5812	20.952	19.4408	1.14919	1.23386	1.20498	1.20816	1.36589	1.23742	1.00314	1.07336	0.995944
LOC107762467	9602	27	24	33	14	24	34	11	11	18	1.18064	0.897572	1.31114	0.599214	0.906365	1.33104	0.737648	0.454579	0.735157	0.122958	0.0934776	0.136549	0.0624051	0.0943933	0.138621	0.0768223	0.0473422	0.0765629
LOC107762468	4370	8838	9992	8880	9128	9748	9038	4984	8466	8486	386.464	373.689	352.817	390.688	368.135	353.822	334.222	349.861	346.586	88.4356	85.5124	80.7361	89.4022	84.2415	80.9661	76.4809	80.0597	79.3102
LOC107762470	1505	135	145	127	104	116	96	60	115	107	5.90321	5.42283	5.04592	4.45131	4.38076	3.75823	4.02353	4.75242	4.3701	3.9224	3.60321	3.35277	2.95768	2.91081	2.49716	2.67344	3.15775	2.90372
LOC107762476	7857	227	224	194	224	255	231	77	172	205	9.92614	8.37734	7.70794	9.58743	9.63013	9.04325	5.16353	7.10797	8.37262	1.26335	1.06623	0.981028	1.22024	1.22567	1.15098	0.657189	0.904667	1.06563
LOC107762482	2052	11	3	3	6	6	7	1	4	1	0.481002	0.112197	0.119195	0.256806	0.226591	0.274038	0.0670589	0.165302	0.0408421	0.234407	0.0546767	0.0580872	0.125149	0.110425	0.133547	0.0326798	0.0805563	0.0199035
LOC107762486	6180	679	752	669	329	367	382	227	392	333	29.691	28.1239	26.5805	14.0815	13.8598	14.9546	15.2224	16.1996	13.6004	4.80436	4.5508	4.30105	2.27857	2.24269	2.41984	2.46317	2.62129	2.20071
LOC107762492	2756	8	9	12	7	9	9	2	3	5	0.34982	0.33659	0.47678	0.299607	0.339887	0.352334	0.134118	0.123976	0.20421	0.12693	0.12213	0.172997	0.108711	0.123326	0.127843	0.0486639	0.0449841	0.0740966
LOC107762499	5234	364	376	357	309	412	404	255	411	354	15.9168	14.062	14.1842	13.2255	15.5593	15.8159	17.1	16.9847	14.4581	3.04104	2.68666	2.71001	2.52685	2.97273	3.02176	3.2671	3.24508	2.76234
LOC107762500	2240	124	130	138	146	165	150	84	126	133	5.42221	4.86185	5.48296	6.24895	6.23126	5.87224	5.63295	5.207	5.43199	2.42063	2.17047	2.44775	2.78971	2.78181	2.62154	2.51471	2.32455	2.425
LOC107762501	396	24	33	42	42	33	36	25	25	30	1.04946	1.23416	1.66873	1.79764	1.24625	1.40934	1.67647	1.03314	1.22526	2.65015	3.11657	4.21396	4.5395	3.1471	3.55893	4.23352	2.60893	3.0941
LOC107762502	7964	135	174	171	164	170	171	104	124	140	5.90321	6.5074	6.79411	7.01937	6.42008	6.69435	6.97412	5.12435	5.71789	0.741237	0.817102	0.853102	0.881387	0.806138	0.840577	0.875706	0.643439	0.717967
LOC107762503	1686	14	32	25	21	33	31	5	5	6	0.612185	1.19676	0.993291	0.898821	1.24625	1.2136	0.335294	0.206627	0.245052	0.363099	0.709824	0.58914	0.533109	0.739177	0.719808	0.19887	0.122555	0.145345
LOC107762504	5709	42	61	44	42	64	57	40	45	43	1.83655	2.28133	1.74819	1.79764	2.41697	2.23145	2.68236	1.85964	1.75621	0.321695	0.399602	0.306217	0.314879	0.423362	0.390865	0.469847	0.325739	0.307621
LOC107762508	1230	26	31	17	28	25	22	18	37	32	1.13691	1.15936	0.675438	1.19843	0.94413	0.861262	1.20706	1.52904	1.30695	0.924321	0.942573	0.549136	0.974332	0.767585	0.700213	0.98135	1.24312	1.06256
LOC107762511	6749	48	60	44	71	60	70	21	24	29	2.09892	2.24393	1.74819	3.03887	2.26591	2.74038	1.40824	0.99181	1.18442	0.310997	0.332483	0.25903	0.45027	0.33574	0.406042	0.208659	0.146957	0.175496
LOC107762516	13762	11	5	7	2	6	4	1	7	6	0.481002	0.186994	0.278121	0.085602	0.226591	0.156593	0.0670589	0.289278	0.245052	0.0349515	0.0135877	0.0202094	0.00622017	0.016465	0.0113787	0.00487276	0.02102	0.0178064
LOC107762520	1634	212	229	190	140	142	136	35	73	101	9.27023	8.56434	7.54901	5.99214	5.36266	5.32416	2.34706	3.01675	4.12505	5.67333	5.24133	4.61996	3.66716	3.28192	3.25836	1.43639	1.84624	2.52451
LOC107762521	3329	13	14	19	16	12	11	1649	3040	2797	0.568457	0.523584	0.754901	0.684816	0.453182	0.430631	110.58	125.629	114.235	0.170759	0.15728	0.226765	0.205712	0.136132	0.129357	33.2172	37.7378	34.3152
LOC107762524	9845	132	152	157	134	131	129	59	99	62	5.77203	5.68462	6.23787	5.73534	4.94724	5.05013	3.95647	4.09121	2.53221	0.58629	0.577412	0.633607	0.582563	0.502513	0.512964	0.401877	0.415563	0.257207
LOC107762525	10170	241	277	267	220	219	205	144	224	217	10.5383	10.3595	10.6083	9.41622	8.27058	8.02539	9.65648	9.25689	8.86273	1.03622	1.01863	1.0431	0.925882	0.813233	0.789124	0.949506	0.910215	0.871458
LOC107762526	5359	19	14	6	16	18	9	10	8	12	0.830822	0.523584	0.23839	0.684816	0.679774	0.352334	0.670589	0.330603	0.490105	0.155033	0.0977018	0.044484	0.127788	0.126847	0.0657463	0.125133	0.0616912	0.0914545
LOC107762528	14443	1006	1136	1204	1264	1387	1283	608	928	948	43.9899	42.4851	47.8369	54.1005	52.3803	50.2272	40.7718	38.35	38.7183	3.04576	2.94157	3.31212	3.74579	3.62669	3.47762	2.82295	2.65526	2.68076
LOC107762529	4011	17	15	14	10	13	10	5	7	9	0.743367	0.560983	0.556243	0.42801	0.490948	0.391483	0.335294	0.289278	0.367579	0.185332	0.139861	0.138679	0.106709	0.1224	0.0976023	0.0835937	0.0721211	0.0916426
LOC107762534	6289	12	11	16	24	18	19	4	8	6	0.52473	0.411387	0.635706	1.02722	0.679774	0.743817	0.268236	0.330603	0.245052	0.0834361	0.0654138	0.101082	0.163337	0.108089	0.118273	0.0426515	0.0525685	0.0389652
LOC107762536	1414	11	11	9	7	8	10	7	6	6	0.481002	0.411387	0.357585	0.299607	0.302122	0.391483	0.469412	0.247952	0.245052	0.340171	0.290939	0.252889	0.211886	0.213665	0.276862	0.331975	0.175355	0.173304
LOC107762541	7444	461	557	492	321	392	439	207	249	304	20.1584	20.8312	19.548	13.7391	14.804	17.1861	13.8812	10.29	12.416	2.708	2.79838	2.626	1.84566	1.98871	2.30872	1.86475	1.38232	1.66792
LOC107762543	3689	30	22	24	33	33	23	15	25	19	1.31182	0.822775	0.953559	1.41243	1.24625	0.90041	1.00588	1.03314	0.775999	0.355604	0.223035	0.258487	0.382877	0.337829	0.24408	0.272671	0.280058	0.210355
LOC107762560	5340	5	10	3	10	7	5	10	10	12	0.218637	0.373988	0.119195	0.42801	0.264356	0.195741	0.670589	0.413254	0.490105	0.0409433	0.0700353	0.0223211	0.0801517	0.049505	0.0366557	0.125578	0.0773884	0.0917799
LOC107762564	11183	70	73	94	82	97	101	58	85	82	3.06092	2.73012	3.73477	3.50968	3.66322	3.95397	3.88942	3.51266	3.34905	0.273712	0.244131	0.333969	0.313841	0.327571	0.35357	0.347797	0.314107	0.299477
LOC107762565	1476	272	210	204	209	220	214	109	162	174	11.8939	7.85376	8.10525	8.94541	8.30835	8.37773	7.30942	6.69472	7.10652	8.05818	5.32097	5.49136	6.06058	5.62896	5.67597	4.95218	4.53571	4.81471
LOC107762570	6294	71	79	69	70	75	64	48	71	75	3.10465	2.95451	2.74148	2.99607	2.83239	2.50549	3.21883	2.9341	3.06315	0.493272	0.469417	0.435571	0.47602	0.450014	0.398076	0.511412	0.466175	0.486679
LOC107762572	2614	1639	1870	1745	1642	1720	1767	829	1268	1323	71.6694	69.9358	69.3317	70.2793	64.9562	69.175	55.5918	52.4006	54.034	27.4175	26.7543	26.5232	26.8857	24.8493	26.4633	21.267	20.0461	20.671
LOC107762574	5669	8	10	11	9	8	10	6	7	4	0.34982	0.373988	0.437048	0.385209	0.302122	0.391483	0.402353	0.289278	0.163368	0.0617075	0.0659708	0.0770944	0.0679501	0.0532936	0.0690567	0.0709743	0.051028	0.0288178
LOC107762577	6570	13	11	15	8	10	8	11	6	14	0.568457	0.411387	0.595974	0.342408	0.377652	0.313186	0.737648	0.247952	0.571789	0.0865232	0.062616	0.0907115	0.0521169	0.0574813	0.0476691	0.112275	0.0377401	0.0870303
LOC107762579	3481	2974	3435	2894	2905	3308	3149	2138	3569	3556	130.046	128.465	114.983	124.337	124.927	123.278	143.372	147.49	145.234	37.3587	36.9046	33.0317	35.7187	35.8883	35.4145	41.187	42.3701	41.722
LOC107762582	1046	9	9	4	2	4	8	3	3	7	0.393547	0.33659	0.158927	0.085602	0.151061	0.313186	0.201177	0.123976	0.285894	0.37624	0.321787	0.151937	0.0818375	0.144418	0.299413	0.19233	0.118524	0.273322
LOC107762583	16654	33	50	43	30	25	54	31	47	32	1.44301	1.86994	1.70846	1.28403	0.94413	2.11401	2.07883	1.94229	1.30695	0.0866463	0.112282	0.102586	0.0771004	0.0566909	0.126937	0.124824	0.116626	0.0784764
LOC107762584	2188	19	24	21	24	31	24	14	11	15	0.830822	0.897572	0.834364	1.02722	1.17072	0.939558	0.938824	0.454579	0.612631	0.379718	0.410225	0.381336	0.469481	0.535065	0.429414	0.429079	0.20776	0.279996
LOC107762585	5358	207	215	241	149	162	161	194	303	304	9.05159	8.04075	9.57532	6.37735	6.11796	6.30287	13.0094	12.5216	12.416	1.68936	1.5007	1.78711	1.19025	1.14184	1.17635	2.42804	2.33699	2.31728
LOC107762587	6581	76	56	63	67	60	56	26	62	48	3.32329	2.09434	2.50309	2.86767	2.26591	2.1923	1.74353	2.56217	1.96042	0.504982	0.31824	0.380351	0.43575	0.344311	0.333126	0.264934	0.389329	0.297891
LOC107762593	13495	166	238	182	167	156	172	75	133	110	7.25876	8.90093	7.23116	7.14777	5.89137	6.7335	5.02942	5.49628	4.49263	0.537885	0.659572	0.53584	0.529661	0.43656	0.498963	0.372687	0.407283	0.33291
LOC107762595	7536	550	599	567	308	337	362	123	213	193	24.0501	22.4019	22.5278	13.1827	12.7269	14.1717	8.24824	8.80231	7.88252	3.19136	2.97265	2.98936	1.7493	1.68881	1.88053	1.09451	1.16803	1.04598
LOC107762597	9966	34	37	27	35	32	35	17	13	22	1.48673	1.38376	1.07275	1.49804	1.20849	1.37019	1.14	0.53723	0.898525	0.149181	0.138848	0.107641	0.150315	0.121261	0.137486	0.114389	0.0539063	0.0901591
LOC107762602	1412	14	17	28	5	8	12	20	25	33	0.612185	0.63578	1.11249	0.214005	0.302122	0.469779	1.34118	1.03314	1.34779	0.433559	0.450269	0.787879	0.151562	0.213967	0.332705	0.949843	0.731682	0.954524
LOC107762603	1121	4	10	8	5	6	4	6	9	20	0.17491	0.373988	0.317853	0.214005	0.226591	0.156593	0.402353	0.371929	0.816841	0.15603	0.33362	0.283544	0.190905	0.202133	0.139691	0.358924	0.331783	0.728672
LOC107762607	1655	19	20	10	9	18	9	9	8	12	0.830822	0.747977	0.397316	0.385209	0.679774	0.352334	0.60353	0.330603	0.490105	0.502007	0.45195	0.24007	0.232755	0.410739	0.212891	0.364671	0.19976	0.296136
LOC107762612	2979	12	14	14	9	8	6	6	10	8	0.52473	0.523584	0.556243	0.385209	0.302122	0.23489	0.402353	0.413254	0.326736	0.176143	0.175758	0.186721	0.129308	0.101417	0.0788485	0.135063	0.138722	0.10968
LOC107762614	3482	47007	55620	54696	55321	64650	63372	38148	59902	59625	2055.5	2080.12	2173.16	2367.79	2441.52	2480.9	2558.16	2475.47	2435.21	590.321	597.393	624.113	680.01	701.183	712.494	734.682	710.935	699.37
LOC107762617	17430	3	5	5	5	3	15	2	6	10	0.131182	0.186994	0.198658	0.214005	0.113296	0.587224	0.134118	0.247952	0.408421	0.00752625	0.0107283	0.0113975	0.012278	0.00650004	0.0336904	0.00769465	0.0142256	0.023432
LOC107762620	2092	40	36	37	34	32	25	17	22	24	1.7491	1.34636	1.47007	1.45523	1.20849	0.978707	1.14	0.909159	0.980209	0.83609	0.643575	0.70271	0.695619	0.57767	0.467833	0.544934	0.434588	0.468551
LOC107762621	2879	85	87	97	45	64	66	37	29	41	3.71684	3.2537	3.85397	1.92605	2.41697	2.58379	2.48118	1.19844	1.67452	1.29102	1.13015	1.33865	0.668998	0.839518	0.897459	0.86182	0.416268	0.581634
LOC107762623	1397	23	25	23	14	15	29	13	19	18	1.00573	0.934971	0.913827	0.599214	0.566478	1.1353	0.871766	0.785183	0.735157	0.719923	0.669271	0.654136	0.428929	0.405496	0.81267	0.624027	0.562049	0.52624
LOC107762625	3358	40	39	33	32	26	24	26	43	30	1.7491	1.45855	1.31114	1.36963	0.981895	0.939558	1.74353	1.77699	1.22526	0.520875	0.434352	0.390454	0.407871	0.292405	0.279797	0.519217	0.529182	0.364878
LOC107762627	5616	246	261	215	216	236	240	120	174	189	10.757	9.7611	8.5423	9.24502	8.91259	9.39558	8.04707	7.19062	7.71915	1.91541	1.73809	1.52106	1.64619	1.587	1.673	1.43288	1.28038	1.37449
LOC107762628	10665	37	42	51	39	55	41	29	37	48	1.61792	1.57075	2.02631	1.66924	2.07709	1.60508	1.94471	1.52904	1.96042	0.151703	0.147281	0.189997	0.156516	0.194757	0.1505	0.182345	0.14337	0.183818
LOC107762631	13420	298	374	309	273	327	325	137	169	201	13.0308	13.9872	12.2771	11.6847	12.3492	12.7232	9.18707	6.98399	8.20925	0.970998	1.04226	0.914834	0.870691	0.92021	0.948076	0.68458	0.520417	0.611718
LOC107762632	1482	79	86	116	86	76	83	27	65	54	3.45447	3.2163	4.60887	3.68089	2.87016	3.24931	1.81059	2.68615	2.20547	2.33095	2.17024	3.1099	2.48373	1.93668	2.19251	1.22172	1.81252	1.48817
LOC107762635	8865	9	15	8	11	9	11	3	6	8	0.393547	0.560983	0.317853	0.470811	0.339887	0.430631	0.201177	0.247952	0.326736	0.0443934	0.0632806	0.0358548	0.053109	0.0383403	0.0485765	0.0226934	0.0279698	0.0368569
LOC107762636	13818	23	26	27	22	25	29	12	21	16	1.00573	0.97237	1.07275	0.941622	0.94413	1.1353	0.804707	0.867833	0.653473	0.0727842	0.0703698	0.0776345	0.0681446	0.0683261	0.0821609	0.0582361	0.0628046	0.0472914
LOC107762638	12246	1485	1886	1821	1619	1794	1831	986	1617	1693	64.9353	70.5342	72.3513	69.2948	67.7508	71.6805	66.1201	66.8232	69.1456	5.30257	5.75978	5.90816	5.65857	5.53248	5.85338	5.39932	5.45673	5.64638
LOC107762639	3922	364	468	466	445	462	443	332	497	442	15.9168	17.5027	18.5149	19.0464	17.4475	17.3427	22.2636	20.5387	18.0522	4.05834	4.46269	4.72079	4.85631	4.44863	4.4219	5.67658	5.2368	4.6028
LOC107762644	983	33	30	23	37	25	32	14	29	21	1.44301	1.12197	0.913827	1.58364	0.94413	1.25274	0.938824	1.19844	0.857683	1.46796	1.14137	0.929631	1.61102	0.960458	1.27441	0.95506	1.21916	0.872516
LOC107762647	1765	439	443	436	376	380	406	182	257	263	19.1964	16.5677	17.323	16.0932	14.3508	15.8942	12.2047	10.6206	10.7415	10.8761	9.38679	9.81472	9.11795	8.13075	9.00521	6.91485	6.01735	6.08581
LOC107762650	578	17	11	16	10	9	8	5	13	9	0.743367	0.411387	0.635706	0.42801	0.339887	0.313186	0.335294	0.53723	0.367579	1.2861	0.711743	1.09984	0.740502	0.58804	0.541844	0.580094	0.929464	0.635949
LOC107762653	844	1	1	1	1	3	4	702	1141	1086	0.0437275	0.0373988	0.0397316	0.042801	0.113296	0.156593	47.0753	47.1523	44.3545	0.0518098	0.0443114	0.0470754	0.0507121	0.134237	0.185537	55.7765	55.8676	52.5527
LOC107762655	682	47	52	38	26	29	27	21	24	40	2.05519	1.94474	1.5098	1.11283	1.09519	1.057	1.40824	0.99181	1.63368	3.01348	2.85152	2.21379	1.63171	1.60585	1.54986	2.06486	1.45427	2.39543
LOC107762659	4836	48	54	44	59	52	52	22	33	39	2.09892	2.01954	1.74819	2.52526	1.96379	2.03571	1.4753	1.36374	1.59284	0.43402	0.417605	0.361495	0.522179	0.406077	0.420949	0.305065	0.281997	0.329371
LOC107762661	6061	18	11	19	10	17	15	5	8	5	0.787095	0.411387	0.754901	0.42801	0.642008	0.587224	0.335294	0.330603	0.20421	0.129862	0.0678745	0.124551	0.0706171	0.105925	0.0968857	0.05532	0.054546	0.0336925
LOC107762663	5130	289	284	313	218	264	259	139	201	198	12.6372	10.6213	12.436	9.33062	9.97001	10.1394	9.32119	8.30641	8.08673	2.4634	2.07042	2.42417	1.81883	1.94347	1.97649	1.817	1.61918	1.57636
LOC107762664	1520	4	3	2	7	12	5	3	4	14	0.17491	0.112197	0.0794633	0.299607	0.453182	0.195741	0.201177	0.165302	0.571789	0.115072	0.0738135	0.0522785	0.19711	0.298146	0.128777	0.132353	0.108751	0.376177
LOC107762669	3205	170	151	157	137	153	148	59	73	72	7.43367	5.64723	6.23787	5.86374	5.77808	5.79394	3.95647	3.01675	2.94063	2.3194	1.762	1.94629	1.82956	1.80283	1.80778	1.23447	0.941265	0.917513
LOC107762673	5616	99	119	133	100	101	113	52	64	65	4.32902	4.45046	5.28431	4.2801	3.81429	4.42375	3.48706	2.64483	2.65473	0.770837	0.792461	0.940938	0.762126	0.679182	0.787705	0.620916	0.470945	0.472709
LOC107762679	10422	11	23	22	16	17	24	11	11	6	0.481002	0.860173	0.874096	0.684816	0.642008	0.939558	0.737648	0.454579	0.245052	0.0461526	0.0825344	0.0838703	0.0657087	0.0616013	0.0901514	0.0707779	0.0436173	0.023513
LOC107762680	2677	24	21	15	24	20	22	12	20	24	1.04946	0.785376	0.595974	1.02722	0.755304	0.861262	0.804707	0.826508	0.980209	0.392028	0.293379	0.222628	0.383722	0.282146	0.321726	0.3006	0.308744	0.36616
LOC107762684	688	26	18	29	23	21	31	11	9	10	1.13691	0.673179	1.15222	0.984423	0.793069	1.2136	0.737648	0.371929	0.408421	1.65249	0.978458	1.67473	1.43085	1.15272	1.76395	1.07216	0.540594	0.593635
LOC107762685	1851	7	8	7	7	5	5	2	4	5	0.306092	0.299191	0.278121	0.299607	0.188826	0.195741	0.134118	0.165302	0.20421	0.165366	0.161637	0.150255	0.161862	0.102013	0.105749	0.0724569	0.0893039	0.110324
LOC107762686	515	0	2	0	1	0	0	176	359	311	0	0.0747977	0	0.042801	0	0	11.8024	14.8358	12.7019	0	0.145238	0	0.0831088	0	0	22.9172	28.8074	24.6638
LOC107762687	10696	18	13	13	14	15	18	5	11	14	0.787095	0.486185	0.516511	0.599214	0.566478	0.704669	0.335294	0.454579	0.571789	0.0735878	0.0454548	0.0482901	0.0560223	0.0529617	0.0658815	0.0313476	0.0424999	0.0534582
LOC107762688	2604	1	3	5	6	11	3	3	6	0	0.0437275	0.112197	0.198658	0.256806	0.415417	0.117445	0.201177	0.247952	0	0.0167924	0.0430862	0.0762896	0.0986198	0.15953	0.0451017	0.0772568	0.0952198	0
LOC107762691	2116	46	35	32	25	26	22	9	27	23	2.01146	1.30896	1.27141	1.07003	0.981895	0.861262	0.60353	1.11579	0.939367	0.950598	0.618601	0.600856	0.505683	0.464034	0.407024	0.285222	0.527309	0.443935
LOC107762692	3670	189	151	141	116	112	115	55	104	76	8.2645	5.64723	5.60216	4.96492	4.2297	4.50205	3.68824	4.29784	3.104	2.25191	1.53875	1.52647	1.35284	1.15251	1.22672	1.00497	1.17107	0.845776
LOC107762695	2090	300	385	401	328	389	396	198	321	335	13.1182	14.3986	15.9324	14.0387	14.6907	15.5027	13.2777	13.2655	13.6821	6.27667	6.88926	7.62315	6.7171	7.02903	7.41757	6.35295	6.34711	6.54645
LOC107762697	716	769	887	715	568	498	481	155	256	272	33.6264	33.1728	28.4081	24.311	18.8071	18.8303	10.3941	10.5793	11.109	46.9643	46.3307	39.6761	33.9539	26.2669	26.2993	14.5169	14.7756	15.5154
LOC107762700	9526	15	9	17	14	10	7	10	8	8	0.655912	0.33659	0.675438	0.599214	0.377652	0.274038	0.670589	0.330603	0.326736	0.068855	0.0353338	0.0709046	0.062903	0.0396443	0.0287674	0.0703956	0.0347054	0.0342994
LOC107762701	4503	9	7	16	7	9	7	17	42	47	0.393547	0.261792	0.635706	0.299607	0.339887	0.274038	1.14	1.73567	1.91958	0.0873967	0.0581372	0.141174	0.066535	0.0754801	0.0608567	0.253165	0.385447	0.426288
LOC107762705	3453	8	12	9	4	10	12	7	9	10	0.34982	0.448786	0.357585	0.171204	0.377652	0.469779	0.469412	0.371929	0.408421	0.101309	0.12997	0.103558	0.0495812	0.109369	0.13605	0.135943	0.107712	0.11828
LOC107762714	4640	13	13	19	14	8	11	3	10	5	0.568457	0.486185	0.754901	0.599214	0.302122	0.430631	0.201177	0.413254	0.20421	0.122512	0.104781	0.162694	0.129141	0.0651124	0.0928084	0.043357	0.0890634	0.0440108
LOC107762715	3233	30	43	36	25	38	26	22	22	33	1.31182	1.60815	1.43034	1.07003	1.43508	1.01785	1.4753	0.909159	1.34779	0.405761	0.497417	0.442418	0.33097	0.443884	0.314833	0.456324	0.281212	0.416885
LOC107762722	8906	147	197	160	235	270	240	150	213	230	6.42794	7.36757	6.35706	10.0582	10.1966	9.39558	10.0588	8.80231	9.39367	0.721754	0.827259	0.713795	1.12938	1.14491	1.05497	1.12944	0.988357	1.05476
LOC107762726	2305	29	22	23	31	35	36	8	18	13	1.2681	0.822775	0.913827	1.32683	1.32178	1.40934	0.536471	0.743857	0.530947	0.550151	0.356952	0.396454	0.575632	0.573441	0.611426	0.232742	0.322715	0.230346
LOC107762733	9397	973	1089	1056	947	966	976	391	536	606	42.5468	40.7273	41.9566	40.5326	36.4812	38.2087	26.22	22.1504	24.7503	4.52771	4.33408	4.46489	4.31335	3.88222	4.06605	2.79025	2.35718	2.63385
LOC107762736	4223	17	27	17	25	33	19	14	23	20	0.743367	1.00977	0.675438	1.07003	1.24625	0.743817	0.938824	0.950484	0.816841	0.176028	0.239112	0.159943	0.25338	0.295111	0.176135	0.222312	0.225073	0.193427
LOC107762737	11308	33	50	49	33	35	43	21	41	36	1.44301	1.86994	1.94685	1.41243	1.32178	1.68338	1.40824	1.69434	1.47031	0.127609	0.165365	0.172166	0.124906	0.116889	0.148866	0.124535	0.149836	0.130024
LOC107762738	6940	71	71	76	93	99	81	35	56	55	3.10465	2.65532	3.0196	3.98049	3.73876	3.17101	2.34706	2.31422	2.24631	0.447356	0.382611	0.435101	0.573558	0.538726	0.456918	0.338193	0.333461	0.323676
LOC107762740	2411	58	68	77	51	56	58	30	57	55	2.53619	2.54312	3.05934	2.18285	2.11485	2.2706	2.01177	2.35555	2.24631	1.05193	1.0548	1.26891	0.905372	0.877168	0.941767	0.834412	0.977	0.931694
LOC107762742	15114	8	21	13	7	6	14	4	9	15	0.34982	0.785376	0.516511	0.299607	0.226591	0.548076	0.268236	0.371929	0.612631	0.0231454	0.0519635	0.0341744	0.0198231	0.0149921	0.0362628	0.0177475	0.0246082	0.040534
LOC107762743	1293	531	531	470	378	496	362	232	458	480	23.2193	19.8588	18.6739	16.1788	18.7315	14.1717	15.5577	18.927	19.6042	17.9577	15.3587	14.4423	12.5126	14.4869	10.9603	12.0322	14.6381	15.1618
LOC107762744	4399	51	43	53	58	55	69	19	39	27	2.2301	1.60815	2.10578	2.48246	2.07709	2.70123	1.27412	1.61169	1.10274	0.506957	0.365572	0.478694	0.564323	0.472172	0.614056	0.289638	0.366377	0.250679
LOC107762747	1207	231	194	132	127	119	83	31	89	100	10.101	7.25538	5.24457	5.43573	4.49406	3.24931	2.07883	3.67796	4.08421	8.36872	6.01108	4.34513	4.5035	3.72333	2.69205	1.72231	3.04719	3.38377
LOC107762748	10046	56	48	64	55	92	69	42	49	42	2.44874	1.79514	2.54282	2.35406	3.4744	2.70123	2.81647	2.02494	1.71537	0.243753	0.178692	0.253118	0.234328	0.345849	0.268886	0.280358	0.201567	0.170751
LOC107762754	6663	20	33	28	15	22	27	8	25	21	0.87455	1.23416	1.11249	0.642015	0.830835	1.057	0.536471	1.03314	0.857683	0.131255	0.185226	0.166965	0.0963553	0.124694	0.158638	0.080515	0.155056	0.128723
LOC107762755	2858	80	83	59	56	89	74	44	93	85	3.4982	3.1041	2.34417	2.39686	3.3611	2.89697	2.95059	3.84326	3.47158	1.224	1.08611	0.820212	0.838648	1.17603	1.01364	1.0324	1.34474	1.21469
LOC107762757	1565	7	7	7	12	10	2	9	6	10	0.306092	0.261792	0.278121	0.513612	0.377652	0.0782965	0.60353	0.247952	0.408421	0.195586	0.167279	0.177713	0.328187	0.241311	0.0500297	0.385642	0.158436	0.260972
LOC107762758	10109	3	7	7	15	5	9	6	7	13	0.131182	0.261792	0.278121	0.642015	0.188826	0.352334	0.402353	0.289278	0.530947	0.0129768	0.0258969	0.0275123	0.0635093	0.018679	0.0348535	0.0398015	0.0286159	0.0525222
LOC107762761	2581	5	6	7	6	6	9	30	56	44	0.218637	0.224393	0.278121	0.256806	0.226591	0.352334	2.01177	2.31422	1.79705	0.0847104	0.0869404	0.107757	0.0994987	0.087792	0.136511	0.779452	0.896638	0.696261
LOC107762762	1795	194	200	148	187	186	163	85	221	176	8.48313	7.47977	5.88028	8.00379	7.02433	6.38117	5.70001	9.13291	7.1882	4.72598	4.167	3.27592	4.45894	3.91327	3.55497	3.17549	5.08797	4.00457
LOC107762765	4409	58	67	67	46	54	56	21	50	39	2.53619	2.50572	2.66202	1.96885	2.03932	2.1923	1.40824	2.06627	1.59284	0.575231	0.56832	0.603769	0.446552	0.462536	0.497234	0.3194	0.468648	0.36127
LOC107762769	1660	7	6	7	11	2	7	0	4	2	0.306092	0.224393	0.278121	0.470811	0.0755304	0.274038	0	0.165302	0.0816841	0.184393	0.135177	0.167543	0.283621	0.0455002	0.165083	0	0.0995793	0.0492073
LOC107762770	3051	41	41	42	43	55	45	28	40	45	1.79283	1.53335	1.66873	1.84044	2.07709	1.76167	1.87765	1.65302	1.83789	0.587619	0.502574	0.546945	0.603226	0.680789	0.577408	0.615421	0.541795	0.60239
LOC107762771	2438	1	1	0	0	1	1	31	75	48	0.0437275	0.0373988	0	0	0.0377652	0.0391483	2.07883	3.09941	1.96042	0.0179358	0.01534	0	0	0.0154902	0.0160575	0.852677	1.27129	0.804109
LOC107762773	3265	8	12	15	13	10	4	5	11	13	0.34982	0.448786	0.595974	0.556413	0.377652	0.156593	0.335294	0.454579	0.530947	0.107142	0.137454	0.182534	0.170418	0.115667	0.0479611	0.102694	0.139228	0.162618
LOC107762774	4379	31	34	25	34	26	18	7	13	22	1.35555	1.27156	0.993291	1.45523	0.981895	0.704669	0.469412	0.53723	0.898525	0.309557	0.290377	0.22683	0.332321	0.224228	0.16092	0.107196	0.122683	0.20519
LOC107762776	2407	666	687	733	708	696	729	346	513	509	29.1225	25.693	29.1233	30.3031	26.2846	28.5391	23.2024	21.1999	20.7886	12.0991	10.6743	12.0994	12.5896	10.9201	11.8567	9.63954	8.80762	8.63673
LOC107762787	5856	9	5	4	7	6	9	2	11	4	0.393547	0.186994	0.158927	0.299607	0.226591	0.352334	0.134118	0.454579	0.163368	0.0672041	0.0319321	0.0271391	0.0511624	0.0386939	0.0601664	0.0229026	0.0776263	0.0278976
LOC107762788	5178	9	13	9	11	19	10	10	14	13	0.393547	0.486185	0.357585	0.470811	0.717539	0.391483	0.670589	0.578556	0.530947	0.0760037	0.0938944	0.0690584	0.0909253	0.138575	0.075605	0.129507	0.111733	0.102539
LOC107762790	5023	5	8	15	10	9	11	4	5	9	0.218637	0.299191	0.595974	0.42801	0.339887	0.430631	0.268236	0.206627	0.367579	0.0435273	0.0595642	0.118649	0.0852101	0.0676661	0.0857318	0.0534015	0.0411362	0.0731791
LOC107762794	5000	6	7	4	8	9	3	7	11	10	0.262365	0.261792	0.158927	0.342408	0.339887	0.117445	0.469412	0.454579	0.408421	0.052473	0.0523584	0.0317853	0.0684816	0.0679774	0.023489	0.0938824	0.0909159	0.0816841
LOC107762795	3631	9	15	8	4	9	5	6	9	7	0.393547	0.560983	0.317853	0.171204	0.339887	0.195741	0.402353	0.371929	0.285894	0.108385	0.154498	0.0875387	0.0471507	0.093607	0.0539084	0.110811	0.102431	0.0787371
LOC107762801	5703	161	176	177	104	100	125	50	77	83	7.04013	6.5822	7.0325	4.45131	3.77652	4.89353	3.35294	3.18206	3.38989	1.23446	1.15416	1.23312	0.78052	0.662199	0.858063	0.587926	0.557962	0.594405
LOC107762804	4373	15	13	14	10	10	8	4	9	4	0.655912	0.486185	0.556243	0.42801	0.377652	0.313186	0.268236	0.371929	0.163368	0.149991	0.111179	0.127199	0.0978756	0.0863599	0.0716181	0.061339	0.0850511	0.0373584
LOC107762805	1630	41	49	55	41	46	42	14	24	41	1.79283	1.83254	2.18524	1.75484	1.7372	1.64423	0.938824	0.99181	1.67452	1.09989	1.12426	1.34064	1.07659	1.06577	1.00873	0.575966	0.608472	1.02732
LOC107762806	2187	11	7	7	4	4	9	9	2	7	0.481002	0.261792	0.278121	0.171204	0.151061	0.352334	0.60353	0.0826508	0.285894	0.219937	0.119704	0.12717	0.0782826	0.0690722	0.161104	0.275963	0.0377919	0.130724
LOC107762808	2646	534	776	743	715	794	838	480	757	799	23.3505	29.0215	29.5206	30.6027	29.9856	32.8062	32.1883	31.2833	32.6328	8.82482	10.9681	11.1567	11.5657	11.3324	12.3984	12.1649	11.8229	12.3329
LOC107762809	4626	9	18	5	6	10	4	5	4	1	0.393547	0.673179	0.198658	0.256806	0.377652	0.156593	0.335294	0.165302	0.0408421	0.0850729	0.145521	0.0429438	0.0555136	0.0816368	0.0338506	0.0724804	0.0357332	0.00882881
LOC107762810	11547	10	18	17	27	16	17	4	12	13	0.437275	0.673179	0.675438	1.15563	0.604243	0.66552	0.268236	0.495905	0.530947	0.0378691	0.0582991	0.0584946	0.10008	0.052329	0.0576358	0.0232299	0.0429466	0.0459814
LOC107762812	980	117	131	107	91	108	90	40	67	77	5.11612	4.89925	4.25128	3.89489	4.07864	3.52334	2.68236	2.7688	3.14484	5.22053	4.99923	4.33805	3.97438	4.16188	3.59525	2.7371	2.82531	3.20902
LOC107762816	6171	30	29	30	21	25	25	12	27	19	1.31182	1.08457	1.19195	0.898821	0.94413	0.978707	0.804707	1.11579	0.775999	0.212579	0.175752	0.193153	0.145652	0.152995	0.158598	0.130401	0.180811	0.125749
LOC107762820	7399	3332	3542	3119	2288	2523	2480	1271	1949	1945	145.7	132.467	123.923	97.9287	95.2816	97.0877	85.2318	80.5432	79.4378	19.6918	17.9033	16.7486	13.2354	12.8776	13.1217	11.5194	10.8857	10.7363
LOC107762821	5169	37	41	50	59	85	61	8	26	25	1.61792	1.53335	1.98658	2.52526	3.21004	2.38804	0.536471	1.07446	1.02105	0.313004	0.296644	0.384326	0.488539	0.621018	0.461993	0.103786	0.207866	0.197534
LOC107762828	2475	22	24	25	14	26	21	9	10	8	0.962005	0.897572	0.993291	0.599214	0.981895	0.822114	0.60353	0.413254	0.326736	0.388689	0.362655	0.40133	0.242107	0.396725	0.332167	0.243851	0.166971	0.132015
LOC107762829	15351	102	152	124	103	112	110	102	158	149	4.4602	5.68462	4.92672	4.4085	4.2297	4.30631	6.84001	6.52941	6.08547	0.290548	0.37031	0.320938	0.28718	0.275533	0.280523	0.445574	0.425341	0.396422
LOC107762844	8062	112	114	101	82	95	71	37	76	76	4.89748	4.26347	4.01289	3.50968	3.58769	2.77953	2.48118	3.14073	3.104	0.607477	0.528835	0.497754	0.435337	0.445013	0.344769	0.307762	0.389572	0.385016
LOC107762845	5366	156	216	167	154	163	172	292	543	477	6.82149	8.07815	6.63518	6.59136	6.15573	6.7335	19.5812	22.4397	19.4817	1.27124	1.50543	1.23652	1.22836	1.14717	1.25485	3.64912	4.18183	3.63057
LOC107762846	5504	271	336	318	245	247	246	112	215	205	11.8501	12.566	12.6347	10.4862	9.32801	9.63047	7.5106	8.88496	8.37262	2.15301	2.28307	2.29554	1.9052	1.69477	1.74972	1.36457	1.61427	1.52119
LOC107762847	1475	22	14	12	16	7	11	10	7	17	0.962005	0.523584	0.47678	0.684816	0.264356	0.430631	0.670589	0.289278	0.694315	0.652207	0.354972	0.32324	0.464282	0.179225	0.291953	0.454637	0.196121	0.470722
LOC107762850	592	46	48	40	37	36	31	26	29	35	2.01146	1.79514	1.58927	1.58364	1.35955	1.2136	1.74353	1.19844	1.42947	3.39774	3.03234	2.68457	2.67506	2.29653	2.04999	2.94515	2.02439	2.41465
LOC107762851	1480	6445	7677	7174	7112	8003	7878	4958	7961	7722	281.824	287.111	285.035	304.401	302.235	308.41	332.478	328.992	315.382	190.421	193.994	192.591	205.676	204.213	208.385	224.647	222.292	213.096
LOC107762853	3764	23	18	18	19	24	21	9	13	16	1.00573	0.673179	0.715169	0.813219	0.906365	0.822114	0.60353	0.53723	0.653473	0.267198	0.178847	0.190002	0.216052	0.240798	0.218415	0.160343	0.142729	0.173611
LOC107762854	7244	503	569	525	388	381	387	231	352	395	21.9949	21.2799	20.8591	16.6068	14.3885	15.1504	15.4906	14.5465	16.1326	3.0363	2.9376	2.8795	2.29249	1.98627	2.09144	2.1384	2.00808	2.22703
LOC107762859	4282	4286	4841	4458	4569	4976	4927	2323	3759	3820	187.416	181.048	177.124	195.558	187.92	192.883	155.778	155.342	156.017	43.7683	42.2811	41.3647	45.6697	43.886	45.0452	36.3797	36.278	36.4355
LOC107762871	1787	31	21	18	23	26	30	15	22	27	1.35555	0.785376	0.715169	0.984423	0.981895	1.17445	1.00588	0.909159	1.10274	0.758563	0.439494	0.400207	0.55088	0.549466	0.657218	0.562889	0.508763	0.617088
LOC107762875	3582	698	858	724	1043	1182	1035	314	505	503	30.5218	32.0882	28.7657	44.6415	44.6385	40.5185	21.0565	20.8693	20.5436	8.52088	8.95818	8.03062	12.4627	12.4619	11.3117	5.87842	5.82617	5.73522
LOC107762876	1775	188	209	211	245	238	255	90	158	168	8.22077	7.81636	8.38337	10.4862	8.98812	9.98281	6.0353	6.52941	6.86147	4.63142	4.40358	4.72303	5.90775	5.06373	5.62412	3.40017	3.67854	3.86561
LOC107762877	3409	239	179	156	176	215	141	78	110	112	10.4509	6.69439	6.19813	7.53298	8.11952	5.51991	5.23059	4.54579	4.57431	3.06567	1.96374	1.81817	2.20973	2.38179	1.61922	1.53435	1.33347	1.34183
LOC107762878	2649	23996	24654	21903	20805	21156	19717	6339	10625	11637	1049.28	922.031	870.242	890.475	798.961	771.886	425.086	439.082	475.279	396.106	348.068	328.517	336.155	301.608	291.388	160.47	165.754	179.418
LOC107762884	1668	31	36	31	17	23	29	19	20	24	1.35555	1.34636	1.23168	0.727617	0.8686	1.1353	1.27412	0.826508	0.980209	0.812681	0.807169	0.738418	0.436221	0.520743	0.680635	0.76386	0.495508	0.587656
LOC107762893	9522	495	574	519	593	563	571	376	639	590	21.6451	21.4669	20.6207	25.381	21.2618	22.3537	25.2141	26.4069	24.0968	2.27317	2.25446	2.16559	2.66551	2.23291	2.34758	2.64799	2.77325	2.53065
LOC107762894	5678	12	14	15	20	17	17	13	22	27	0.52473	0.523584	0.595974	0.85602	0.642008	0.66552	0.871766	0.909159	1.10274	0.0924146	0.0922127	0.104962	0.150761	0.113069	0.11721	0.153534	0.16012	0.194212
LOC107762896	6235	22	27	30	19	15	20	5	6	7	0.962005	1.00977	1.19195	0.813219	0.566478	0.782965	0.335294	0.247952	0.285894	0.154291	0.161952	0.191171	0.130428	0.0908545	0.125576	0.0537762	0.0397678	0.0458532
LOC107762898	2817	6	2	2	3	5	12	5	5	10	0.262365	0.0747977	0.0794633	0.128403	0.188826	0.469779	0.335294	0.206627	0.408421	0.0931363	0.0265523	0.0282085	0.0455815	0.0670309	0.166766	0.119025	0.07335	0.144984
LOC107762904	3677	26	14	18	18	27	20	5	14	12	1.13691	0.523584	0.715169	0.770418	1.01966	0.782965	0.335294	0.578556	0.490105	0.309196	0.142394	0.194498	0.209524	0.277308	0.212936	0.091187	0.157344	0.133289
LOC107762906	6995	9	15	9	16	7	12	18	25	16	0.393547	0.560983	0.357585	0.684816	0.264356	0.469779	1.20706	1.03314	0.653473	0.0562612	0.0801977	0.05112	0.0979008	0.0377922	0.0671593	0.17256	0.147696	0.09342
LOC107762908	1348	54	49	50	61	55	58	23	46	51	2.36128	1.83254	1.98658	2.61086	2.07709	2.2706	1.54235	1.90097	2.08295	1.75169	1.35945	1.47373	1.93684	1.54087	1.68442	1.14418	1.41021	1.54521
LOC107762918	575	1	5	6	11	3	3	21	33	32	0.0437275	0.186994	0.23839	0.470811	0.113296	0.117445	1.40824	1.36374	1.30695	0.0760478	0.325207	0.414591	0.818802	0.197036	0.204252	2.44911	2.37172	2.27295
LOC107762919	6012	62	81	76	46	66	83	45	58	77	2.7111	3.02931	3.0196	1.96885	2.4925	3.24931	3.01765	2.39687	3.14484	0.450949	0.503877	0.502263	0.327486	0.414588	0.54047	0.501938	0.398682	0.523094
LOC107762920	2445	17	27	17	7	13	23	4	12	6	0.743367	1.00977	0.675438	0.299607	0.490948	0.90041	0.268236	0.495905	0.245052	0.304036	0.412993	0.276253	0.122539	0.200797	0.368266	0.109708	0.202824	0.100226
LOC107762921	2720	495	591	538	485	513	556	228	302	288	21.6451	22.1027	21.3756	20.7585	19.3736	21.7664	15.2894	12.4803	11.7625	7.95776	8.126	7.85868	7.6318	7.12263	8.00237	5.62111	4.58834	4.32445
LOC107762934	11448	13	6	7	10	2	9	5	8	2	0.568457	0.224393	0.278121	0.42801	0.0755304	0.352334	0.335294	0.330603	0.0816841	0.0496556	0.0196011	0.0242943	0.0373873	0.00659769	0.0307769	0.0292885	0.0288787	0.00713523
LOC107762935	4956	45	54	50	41	40	34	25	54	50	1.96774	2.01954	1.98658	1.75484	1.51061	1.33104	1.67647	2.23157	2.0421	0.397041	0.407493	0.400844	0.354084	0.304804	0.268572	0.338271	0.450277	0.412047
LOC107762938	21089	9	15	14	16	6	10	4	7	5	0.393547	0.560983	0.556243	0.684816	0.226591	0.391483	0.268236	0.289278	0.20421	0.0186613	0.0266007	0.026376	0.0324727	0.0107445	0.0185634	0.0127192	0.013717	0.00968326
LOC107762940	2768	6	10	10	9	16	11	3	9	5	0.262365	0.373988	0.397316	0.385209	0.604243	0.430631	0.201177	0.371929	0.20421	0.094785	0.135111	0.143539	0.139165	0.218296	0.155575	0.0726794	0.134367	0.0737754
LOC107762943	8851	25	29	24	15	23	24	11	19	16	1.09319	1.08457	0.953559	0.642015	0.8686	0.939558	0.737648	0.785183	0.653473	0.12351	0.122536	0.107735	0.0725359	0.0981358	0.106153	0.0833406	0.0887112	0.0738304
LOC107762946	3751	113	124	147	117	134	134	60	134	134	4.94121	4.63746	5.84055	5.00772	5.06054	5.24587	4.02353	5.5376	5.47284	1.3173	1.23633	1.55706	1.33504	1.34912	1.39853	1.07266	1.4763	1.45903
LOC107762949	5420	2047	2259	2036	1460	1573	1647	575	986	951	89.5102	84.484	80.8936	62.4895	59.4047	64.4772	38.5589	40.7468	38.8408	16.5148	15.5875	14.925	11.5294	10.9603	11.8962	7.11418	7.51787	7.1662
LOC107762950	3381	20	19	22	6	10	5	35	31	43	0.87455	0.710578	0.874096	0.256806	0.377652	0.195741	2.34706	1.28109	1.75621	0.258666	0.210168	0.258532	0.0759557	0.111698	0.0578945	0.694191	0.378908	0.519435
LOC107762954	827	37104	41629	37554	43537	50796	47325	29262	48408	47401	1622.46	1556.88	1492.08	1863.43	1918.32	1852.69	1962.28	2000.48	1935.95	1961.87	1882.56	1804.21	2253.24	2319.61	2240.26	2372.77	2418.96	2340.94
LOC107762960	6990	1	5	1	7	8	1	9	12	15	0.0437275	0.186994	0.0397316	0.299607	0.302122	0.0391483	0.60353	0.495905	0.612631	0.00625572	0.0267517	0.00568407	0.0428622	0.043222	0.00560061	0.0863419	0.0709449	0.0876439
LOC107762963	8345	21	24	23	20	21	24	8	11	14	0.918277	0.897572	0.913827	0.85602	0.793069	0.939558	0.536471	0.454579	0.571789	0.110039	0.107558	0.109506	0.102579	0.0950353	0.112589	0.0642865	0.0544733	0.0685187
LOC107762968	2923	12	21	15	16	15	17	7	22	20	0.52473	0.785376	0.595974	0.684816	0.566478	0.66552	0.469412	0.909159	0.816841	0.179518	0.268688	0.203891	0.234285	0.1938	0.227684	0.160593	0.311036	0.279453
LOC107762977	4955	12	8	10	9	10	9	4	13	7	0.52473	0.299191	0.397316	0.385209	0.377652	0.352334	0.268236	0.53723	0.285894	0.105899	0.0603816	0.0801849	0.0777415	0.0762164	0.0711068	0.0541343	0.108422	0.0576982
LOC107762982	4152	546	530	502	342	313	304	121	261	259	23.8752	19.8214	19.9453	14.6379	11.8205	11.9011	8.11413	10.7859	10.5781	5.75029	4.77394	4.80378	3.52552	2.84694	2.86635	1.95427	2.59777	2.54771
LOC107762983	4603	12	9	14	13	8	9	1	4	7	0.52473	0.33659	0.556243	0.556413	0.302122	0.352334	0.0670589	0.165302	0.285894	0.113997	0.073124	0.120844	0.120881	0.0656358	0.0765445	0.0145685	0.0359117	0.0621105
LOC107762986	3187	3591	4139	3570	3386	3687	3405	1456	2576	2664	157.025	154.794	141.842	144.924	139.24	133.3	97.6377	106.454	108.803	49.2706	48.5704	44.5064	45.4736	43.6901	41.8261	30.6363	33.4026	34.1397
LOC107762988	4441	1180	1469	1327	1299	1438	1448	537	848	937	51.5984	54.9389	52.7239	55.5985	54.3064	56.6867	36.0106	35.0439	38.269	11.6187	12.3708	11.8721	12.5194	12.2284	12.7644	8.10867	7.891	8.61721
LOC107762993	656	12	17	10	15	12	12	6	12	16	0.52473	0.63578	0.397316	0.642015	0.453182	0.469779	0.402353	0.495905	0.653473	0.799893	0.969177	0.605665	0.978682	0.690827	0.716127	0.613344	0.755952	0.996148
LOC107762997	11876	6	7	11	10	10	14	4	11	9	0.262365	0.261792	0.437048	0.42801	0.377652	0.548076	0.268236	0.454579	0.367579	0.022092	0.0220438	0.0368009	0.0360399	0.0317996	0.0461499	0.0225864	0.0382771	0.0309514
LOC107763000	1260	75	73	65	69	77	69	89	144	152	3.27956	2.73012	2.58256	2.95327	2.90792	2.70123	5.96824	5.95086	6.20799	2.60283	2.16676	2.04965	2.34386	2.30787	2.14383	4.7367	4.7229	4.92698
LOC107763003	88898	29	61	50	70	81	80	46	73	58	1.2681	2.28133	1.98658	2.99607	3.05898	3.13186	3.08471	3.01675	2.36884	0.0142646	0.0256623	0.0223467	0.0337023	0.03441	0.0352298	0.0346994	0.033935	0.0266467
LOC107763009	2678	68	80	88	77	97	105	41	57	58	2.97347	2.99191	3.49638	3.29568	3.66322	4.11057	2.74941	2.35555	2.36884	1.11033	1.11722	1.30559	1.23065	1.3679	1.53494	1.02667	0.879592	0.884555
LOC107763010	4811	65	72	83	69	78	73	28	35	39	2.84229	2.69272	3.29773	2.95327	2.94569	2.85782	1.87765	1.44639	1.59284	0.590789	0.5597	0.685455	0.613858	0.612281	0.594019	0.390282	0.300642	0.331083
LOC107763011	10799	152	205	186	191	195	161	76	144	147	6.64658	7.66676	7.39008	8.17499	7.36421	6.30287	5.09648	5.95086	6.00378	0.615481	0.709951	0.68433	0.757014	0.681935	0.583653	0.47194	0.551056	0.555957
LOC107763012	1920	7043	7949	7177	7545	8167	7554	4288	7232	7322	307.973	297.283	285.154	322.934	308.428	295.726	287.549	298.865	299.046	160.402	154.835	148.518	168.195	160.64	154.024	149.765	155.659	155.753
LOC107763013	985	25	25	21	31	20	27	23	25	20	1.09319	0.934971	0.834364	1.32683	0.755304	1.057	1.54235	1.03314	0.816841	1.10983	0.949209	0.84707	1.34704	0.766806	1.0731	1.56584	1.04887	0.82928
LOC107763020	3037	360	432	398	1055	1237	1375	485	602	593	15.7419	16.1563	15.8132	45.1551	46.7156	53.8289	32.5236	24.8779	24.2193	5.18337	5.31982	5.20684	14.8683	15.3821	17.7244	10.7091	8.1916	7.97476
LOC107763022	5301	7	6	6	5	5	6	9	4	12	0.306092	0.224393	0.23839	0.214005	0.188826	0.23489	0.60353	0.165302	0.490105	0.0577424	0.0423303	0.0449707	0.0403707	0.0356208	0.0443104	0.113852	0.0311831	0.0924551
LOC107763023	2314	399	404	350	381	346	350	143	255	221	17.4473	15.1091	13.9061	16.3072	13.0668	13.7019	9.58942	10.538	9.0261	7.53987	6.52944	6.00954	7.04718	5.64683	5.9213	4.14409	4.55401	3.90065
LOC107763027	12660	36	50	42	46	38	42	22	30	24	1.57419	1.86994	1.66873	1.96885	1.43508	1.64423	1.4753	1.23976	0.980209	0.124344	0.147705	0.131811	0.155517	0.113355	0.129876	0.116532	0.0979275	0.0774257
LOC107763030	3669	10938	12765	12110	10477	11615	11538	7013	11355	11675	478.291	477.396	481.15	448.426	438.643	451.693	470.284	469.25	476.831	130.36	130.116	131.139	122.22	119.554	123.111	128.178	127.896	129.962
LOC107763033	4178	17	7	5	14	15	12	9	7	11	0.743367	0.261792	0.198658	0.599214	0.566478	0.469779	0.60353	0.289278	0.449263	0.177924	0.0626596	0.0475486	0.143421	0.135586	0.112441	0.144454	0.0692383	0.107531
LOC107763036	595	14	12	12	10	14	8	7	8	18	0.612185	0.448786	0.47678	0.42801	0.528713	0.313186	0.469412	0.330603	0.735157	1.02888	0.754262	0.80131	0.719345	0.888593	0.526363	0.788928	0.555636	1.23556
LOC107763040	2054	9	7	3	3	11	4	0	5	2	0.393547	0.261792	0.119195	0.128403	0.415417	0.156593	0	0.206627	0.0816841	0.1916	0.127455	0.0580306	0.0625136	0.202248	0.0762381	0	0.100597	0.0397683
LOC107763041	7793	201	270	233	200	179	196	93	135	141	8.78923	10.0977	9.25747	8.5602	6.75997	7.67306	6.23648	5.57893	5.75873	1.12784	1.29574	1.18792	1.09845	0.867442	0.984609	0.800266	0.71589	0.738962
LOC107763042	17906	11	19	21	10	14	24	8	19	18	0.481002	0.710578	0.834364	0.42801	0.528713	0.939558	0.536471	0.785183	0.735157	0.0268626	0.0396838	0.0465969	0.0239032	0.0295271	0.0524717	0.0299604	0.0438503	0.0410565
LOC107763043	8954	17	19	17	12	16	19	8	14	18	0.743367	0.710578	0.675438	0.513612	0.604243	0.743817	0.536471	0.578556	0.735157	0.0830207	0.0793587	0.0754342	0.0573612	0.0674831	0.0830709	0.0599141	0.0646142	0.0821038
LOC107763049	1884	23	36	30	22	21	23	15	12	18	1.00573	1.34636	1.19195	0.941622	0.793069	0.90041	1.00588	0.495905	0.735157	0.533828	0.714628	0.632669	0.499799	0.42095	0.477925	0.533908	0.263219	0.390211
LOC107763051	2315	74	67	60	33	43	63	39	55	53	3.23583	2.50572	2.3839	1.41243	1.6239	2.46634	2.6153	2.2729	2.16463	1.39777	1.08239	1.02976	0.610122	0.70147	1.06537	1.12972	0.981813	0.935045
LOC107763053	26133	386	426	484	327	374	410	130	199	231	16.8788	15.9319	19.2301	13.9959	14.1242	16.0508	8.71766	8.22375	9.43452	0.645881	0.609647	0.735855	0.535565	0.540473	0.614196	0.333588	0.314689	0.361019
LOC107763058	3171	8	12	12	13	8	10	3	7	4	0.34982	0.448786	0.47678	0.556413	0.302122	0.391483	0.201177	0.289278	0.163368	0.110318	0.141528	0.150356	0.175469	0.0952765	0.123457	0.0634427	0.0912261	0.0515195
LOC107763061	1631	11	13	16	12	17	15	3	8	10	0.481002	0.486185	0.635706	0.513612	0.642008	0.587224	0.201177	0.330603	0.408421	0.294913	0.29809	0.389765	0.314906	0.393629	0.360039	0.123346	0.2027	0.250411
LOC107763063	12210	56	69	69	79	87	93	46	89	98	2.44874	2.58052	2.74148	3.38128	3.28557	3.64079	3.08471	3.67796	4.00252	0.200552	0.211345	0.224528	0.276927	0.269089	0.298181	0.252638	0.301225	0.327807
LOC107763068	4469	44	54	49	35	46	30	17	32	27	1.92401	2.01954	1.94685	1.49804	1.7372	1.17445	1.14	1.32241	1.10274	0.430523	0.451899	0.435634	0.335206	0.388722	0.262799	0.255091	0.295908	0.246752
LOC107763072	2337	1046	972	917	847	839	809	447	774	792	45.739	36.3517	36.4339	36.2525	31.685	31.6709	29.9753	31.9859	32.3469	19.5717	15.5548	15.59	15.5124	13.558	13.552	12.8264	13.6867	13.8412
LOC107763073	4098	6	7	2	5	2	3	4	2	6	0.262365	0.261792	0.0794633	0.214005	0.0755304	0.117445	0.268236	0.0826508	0.245052	0.0640227	0.0638828	0.0193907	0.0522218	0.018431	0.0286591	0.0654552	0.0201686	0.059798
LOC107763074	783	32	23	21	14	17	15	17	24	12	1.39928	0.860173	0.834364	0.599214	0.642008	0.587224	1.14	0.99181	0.490105	1.78707	1.09856	1.0656	0.76528	0.819934	0.749967	1.45594	1.26668	0.625932
LOC107763075	2655	121	190	158	147	166	158	106	170	137	5.29103	7.10578	6.2776	6.29175	6.26902	6.18543	7.10824	7.02532	5.59536	1.99285	2.67638	2.36444	2.36977	2.36121	2.32973	2.6773	2.64607	2.10748
LOC107763080	5910	3	17	7	11	6	4	6	11	7	0.131182	0.63578	0.278121	0.470811	0.226591	0.156593	0.402353	0.454579	0.285894	0.0221967	0.107577	0.0470595	0.0796635	0.0383403	0.0264963	0.0680801	0.076917	0.0483747
LOC107763083	5274	95	84	101	97	91	97	47	65	79	4.15411	3.1415	4.01289	4.1517	3.43663	3.79738	3.15177	2.68615	3.22652	0.787659	0.595659	0.760883	0.787201	0.651618	0.720019	0.597605	0.50932	0.611779
LOC107763084	4736	1	11	10	8	5	7	5	5	4	0.0437275	0.411387	0.397316	0.342408	0.188826	0.274038	0.335294	0.206627	0.163368	0.009233	0.0868639	0.0838928	0.072299	0.0398704	0.0578627	0.070797	0.043629	0.034495
LOC107763086	8034	5	1	7	1	2	2	25	39	36	0.218637	0.0373988	0.278121	0.042801	0.0755304	0.0782965	1.67647	1.61169	1.47031	0.027214	0.00465507	0.034618	0.00532748	0.00940135	0.00974565	0.208672	0.200609	0.183011
LOC107763090	2147	23	42	29	21	25	20	9	23	17	1.00573	1.57075	1.15222	0.898821	0.94413	0.782965	0.60353	0.950484	0.694315	0.468436	0.731603	0.536664	0.418641	0.439744	0.364679	0.281104	0.442703	0.323388
LOC107763091	5539	19	23	32	22	29	20	12	14	23	0.830822	0.860173	1.27141	0.941622	1.09519	0.782965	0.804707	0.578556	0.939367	0.149995	0.155294	0.229538	0.169999	0.197724	0.141355	0.14528	0.104451	0.169592
LOC107763092	844	9	10	12	6	20	18	6	14	12	0.393547	0.373988	0.47678	0.256806	0.755304	0.704669	0.402353	0.578556	0.490105	0.466288	0.443114	0.564905	0.304273	0.89491	0.834916	0.476722	0.685492	0.580693
LOC107763093	3871	3046	3094	2935	2986	3277	3146	1699	2743	2996	133.194	115.712	116.612	127.804	123.757	123.16	113.933	113.356	122.363	34.4081	29.892	30.1246	33.0157	31.9702	31.8162	29.4325	29.2833	31.6101
LOC107763094	8166	100	116	102	123	127	119	59	99	91	4.37275	4.33827	4.05263	5.26452	4.79618	4.65864	3.95647	4.09121	3.71663	0.535482	0.53126	0.49628	0.644688	0.587335	0.570493	0.484506	0.501006	0.455134
LOC107763095	2206	15	21	20	12	26	7	12	17	12	0.655912	0.785376	0.794633	0.513612	0.981895	0.274038	0.804707	0.702532	0.490105	0.297331	0.356018	0.360214	0.232825	0.445102	0.124224	0.364781	0.318464	0.222169
LOC107763099	30227	108	266	279	220	260	275	93	197	179	4.72257	9.94809	11.0851	9.41622	9.81895	10.7658	6.23648	8.1411	7.31073	0.156237	0.329113	0.366729	0.311517	0.32484	0.356164	0.206321	0.269332	0.241861
LOC107763100	9032	21	35	22	17	24	12	5	18	6	0.918277	1.30896	0.874096	0.727617	0.906365	0.469779	0.335294	0.743857	0.245052	0.101669	0.144925	0.0967777	0.0805599	0.10035	0.0520128	0.0371229	0.082358	0.0271316
LOC107763104	2627	10	22	19	14	14	14	7	12	11	0.437275	0.822775	0.754901	0.599214	0.528713	0.548076	0.469412	0.495905	0.449263	0.166454	0.313199	0.287362	0.228098	0.201261	0.208632	0.178688	0.188772	0.171017
LOC107763106	3589	16	29	19	15	13	22	6	16	20	0.69964	1.08457	0.754901	0.642015	0.490948	0.861262	0.402353	0.661206	0.816841	0.19494	0.302192	0.210337	0.178884	0.136792	0.239973	0.112107	0.184231	0.227596
LOC107763113	2356	35	23	31	30	23	23	7	15	14	1.53046	0.860173	1.23168	1.28403	0.8686	0.90041	0.469412	0.619881	0.571789	0.649602	0.365099	0.522785	0.545004	0.368676	0.382177	0.199241	0.263107	0.242695
LOC107763114	6939	111	97	83	60	69	72	28	39	55	4.85375	3.62769	3.29773	2.56806	2.6058	2.81867	1.87765	1.61169	2.24631	0.699489	0.522797	0.475245	0.370091	0.375529	0.406208	0.270594	0.232266	0.323723
LOC107763120	5765	24	18	12	20	18	12	12	21	22	1.04946	0.673179	0.47678	0.85602	0.679774	0.469779	0.804707	0.867833	0.898525	0.18204	0.11677	0.0827024	0.148486	0.117914	0.0814881	0.139585	0.150535	0.155859
LOC107763121	15325	1561	1890	1784	1740	2155	2089	1165	1970	1916	68.2586	70.6838	70.8812	74.4738	81.384	81.7807	78.1236	81.411	78.2534	4.45407	4.61232	4.6252	4.85963	5.31054	5.33643	5.09779	5.3123	5.10626
LOC107763122	8290	74	57	69	62	45	39	43	71	82	3.23583	2.13173	2.74148	2.65366	1.69943	1.52678	2.88353	2.9341	3.34905	0.39033	0.257145	0.330697	0.320104	0.204998	0.184172	0.347833	0.353933	0.403987
LOC107763123	444	8761	8615	7358	9900	10501	10167	5367	8522	8013	383.097	322.191	292.345	423.73	396.572	398.02	359.905	352.175	327.267	862.83	725.656	658.435	954.347	893.181	896.442	810.597	793.187	737.089
LOC107763129	6805	1180	1339	1297	1131	1255	1188	765	1155	1161	51.5984	50.0771	51.5319	48.4079	47.3953	46.5081	51.3001	47.7308	47.4176	7.58243	7.35886	7.57266	7.11358	6.96478	6.83441	7.53858	7.01408	6.96806
LOC107763130	15029	46	58	54	68	71	61	37	59	50	2.01146	2.16913	2.14551	2.91047	2.68133	2.38804	2.48118	2.4382	2.0421	0.133839	0.14433	0.142758	0.193657	0.17841	0.158896	0.165093	0.162233	0.135878
LOC107763131	17477	34	46	40	39	39	52	26	46	38	1.48673	1.72035	1.58927	1.66924	1.47284	2.03571	1.74353	1.90097	1.552	0.0850681	0.0984349	0.0909347	0.0955106	0.0842732	0.116479	0.0997615	0.10877	0.0888023
LOC107763133	4779	123	127	100	113	119	115	71	104	103	5.37848	4.74965	3.97316	4.83651	4.49406	4.50205	4.76118	4.29784	4.20673	1.12544	0.993859	0.83138	1.01203	0.940377	0.942049	0.996271	0.899318	0.880254
LOC107763134	1105	4	13	11	15	19	12	1	8	6	0.17491	0.486185	0.437048	0.642015	0.717539	0.469779	0.0670589	0.330603	0.245052	0.15829	0.439986	0.395518	0.581009	0.649356	0.42514	0.0606868	0.299188	0.221767
LOC107763135	3357	289	349	315	150	191	177	88	179	196	12.6372	13.0522	12.5155	6.42015	7.21315	6.92924	5.90118	7.39725	8.00504	3.76445	3.88805	3.72817	1.91247	2.14869	2.06412	1.75787	2.20353	2.38458
LOC107763136	6946	75	56	62	57	60	62	39	63	59	3.27956	2.09434	2.46336	2.43966	2.26591	2.42719	2.6153	2.6035	2.40968	0.472151	0.301517	0.354645	0.351232	0.326218	0.349437	0.376518	0.37482	0.346916
LOC107763137	6493	118	148	138	118	145	141	68	119	120	5.15984	5.53503	5.48296	5.05052	5.47595	5.51991	4.56	4.91772	4.90105	0.794678	0.852461	0.844442	0.777841	0.843363	0.850132	0.702295	0.757388	0.75482
LOC107763141	7721	57	95	88	49	64	65	41	62	74	2.49247	3.55289	3.49638	2.09725	2.41697	2.54464	2.74941	2.56217	3.02231	0.322817	0.460159	0.452841	0.271629	0.313039	0.329574	0.356096	0.331845	0.391441
LOC107763143	2967	498	607	533	222	248	238	224	388	436	21.7763	22.7011	21.177	9.50182	9.36577	9.31729	15.0212	16.0343	17.8071	7.3395	7.6512	7.1375	3.2025	3.15665	3.14031	5.06275	5.4042	6.00173
LOC107763144	5409	63	62	69	62	65	73	44	38	69	2.75483	2.31873	2.74148	2.65366	2.45474	2.85782	2.95059	1.57037	2.8181	0.509305	0.42868	0.506837	0.490601	0.453825	0.528346	0.545497	0.290325	0.521002
LOC107763145	1836	6	5	4	4	3	3	7	24	15	0.262365	0.186994	0.158927	0.171204	0.113296	0.117445	0.469412	0.99181	0.612631	0.1429	0.101849	0.0865613	0.0932484	0.0617079	0.0639678	0.255671	0.540201	0.333677
LOC107763146	5003	11	31	29	26	35	30	4	7	4	0.481002	1.15936	1.15222	1.11283	1.32178	1.17445	0.268236	0.289278	0.163368	0.0961428	0.231734	0.230305	0.222432	0.264198	0.234749	0.0536149	0.0578209	0.0326541
LOC107763147	2700	146021	175661	165835	174829	205183	193925	114868	184683	186079	6385.13	6569.52	6588.89	7482.86	7748.78	7591.83	7702.92	7632.1	7599.85	2364.86	2433.15	2440.33	2771.43	2869.92	2811.79	2852.93	2826.7	2814.76
LOC107763152	15993	150	149	164	146	158	164	62	94	95	6.55912	5.57243	6.51599	6.24895	5.9669	6.42032	4.15765	3.88459	3.88	0.410125	0.348429	0.407427	0.39073	0.373095	0.401445	0.259967	0.242893	0.242606
LOC107763154	1594	17	17	23	25	24	17	13	11	12	0.743367	0.63578	0.913827	1.07003	0.906365	0.66552	0.871766	0.454579	0.490105	0.466353	0.398858	0.573292	0.671283	0.56861	0.417516	0.546904	0.285182	0.307468
LOC107763156	4984	7	8	15	9	5	8	3	2	9	0.306092	0.299191	0.595974	0.385209	0.188826	0.313186	0.201177	0.0826508	0.367579	0.061415	0.0600302	0.119578	0.0772891	0.0378864	0.0628383	0.0403645	0.0165832	0.0737517
LOC107763157	2028	35	16	16	17	13	19	10	19	14	1.53046	0.598382	0.635706	0.727617	0.490948	0.743817	0.670589	0.785183	0.571789	0.754666	0.29506	0.313465	0.358786	0.242085	0.366774	0.330665	0.387171	0.281947
LOC107763159	7853	518	611	589	311	395	339	223	407	385	22.6508	22.8507	23.4019	13.3111	14.9173	13.2713	14.9541	16.8194	15.7242	2.88435	2.9098	2.98	1.69504	1.89956	1.68996	1.90426	2.14179	2.00232
LOC107763161	6375	55	58	54	60	58	63	28	62	52	2.40501	2.16913	2.14551	2.56806	2.19038	2.46634	1.87765	2.56217	2.12379	0.377257	0.340256	0.33655	0.402833	0.343589	0.386877	0.294533	0.40191	0.333143
LOC107763162	3396	1468	1784	1741	1834	2129	2142	1212	1934	1890	64.192	66.7195	69.1728	78.4971	80.4021	83.8556	81.2754	79.9233	77.1915	18.9022	19.6465	20.3689	23.1146	23.6755	24.6925	23.9327	23.5345	22.7301
LOC107763163	605	11	26	18	21	30	32	15	13	23	0.481002	0.97237	0.715169	0.898821	1.13296	1.25274	1.00588	0.53723	0.939367	0.795045	1.60722	1.1821	1.48565	1.87265	2.07065	1.66262	0.887984	1.55267
LOC107763164	5169	15	15	16	11	10	7	14	19	19	0.655912	0.560983	0.635706	0.470811	0.377652	0.274038	0.938824	0.785183	0.775999	0.126893	0.108528	0.122984	0.0910836	0.0730609	0.0530156	0.181626	0.151902	0.150126
LOC107763169	2904	33	26	19	16	20	33	10	19	26	1.44301	0.97237	0.754901	0.684816	0.755304	1.29189	0.670589	0.785183	1.06189	0.496903	0.334838	0.259952	0.235818	0.260091	0.444867	0.230919	0.27038	0.365666
LOC107763171	3177	86	115	90	64	73	79	28	33	43	3.76056	4.30087	3.57585	2.73926	2.75686	3.09271	1.87765	1.36374	1.75621	1.18368	1.35375	1.12554	0.862217	0.867756	0.97347	0.591013	0.429253	0.552788
LOC107763172	1860	13368	14932	14643	14826	17223	15982	9952	15416	14469	584.549	558.44	581.79	634.568	650.43	625.668	667.37	637.072	590.944	314.274	300.236	312.79	341.165	349.694	336.38	358.801	342.512	317.712
LOC107763173	7866	82	85	89	82	112	90	61	77	74	3.58565	3.1789	3.53611	3.50968	4.2297	3.52334	4.09059	3.18206	3.02231	0.455842	0.404132	0.449544	0.446184	0.53772	0.447921	0.520035	0.404533	0.384225
LOC107763174	10075	38	63	55	53	55	70	38	58	57	1.66164	2.35613	2.18524	2.26845	2.07709	2.74038	2.54824	2.39687	2.328	0.164928	0.233859	0.216897	0.225157	0.206162	0.271998	0.252927	0.237903	0.231067
LOC107763175	8829	77	80	54	35	47	31	27	38	33	3.36702	2.99191	2.14551	1.49804	1.77496	1.2136	1.81059	1.57037	1.34779	0.381359	0.338873	0.243007	0.169672	0.201038	0.137456	0.205073	0.177864	0.152655
LOC107763176	11605	45	40	39	30	49	35	34	45	46	1.96774	1.49595	1.54953	1.28403	1.8505	1.37019	2.28	1.85964	1.87873	0.169559	0.128906	0.133523	0.110645	0.159457	0.118069	0.196467	0.160245	0.16189
LOC107763178	3424	58	89	90	59	41	65	44	65	49	2.53619	3.3285	3.57585	2.52526	1.54837	2.54464	2.95059	2.68615	2.00126	0.740711	0.972108	1.04435	0.737517	0.452212	0.743177	0.861738	0.784507	0.58448
LOC107763181	10335	145	162	136	147	163	142	76	98	77	6.34049	6.05861	5.4035	6.29175	6.15573	5.55905	5.09648	4.04989	3.14484	0.613496	0.586223	0.522835	0.608781	0.59562	0.537886	0.493128	0.391862	0.30429
LOC107763182	1825	8	6	14	13	3	13	9	8	9	0.34982	0.224393	0.556243	0.556413	0.113296	0.508927	0.60353	0.330603	0.367579	0.191682	0.122955	0.304791	0.304884	0.0620798	0.278864	0.330701	0.181152	0.201413
LOC107763183	10840	103	124	118	92	111	106	35	77	82	4.50393	4.63746	4.68833	3.93769	4.19194	4.14972	2.34706	3.18206	3.34905	0.415492	0.42781	0.432503	0.363256	0.38671	0.382815	0.216519	0.293548	0.308953
LOC107763184	2191	53	52	60	40	47	50	20	42	65	2.31756	1.94474	2.3839	1.71204	1.77496	1.95741	1.34118	1.73567	2.65473	1.05776	0.887604	1.08804	0.781397	0.810116	0.893388	0.61213	0.79218	1.21165
LOC107763185	17950	27	30	36	31	25	21	8	13	13	1.18064	1.12197	1.43034	1.32683	0.94413	0.822114	0.536471	0.53723	0.530947	0.0657739	0.062505	0.0796846	0.0739182	0.0525978	0.0458002	0.029887	0.0299293	0.0295792
LOC107763196	4074	8	6	12	6	8	5	6	5	2	0.34982	0.224393	0.47678	0.256806	0.302122	0.195741	0.402353	0.206627	0.0816841	0.0858664	0.0550793	0.11703	0.0630354	0.0741585	0.0480465	0.0987613	0.0507185	0.0200501
LOC107763198	8738	132	138	127	136	129	133	69	119	124	5.77203	5.16104	5.04592	5.82094	4.87171	5.20672	4.62706	4.91772	5.06442	0.660566	0.590643	0.577468	0.666164	0.557532	0.595871	0.529533	0.562797	0.579585
LOC107763200	3937	37	38	36	27	28	26	17	26	22	1.61792	1.42116	1.43034	1.15563	1.05743	1.01785	1.14	1.07446	0.898525	0.410952	0.360974	0.363307	0.29353	0.268587	0.258536	0.289561	0.272913	0.228226
LOC107763201	7220	1215	1366	1311	1582	1808	1644	877	1439	1458	53.1289	51.0868	52.0882	67.7112	68.2795	64.3597	58.8106	59.4673	59.5477	7.35857	7.07574	7.21443	9.37828	9.45699	8.91409	8.14552	8.23646	8.24761
LOC107763205	8041	12	13	22	25	17	11	9	8	25	0.52473	0.486185	0.874096	1.07003	0.642008	0.430631	0.60353	0.330603	1.02105	0.0652568	0.0604632	0.108705	0.133071	0.0798419	0.0535544	0.0750566	0.0411147	0.126981
LOC107763206	1680	12	16	19	9	13	14	18	29	28	0.52473	0.598382	0.754901	0.385209	0.490948	0.548076	1.20706	1.19844	1.14358	0.312339	0.356179	0.449346	0.229291	0.292231	0.326236	0.718488	0.713355	0.680701
LOC107763208	3954	139	137	150	171	172	190	57	66	76	6.07812	5.12364	5.95974	7.31897	6.49562	7.43817	3.82236	2.72748	3.104	1.53721	1.29581	1.50727	1.85103	1.6428	1.88118	0.966706	0.689802	0.785027
LOC107763210	7133	5	6	12	9	7	10	4	8	10	0.218637	0.224393	0.47678	0.385209	0.264356	0.391483	0.268236	0.330603	0.408421	0.0306515	0.0314584	0.0668414	0.0540038	0.037061	0.0548833	0.0376049	0.0463484	0.0572579
LOC107763211	2537	896	943	887	610	759	634	384	620	629	39.1798	35.2671	35.242	26.1086	28.6638	24.82	25.7506	25.6217	25.6897	15.4434	13.9011	13.8912	10.2911	11.2983	9.78321	10.15	10.0992	10.126
LOC107763212	6130	532	568	567	507	541	582	354	578	587	23.263	21.2425	22.5278	21.7001	20.431	22.7843	23.7388	23.8861	23.9743	3.79495	3.46534	3.67501	3.53999	3.33295	3.71685	3.87257	3.89659	3.91098
LOC107763213	3114	167	161	130	99	108	97	48	87	74	7.30249	6.02121	5.16511	4.2373	4.07864	3.79738	3.21883	3.59531	3.02231	2.34505	1.93359	1.65867	1.36073	1.30978	1.21945	1.03366	1.15456	0.970556
LOC107763214	3305	14	20	6	9	10	7	9	23	8	0.612185	0.747977	0.23839	0.385209	0.377652	0.274038	0.60353	0.950484	0.326736	0.18523	0.226317	0.07213	0.116553	0.114267	0.0829161	0.182611	0.28759	0.0988613
LOC107763215	3996	43	56	40	33	32	37	104	170	183	1.88028	2.09434	1.58927	1.41243	1.20849	1.44849	6.97412	7.02532	7.4741	0.470541	0.524108	0.397714	0.353462	0.302424	0.362484	1.74528	1.75809	1.87039
LOC107763219	4546	256	272	265	195	240	259	87	123	136	11.1942	10.1725	10.5289	8.3462	9.06365	10.1394	5.83412	5.08302	5.55452	2.46244	2.23768	2.31608	1.83594	1.99376	2.2304	1.28335	1.11813	1.22185
LOC107763220	7836	8	16	15	6	11	6	7	16	7	0.34982	0.598382	0.595974	0.256806	0.415417	0.23489	0.469412	0.661206	0.285894	0.0446427	0.0763631	0.0760559	0.0327726	0.0530139	0.0299757	0.0599046	0.0843806	0.0364847
LOC107763224	2158	356	434	417	297	365	379	221	292	318	15.567	16.2311	16.5681	12.7119	13.7843	14.8372	14.82	12.067	12.9878	7.21362	7.52136	7.67752	5.89059	6.38753	6.87544	6.86748	5.59176	6.01843
LOC107763227	9571	135	176	175	147	157	151	53	105	72	5.90321	6.5822	6.95303	6.29175	5.92914	5.91139	3.55412	4.33917	2.94063	0.616781	0.687723	0.726469	0.657376	0.61949	0.617635	0.371343	0.453366	0.307244
LOC107763228	3649	86	88	83	59	71	68	20	46	44	3.76056	3.2911	3.29773	2.52526	2.68133	2.66208	1.34118	1.90097	1.79705	1.03057	0.901918	0.903734	0.692042	0.734812	0.729537	0.367547	0.520956	0.492478
LOC107763230	13170	249	242	258	132	176	180	137	192	181	10.8881	9.05052	10.2508	5.64973	6.64668	7.04669	9.18707	7.93448	7.39241	0.826738	0.687207	0.778342	0.428985	0.504683	0.535056	0.697575	0.602466	0.561307
LOC107763231	2815	18	22	10	13	15	21	8	14	10	0.787095	0.822775	0.397316	0.556413	0.566478	0.822114	0.536471	0.578556	0.408421	0.279607	0.292282	0.141143	0.19766	0.201236	0.292047	0.190576	0.205526	0.145087
LOC107763232	13166	282	332	311	228	318	301	113	184	194	12.3312	12.4164	12.3565	9.75863	12.0093	11.7836	7.57765	7.60387	7.92336	0.936591	0.943067	0.938519	0.741199	0.912148	0.895004	0.575547	0.577539	0.601805
LOC107763234	678	18	30	26	29	23	31	24	21	21	0.787095	1.12197	1.03302	1.24123	0.8686	1.2136	1.60941	0.867833	0.857683	1.16091	1.65482	1.52363	1.83072	1.28112	1.78996	2.37377	1.27999	1.26502
LOC107763239	10214	56	57	53	52	83	83	28	48	48	2.44874	2.13173	2.10578	2.22565	3.13451	3.24931	1.87765	1.98362	1.96042	0.239743	0.208707	0.206166	0.217902	0.306884	0.318123	0.183831	0.194206	0.191934
LOC107763246	6344	164	268	270	190	194	200	63	123	117	7.17131	10.0229	10.7275	8.13219	7.32645	7.82965	4.22471	5.08302	4.77852	1.13041	1.5799	1.69097	1.28187	1.15486	1.23418	0.665938	0.801233	0.753235
LOC107763250	3089	9	12	18	11	6	8	1	2	3	0.393547	0.448786	0.715169	0.470811	0.226591	0.313186	0.0670589	0.0826508	0.122526	0.127403	0.145285	0.231521	0.152415	0.0733542	0.101388	0.0217089	0.0267565	0.0396653
LOC107763251	3672	7	13	12	10	10	12	7	6	10	0.306092	0.486185	0.47678	0.42801	0.377652	0.469779	0.469412	0.247952	0.408421	0.0833585	0.132403	0.129842	0.11656	0.102846	0.127936	0.127836	0.0675252	0.111226
LOC107763253	7487	19	26	18	8	28	26	17	17	19	0.830822	0.97237	0.715169	0.342408	1.05743	1.01785	1.14	0.702532	0.775999	0.110969	0.129874	0.0955215	0.0457337	0.141235	0.13595	0.152264	0.0938336	0.103646
LOC107763258	8811	64	53	33	41	48	33	17	27	21	2.79856	1.98214	1.31114	1.75484	1.81273	1.29189	1.14	1.11579	0.857683	0.317621	0.224962	0.148808	0.199165	0.205735	0.146623	0.129384	0.126636	0.0973423
LOC107763262	8514	48	69	65	46	64	59	73	111	129	2.09892	2.58052	2.58256	1.96885	2.41697	2.30975	4.8953	4.58712	5.26863	0.246526	0.303091	0.30333	0.231248	0.283882	0.271288	0.574971	0.538774	0.618819
LOC107763265	872	28	32	33	30	36	28	16	20	16	1.22437	1.19676	1.31114	1.28403	1.35955	1.09615	1.07294	0.826508	0.653473	1.40409	1.37243	1.50361	1.47251	1.55911	1.25705	1.23044	0.94783	0.749396
LOC107763268	3067	8	13	13	11	15	13	10	7	2	0.34982	0.486185	0.516511	0.470811	0.566478	0.508927	0.670589	0.289278	0.0816841	0.114059	0.158521	0.168409	0.153509	0.184701	0.165937	0.218647	0.0943195	0.0266332
LOC107763279	11269	8	12	6	5	5	11	1	10	2	0.34982	0.448786	0.23839	0.214005	0.188826	0.430631	0.0670589	0.413254	0.0816841	0.0310427	0.0398248	0.0211545	0.0189906	0.0167562	0.0382138	0.00595074	0.0366718	0.00724857
LOC107763283	3690	1160	1348	1136	1431	1617	1457	977	1618	1695	50.7239	50.4136	45.1351	61.2482	61.0663	57.039	65.5165	66.8645	69.2273	13.7463	13.6622	12.2317	16.5984	16.5491	15.4577	17.7552	18.1205	18.7608
LOC107763284	8693	18	22	18	9	13	9	5	9	10	0.787095	0.822775	0.715169	0.385209	0.490948	0.352334	0.335294	0.371929	0.408421	0.0905435	0.0946479	0.0822696	0.0443126	0.0564762	0.0405308	0.0385706	0.0427848	0.0469827
LOC107763290	7818	31	37	20	15	32	24	5	5	8	1.35555	1.38376	0.794633	0.642015	1.20849	0.939558	0.335294	0.206627	0.326736	0.173389	0.176996	0.101641	0.0821201	0.154577	0.120179	0.0428875	0.0264297	0.0417928
LOC107763292	1552	6	6	12	6	3	4	3	9	1	0.262365	0.224393	0.47678	0.256806	0.113296	0.156593	0.201177	0.371929	0.0408421	0.16905	0.144583	0.307203	0.165468	0.0729998	0.100898	0.129624	0.239645	0.0263158
LOC107763303	6510	692	802	732	741	732	705	306	548	584	30.2594	29.9939	29.0836	31.7155	27.6441	27.5995	20.52	22.6463	23.8518	4.64814	4.60735	4.46752	4.87182	4.24641	4.23956	3.15208	3.4787	3.66387
LOC107763305	3127	2	13	8	14	14	11	1	9	11	0.087455	0.486185	0.317853	0.599214	0.528713	0.430631	0.0670589	0.371929	0.449263	0.0279677	0.15548	0.101648	0.191626	0.16908	0.137714	0.0214451	0.118941	0.143672
LOC107763306	11784	36	36	39	32	46	37	24	46	33	1.57419	1.34636	1.54953	1.36963	1.7372	1.44849	1.60941	1.90097	1.34779	0.133587	0.114253	0.131495	0.116228	0.14742	0.12292	0.136576	0.161318	0.114374
LOC107763307	8692	1518	2136	1929	2027	2379	2157	950	1692	1617	66.3783	79.8839	76.6423	86.7576	89.8434	84.4428	63.7059	69.9226	66.0416	7.63672	9.19051	8.81757	9.98132	10.3363	9.715	7.32926	8.04448	7.59798
LOC107763310	5040	45	52	52	31	42	44	17	26	30	1.96774	1.94474	2.06604	1.32683	1.58614	1.72252	1.14	1.07446	1.22526	0.390424	0.385861	0.409929	0.26326	0.31471	0.341771	0.226191	0.213187	0.243108
LOC107763312	3296	44	51	57	45	55	48	27	49	51	1.92401	1.90734	2.2647	1.92605	2.07709	1.87912	1.81059	2.02494	2.08295	0.583741	0.578684	0.687106	0.584358	0.630184	0.57012	0.549329	0.614364	0.631961
LOC107763314	1302	126	140	105	140	160	133	188	299	336	5.50966	5.23584	4.17182	5.99214	6.04243	5.20672	12.6071	12.3563	13.7229	4.23169	4.02138	3.20416	4.60226	4.64089	3.99902	9.68285	9.49024	10.5399
LOC107763317	5042	36	30	28	18	15	23	7	20	17	1.57419	1.12197	1.11249	0.770418	0.566478	0.90041	0.469412	0.826508	0.694315	0.312215	0.222524	0.220644	0.1528	0.112352	0.178582	0.0931004	0.163925	0.137706
LOC107763320	5595	84	92	80	80	98	80	63	100	99	3.67311	3.44069	3.17853	3.42408	3.70099	3.13186	4.22471	4.13254	4.04336	0.656498	0.614959	0.568102	0.611989	0.661482	0.559761	0.755087	0.738613	0.722675
LOC107763323	9541	24	18	23	27	21	28	9	19	17	1.04946	0.673179	0.913827	1.15563	0.793069	1.09615	0.60353	0.785183	0.694315	0.109995	0.0705565	0.095779	0.121122	0.0831222	0.114889	0.0632565	0.0822956	0.0727717
LOC107763330	5903	50	72	78	49	56	41	26	38	25	2.18637	2.69272	3.09907	2.09725	2.11485	1.60508	1.74353	1.57037	1.02105	0.370384	0.456161	0.524999	0.355285	0.358267	0.271909	0.295364	0.266028	0.172972
LOC107763335	5808	6	12	18	12	13	17	8	7	7	0.262365	0.448786	0.715169	0.513612	0.490948	0.66552	0.536471	0.289278	0.285894	0.045173	0.0772703	0.123135	0.0884318	0.0845296	0.114587	0.0923676	0.0498068	0.0492242
LOC107763344	3747	161	172	174	128	130	112	94	127	134	7.04013	6.4326	6.9133	5.47853	4.90948	4.38461	6.30354	5.24833	5.47284	1.87887	1.71673	1.84502	1.46211	1.31024	1.17016	1.68229	1.40067	1.46059
LOC107763348	10518	30	34	32	25	30	30	16	44	39	1.31182	1.27156	1.27141	1.07003	1.13296	1.17445	1.07294	1.81832	1.59284	0.124722	0.120894	0.12088	0.101733	0.107716	0.111661	0.10201	0.172877	0.151439
LOC107763355	6692	414	508	444	415	435	434	226	374	376	18.1032	18.9986	17.6408	17.7624	16.4279	16.9903	15.1553	15.4557	15.3566	2.7052	2.839	2.63611	2.65428	2.45485	2.5389	2.26469	2.30958	2.29477
LOC107763356	8613	100	102	97	56	53	65	20	47	48	4.37275	3.81468	3.85397	2.39686	2.00156	2.54464	1.34118	1.94229	1.96042	0.507692	0.442898	0.447459	0.278284	0.232388	0.295441	0.155716	0.225507	0.227612
LOC107763358	8351	11	10	14	12	12	16	1	7	3	0.481002	0.373988	0.556243	0.513612	0.453182	0.626372	0.0670589	0.289278	0.122526	0.0575982	0.0447837	0.0666079	0.0615031	0.0542668	0.0750057	0.00803004	0.0346399	0.014672
LOC107763363	7090	61	45	49	47	42	37	24	40	39	2.66738	1.68295	1.94685	2.01165	1.58614	1.44849	1.60941	1.65302	1.59284	0.376217	0.237369	0.274591	0.28373	0.223715	0.2043	0.226998	0.233148	0.22466
LOC107763364	2817	352	422	385	855	995	961	1306	1994	2054	15.3921	15.7823	15.2967	36.5949	37.5764	37.6215	87.5789	82.4029	83.8896	5.464	5.60252	5.43013	12.9907	13.3391	13.3552	31.0894	29.252	29.7798
LOC107763367	4241	12	15	10	11	15	14	6	13	12	0.52473	0.560983	0.397316	0.470811	0.566478	0.548076	0.402353	0.53723	0.490105	0.123728	0.132276	0.0936846	0.111014	0.133572	0.129233	0.0948723	0.126675	0.115563
LOC107763368	9803	113	125	113	117	113	108	62	88	103	4.94121	4.67486	4.48967	5.00772	4.26747	4.22801	4.15765	3.63664	4.20673	0.50405	0.47688	0.45799	0.510835	0.435323	0.431298	0.42412	0.370972	0.429127
LOC107763385	6893	9	14	13	13	14	12	6	6	6	0.393547	0.523584	0.516511	0.556413	0.528713	0.469779	0.402353	0.247952	0.245052	0.0570938	0.0759588	0.0749327	0.0807215	0.0767029	0.0681531	0.0583713	0.0359716	0.0355509
LOC107763388	3482	280	319	284	225	220	216	107	145	157	12.2437	11.9302	11.2838	9.63023	8.30835	8.45602	7.1753	5.99218	6.4122	3.51628	3.42626	3.2406	2.76572	2.38608	2.4285	2.06068	1.7209	1.84153
LOC107763389	4087	5	7	3	6	15	8	2	5	3	0.218637	0.261792	0.119195	0.256806	0.566478	0.313186	0.134118	0.206627	0.122526	0.0534958	0.0640548	0.0291644	0.0628349	0.138605	0.0766298	0.0328157	0.0505571	0.0299795
LOC107763390	6917	126	128	134	212	236	243	74	131	124	5.50966	4.78705	5.32404	9.07381	8.91259	9.51303	4.96236	5.41363	5.06442	0.796539	0.692071	0.769703	1.31181	1.2885	1.37531	0.717415	0.782655	0.732169
LOC107763391	6021	1020	1384	1401	1122	1284	1263	660	1075	1156	44.602	51.76	55.664	48.0227	48.4905	49.4443	44.2589	44.4248	47.2134	7.40775	8.59658	9.24498	7.97587	8.05357	8.21197	7.35075	7.37831	7.84146
LOC107763392	5140	153	183	167	98	89	107	67	122	111	6.69031	6.84399	6.63518	4.1945	3.3611	4.18886	4.49295	5.0417	4.53347	1.30162	1.33152	1.29089	0.81605	0.653911	0.814954	0.874114	0.980875	0.881998
LOC107763393	5660	416	435	370	285	277	267	168	276	251	18.1906	16.2685	14.7007	12.1983	10.461	10.4526	11.2659	11.4058	10.2514	3.21389	2.87429	2.5973	2.15517	1.84823	1.84675	1.99044	2.01516	1.81119
LOC107763402	3481	3763	4335	4364	3726	4140	4244	2395	3605	3683	164.547	162.124	173.389	159.477	156.348	166.145	160.606	148.978	150.421	47.2699	46.574	49.8101	45.8134	44.9147	47.7292	46.1379	42.7975	43.2121
LOC107763405	2476	17	13	12	11	11	4	12	4	5	0.743367	0.486185	0.47678	0.470811	0.415417	0.156593	0.804707	0.165302	0.20421	0.300229	0.196359	0.19256	0.19015	0.167778	0.0632444	0.325003	0.0667616	0.0824759
LOC107763407	7874	29	38	38	47	39	24	25	37	31	1.2681	1.42116	1.5098	2.01165	1.47284	0.939558	1.67647	1.52904	1.2661	0.161049	0.180487	0.191745	0.25548	0.187051	0.119324	0.212912	0.194188	0.160796
LOC107763411	9928	56	57	56	41	47	42	24	30	38	2.44874	2.13173	2.22497	1.75484	1.77496	1.64423	1.60941	1.23976	1.552	0.24665	0.214719	0.224111	0.176757	0.178784	0.165615	0.162109	0.124875	0.156325
LOC107763412	6616	71	98	89	70	70	79	17	53	38	3.10465	3.66509	3.53611	2.99607	2.64356	3.09271	1.14	2.19025	1.552	0.469264	0.553973	0.534479	0.452852	0.399571	0.46746	0.17231	0.331053	0.234583
LOC107763417	2904	15	26	16	26	24	32	16	24	28	0.655912	0.97237	0.635706	1.11283	0.906365	1.25274	1.07294	0.99181	1.14358	0.225865	0.334838	0.218907	0.383205	0.312109	0.431386	0.36947	0.341532	0.393794
LOC107763420	2072	48	35	49	32	57	46	148	286	244	2.09892	1.30896	1.94685	1.36963	2.15262	1.80082	9.92472	11.8191	9.96546	1.01299	0.631737	0.939599	0.661019	1.03891	0.869122	4.78992	5.70418	4.80959
LOC107763421	3372	5	9	5	12	17	8	6	6	11	0.218637	0.33659	0.198658	0.513612	0.642008	0.313186	0.402353	0.247952	0.449263	0.0648391	0.099819	0.058914	0.152317	0.190394	0.0928784	0.119322	0.0735327	0.133233
LOC107763424	683	11	10	12	7	16	15	7	5	9	0.481002	0.373988	0.47678	0.299607	0.604243	0.587224	0.469412	0.206627	0.367579	0.704249	0.547567	0.698067	0.438663	0.88469	0.859772	0.68728	0.302529	0.538182
LOC107763425	6332	61	66	78	65	48	56	16	26	36	2.66738	2.46832	3.09907	2.78207	1.81273	2.1923	1.07294	1.07446	1.47031	0.421253	0.389817	0.489429	0.439366	0.286281	0.346226	0.169448	0.169687	0.232204
LOC107763429	3643	1	0	0	0	1	0	25	26	33	0.0437275	0	0	0	0.0377652	0	1.67647	1.07446	1.34779	0.0120032	0	0	0	0.0103665	0	0.46019	0.294938	0.369967
LOC107763430	8423	323	320	329	285	336	313	150	224	235	14.124	11.9676	13.0717	12.1983	12.6891	12.2534	10.0588	9.25689	9.59788	1.67683	1.42083	1.55191	1.44821	1.50648	1.45476	1.19421	1.099	1.13949
LOC107763432	5220	8	6	14	5	4	8	6	9	7	0.34982	0.224393	0.556243	0.214005	0.151061	0.313186	0.402353	0.371929	0.285894	0.0670153	0.0429872	0.10656	0.0409971	0.0289389	0.0599973	0.0770792	0.0712507	0.054769
LOC107763439	6164	12	13	15	8	12	10	6	11	8	0.52473	0.486185	0.595974	0.342408	0.453182	0.391483	0.402353	0.454579	0.326736	0.0851281	0.0788749	0.0966863	0.0555497	0.0735208	0.0635111	0.0652747	0.0737475	0.0530072
LOC107763446	2640	13936	16689	16305	11572	13191	13757	10095	15796	16708	609.386	624.149	647.824	495.293	498.161	538.563	676.959	652.776	682.389	230.828	236.42	245.388	187.611	188.697	204.001	256.424	247.264	258.481
LOC107763448	5449	445	501	514	394	432	395	192	310	261	19.4587	18.7368	20.4221	16.8636	16.3146	15.4636	12.8753	12.8109	10.6598	3.57106	3.43858	3.74785	3.09481	2.99405	2.83787	2.36288	2.35105	1.95628
LOC107763449	7063	44	41	34	29	36	34	15	30	26	1.92401	1.53335	1.35088	1.24123	1.35955	1.33104	1.00588	1.23976	1.06189	0.272407	0.217097	0.191261	0.175737	0.192489	0.188453	0.142416	0.175529	0.150346
LOC107763451	7272	614	722	735	674	724	746	451	714	762	26.8487	27.002	29.2027	28.8479	27.342	29.2046	30.2436	29.5063	31.1216	3.69206	3.71314	4.01578	3.96698	3.7599	4.01603	4.15891	4.05753	4.27965
LOC107763453	6818	11	21	14	7	8	5	5	3	7	0.481002	0.785376	0.556243	0.299607	0.302122	0.195741	0.335294	0.123976	0.285894	0.0705489	0.115192	0.0815845	0.0439435	0.0443124	0.0287095	0.0491778	0.0181837	0.0419323
LOC107763455	5616	15	36	17	22	25	19	11	16	24	0.655912	1.34636	0.675438	0.941622	0.94413	0.743817	0.737648	0.661206	0.980209	0.116794	0.239736	0.12027	0.167668	0.168114	0.132446	0.131348	0.117736	0.174539
LOC107763459	2610	96	110	113	55	49	45	32	67	68	4.19784	4.11387	4.48967	2.35406	1.8505	1.76167	2.14588	2.7688	2.77726	1.60837	1.5762	1.72018	0.901937	0.709002	0.67497	0.822178	1.06084	1.06408
LOC107763461	7376	2	4	2	7	11	9	6	6	4	0.087455	0.149595	0.0794633	0.299607	0.415417	0.352334	0.402353	0.247952	0.163368	0.0118567	0.0202814	0.0107732	0.0406192	0.0563201	0.0477677	0.054549	0.0336161	0.0221486
LOC107763464	3008	69	70	53	63	64	58	31	49	58	3.0172	2.61792	2.10578	2.69646	2.41697	2.2706	2.07883	2.02494	2.36884	1.00306	0.870319	0.700059	0.896431	0.803515	0.754853	0.691099	0.673186	0.787513
LOC107763470	2481	754	802	767	434	484	450	240	394	399	32.9705	29.9939	30.4742	18.5756	18.2784	17.6167	16.0941	16.2822	16.296	13.2892	12.0894	12.283	7.48716	7.36734	7.10065	6.48695	6.56276	6.56831
LOC107763473	2278	398	395	345	167	180	155	115	199	184	17.4035	14.7725	13.7074	7.14777	6.79774	6.06798	7.71177	8.22375	7.51494	7.63983	6.48487	6.0173	3.13774	2.98408	2.66373	3.38533	3.61008	3.29892
LOC107763474	4902	12	10	7	10	6	5	4	4	6	0.52473	0.373988	0.278121	0.42801	0.226591	0.195741	0.268236	0.165302	0.245052	0.107044	0.076293	0.0567363	0.0873134	0.0462242	0.0399309	0.0547196	0.0337213	0.0499903
LOC107763475	1925	49	73	54	50	38	41	26	49	38	2.14265	2.73012	2.14551	2.14005	1.43508	1.60508	1.74353	2.02494	1.552	1.11306	1.41824	1.11455	1.11171	0.745495	0.833807	0.90573	1.05192	0.806233
LOC107763478	4729	11	11	10	7	16	10	6	10	9	0.481002	0.411387	0.397316	0.299607	0.604243	0.391483	0.402353	0.413254	0.367579	0.101713	0.0869924	0.084017	0.0633553	0.127774	0.0827834	0.0850821	0.0873872	0.0777286
LOC107763479	5626	46	52	53	48	46	44	25	27	31	2.01146	1.94474	2.10578	2.05445	1.7372	1.72252	1.67647	1.11579	1.2661	0.35753	0.34567	0.374294	0.36517	0.308781	0.306172	0.297987	0.198327	0.225045
LOC107763480	467	32	58	44	56	69	47	24	44	37	1.39928	2.16913	1.74819	2.39686	2.6058	1.83997	1.60941	1.81832	1.51116	2.99632	4.64482	3.74345	5.13246	5.57987	3.93998	3.44628	3.89361	3.23588
LOC107763490	1430	6	4	10	7	12	3	1	8	4	0.262365	0.149595	0.397316	0.299607	0.453182	0.117445	0.0670589	0.330603	0.163368	0.183472	0.104612	0.277844	0.209515	0.316911	0.0821292	0.0468943	0.231191	0.114244
LOC107763493	4400	55	54	50	23	28	25	16	34	20	2.40501	2.01954	1.98658	0.984423	1.05743	0.978707	1.07294	1.40506	0.816841	0.546594	0.458986	0.451496	0.223733	0.240324	0.222433	0.243851	0.319333	0.185646
LOC107763495	8776	3	12	6	12	15	13	5	15	17	0.131182	0.448786	0.23839	0.513612	0.566478	0.508927	0.335294	0.619881	0.694315	0.0149479	0.0511379	0.0271638	0.0585246	0.0645485	0.0579908	0.0382058	0.0706337	0.0791152
LOC107763498	2130	8401	8856	7770	6729	7113	7081	1850	2802	3008	367.355	331.204	308.715	288.008	268.624	277.209	124.059	115.794	122.853	172.467	155.495	144.936	135.215	126.115	130.145	58.2436	54.3633	57.6774
LOC107763499	10969	24	19	26	24	30	24	19	40	38	1.04946	0.710578	1.03302	1.02722	1.13296	0.939558	1.27412	1.65302	1.552	0.0956751	0.0647806	0.0941765	0.0936479	0.103287	0.0856558	0.116156	0.150699	0.141489
LOC107763501	2030	102	96	97	65	87	82	31	61	79	4.4602	3.59029	3.85397	2.78207	3.28557	3.21016	2.07883	2.52085	3.22652	2.19714	1.76862	1.89851	1.37048	1.61851	1.58136	1.02405	1.2418	1.58942
LOC107763502	7580	10	11	11	11	9	5	6	8	14	0.437275	0.411387	0.437048	0.470811	0.339887	0.195741	0.402353	0.330603	0.571789	0.057688	0.0542727	0.057658	0.0621123	0.04484	0.0258234	0.0530809	0.0436152	0.0754339
LOC107763505	3475	19	24	24	19	11	12	7	7	9	0.830822	0.897572	0.953559	0.813219	0.415417	0.469779	0.469412	0.289278	0.367579	0.239086	0.258294	0.274405	0.23402	0.119545	0.135188	0.135083	0.0832454	0.105778
LOC107763506	2685	94	119	99	66	84	82	21	31	40	4.11038	4.45046	3.93343	2.82487	3.17228	3.21016	1.40824	1.28109	1.63368	1.53087	1.65753	1.46497	1.05209	1.18148	1.19559	0.524483	0.477128	0.608448
LOC107763507	5370	49	59	66	40	17	44	20	15	26	2.14265	2.20653	2.62229	1.71204	0.642008	1.72252	1.34118	0.619881	1.06189	0.399003	0.4109	0.488322	0.318816	0.119555	0.320768	0.249754	0.115434	0.197746
LOC107763508	1040	13	10	3	6	5	7	5	9	10	0.568457	0.373988	0.119195	0.256806	0.188826	0.274038	0.335294	0.371929	0.408421	0.546594	0.359604	0.11461	0.246929	0.181563	0.263498	0.322399	0.357624	0.392712
LOC107763510	6148	57	77	71	53	51	62	32	64	48	2.49247	2.87971	2.82095	2.26845	1.92603	2.42719	2.14588	2.64483	1.96042	0.405411	0.468398	0.45884	0.368974	0.313277	0.394794	0.349038	0.430193	0.318871
LOC107763511	2134	68	58	73	54	55	54	27	42	29	2.97347	2.16913	2.90041	2.31125	2.07709	2.11401	1.81059	1.73567	1.18442	1.39338	1.01646	1.35914	1.08306	0.97333	0.990631	0.848449	0.81334	0.555023
LOC107763513	7902	140	158	128	109	124	115	63	116	95	6.12185	5.90902	5.08565	4.66531	4.68289	4.50205	4.22471	4.79375	3.88	0.774721	0.747788	0.64359	0.590396	0.59262	0.569736	0.534638	0.60665	0.491014
LOC107763519	5206	18	9	13	11	24	22	4	8	11	0.787095	0.33659	0.516511	0.470811	0.906365	0.861262	0.268236	0.330603	0.449263	0.15119	0.0646542	0.0992146	0.0904363	0.1741	0.165436	0.0515243	0.0635043	0.0862971
LOC107763526	1255	7	8	4	9	12	16	3	4	2	0.306092	0.299191	0.158927	0.385209	0.453182	0.626372	0.201177	0.165302	0.0816841	0.243898	0.238399	0.126635	0.30694	0.361102	0.499101	0.1603	0.131714	0.0650869
LOC107763527	5133	28	31	29	38	35	40	765	1329	1343	1.22437	1.15936	1.15222	1.62644	1.32178	1.56593	51.3001	54.9215	54.8509	0.238529	0.225865	0.224472	0.316859	0.257507	0.305071	9.99417	10.6997	10.6859
LOC107763529	15529	101	122	93	110	127	100	60	80	87	4.41648	4.56266	3.69504	4.70811	4.79618	3.91483	4.02353	3.30603	3.55326	0.284402	0.293815	0.237945	0.303182	0.308853	0.252098	0.259098	0.212894	0.228814
LOC107763530	14311	19	32	24	11	27	25	23	14	29	0.830822	1.19676	0.953559	0.470811	1.01966	0.978707	1.54235	0.578556	1.18442	0.0580548	0.0836254	0.0666312	0.0328985	0.0712501	0.0683884	0.107774	0.0404273	0.0827629
LOC107763532	2918	5	12	6	34	44	28	18	29	25	0.218637	0.448786	0.23839	1.45523	1.66167	1.09615	1.20706	1.19844	1.02105	0.0749272	0.153799	0.0816963	0.49871	0.569455	0.375652	0.41366	0.410705	0.349915
LOC107763539	14398	28	37	42	45	37	48	37	49	52	1.22437	1.38376	1.66873	1.92605	1.39731	1.87912	2.48118	2.02494	2.12379	0.0850375	0.0961076	0.1159	0.133772	0.0970491	0.130512	0.172328	0.140641	0.147506
LOC107763541	2783	201	198	176	208	191	153	44	96	110	8.78923	7.40497	6.99277	8.90261	7.21315	5.98968	2.95059	3.96724	4.49263	3.15818	2.66079	2.51267	3.19893	2.59186	2.15224	1.06022	1.42553	1.61431
LOC107763546	1994	3544	5451	5018	4790	5457	5237	2583	4738	4568	154.97	203.861	199.373	205.017	206.085	205.019	173.213	195.8	186.567	77.7183	102.237	99.9866	102.817	103.352	102.818	86.8672	98.1945	93.564
LOC107763550	1871	5	9	11	9	8	14	4	11	5	0.218637	0.33659	0.437048	0.385209	0.302122	0.548076	0.268236	0.454579	0.20421	0.116856	0.179898	0.233591	0.205884	0.161476	0.292932	0.143365	0.242961	0.109145
LOC107763553	1297	116	122	103	44	58	46	32	52	50	5.07239	4.56266	4.09236	1.88324	2.19038	1.80082	2.14588	2.14892	2.0421	3.91086	3.51786	3.15525	1.452	1.68881	1.38845	1.6545	1.65684	1.57448
LOC107763555	4121	22	25	22	17	26	17	9	6	15	0.962005	0.934971	0.874096	0.727617	0.981895	0.66552	0.60353	0.247952	0.612631	0.23344	0.22688	0.212108	0.176563	0.238266	0.161495	0.146452	0.060168	0.148661
LOC107763556	3533	18	28	30	13	30	9	16	24	21	0.787095	1.04717	1.19195	0.556413	1.13296	0.352334	1.07294	0.99181	0.857683	0.222784	0.296396	0.337376	0.15749	0.320678	0.0997267	0.303692	0.280727	0.242763
LOC107763558	2720	8	11	16	12	13	20	10	15	18	0.34982	0.411387	0.635706	0.513612	0.490948	0.782965	0.670589	0.619881	0.735157	0.12861	0.151245	0.233715	0.188828	0.180495	0.287855	0.24654	0.227897	0.270278
LOC107763560	751	83	68	55	54	65	56	29	59	56	3.62938	2.54312	2.18524	2.31125	2.45474	2.1923	1.94471	2.4382	2.28716	4.83273	3.38631	2.90977	3.07757	3.26863	2.91918	2.58949	3.2466	3.04548
LOC107763563	4927	213746	279148	274331	262099	307934	298070	169782	276239	273964	9346.58	10439.8	10899.6	11218.1	11629.2	11668.9	11385.4	11415.7	11189.3	1897.01	2118.9	2212.22	2276.86	2360.3	2368.36	2310.82	2316.97	2271.01
LOC107763564	11736	176	275	246	235	256	251	121	189	187	7.69604	10.2847	9.77398	10.0582	9.66789	9.82621	8.11413	7.8105	7.63747	0.655763	0.876336	0.83282	0.857041	0.823781	0.837271	0.691388	0.665516	0.650772
LOC107763572	19167	17	27	17	15	18	16	6	7	3	0.743367	1.00977	0.675438	0.642015	0.679774	0.626372	0.402353	0.289278	0.122526	0.0387837	0.0526827	0.0352396	0.0334959	0.0354658	0.0326797	0.020992	0.0150925	0.00639256
LOC107763581	1300	257	300	249	199	191	200	96	171	209	11.238	11.2197	9.89318	8.5174	7.21315	7.82965	6.43765	7.06664	8.53599	8.64459	8.6305	7.61013	6.55185	5.54858	6.02281	4.95204	5.43588	6.56615
LOC107763583	4680	18	13	10	8	6	4	6	6	6	0.787095	0.486185	0.397316	0.342408	0.226591	0.156593	0.402353	0.247952	0.245052	0.168183	0.103886	0.0848966	0.0731641	0.0484169	0.0334601	0.0859729	0.0529813	0.0523616
LOC107763590	4044	204	211	233	209	234	218	103	147	188	8.92041	7.89116	9.25747	8.94541	8.83706	8.53432	6.90707	6.07483	7.67831	2.20584	1.95132	2.28919	2.21202	2.18523	2.11037	1.70798	1.50218	1.89869
LOC107763593	12093	31	34	32	37	39	33	13	27	31	1.35555	1.27156	1.27141	1.58364	1.47284	1.29189	0.871766	1.11579	1.2661	0.112094	0.105148	0.105136	0.130955	0.121793	0.10683	0.0720884	0.0922671	0.104697
LOC107763597	1241	5	5	11	4	11	6	6	6	9	0.218637	0.186994	0.437048	0.171204	0.415417	0.23489	0.402353	0.247952	0.367579	0.176178	0.15068	0.352174	0.137957	0.334744	0.189274	0.324217	0.1998	0.296195
LOC107763601	4379	1146	1295	1097	861	939	895	511	860	873	50.1117	48.4315	43.5856	36.8517	35.4615	35.0377	34.2671	35.5398	35.6551	11.4436	11.0599	9.95332	8.41554	8.09809	8.0013	7.82532	8.11597	8.1423
LOC107763602	5019	7879	9511	8643	10528	11457	10881	6372	10655	10922	344.529	355.7	343.4	450.609	432.676	425.972	427.299	440.322	446.077	68.6449	70.8708	68.4201	89.7806	86.2076	84.8719	85.1363	87.7311	88.8777
LOC107763604	2093	16	22	20	11	19	16	10	7	16	0.69964	0.822775	0.794633	0.470811	0.717539	0.626372	0.670589	0.289278	0.653473	0.334276	0.393108	0.379662	0.224946	0.342828	0.29927	0.320396	0.138212	0.312218
LOC107763607	2554	156475	190896	177810	181139	209460	196643	131101	210396	208316	6842.26	7139.29	7064.68	7752.93	7910.3	7698.23	8791.49	8694.7	8508.05	2679.04	2795.34	2766.12	3035.6	3097.22	3014.19	3442.24	3404.35	3331.27
LOC107763612	2153	17	13	10	17	13	12	1	7	8	0.743367	0.486185	0.397316	0.727617	0.490948	0.469779	0.0670589	0.289278	0.326736	0.34527	0.225817	0.184541	0.337955	0.22803	0.218197	0.0311467	0.13436	0.151759
LOC107763614	805	407	399	343	256	272	284	136	257	257	17.7971	14.9221	13.6279	10.9571	10.2721	11.1181	9.12001	10.6206	10.4964	22.1082	18.5368	16.9291	13.6113	12.7604	13.8113	11.3292	13.1933	13.039
LOC107763619	3066	31	34	35	33	39	43	33	47	57	1.35555	1.27156	1.39061	1.41243	1.47284	1.68338	2.21294	1.94229	2.328	0.442124	0.41473	0.453557	0.460676	0.480379	0.549046	0.721769	0.633494	0.759295
LOC107763621	2537	36	59	45	33	43	47	15	27	30	1.57419	2.20653	1.78792	1.41243	1.6239	1.83997	1.00588	1.11579	1.22526	0.620493	0.869741	0.704739	0.556734	0.640088	0.725254	0.396485	0.439805	0.482957
LOC107763623	25100	6	8	8	16	8	9	7	5	9	0.262365	0.299191	0.317853	0.684816	0.302122	0.352334	0.469412	0.206627	0.367579	0.0104528	0.01192	0.0126635	0.0272835	0.0120367	0.0140372	0.0187017	0.00823215	0.0146446
LOC107763624	11352	64	76	57	68	54	66	34	62	50	2.79856	2.84231	2.2647	2.91047	2.03932	2.58379	2.28	2.56217	2.0421	0.246526	0.25038	0.199498	0.256384	0.179644	0.227606	0.200846	0.225703	0.179889
LOC107763625	6590	154	152	131	126	163	120	179	294	322	6.73403	5.68462	5.20484	5.39293	6.15573	4.69779	12.0035	12.1497	13.1511	1.02186	0.862614	0.789809	0.81835	0.934101	0.712867	1.82148	1.84365	1.99562
LOC107763626	7017	253	268	230	268	277	255	91	118	152	11.0631	10.0229	9.13827	11.4707	10.461	9.98281	6.10236	4.8764	6.20799	1.57661	1.42837	1.30231	1.6347	1.4908	1.42266	0.869654	0.69494	0.884708
LOC107763630	12042	10	15	11	11	8	11	7	17	20	0.437275	0.560983	0.437048	0.470811	0.302122	0.430631	0.469412	0.702532	0.816841	0.0363125	0.0465855	0.0362936	0.0390974	0.025089	0.0357607	0.0389813	0.0583401	0.0678327
LOC107763633	1316	3661	4147	3913	2768	3172	3013	2540	4080	4134	160.086	155.093	155.47	118.473	119.791	117.954	170.33	168.608	168.841	121.646	117.852	118.138	90.0252	91.0268	89.6305	129.43	128.121	128.299
LOC107763635	1211	100	106	100	96	114	96	67	111	106	4.37275	3.96428	3.97316	4.1089	4.30523	3.75823	4.49295	4.58712	4.32926	3.61086	3.27356	3.28089	3.39298	3.55511	3.10341	3.71011	3.78788	3.57495
LOC107763638	780	510	688	583	468	574	546	203	337	327	22.301	25.7304	23.1635	20.0309	21.6772	21.375	13.613	13.9267	13.3554	28.5911	32.9877	29.6968	25.6806	27.7913	27.4038	17.4525	17.8547	17.1222
LOC107763644	2926	8	7	7	7	5	13	7	4	5	0.34982	0.261792	0.278121	0.299607	0.188826	0.508927	0.469412	0.165302	0.20421	0.119556	0.0894709	0.0950517	0.102395	0.0645338	0.173933	0.160428	0.0564941	0.0697916
LOC107763647	5688	173	216	207	220	244	214	113	170	188	7.56486	8.07815	8.22445	9.41622	9.21471	8.37773	7.57765	7.02532	7.67831	1.32997	1.42021	1.44593	1.65545	1.62003	1.47288	1.33222	1.23511	1.34991
LOC107763648	4308	94	103	103	77	96	109	51	85	87	4.11038	3.85208	4.09236	3.29568	3.62546	4.26716	3.42	3.51266	3.55326	0.954128	0.894169	0.949944	0.765013	0.841564	0.99052	0.793873	0.81538	0.824805
LOC107763656	3745	2	4	7	7	3	7	6	7	12	0.087455	0.149595	0.278121	0.299607	0.113296	0.274038	0.402353	0.289278	0.490105	0.0233525	0.0399454	0.0742647	0.0800019	0.0302525	0.0731743	0.107437	0.0772437	0.130869
LOC107763658	2858	4	7	3	1	11	1	3	7	8	0.17491	0.261792	0.119195	0.042801	0.415417	0.0391483	0.201177	0.289278	0.326736	0.0612001	0.0915997	0.0417057	0.0149759	0.145352	0.0136978	0.0703907	0.101217	0.114323
LOC107763659	769	15	16	6	8	12	7	7	6	10	0.655912	0.598382	0.23839	0.342408	0.453182	0.274038	0.469412	0.247952	0.408421	0.852942	0.778129	0.31	0.445264	0.589314	0.356356	0.610419	0.322435	0.531106
LOC107763666	5710	1750	2046	1898	1873	1888	1977	913	1442	1442	76.5231	76.518	75.4106	80.1663	71.3007	77.3961	61.2248	59.5912	58.8943	13.4016	13.4007	13.2068	14.0396	12.487	13.5545	10.7224	10.4363	10.3142
LOC107763668	7649	53	67	73	72	92	104	50	106	88	2.31756	2.50572	2.90041	3.08167	3.4744	4.07142	3.35294	4.38049	3.5941	0.302988	0.327588	0.379188	0.402886	0.454229	0.532281	0.438351	0.572688	0.469879
LOC107763671	3217	9	10	13	11	9	12	7	7	3	0.393547	0.373988	0.516511	0.470811	0.339887	0.469779	0.469412	0.289278	0.122526	0.122334	0.116254	0.160557	0.146351	0.105653	0.14603	0.145916	0.0899216	0.0380871
LOC107763675	6233	27	26	22	19	21	18	3	7	10	1.18064	0.97237	0.874096	0.813219	0.793069	0.704669	0.201177	0.289278	0.408421	0.189418	0.156004	0.140237	0.13047	0.127237	0.113055	0.0322761	0.0464107	0.0655255
LOC107763677	1765	5	7	12	6	3	1	280	529	496	0.218637	0.261792	0.47678	0.256806	0.113296	0.0391483	18.7765	21.8611	20.2577	0.123874	0.148324	0.27013	0.145499	0.0641901	0.0221803	10.6382	12.3859	11.4774
LOC107763680	21145	17	17	25	16	21	22	9	15	14	0.743367	0.63578	0.993291	0.684816	0.793069	0.861262	0.60353	0.619881	0.571789	0.0351557	0.0300676	0.0469752	0.0323867	0.0375062	0.0407312	0.0285424	0.0293157	0.0270413
LOC107763685	2956	17	10	14	12	19	23	13	28	27	0.743367	0.373988	0.556243	0.513612	0.717539	0.90041	0.871766	1.15711	1.10274	0.251477	0.126518	0.188174	0.173752	0.24274	0.304604	0.294914	0.391445	0.37305
LOC107763688	5125	140	147	154	173	180	167	65	103	96	6.12185	5.49763	6.11867	7.40457	6.79774	6.53776	4.35883	4.25652	3.92084	1.19451	1.07271	1.19389	1.4448	1.32639	1.27566	0.850503	0.83054	0.765042
LOC107763692	6014	276	336	360	357	394	421	104	167	135	12.0688	12.566	14.3034	15.28	14.8795	16.4814	6.97412	6.90134	5.51368	2.00678	2.08946	2.37835	2.54073	2.47414	2.74051	1.15965	1.14755	0.916807
LOC107763693	8807	269	402	366	299	322	343	138	248	252	11.7627	15.0343	14.5418	12.7975	12.1604	13.4279	9.25413	10.2487	10.2922	1.33561	1.70709	1.65116	1.45311	1.38076	1.52468	1.05077	1.1637	1.16864
LOC107763694	1871	41	29	31	27	33	23	9	26	15	1.79283	1.08457	1.23168	1.15563	1.24625	0.90041	0.60353	1.07446	0.612631	0.958219	0.579672	0.658301	0.617652	0.666089	0.481245	0.322571	0.574271	0.327435
LOC107763700	2009	11	14	12	8	6	9	8	5	9	0.481002	0.523584	0.47678	0.342408	0.226591	0.352334	0.536471	0.206627	0.367579	0.239424	0.260619	0.237322	0.170437	0.112788	0.175378	0.267034	0.102851	0.182966
LOC107763702	427	16	24	22	16	18	16	12	14	6	0.69964	0.897572	0.874096	0.684816	0.679774	0.626372	0.804707	0.578556	0.245052	1.6385	2.10204	2.04706	1.60378	1.59198	1.46691	1.88456	1.35493	0.573893
LOC107763703	5087	114	115	126	74	89	89	49	50	49	4.98493	4.30087	5.00619	3.16727	3.3611	3.4842	3.28589	2.06627	2.00126	0.979936	0.845462	0.984113	0.622621	0.660724	0.684921	0.645938	0.406186	0.393407
LOC107763704	4252	34	46	29	48	44	62	2252	3735	3635	1.48673	1.72035	1.15222	2.05445	1.66167	2.42719	151.017	154.35	148.461	0.349655	0.404597	0.270982	0.483172	0.390797	0.570835	35.5166	36.3007	34.9155
LOC107763718	6985	552	671	631	496	589	577	229	429	401	24.1376	25.0946	25.0707	21.2293	22.2437	22.5885	15.3565	17.7286	16.3777	3.45563	3.59264	3.58921	3.03927	3.1845	3.23387	2.19849	2.5381	2.34469
LOC107763720	5643	993	1075	894	717	738	695	239	374	392	43.4214	40.2038	35.5201	30.6883	27.8707	27.208	16.0271	15.4557	16.0101	7.69474	7.12454	6.29454	5.4383	4.93899	4.82156	2.84017	2.73892	2.83716
LOC107763725	3386	1295	1466	1196	1187	1319	1326	794	1292	1345	56.6271	54.8267	47.519	50.8048	49.8123	51.9106	53.2448	53.3924	54.9326	16.7239	16.1922	14.034	15.0044	14.7113	15.331	15.725	15.7686	16.2234
LOC107763728	600	15	14	10	9	6	5	7	13	11	0.655912	0.523584	0.397316	0.385209	0.226591	0.195741	0.469412	0.53723	0.449263	1.09319	0.87264	0.662194	0.642015	0.377652	0.326236	0.782354	0.895384	0.748771
LOC107763730	816	17	35	50	30	29	27	17	29	33	0.743367	1.30896	1.98658	1.28403	1.09519	1.057	1.14	1.19844	1.34779	0.910989	1.60412	2.43454	1.57357	1.34215	1.29535	1.39706	1.46867	1.6517
LOC107763735	3697	30	33	13	31	31	36	21	39	33	1.31182	1.23416	0.516511	1.32683	1.17072	1.40934	1.40824	1.61169	1.34779	0.354835	0.333828	0.139711	0.358894	0.316668	0.381211	0.380913	0.435946	0.364563
LOC107763737	5189	21	37	34	22	32	23	85	129	114	0.918277	1.38376	1.35088	0.941622	1.20849	0.90041	5.70001	5.33098	4.65599	0.176966	0.266671	0.260334	0.181465	0.232894	0.173523	1.09848	1.02736	0.897282
LOC107763739	6117	53	33	40	24	19	26	10	20	17	2.31756	1.23416	1.58927	1.02722	0.717539	1.01785	0.670589	0.826508	0.694315	0.378871	0.201759	0.259811	0.167929	0.117302	0.166398	0.109627	0.135117	0.113506
LOC107763745	10890	41	45	37	35	40	53	11	40	28	1.79283	1.68295	1.47007	1.49804	1.51061	2.07486	0.737648	1.65302	1.14358	0.164631	0.154541	0.134993	0.137561	0.138715	0.190529	0.0677363	0.151792	0.105012
LOC107763748	4120	3	5	3	9	4	8	5	6	12	0.131182	0.186994	0.119195	0.385209	0.151061	0.313186	0.335294	0.247952	0.490105	0.0318404	0.0453869	0.0289308	0.0934974	0.0366652	0.076016	0.0813821	0.0601826	0.118957
LOC107763754	1699	22	15	18	77	82	89	153	191	178	0.962005	0.560983	0.715169	3.29568	3.09675	3.4842	10.26	7.89315	7.26989	0.566218	0.330184	0.420935	1.93978	1.82269	2.05073	6.03885	4.64576	4.27892
LOC107763758	7796	42	49	35	33	31	39	9	18	14	1.83655	1.83254	1.39061	1.41243	1.17072	1.52678	0.60353	0.743857	0.571789	0.235577	0.235062	0.178374	0.181174	0.150169	0.195842	0.0774153	0.0954152	0.0733439
LOC107763759	5985	3401	4020	3766	3551	3644	3737	2221	3534	3622	148.717	150.343	149.629	151.986	137.616	146.297	148.938	146.044	147.93	24.8483	25.12	25.0007	25.3946	22.9936	24.444	24.8852	24.4017	24.7168
LOC107763760	3257	186	165	161	143	148	148	93	164	156	8.13331	6.17081	6.39679	6.12054	5.58925	5.79394	6.23648	6.77737	6.37136	2.49718	1.89463	1.96401	1.8792	1.71607	1.77892	1.91479	2.08086	1.95621
LOC107763763	7112	7504	9069	8236	5821	6650	6047	3402	5483	5701	328.131	339.17	327.23	249.145	251.139	236.73	228.134	226.587	232.841	46.1377	47.6898	46.0109	35.0316	35.312	33.2859	32.0774	31.8598	32.7391
LOC107763764	4529	392	444	405	382	411	403	227	303	319	17.1412	16.6051	16.0913	16.35	15.5215	15.7768	15.2224	12.5216	13.0286	3.78476	3.66639	3.55295	3.61007	3.42714	3.4835	3.36109	2.76476	2.87671
LOC107763766	3764	14	14	9	14	7	12	4	9	7	0.612185	0.523584	0.357585	0.599214	0.264356	0.469779	0.268236	0.371929	0.285894	0.162642	0.139103	0.0950012	0.159196	0.0702328	0.124808	0.0712634	0.0988121	0.0759549
LOC107763767	4754	42	42	40	25	22	23	7	16	22	1.83655	1.57075	1.58927	1.07003	0.830835	0.90041	0.469412	0.661206	0.898525	0.386318	0.330406	0.334301	0.225079	0.174765	0.189401	0.0987405	0.139084	0.189004
LOC107763771	4224	45	34	47	37	37	33	10	19	28	1.96774	1.27156	1.86739	1.58364	1.39731	1.29189	0.670589	0.785183	1.14358	0.465847	0.301032	0.44209	0.374914	0.330803	0.305846	0.158757	0.185886	0.270733
LOC107763772	1062	86	83	74	84	72	76	40	59	68	3.76056	3.1041	2.94014	3.59528	2.71909	2.97527	2.68236	2.4382	2.77726	3.54102	2.92289	2.76849	3.38539	2.56035	2.80157	2.52576	2.29586	2.61512
LOC107763776	1005	57	44	38	34	39	30	24	42	50	2.49247	1.64555	1.5098	1.45523	1.47284	1.17445	1.60941	1.73567	2.0421	2.48007	1.63736	1.50229	1.44799	1.46552	1.1686	1.60141	1.72703	2.03194
LOC107763778	8728	184	210	205	151	221	194	81	106	117	8.04586	7.85376	8.14498	6.46295	8.34611	7.59476	5.43177	4.38049	4.77852	0.921844	0.899835	0.933202	0.740485	0.956245	0.870161	0.622338	0.50189	0.547493
LOC107763781	4542	649	668	646	584	625	610	231	341	395	28.3791	24.9824	25.6666	24.9958	23.6033	23.8804	15.4906	14.092	16.1326	6.24816	5.50031	5.65095	5.50326	5.19667	5.25769	3.41052	3.10259	3.55187
LOC107763784	12484	9	9	10	7	8	10	7	10	16	0.393547	0.33659	0.397316	0.299607	0.302122	0.391483	0.469412	0.413254	0.653473	0.0315241	0.0269617	0.031826	0.0239993	0.0242007	0.0313588	0.0376011	0.0331027	0.0523448
LOC107763785	4510	31	46	31	22	25	26	17	26	14	1.35555	1.72035	1.23168	0.941622	0.94413	1.01785	1.14	1.07446	0.571789	0.300566	0.381452	0.2731	0.208785	0.209341	0.225688	0.252772	0.23824	0.126782
LOC107763789	2571	15	31	17	22	13	23	5	17	19	0.655912	1.15936	0.675438	0.941622	0.490948	0.90041	0.335294	0.702532	0.775999	0.25512	0.450939	0.262714	0.366247	0.190956	0.350218	0.130414	0.273252	0.301828
LOC107763791	5034	200	234	210	189	211	197	109	179	151	8.7455	8.75133	8.34364	8.08939	7.96846	7.71221	7.30942	7.39725	6.16715	1.73729	1.73844	1.65746	1.60695	1.58293	1.53202	1.45201	1.46946	1.2251
LOC107763794	5803	2029	2350	2190	1304	1386	1256	450	762	765	88.7231	87.8873	87.0123	55.8125	52.3426	49.1702	30.1765	31.49	31.2442	15.2892	15.1451	14.9944	9.61787	9.01992	8.47324	5.20016	5.4265	5.38414
LOC107763801	1793	48	61	57	45	61	54	37	39	44	2.09892	2.28133	2.2647	1.92605	2.30368	2.11401	2.48118	1.61169	1.79705	1.17062	1.27235	1.26308	1.0742	1.28482	1.17903	1.38381	0.898879	1.00226
LOC107763805	2339	19	23	21	18	15	15	4	7	11	0.830822	0.860173	0.834364	0.770418	0.566478	0.587224	0.268236	0.289278	0.449263	0.355204	0.367753	0.356718	0.329379	0.242188	0.251058	0.11468	0.123676	0.192075
LOC107763810	4807	40	55	43	62	47	47	13	25	23	1.7491	2.05694	1.70846	2.65366	1.77496	1.83997	0.871766	1.03314	0.939367	0.363865	0.427904	0.355411	0.552041	0.369246	0.382769	0.181353	0.214923	0.195417
LOC107763811	1570	46	43	31	23	29	25	28	37	34	2.01146	1.60815	1.23168	0.984423	1.09519	0.978707	1.87765	1.52904	1.38863	1.28119	1.0243	0.78451	0.627021	0.697574	0.62338	1.19595	0.973911	0.884478
LOC107763814	2704	682	681	722	471	458	480	350	608	654	29.8221	25.4686	28.6862	20.1593	17.2965	18.7912	23.4706	25.1258	26.7107	11.0289	9.41887	10.6088	7.45535	6.39662	6.9494	8.67996	9.2921	9.87822
LOC107763815	21560	4	4	3	5	0	5	4	9	15	0.17491	0.149595	0.119195	0.214005	0	0.195741	0.268236	0.371929	0.612631	0.00811271	0.00693856	0.00552852	0.00992602	0	0.00907891	0.0124414	0.0172509	0.0284152
LOC107763816	3642	1161	1229	1066	856	893	888	641	1040	1074	50.7676	45.9632	42.3539	36.6377	33.7243	34.7637	42.9847	42.9784	43.8644	13.9395	12.6203	11.6293	10.0598	9.25984	9.54521	11.8025	11.8008	12.044
LOC107763822	1557	414	440	546	363	407	447	214	342	337	18.1032	16.4555	21.6935	15.5368	15.3704	17.4993	14.3506	14.1333	13.7638	11.627	10.5687	13.9329	9.97866	9.87183	11.2391	9.21683	9.07726	8.83993
LOC107763823	7366	458	575	563	449	477	462	229	368	394	20.0272	21.5043	22.3689	19.2177	18.014	18.0865	15.3565	15.2077	16.0918	2.71887	2.9194	3.03678	2.60897	2.44556	2.4554	2.08478	2.06459	2.1846
LOC107763824	2186	12	16	10	6	11	10	3	8	13	0.52473	0.598382	0.397316	0.256806	0.415417	0.391483	0.201177	0.330603	0.530947	0.240041	0.273734	0.181755	0.117478	0.190035	0.179086	0.0920296	0.151237	0.242885
LOC107763838	1686	432	461	469	406	432	484	156	235	234	18.8903	17.2409	18.6341	17.3772	16.3146	18.9478	10.4612	9.71147	9.55704	11.2042	10.2259	11.0523	10.3068	9.67649	11.2383	6.20474	5.76006	5.66847
LOC107763842	5807	1	0	0	1	0	0	13	9	18	0.0437275	0	0	0.042801	0	0	0.871766	0.371929	0.735157	0.00753013	0	0	0.00737059	0	0	0.150123	0.0640483	0.126598
LOC107763845	2696	288	346	341	346	367	366	181	249	229	12.5935	12.94	13.5485	14.8091	13.8598	14.3283	12.1377	10.29	9.35283	4.67119	4.7997	5.0254	5.49301	5.14089	5.31464	4.5021	3.81677	3.46915
LOC107763847	12087	77	53	56	41	44	58	21	44	35	3.36702	1.98214	2.22497	1.75484	1.66167	2.2706	1.40824	1.81832	1.42947	0.278565	0.163989	0.18408	0.145184	0.137476	0.187855	0.116508	0.150436	0.118265
LOC107763851	2770	19	17	28	9	15	18	8	16	12	0.830822	0.63578	1.11249	0.385209	0.566478	0.704669	0.536471	0.661206	0.490105	0.299936	0.229524	0.401619	0.139065	0.204505	0.254393	0.193672	0.238703	0.176933
LOC107763852	4334	16	34	25	14	14	20	14	13	24	0.69964	1.27156	0.993291	0.599214	0.528713	0.782965	0.938824	0.53723	0.980209	0.161431	0.293392	0.229186	0.138259	0.121992	0.180657	0.216618	0.123957	0.226167
LOC107763857	1276	101	87	109	115	123	120	67	96	121	4.41648	3.2537	4.33075	4.92212	4.64512	4.69779	4.49295	3.96724	4.94189	3.46119	2.54992	3.394	3.85746	3.64038	3.68165	3.52112	3.10912	3.87295
LOC107763859	3689	935	1256	945	1092	1237	1179	523	934	997	40.8852	46.9729	37.5464	46.7387	46.7156	46.1558	35.0718	38.5979	40.7195	11.083	12.7332	10.1779	12.6697	12.6635	12.5117	9.50713	10.463	11.0381
LOC107763861	8189	17	14	10	14	23	23	8	9	9	0.743367	0.523584	0.397316	0.599214	0.8686	0.90041	0.536471	0.371929	0.367579	0.0907763	0.0639375	0.0485183	0.0731731	0.106069	0.109954	0.0655112	0.0454181	0.0448869
LOC107763864	954	381	422	372	238	276	304	113	209	164	16.6602	15.7823	14.7802	10.1866	10.4232	11.9011	7.57765	8.63701	6.6981	17.4635	16.5433	15.4928	10.6778	10.9258	12.4749	7.94303	9.05347	7.02107
LOC107763872	5274	253	258	247	125	155	156	57	100	96	11.0631	9.6489	9.81371	5.35013	5.85361	6.10713	3.82236	4.13254	3.92084	2.09766	1.82952	1.86077	1.01443	1.1099	1.15797	0.724755	0.783568	0.743428
LOC107763873	4292	191	247	233	241	220	225	130	190	187	8.35195	9.23751	9.25747	10.315	8.30835	8.80836	8.71766	7.85183	7.63747	1.94593	2.15226	2.15691	2.40332	1.93577	2.05227	2.03114	1.82941	1.77947
LOC107763875	5013	18	28	17	26	33	16	12	23	27	0.787095	1.04717	0.675438	1.11283	1.24625	0.626372	0.804707	0.950484	1.10274	0.157011	0.20889	0.134737	0.221988	0.248604	0.12495	0.160524	0.189604	0.219975
LOC107763876	4325	22	23	29	35	42	26	13	23	17	0.962005	0.860173	1.15222	1.49804	1.58614	1.01785	0.871766	0.950484	0.694315	0.222429	0.198884	0.266409	0.346367	0.366737	0.235342	0.201564	0.219765	0.160535
LOC107763878	7632	237	271	228	165	211	176	94	122	141	10.3634	10.1351	9.05881	7.06217	7.96846	6.89009	6.30354	5.0417	5.75873	1.35789	1.32797	1.18695	0.925336	1.04409	0.90279	0.825935	0.6606	0.754551
LOC107763879	831	2	12	4	6	1	7	1	1	4	0.087455	0.448786	0.158927	0.256806	0.0377652	0.274038	0.0670589	0.0413254	0.163368	0.105241	0.540056	0.191247	0.309033	0.0454455	0.329769	0.0806966	0.0497297	0.196592
LOC107763880	10793	130	116	105	100	117	101	48	72	88	5.68457	4.33827	4.17182	4.2801	4.41853	3.95397	3.21883	2.97543	3.5941	0.526691	0.401952	0.38653	0.396563	0.409388	0.366346	0.298233	0.275681	0.333003
LOC107763881	9321	12	10	9	5	7	8	6	14	5	0.52473	0.373988	0.357585	0.214005	0.264356	0.313186	0.402353	0.578556	0.20421	0.0562954	0.0401232	0.0383633	0.0229595	0.0283614	0.0336001	0.0431663	0.0620701	0.0219086
LOC107763883	5594	183	188	205	137	168	161	92	146	162	8.00213	7.03098	8.14498	5.86374	6.34455	6.30287	6.16942	6.03351	6.61641	1.43048	1.25688	1.45602	1.04822	1.13417	1.12672	1.10286	1.07857	1.18277
LOC107763887	17223	76	72	68	79	93	89	41	59	77	3.32329	2.69272	2.70175	3.38128	3.51216	3.4842	2.74941	2.4382	3.14484	0.192956	0.156344	0.156869	0.196324	0.203923	0.202299	0.159636	0.141566	0.182595
LOC107763888	3755	16	19	10	10	6	7	0	3	9	0.69964	0.710578	0.397316	0.42801	0.226591	0.274038	0	0.123976	0.367579	0.186322	0.189235	0.10581	0.113984	0.0603439	0.0729795	0	0.0330163	0.0978904
LOC107763890	2579	232	259	249	231	248	238	147	234	214	10.1448	9.6863	9.89318	9.88703	9.36577	9.31729	9.85766	9.67014	8.7402	3.93361	3.75584	3.83605	3.83367	3.63155	3.61275	3.82228	3.74957	3.38899
LOC107763893	8613	17	10	8	8	11	10	4	1	13	0.743367	0.373988	0.317853	0.342408	0.415417	0.391483	0.268236	0.0413254	0.530947	0.0863076	0.0434214	0.0369039	0.0397548	0.0482314	0.0454525	0.0311431	0.00479803	0.0616448
LOC107763895	3637	4948	5520	5152	5089	5373	5123	3725	6090	5950	216.364	206.442	204.697	217.814	202.912	200.557	249.794	251.672	243.01	59.4896	56.7615	56.2819	59.8885	55.7912	55.1434	68.6814	69.1976	66.8161
LOC107763896	7844	65	48	39	30	27	34	20	26	21	2.84229	1.79514	1.54953	1.28403	1.01966	1.33104	1.34118	1.07446	0.857683	0.362352	0.228856	0.197544	0.163696	0.129992	0.169689	0.170981	0.136979	0.109343
LOC107763898	6271	18	14	17	8	16	20	12	11	11	0.787095	0.523584	0.675438	0.342408	0.604243	0.782965	0.804707	0.454579	0.449263	0.125513	0.0834929	0.107708	0.0546018	0.0963552	0.124855	0.128322	0.0724891	0.0716413
LOC107763902	3227	6	3	7	6	5	7	1	11	5	0.262365	0.112197	0.278121	0.256806	0.188826	0.274038	0.0670589	0.454579	0.20421	0.081303	0.0347681	0.0861857	0.0795804	0.0585144	0.0849203	0.0207806	0.140867	0.0632818
LOC107763907	462	20	15	11	16	20	19	11	19	18	0.87455	0.560983	0.437048	0.684816	0.755304	0.743817	0.737648	0.785183	0.735157	1.89296	1.21425	0.945991	1.48229	1.63486	1.60999	1.59664	1.69953	1.59125
LOC107763908	695	20	15	15	17	20	20	11	16	15	0.87455	0.560983	0.595974	0.727617	0.755304	0.782965	0.737648	0.661206	0.612631	1.25834	0.807169	0.857517	1.04693	1.08677	1.12657	1.06136	0.951376	0.881483
LOC107763909	1758	88	73	62	46	54	49	23	69	45	3.84802	2.73012	2.46336	1.96885	2.03932	1.91826	1.54235	2.85145	1.83789	2.18886	1.55297	1.40123	1.11994	1.16002	1.09116	0.877335	1.62199	1.04545
LOC107763910	8956	25	30	21	15	23	15	7	9	12	1.09319	1.12197	0.834364	0.642015	0.8686	0.587224	0.469412	0.371929	0.490105	0.122062	0.125275	0.0931626	0.0716855	0.0969852	0.0655677	0.0524132	0.0415284	0.0547236
LOC107763911	4570	47	75	55	48	53	37	42	75	76	2.05519	2.80491	2.18524	2.05445	2.00156	1.44849	2.81647	3.09941	3.104	0.449714	0.613767	0.478171	0.449551	0.437977	0.316955	0.616296	0.678207	0.679212
LOC107763912	2018	62	62	62	40	38	37	37	71	71	2.7111	2.31873	2.46336	1.71204	1.43508	1.44849	2.48118	2.9341	2.89979	1.34346	1.14902	1.22069	0.848385	0.711139	0.717783	1.22952	1.45397	1.43696
LOC107763913	6621	1151	1372	1412	1073	1192	1263	632	1029	1070	50.3303	51.3112	56.1011	45.9255	45.0161	49.4443	42.3812	42.5238	43.701	7.60162	7.74977	8.4732	6.93634	6.79899	7.46779	6.40103	6.42257	6.60036
LOC107763917	2809	58	59	57	78	78	75	45	58	53	2.53619	2.20653	2.2647	3.33848	2.94569	2.93612	3.01765	2.39687	2.16463	0.902882	0.785522	0.806231	1.18849	1.04866	1.04525	1.07428	0.853283	0.770605
LOC107763918	546	3	0	8	8	17	19	2	6	4	0.131182	0	0.317853	0.342408	0.642008	0.743817	0.134118	0.247952	0.163368	0.240261	0	0.582148	0.627121	1.17584	1.3623	0.245637	0.454125	0.299209
LOC107763924	4631	137	130	112	123	93	112	60	104	103	5.99067	4.86185	4.44994	5.26452	3.51216	4.38461	4.02353	4.29784	4.20673	1.2936	1.04985	0.960903	1.1368	0.758403	0.946795	0.868826	0.928059	0.908385
LOC107763927	4657	41	51	48	32	26	37	18	26	26	1.79283	1.90734	1.90712	1.36963	0.981895	1.44849	1.20706	1.07446	1.06189	0.384975	0.409564	0.409516	0.294102	0.210843	0.311034	0.259193	0.230719	0.228021
LOC107763928	20056	5777	7121	6832	6055	6614	6968	3946	6311	6377	252.614	266.317	271.446	259.16	249.779	272.785	264.614	260.805	260.45	12.5954	13.2787	13.5344	12.9218	12.4541	13.6012	13.1938	13.0038	12.9861
LOC107763930	6636	284	311	285	287	318	298	164	269	275	12.4186	11.631	11.3235	12.2839	12.0093	11.6662	10.9977	11.1165	11.2316	1.8714	1.75272	1.70638	1.8511	1.80973	1.75801	1.65727	1.67519	1.69252
LOC107763932	2571	45131	54884	50792	53330	60789	59265	32802	54766	57379	1973.47	2052.6	2018.05	2282.58	2295.71	2320.12	2199.67	2263.23	2343.48	767.587	798.366	784.928	887.817	892.925	902.42	855.568	880.291	911.504
LOC107763936	6870	11	31	12	14	23	8	12	25	14	0.481002	1.15936	0.47678	0.599214	0.8686	0.313186	0.804707	1.03314	0.571789	0.0700149	0.168758	0.0694002	0.0872219	0.126434	0.0455875	0.117133	0.150384	0.0832298
LOC107763939	3419	17	12	11	11	8	13	5	3	7	0.743367	0.448786	0.437048	0.470811	0.302122	0.508927	0.335294	0.123976	0.285894	0.217422	0.131262	0.127829	0.137704	0.0883655	0.148853	0.098068	0.036261	0.0836193
LOC107763945	1251	0	0	0	0	0	0	3	12	3	0	0	0	0	0	0	0.201177	0.495905	0.122526	0	0	0	0	0	0	0.160813	0.396407	0.0979426
LOC107763946	4128	14143	18404	17128	15650	18815	17453	10068	17258	17119	618.438	688.288	680.523	669.836	710.552	683.255	675.149	713.194	699.175	149.815	166.737	164.855	162.266	172.13	165.517	163.554	172.77	169.374
LOC107763950	1696	144	176	148	165	221	168	70	128	155	6.29676	6.5822	5.88028	7.06217	8.34611	6.57691	4.69412	5.28965	6.33052	3.71271	3.88101	3.46715	4.16401	4.92106	3.87789	2.76776	3.1189	3.73262
LOC107763951	7810	605	720	735	541	695	671	221	342	364	26.4551	26.9272	29.2027	23.1553	26.2468	26.2685	14.82	14.1333	14.8665	3.38734	3.44778	3.73915	2.96483	3.36067	3.36344	1.89757	1.80964	1.90352
LOC107763957	18590	134	148	118	131	166	169	68	119	104	5.85948	5.53503	4.68833	5.60693	6.26902	6.61606	4.56	4.91772	4.24757	0.315195	0.297742	0.252196	0.30161	0.337226	0.355893	0.245293	0.264536	0.228487
LOC107763958	762	111	150	147	111	115	144	46	82	88	4.85375	5.60983	5.84055	4.75091	4.343	5.63735	3.08471	3.38868	3.5941	6.36975	7.36198	7.66476	6.23479	5.69947	7.3981	4.04817	4.44709	4.71667
LOC107763959	3457	58	60	51	47	49	49	32	37	38	2.53619	2.24393	2.02631	2.01165	1.8505	1.91826	2.14588	1.52904	1.552	0.73364	0.649098	0.586148	0.581906	0.535289	0.554893	0.620736	0.442303	0.448944
LOC107763961	1857	1295	1284	1215	888	1017	1107	700	1084	1130	56.6271	48.0201	48.2739	38.0073	38.4072	43.3371	46.9412	44.7967	46.1515	30.4939	25.859	25.9957	20.467	20.6824	23.3372	25.278	24.1232	24.8527
LOC107763962	3729	390	419	427	317	373	401	218	291	306	17.0537	15.6701	16.9654	13.5679	14.0864	15.6985	14.6188	12.0257	12.4977	4.57327	4.20223	4.54959	3.63849	3.77753	4.20983	3.92031	3.22491	3.35148
LOC107763964	26955	18	13	18	9	11	15	5	14	5	0.787095	0.486185	0.715169	0.385209	0.415417	0.587224	0.335294	0.578556	0.20421	0.0292003	0.0180369	0.026532	0.0142908	0.0154115	0.0217853	0.012439	0.0214638	0.00757597
LOC107763965	3350	1387	2026	1768	1256	1590	1606	969	1551	1719	60.65	75.7701	70.2455	53.7581	60.0467	62.8721	64.9801	64.0957	70.2075	18.1045	22.6179	20.9688	16.0472	17.9244	18.7678	19.397	19.133	20.9575
LOC107763970	11375	70	75	84	58	81	70	51	125	107	3.06092	2.80491	3.33746	2.48246	3.05898	2.74038	3.42	5.16568	4.3701	0.269092	0.246586	0.293403	0.218238	0.268921	0.240912	0.30066	0.454125	0.384185
LOC107763973	2930	7	10	10	9	20	6	1	4	0	0.306092	0.373988	0.397316	0.385209	0.755304	0.23489	0.0670589	0.165302	0	0.104468	0.127641	0.135603	0.131471	0.257783	0.0801671	0.022887	0.0564169	0
LOC107763974	5436	6	21	9	6	10	7	5	5	9	0.262365	0.785376	0.357585	0.256806	0.377652	0.274038	0.335294	0.206627	0.367579	0.0482643	0.144477	0.0657808	0.0472417	0.0694724	0.0504117	0.0616804	0.0380109	0.0676193
LOC107763978	4087	90	114	114	99	98	87	55	73	79	3.93547	4.26347	4.52941	4.2373	3.70099	3.4059	3.68824	3.01675	3.22652	0.962925	1.04318	1.10825	1.03678	0.905552	0.833349	0.902432	0.738134	0.78946
LOC107763981	2035	13	35	24	26	21	10	23	21	26	0.568457	1.30896	0.953559	1.11283	0.793069	0.391483	1.54235	0.867833	1.06189	0.27934	0.643223	0.468579	0.546843	0.389715	0.192375	0.757914	0.426454	0.521815
LOC107763983	3965	35	60	49	43	52	47	12	28	25	1.53046	2.24393	1.94685	1.84044	1.96379	1.83997	0.804707	1.15711	1.02105	0.385993	0.565935	0.491009	0.464172	0.495281	0.464053	0.202953	0.291831	0.257516
LOC107763988	5176	19	12	21	15	15	16	9	13	11	0.830822	0.448786	0.834364	0.642015	0.566478	0.626372	0.60353	0.53723	0.449263	0.160514	0.0867052	0.161199	0.124037	0.109443	0.121015	0.116602	0.103793	0.0867973
LOC107763991	7722	51	78	62	59	59	54	78	99	111	2.2301	2.91711	2.46336	2.52526	2.22815	2.11401	5.23059	4.09121	4.53347	0.288798	0.377766	0.319006	0.327021	0.288545	0.273764	0.677363	0.529813	0.587085
LOC107763992	19168	102	106	103	105	87	90	45	76	73	4.4602	3.96428	4.09236	4.49411	3.28557	3.52334	3.01765	3.14073	2.98147	0.23269	0.206817	0.213499	0.234459	0.171409	0.183814	0.157432	0.163853	0.155544
LOC107763993	3436	101	121	120	105	113	113	57	90	70	4.41648	4.52526	4.7678	4.49411	4.26747	4.42375	3.82236	3.71929	2.85894	1.28535	1.31701	1.3876	1.30795	1.24199	1.28747	1.11244	1.08245	0.832056
LOC107764009	4029	81	77	78	61	86	73	26	53	61	3.54193	2.87971	3.09907	2.61086	3.24781	2.85782	1.74353	2.19025	2.49137	0.879108	0.714746	0.76919	0.648017	0.806108	0.709313	0.432745	0.54362	0.618358
LOC107764010	9348	115	124	145	159	200	161	155	241	263	5.02866	4.63746	5.76109	6.80536	7.55304	6.30287	10.3941	9.95942	10.7415	0.53794	0.496091	0.616291	0.728002	0.807985	0.674248	1.11191	1.06541	1.14907
LOC107764011	12876	260	295	237	205	242	234	99	167	201	11.3691	11.0327	9.4164	8.77421	9.13918	9.16069	6.63883	6.90134	8.20925	0.882972	0.856839	0.731314	0.681439	0.709784	0.711455	0.515597	0.535985	0.637562
LOC107764012	3198	160	140	127	100	83	93	75	153	142	6.9964	5.23584	5.04592	4.2801	3.13451	3.64079	5.02942	6.32279	5.79957	2.18774	1.63722	1.57784	1.33837	0.980148	1.13846	1.57268	1.97711	1.8135
LOC107764017	7034	244	235	195	153	194	180	87	151	130	10.6695	8.78873	7.74767	6.54855	7.32645	7.04669	5.83412	6.24014	5.30947	1.51685	1.24946	1.10146	0.930986	1.04158	1.0018	0.829418	0.887139	0.754829
LOC107764020	2821	13	27	13	13	9	16	7	16	17	0.568457	1.00977	0.516511	0.556413	0.339887	0.626372	0.469412	0.661206	0.694315	0.201509	0.357947	0.183095	0.19724	0.120485	0.222039	0.166399	0.234387	0.246124
LOC107764022	7056	50	45	43	42	47	42	23	35	40	2.18637	1.68295	1.70846	1.79764	1.77496	1.64423	1.54235	1.44639	1.63368	0.30986	0.238513	0.242129	0.254768	0.251554	0.233025	0.218588	0.204987	0.231531
LOC107764025	4367	17	22	13	11	20	15	7	22	23	0.743367	0.822775	0.516511	0.470811	0.755304	0.587224	0.469412	0.909159	0.939367	0.170224	0.188407	0.118276	0.107811	0.172957	0.134469	0.107491	0.208188	0.215106
LOC107764026	4328	79	66	55	36	33	36	6	11	23	3.45447	2.46832	2.18524	1.54084	1.24625	1.40934	0.402353	0.454579	0.939367	0.798168	0.570315	0.504907	0.356016	0.287951	0.325633	0.0929652	0.105032	0.217044
LOC107764027	16018	109	103	113	32	46	53	31	46	51	4.7663	3.85208	4.48967	1.36963	1.7372	2.07486	2.07883	1.90097	2.08295	0.297559	0.240485	0.280289	0.0855058	0.108453	0.129533	0.129781	0.118677	0.130038
LOC107764034	3173	11	17	11	21	12	17	11	10	8	0.481002	0.63578	0.437048	0.898821	0.453182	0.66552	0.737648	0.413254	0.326736	0.151592	0.200372	0.13774	0.283272	0.142825	0.209745	0.232476	0.130241	0.102974
LOC107764035	1199	62	61	51	29	44	39	9	39	40	2.7111	2.28133	2.02631	1.24123	1.66167	1.52678	0.60353	1.61169	1.63368	2.26114	1.90269	1.69	1.03522	1.38588	1.27338	0.503361	1.3442	1.36254
LOC107764037	5762	98	105	105	107	79	111	17	18	32	4.28529	3.92688	4.17182	4.57971	2.98345	4.34546	1.14	0.743857	1.30695	0.743716	0.681513	0.724023	0.794812	0.51778	0.754158	0.197848	0.129097	0.226822
LOC107764039	5848	432	561	566	447	494	501	236	367	367	18.8903	20.9808	22.4881	19.1321	18.656	19.6133	15.8259	15.1664	14.989	3.23021	3.58768	3.84543	3.27155	3.19015	3.35384	2.70621	2.59344	2.5631
LOC107764041	4358	307	315	316	182	227	243	477	707	728	13.4243	11.7806	12.5552	7.78978	8.5727	9.51303	31.9871	29.2171	29.733	3.08039	2.70322	2.88095	1.78747	1.96712	2.18289	7.33986	6.70424	6.82263
LOC107764046	3493	267	313	270	306	259	310	200	302	314	11.6752	11.7058	10.7275	13.0971	9.78119	12.136	13.4118	12.4803	12.8244	3.34247	3.35123	3.07115	3.74953	2.80023	3.47437	3.83962	3.57294	3.67146
LOC107764049	656	947	1001	888	797	859	767	641	956	904	41.4099	37.4362	35.2817	34.1124	32.4403	30.0267	42.9847	39.5071	36.9212	63.1249	57.0674	53.7831	52.0006	49.4517	45.7724	65.5255	60.2242	56.2824
LOC107764056	2124	81	84	90	87	120	110	14	18	27	3.54193	3.1415	3.57585	3.72369	4.53182	4.30631	0.938824	0.743857	1.10274	1.66757	1.47905	1.68354	1.75315	2.13363	2.02745	0.442008	0.350215	0.519179
LOC107764057	1911	51	38	45	40	50	37	30	43	38	2.2301	1.42116	1.78792	1.71204	1.88826	1.44849	2.01177	1.77699	1.552	1.16698	0.743671	0.935596	0.895887	0.988101	0.757973	1.05273	0.929876	0.812139
LOC107764059	6828	260	212	171	179	186	172	153	280	287	11.3691	7.92856	6.79411	7.66138	7.02433	6.7335	10.26	11.5711	11.7217	1.66508	1.16118	0.995036	1.12205	1.02875	0.98616	1.50264	1.69466	1.71671
LOC107764060	7972	39	27	34	29	30	23	18	23	23	1.70537	1.00977	1.35088	1.24123	1.13296	0.90041	1.20706	0.950484	0.939367	0.21392	0.126664	0.169452	0.155699	0.142117	0.112947	0.151412	0.119228	0.117833
LOC107764068	5564	11	14	13	17	16	14	10	16	23	0.481002	0.523584	0.516511	0.727617	0.604243	0.548076	0.670589	0.661206	0.939367	0.086449	0.0941021	0.0928309	0.130772	0.108599	0.0985039	0.120523	0.118837	0.16883
LOC107764069	4681	190	169	177	109	130	112	91	124	117	8.30822	6.3204	7.0325	4.66531	4.90948	4.38461	6.10236	5.12435	4.77852	1.77488	1.35023	1.50235	0.996648	1.04881	0.936681	1.30364	1.09471	1.02083
LOC107764071	7241	7	13	8	5	10	5	0	1	9	0.306092	0.486185	0.317853	0.214005	0.377652	0.195741	0	0.0413254	0.367579	0.0422721	0.0671433	0.0438963	0.0295546	0.0521547	0.0270324	0	0.00570714	0.0507635
LOC107764072	961	166	160	163	125	129	123	88	117	139	7.25876	5.98382	6.47626	5.35013	4.87171	4.81524	5.90118	4.83507	5.67705	7.55334	6.22665	6.73908	5.56725	5.06942	5.01065	6.14067	5.03129	5.90744
LOC107764075	4871	137	167	193	135	141	122	23	64	38	5.99067	6.24561	7.6682	5.77814	5.32489	4.77609	1.54235	2.64483	1.552	1.22986	1.2822	1.57426	1.18623	1.09318	0.980515	0.31664	0.542974	0.31862
LOC107764076	2692	11	8	11	8	6	10	1	3	1	0.481002	0.299191	0.437048	0.342408	0.226591	0.391483	0.0670589	0.123976	0.0408421	0.178678	0.111141	0.162351	0.127195	0.0841721	0.145424	0.0249104	0.0460536	0.0151716
LOC107764078	1815	74	94	103	77	95	95	47	82	83	3.23583	3.51549	4.09236	3.29568	3.58769	3.71909	3.15177	3.38868	3.38989	1.78283	1.93691	2.25474	1.8158	1.97669	2.04908	1.73651	1.86704	1.86771
LOC107764083	3630	7	24	9	9	7	4	11	17	13	0.306092	0.897572	0.357585	0.385209	0.264356	0.156593	0.737648	0.702532	0.530947	0.084323	0.247265	0.0985082	0.106118	0.0728255	0.0431386	0.203209	0.193535	0.146266
LOC107764084	2230	16	20	19	19	22	11	8	17	9	0.69964	0.747977	0.754901	0.813219	0.830835	0.430631	0.536471	0.702532	0.367579	0.31374	0.335416	0.338521	0.364672	0.372572	0.193108	0.24057	0.315037	0.164833
LOC107764086	5455	718	855	800	678	868	817	351	549	524	31.3963	31.976	31.7853	29.0191	32.7802	31.9841	23.5377	22.6876	21.4012	5.75552	5.86178	5.82682	5.31972	6.0092	5.86327	4.31488	4.15906	3.92323
LOC107764090	3645	70	79	81	57	67	77	37	41	50	3.06092	2.95451	3.21826	2.43966	2.53027	3.01442	2.48118	1.69434	2.0421	0.83976	0.810565	0.882925	0.669316	0.694175	0.827	0.680708	0.46484	0.560248
LOC107764091	13127	32	39	40	23	26	22	20	34	27	1.39928	1.45855	1.58927	0.984423	0.981895	0.861262	1.34118	1.40506	1.10274	0.106596	0.111111	0.121068	0.0749922	0.0747997	0.0656099	0.102169	0.107036	0.0840052
LOC107764093	1060	15	11	14	4	7	2	10	14	9	0.655912	0.411387	0.556243	0.171204	0.264356	0.0782965	0.670589	0.578556	0.367579	0.618785	0.388101	0.524757	0.161513	0.249393	0.0738646	0.632631	0.545807	0.346772
LOC107764094	2382	6	15	6	3	4	3	1	1	6	0.262365	0.560983	0.23839	0.128403	0.151061	0.117445	0.0670589	0.0413254	0.245052	0.110145	0.235509	0.10008	0.0539056	0.0634176	0.0493051	0.0281523	0.017349	0.102877
LOC107764097	6027	14	19	12	13	23	16	6	24	23	0.612185	0.710578	0.47678	0.556413	0.8686	0.626372	0.402353	0.99181	0.939367	0.101574	0.117899	0.0791073	0.0923201	0.144118	0.103928	0.0667585	0.164561	0.15586
LOC107764101	3479	1020	974	859	381	402	414	351	683	611	44.602	36.4265	34.1295	16.3072	15.1816	16.2074	23.5377	28.2252	24.9545	12.8204	10.4704	9.81014	4.68732	4.36379	4.65863	6.76564	8.11304	7.17289
LOC107764103	3295	22	10	17	25	17	25	5	9	12	0.962005	0.373988	0.675438	1.07003	0.642008	0.978707	0.335294	0.371929	0.490105	0.291959	0.113502	0.204989	0.324742	0.194843	0.297028	0.101759	0.112877	0.148742
LOC107764108	3469	5	10	11	4	12	7	10	8	13	0.218637	0.373988	0.437048	0.171204	0.453182	0.274038	0.670589	0.330603	0.530947	0.0630261	0.107809	0.125987	0.0493526	0.130638	0.0789962	0.193309	0.0953022	0.153055
LOC107764109	6874	44	41	31	31	37	29	15	17	16	1.92401	1.53335	1.23168	1.32683	1.39731	1.1353	1.00588	0.702532	0.653473	0.279897	0.223066	0.17918	0.193022	0.203275	0.165159	0.146332	0.102201	0.0950644
LOC107764116	3058	50	60	38	45	37	44	19	39	40	2.18637	2.24393	1.5098	1.92605	1.39731	1.72252	1.27412	1.61169	1.63368	0.714969	0.73379	0.493722	0.629838	0.456937	0.563284	0.416651	0.527041	0.534232
LOC107764117	3141	137	163	126	111	134	166	61	107	133	5.99067	6.09601	5.00619	4.75091	5.06054	6.49861	4.09059	4.42182	5.43199	1.90725	1.94079	1.59382	1.51255	1.61112	2.06896	1.30232	1.40777	1.72938
LOC107764119	3398	8	11	4	3	3	2	3	2	4	0.34982	0.411387	0.158927	0.128403	0.113296	0.0782965	0.201177	0.0826508	0.163368	0.102949	0.121067	0.0467706	0.0377878	0.0333419	0.0230419	0.0592044	0.0243234	0.0480778
LOC107764125	32408	5	7	14	9	11	15	6	8	6	0.218637	0.261792	0.556243	0.385209	0.415417	0.587224	0.402353	0.330603	0.245052	0.0067464	0.008078	0.0171637	0.0118862	0.0128184	0.0181197	0.0124152	0.0102013	0.00756148
LOC107764127	10991	11	14	10	16	13	18	9	13	13	0.481002	0.523584	0.397316	0.684816	0.490948	0.704669	0.60353	0.53723	0.530947	0.0437633	0.0476375	0.0361492	0.062307	0.0446682	0.0641133	0.0549113	0.0488791	0.0483074
LOC107764129	21474	49	53	86	49	59	58	42	55	44	2.14265	1.98214	3.41692	2.09725	2.22815	2.2706	2.81647	2.2729	1.79705	0.0997787	0.0923041	0.159119	0.0976646	0.10376	0.105737	0.131157	0.105844	0.083685
LOC107764130	8889	468	541	507	362	349	408	195	317	291	20.4645	20.2328	20.1439	15.494	13.1801	15.9725	13.0765	13.1002	11.885	2.30222	2.27616	2.26616	1.74305	1.48274	1.79688	1.47109	1.47375	1.33705
LOC107764132	3009	63	72	67	47	59	41	22	27	31	2.75483	2.69272	2.66202	2.01165	2.22815	1.60508	1.4753	1.11579	1.2661	0.915531	0.894888	0.884686	0.668544	0.740494	0.533426	0.490294	0.370816	0.420772
LOC107764134	3149	71	94	72	95	98	73	50	98	90	3.10465	3.51549	2.86068	4.0661	3.70099	2.85782	3.35294	4.04989	3.67579	0.985917	1.11638	0.90844	1.29123	1.17529	0.907534	1.06476	1.28609	1.16729
LOC107764136	9239	702	815	689	632	636	643	170	287	251	30.6967	30.4801	27.3751	27.0502	24.0187	25.1723	11.4	11.8604	10.2514	3.32251	3.29906	2.96299	2.92783	2.5997	2.72457	1.2339	1.28373	1.10957
LOC107764140	6532	431	503	489	445	529	499	319	469	496	18.8465	18.8116	19.4288	19.0464	19.9778	19.535	21.3918	19.3816	20.2577	2.88526	2.87992	2.9744	2.91587	3.05845	2.99066	3.27492	2.96718	3.1013
LOC107764141	1642	218	221	221	203	226	247	142	198	208	9.53259	8.26514	8.78069	8.68861	8.53494	9.66962	9.52236	8.18243	8.49515	5.80548	5.03358	5.34756	5.29148	5.19789	5.88893	5.79925	4.98321	5.17366
LOC107764143	7826	112	104	110	114	128	123	59	99	93	4.89748	3.88948	4.37048	4.87932	4.83395	4.81524	3.95647	4.09121	3.79831	0.625796	0.496995	0.558456	0.623475	0.617678	0.615287	0.505555	0.522772	0.485345
LOC107764144	3171	26	41	24	17	28	25	10	23	26	1.13691	1.53335	0.953559	0.727617	1.05743	0.978707	0.670589	0.950484	1.06189	0.358535	0.483555	0.300712	0.22946	0.333468	0.308643	0.211476	0.299743	0.334877
LOC107764146	5791	9	7	6	11	9	12	2	6	5	0.393547	0.261792	0.23839	0.470811	0.339887	0.469779	0.134118	0.247952	0.20421	0.0679585	0.0452067	0.0411656	0.0813005	0.0586923	0.0811223	0.0231597	0.0428169	0.0352634
LOC107764147	3076	1120	1131	1038	737	819	807	256	494	477	48.9748	42.2981	41.2414	31.5443	30.9297	31.5926	17.1671	20.4147	19.4817	15.9216	13.751	13.4075	10.255	10.0552	10.2707	5.58097	6.63678	6.33344
LOC107764152	17096	16	18	18	14	18	21	2	7	8	0.69964	0.673179	0.715169	0.599214	0.679774	0.822114	0.134118	0.289278	0.326736	0.0409242	0.0393764	0.0418326	0.03505	0.0397621	0.0480881	0.00784498	0.0169208	0.0191119
LOC107764154	4601	171	138	121	72	71	72	61	78	84	7.4774	5.16104	4.80753	3.08167	2.68133	2.81867	4.09059	3.22338	3.43073	1.62517	1.12172	1.04489	0.669783	0.582771	0.612622	0.889066	0.700583	0.745649
LOC107764155	4984	30	44	36	38	46	47	42	42	51	1.31182	1.64555	1.43034	1.62644	1.7372	1.83997	2.81647	1.73567	2.08295	0.263207	0.330166	0.286986	0.326332	0.348555	0.369175	0.565103	0.348248	0.417926
LOC107764157	13626	82	77	81	52	62	71	24	38	31	3.58565	2.87971	3.21826	2.22565	2.34144	2.77953	1.60941	1.57037	1.2661	0.263148	0.211339	0.236185	0.163339	0.171836	0.203987	0.118113	0.115248	0.0929182
LOC107764158	2844	25	31	37	13	16	22	15	22	18	1.09319	1.15936	1.47007	0.556413	0.604243	0.861262	1.00588	0.909159	0.735157	0.384384	0.407653	0.516902	0.195645	0.212462	0.302835	0.353686	0.319676	0.258494
LOC107764159	7785	662	740	669	575	595	573	342	607	548	28.9476	27.6751	26.5805	24.6106	22.4703	22.432	22.9341	25.0845	22.3814	3.71838	3.55493	3.41432	3.16128	2.88636	2.88143	2.94594	3.22216	2.87495
LOC107764162	6263	61	65	61	65	79	61	43	61	61	2.66738	2.43092	2.42363	2.78207	2.98345	2.38804	2.88353	2.52085	2.49137	0.425894	0.388141	0.386976	0.444207	0.476361	0.381294	0.460408	0.402499	0.397791
LOC107764166	10216	454	479	455	278	319	269	96	146	167	19.8523	17.914	18.0779	11.8987	12.0471	10.5309	6.43765	6.03351	6.82062	1.94325	1.75353	1.76957	1.16471	1.17924	1.03082	0.630154	0.590594	0.667641
LOC107764167	7291	639	806	761	583	596	634	310	590	552	27.9419	30.1435	30.2358	24.953	22.5081	24.82	20.7883	24.382	22.5448	3.83238	4.13434	4.147	3.42244	3.0871	3.4042	2.85122	3.34412	3.09214
LOC107764171	3590	86	108	83	110	83	70	26	70	85	3.76056	4.03908	3.29773	4.70811	3.13451	2.74038	1.74353	2.89278	3.47158	1.04751	1.12509	0.918586	1.31145	0.873123	0.763337	0.485663	0.805788	0.967013
LOC107764179	6929	541	615	597	359	411	398	162	258	264	23.6566	23.0003	23.7198	15.3656	15.5215	15.581	10.8635	10.662	10.7823	3.41414	3.31942	3.42326	2.21757	2.24008	2.24867	1.56784	1.53874	1.55611
LOC107764183	4499	12	22	5	7	14	11	3	4	9	0.52473	0.822775	0.198658	0.299607	0.528713	0.430631	0.201177	0.165302	0.367579	0.116633	0.182879	0.0441561	0.0665941	0.117518	0.095717	0.0447159	0.0367419	0.0817023
LOC107764184	4078	7	9	12	13	11	3	9	21	12	0.306092	0.33659	0.47678	0.556413	0.415417	0.117445	0.60353	0.867833	0.490105	0.0750594	0.0825379	0.116915	0.136443	0.101868	0.0287996	0.147997	0.212809	0.120183
LOC107764186	1152	44	54	63	37	31	39	25	49	34	1.92401	2.01954	2.50309	1.58364	1.17072	1.52678	1.67647	2.02494	1.38863	1.67015	1.75307	2.17282	1.37469	1.01625	1.32533	1.45527	1.75776	1.20541
LOC107764192	5056	38	34	36	37	33	25	15	21	31	1.66164	1.27156	1.43034	1.58364	1.24625	0.978707	1.00588	0.867833	1.2661	0.328648	0.251495	0.282899	0.313219	0.24649	0.193573	0.198948	0.171644	0.250416
LOC107764193	1115	10	15	14	13	10	13	3	11	7	0.437275	0.560983	0.556243	0.556413	0.377652	0.508927	0.201177	0.454579	0.285894	0.392175	0.503123	0.498872	0.499025	0.338701	0.456437	0.180428	0.407695	0.256408
LOC107764196	3340	53	47	43	31	21	43	13	29	23	2.31756	1.75775	1.70846	1.32683	0.793069	1.68338	0.871766	1.19844	0.939367	0.693879	0.526271	0.511515	0.397255	0.237446	0.504005	0.261008	0.358813	0.281248
LOC107764208	3852	15	18	10	19	13	8	4	13	17	0.655912	0.673179	0.397316	0.813219	0.490948	0.313186	0.268236	0.53723	0.694315	0.170278	0.174761	0.103145	0.211116	0.127453	0.0813048	0.0696354	0.139468	0.180248
LOC107764209	3393	62	57	62	43	41	45	23	38	55	2.7111	2.13173	2.46336	1.84044	1.54837	1.76167	1.54235	1.57037	2.24631	0.799029	0.628274	0.726013	0.542424	0.456343	0.519208	0.45457	0.462825	0.662043
LOC107764210	603	11	6	15	10	10	9	5	15	6	0.481002	0.224393	0.595974	0.42801	0.377652	0.352334	0.335294	0.619881	0.245052	0.797682	0.372128	0.988349	0.709801	0.626289	0.584302	0.556044	1.028	0.406389
LOC107764211	4281	28	27	24	28	24	19	6	31	34	1.22437	1.00977	0.953559	1.19843	0.906365	0.743817	0.402353	1.28109	1.38863	0.286001	0.235872	0.222742	0.279941	0.211718	0.173748	0.0939858	0.29925	0.32437
LOC107764213	4376	465	570	503	491	475	482	298	461	453	20.3333	21.3173	19.985	21.0153	17.9385	18.8695	19.9835	19.051	18.5015	4.64655	4.87142	4.56696	4.8024	4.09929	4.31203	4.56662	4.35352	4.22794
LOC107764215	2958	143	146	161	138	133	144	73	87	89	6.25303	5.46023	6.39679	5.90654	5.02277	5.63735	4.8953	3.59531	3.63494	2.11394	1.84592	2.16254	1.9968	1.69803	1.9058	1.65494	1.21545	1.22885
LOC107764217	2484	256	313	309	208	247	247	271	495	504	11.1942	11.7058	12.2771	8.90261	9.32801	9.66962	18.173	20.4561	20.5844	4.50654	4.7125	4.94246	3.58398	3.75524	3.89276	7.31601	8.23513	8.28679
LOC107764219	2556	298	300	265	185	195	182	140	230	257	13.0308	11.2197	10.5289	7.91819	7.36421	7.12498	9.38824	9.50484	10.4964	5.09812	4.38954	4.11928	3.09788	2.88115	2.78755	3.67302	3.71864	4.10658
LOC107764220	3244	6	7	14	4	6	3	1	3	1	0.262365	0.261792	0.556243	0.171204	0.226591	0.117445	0.0670589	0.123976	0.0408421	0.080877	0.0807003	0.171468	0.0527756	0.0698493	0.0362037	0.0206717	0.0382171	0.01259
LOC107764221	3524	128	143	123	144	162	127	99	132	160	5.59712	5.34803	4.88699	6.16335	6.11796	4.97183	6.63883	5.45495	6.53473	1.58829	1.5176	1.38677	1.74896	1.73608	1.41085	1.88389	1.54794	1.85435
LOC107764224	1458	4	19	7	5	6	8	2	2	5	0.17491	0.710578	0.278121	0.214005	0.226591	0.313186	0.134118	0.0826508	0.20421	0.119966	0.487365	0.190755	0.14678	0.155412	0.214805	0.0919875	0.0566878	0.140062
LOC107764228	10218	1675	1777	1599	1274	1300	1350	760	1192	1253	73.2435	66.4577	63.5309	54.5285	49.0948	52.8502	50.9648	49.2599	51.1751	7.16809	6.50399	6.21754	5.33651	4.80473	5.17226	4.98774	4.82089	5.00833
LOC107764229	3051	243	210	171	133	105	100	56	120	110	10.6258	7.85376	6.79411	5.69253	3.96535	3.91483	3.7553	4.95905	4.49263	3.48272	2.57416	2.22685	1.86579	1.29969	1.28313	1.23084	1.62538	1.47251
LOC107764231	5599	7	16	9	5	18	8	5	6	9	0.306092	0.598382	0.357585	0.214005	0.679774	0.313186	0.335294	0.247952	0.367579	0.0546691	0.106873	0.0638658	0.038222	0.12141	0.0559361	0.0598847	0.0442851	0.0656507
LOC107764236	5752	224	254	273	197	257	233	127	177	143	9.79496	9.49931	10.8467	8.4318	9.70566	9.12155	8.51648	7.3146	5.84041	1.70288	1.65148	1.88573	1.46589	1.68735	1.5858	1.48061	1.27166	1.01537
LOC107764242	2940	70	61	47	26	36	32	16	33	14	3.06092	2.28133	1.86739	1.11283	1.35955	1.25274	1.07294	1.36374	0.571789	1.04113	0.775962	0.635165	0.378512	0.462431	0.426104	0.364946	0.463857	0.194486
LOC107764252	3085	186	157	146	120	117	110	32	55	64	8.13331	5.87162	5.80082	5.13612	4.41853	4.30631	2.14588	2.2729	2.61389	2.63641	1.90328	1.88033	1.66487	1.43226	1.39589	0.695587	0.736758	0.847291
LOC107764254	2551	29	46	37	20	41	34	7	19	12	1.2681	1.72035	1.47007	0.85602	1.54837	1.33104	0.469412	0.785183	0.490105	0.497098	0.674381	0.576272	0.335563	0.606967	0.521772	0.184011	0.307794	0.192123
LOC107764255	3754	50	48	49	33	44	40	9	30	21	2.18637	1.79514	1.94685	1.41243	1.66167	1.56593	0.60353	1.23976	0.857683	0.582412	0.478195	0.518607	0.376248	0.44264	0.417137	0.16077	0.330251	0.228472
LOC107764257	1517	59	70	56	69	82	82	45	68	58	2.57992	2.61792	2.22497	2.95327	3.09675	3.21016	3.01765	2.81013	2.36884	1.70067	1.72572	1.46669	1.94678	2.04136	2.11612	1.98922	1.85242	1.56153
LOC107764258	2199	11192	12725	12543	9381	10330	10400	7736	12420	12814	489.398	475.9	498.354	401.516	390.115	407.142	518.768	513.261	523.35	222.555	216.417	226.627	182.59	177.405	185.149	235.911	233.407	237.995
LOC107764261	9564	20	41	32	17	26	23	12	23	24	0.87455	1.53335	1.27141	0.727617	0.981895	0.90041	0.804707	0.950484	0.980209	0.0914418	0.160325	0.132937	0.0760788	0.102666	0.0941458	0.0841391	0.0993815	0.102489
LOC107764262	711	140	166	130	105	109	108	54	95	103	6.12185	6.20821	5.16511	4.49411	4.11641	4.22801	3.62118	3.92591	4.20673	8.61019	8.73166	7.26457	6.32082	5.7896	5.94657	5.09308	5.52168	5.91664
LOC107764267	730	31	20	23	5	7	11	9	6	13	1.35555	0.747977	0.913827	0.214005	0.264356	0.430631	0.60353	0.247952	0.530947	1.85692	1.02463	1.25182	0.293158	0.362132	0.589905	0.826753	0.339661	0.727324
LOC107764271	3040	69	80	64	65	58	87	36	62	49	3.0172	2.99191	2.54282	2.78207	2.19038	3.4059	2.41412	2.56217	2.00126	0.992499	0.98418	0.836455	0.915153	0.72052	1.12036	0.794118	0.842821	0.65831
LOC107764273	776	17	16	11	7	10	5	13	19	31	0.743367	0.598382	0.437048	0.299607	0.377652	0.195741	0.871766	0.785183	1.2661	0.957948	0.77111	0.563206	0.386092	0.486665	0.252244	1.12341	1.01183	1.63158
LOC107764277	4649	288	323	286	241	268	267	128	213	211	12.5935	12.0798	11.3632	10.315	10.1211	10.4526	8.58354	8.80231	8.61767	2.70887	2.59837	2.44423	2.21877	2.17704	2.24835	1.84632	1.89338	1.85366
LOC107764278	2275	38	58	60	53	70	59	24	61	52	1.66164	2.16913	2.3839	2.26845	2.64356	2.30975	1.60941	2.52085	2.12379	0.730393	0.953465	1.04787	0.997122	1.16201	1.01527	0.707434	1.10807	0.933533
LOC107764282	3693	384	371	347	302	327	358	180	286	304	16.7914	13.875	13.7869	12.9259	12.3492	14.0151	12.0706	11.8191	12.416	4.54681	3.7571	3.73325	3.50011	3.34395	3.79504	3.26851	3.2004	3.36203
LOC107764284	981	64	84	78	79	103	102	37	45	70	2.79856	3.1415	3.09907	3.38128	3.88982	3.99312	2.48118	1.85964	2.85894	2.85276	3.20235	3.15909	3.44677	3.96515	4.07046	2.52923	1.89566	2.91432
LOC107764285	16766	122	138	143	119	97	101	43	48	45	5.33475	5.16104	5.68162	5.09332	3.66322	3.95397	2.88353	1.98362	1.83789	0.318189	0.307828	0.338878	0.303789	0.218491	0.235833	0.171987	0.118312	0.10962
LOC107764287	747	6	12	8	9	8	4	4	6	13	0.262365	0.448786	0.317853	0.385209	0.302122	0.156593	0.268236	0.247952	0.530947	0.351225	0.600785	0.425506	0.515675	0.404447	0.209629	0.359084	0.331931	0.710772
LOC107764288	3301	108	141	134	98	132	157	73	103	108	4.72257	5.27324	5.32404	4.1945	4.98501	6.14628	4.8953	4.25652	4.41094	1.43065	1.59747	1.61286	1.27068	1.51015	1.86194	1.48297	1.28946	1.33624
LOC107764289	7922	32	31	38	31	36	31	27	35	27	1.39928	1.15936	1.5098	1.32683	1.35955	1.2136	1.81059	1.44639	1.10274	0.176632	0.146347	0.190583	0.167487	0.171617	0.153193	0.228552	0.182579	0.139199
LOC107764290	2553	23965	25260	21454	30633	31779	27901	15642	26724	27273	1047.93	944.695	852.402	1311.12	1200.14	1092.28	1048.94	1104.38	1113.89	410.47	370.033	333.883	513.562	470.09	427.84	410.864	432.581	436.305
LOC107764291	3019	13	15	15	17	15	15	6	3	9	0.568457	0.560983	0.595974	0.727617	0.566478	0.587224	0.402353	0.123976	0.367579	0.188293	0.185817	0.197408	0.241013	0.187638	0.194509	0.133274	0.0410653	0.121755
LOC107764294	25792	6	13	8	6	3	14	2	5	7	0.262365	0.486185	0.317853	0.256806	0.113296	0.548076	0.134118	0.206627	0.285894	0.0101723	0.0188502	0.0123237	0.00995681	0.00439266	0.0212498	0.00519998	0.00801128	0.0110846
LOC107764297	3220	51	52	43	47	49	38	16	39	22	2.2301	1.94474	1.70846	2.01165	1.8505	1.48763	1.07294	1.61169	0.898525	0.692578	0.603956	0.530578	0.624735	0.574688	0.461998	0.333212	0.500525	0.279045
LOC107764300	985	29	27	30	27	19	24	15	29	24	1.2681	1.00977	1.19195	1.15563	0.717539	0.939558	1.00588	1.19844	0.980209	1.28741	1.02515	1.2101	1.17323	0.728466	0.953866	1.0212	1.21669	0.995136
LOC107764303	8694	106	110	117	102	133	125	51	102	106	4.63511	4.11387	4.6486	4.3657	5.02277	4.89353	3.42	4.21519	4.32926	0.533139	0.473185	0.534691	0.502151	0.577729	0.562863	0.393375	0.484839	0.497959
LOC107764304	3183	10	9	9	8	10	4	5	8	10	0.437275	0.33659	0.357585	0.342408	0.377652	0.156593	0.335294	0.330603	0.408421	0.137378	0.105746	0.112342	0.107574	0.118647	0.0491967	0.105339	0.103865	0.128313
LOC107764309	4039	14	18	17	15	19	22	13	13	14	0.612185	0.673179	0.675438	0.642015	0.717539	0.861262	0.871766	0.53723	0.571789	0.151568	0.16667	0.167229	0.158954	0.177653	0.213236	0.215837	0.133011	0.141567
LOC107764311	3615	16	19	15	13	12	20	6	11	10	0.69964	0.710578	0.595974	0.556413	0.453182	0.782965	0.402353	0.454579	0.408421	0.193538	0.196564	0.164862	0.153918	0.125362	0.216588	0.111301	0.125748	0.112979
LOC107764314	5730	7	4	5	12	3	5	2	2	1	0.306092	0.149595	0.198658	0.513612	0.113296	0.195741	0.134118	0.0826508	0.0408421	0.0534193	0.0261074	0.0346698	0.0896356	0.0197724	0.0341608	0.0234062	0.0144242	0.00712776
LOC107764315	1821	31	24	42	38	35	39	17	38	38	1.35555	0.897572	1.66873	1.62644	1.32178	1.52678	1.14	1.57037	1.552	0.7444	0.492901	0.91638	0.893157	0.725855	0.838431	0.62603	0.862364	0.852278
LOC107764320	4452	59	62	65	75	90	70	49	91	89	2.57992	2.31873	2.58256	3.21008	3.39887	2.74038	3.28589	3.76061	3.63494	0.579497	0.520828	0.580089	0.721041	0.763448	0.615539	0.73807	0.844702	0.816474
LOC107764323	1766	20	24	11	28	23	30	10	17	15	0.87455	0.897572	0.437048	1.19843	0.8686	1.17445	0.670589	0.702532	0.612631	0.495215	0.508252	0.247479	0.678612	0.491846	0.665033	0.379722	0.39781	0.346903
LOC107764326	1965	242	253	253	349	385	361	275	448	475	10.5821	9.46191	10.0521	14.9376	14.5396	14.1325	18.4412	18.5138	19.4	5.38527	4.81522	5.11557	7.60181	7.39929	7.19212	9.38483	9.42177	9.87276
LOC107764327	3393	81	97	84	100	105	120	25	40	22	3.54193	3.62769	3.33746	4.2801	3.96535	4.69779	1.67647	1.65302	0.898525	1.04389	1.06917	0.98363	1.26145	1.16868	1.38455	0.494097	0.487184	0.264817
LOC107764328	2611	902	1136	1066	781	900	927	571	879	936	39.4422	42.4851	42.3539	33.4276	33.9887	36.2904	38.2906	36.325	38.2282	15.1062	16.2716	16.2213	12.8026	13.0175	13.8991	14.6651	13.9123	14.6412
LOC107764335	2917	5214	6916	6692	5619	6516	6459	3743	6410	6179	227.995	258.65	265.884	240.499	246.078	252.859	251.001	264.896	252.363	78.1608	88.67	91.1498	82.4473	84.36	86.6845	86.0478	90.811	86.5146
LOC107764337	8091	36	36	38	15	19	24	8	25	25	1.57419	1.34636	1.5098	0.642015	0.717539	0.939558	0.536471	1.03314	1.02105	0.194561	0.166402	0.186603	0.0793493	0.0886836	0.116124	0.0663047	0.127689	0.126196
LOC107764345	3418	42	63	41	49	59	39	28	48	39	1.83655	2.35613	1.629	2.09725	2.22815	1.52678	1.87765	1.98362	1.59284	0.537318	0.689329	0.476594	0.61359	0.651886	0.446689	0.549341	0.580345	0.466015
LOC107764348	2429	11	10	10	5	8	6	9	20	17	0.481002	0.373988	0.397316	0.214005	0.302122	0.23489	0.60353	0.826508	0.694315	0.198025	0.153968	0.163572	0.0881042	0.124381	0.0967022	0.248469	0.340267	0.285844
LOC107764349	1380	22	21	30	18	26	24	20	20	43	0.962005	0.785376	1.19195	0.770418	0.981895	0.939558	1.34118	0.826508	1.75621	0.697105	0.569113	0.863731	0.558274	0.711518	0.680839	0.971868	0.598919	1.27261
LOC107764352	5464	3	4	8	12	9	2	4	2	3	0.131182	0.149595	0.317853	0.513612	0.339887	0.0782965	0.268236	0.0826508	0.122526	0.0240085	0.0273784	0.0581722	0.0939993	0.0622048	0.0143295	0.0490914	0.0151264	0.0224243
LOC107764359	4635	293	332	294	224	223	256	112	198	201	12.8122	12.4164	11.6811	9.58743	8.42164	10.022	7.5106	8.18243	8.20925	2.76422	2.67884	2.52019	2.06848	1.81697	2.16223	1.62041	1.76536	1.77114
LOC107764360	1203	187	181	203	211	223	202	71	153	127	8.17704	6.76919	8.06552	9.03101	8.42164	7.90795	4.76118	6.32279	5.18694	6.79721	5.62693	6.70451	7.50708	7.00053	6.57352	3.95776	5.25585	4.31167
LOC107764364	2402	66	89	85	65	75	65	43	70	60	2.88601	3.3285	3.37719	2.78207	2.83239	2.54464	2.88353	2.89278	2.45052	1.2015	1.38572	1.40599	1.15823	1.17918	1.05938	1.20047	1.20432	1.0202
LOC107764369	3120	38	45	47	41	43	50	23	52	44	1.66164	1.68295	1.86739	1.75484	1.6239	1.95741	1.54235	2.14892	1.79705	0.532578	0.539406	0.598521	0.562449	0.520482	0.627376	0.494344	0.688757	0.575978
LOC107764370	4538	541	622	538	477	543	525	289	448	426	23.6566	23.2621	21.3756	20.4161	20.5065	20.5528	19.38	18.5138	17.3987	5.21299	5.12606	4.71036	4.49892	4.51884	4.52905	4.27061	4.07972	3.83401
LOC107764374	1608	60	97	92	78	112	87	86	111	110	2.62365	3.62769	3.65531	3.33848	4.2297	3.4059	5.76706	4.58712	4.49263	1.63162	2.25602	2.2732	2.07617	2.63041	2.1181	3.58648	2.85269	2.79392
LOC107764375	10422	79	80	71	59	63	60	21	30	27	3.45447	2.99191	2.82095	2.52526	2.37921	2.3489	1.40824	1.23976	1.10274	0.33146	0.287076	0.270672	0.242301	0.228287	0.225379	0.135122	0.118956	0.105808
LOC107764376	5519	5	3	11	3	3	3	2	1	3	0.218637	0.112197	0.437048	0.128403	0.113296	0.117445	0.134118	0.0413254	0.122526	0.0396154	0.0203291	0.0791897	0.0232656	0.0205283	0.0212801	0.0243011	0.00748784	0.0222008
LOC107764378	1691	0	0	0	0	0	0	234	516	483	0	0	0	0	0	0	15.6918	21.3239	19.7267	0	0	0	0	0	0	9.27959	12.6102	11.6657
LOC107764380	4793	13	12	12	11	7	11	11	10	13	0.568457	0.448786	0.47678	0.470811	0.264356	0.430631	0.737648	0.413254	0.530947	0.118602	0.0936337	0.0994741	0.0982289	0.0551547	0.0898458	0.153901	0.0862203	0.110775
[truncated: 24,762 more rows]

## Sheet: Suppl. Dataset S15
Suppl. Dataset S15. Transcriptomics: Differential Gene Expression Analysis 3 h 23°C vs. 6 h 23°C. Log2FC-sorted results from differential expression analysis of samples grown for 3 or 6 h at 23°C. Table contains statistical testing results, including log2 fold change between the groups (log2FC), average log2-counts-per-million (log2CPM), likelihood ratio statistics (LR), the two-sided p-value (p-…
[truncated: 23,044 more rows]

[truncated: 1 more sheets: Suppl. Dataset S16]
