# Supplementary material for: Heat stress leads to rapid lipid remodeling and transcriptional adaptations in Nicotiana tabacum pollen tubes
Source: Plant Physiol. 2022 Mar 18;189(2):490–515. doi: 10.1093/plphys/kiac127 (PMC9157110; doi:10.1093/plphys/kiac127)
Supplement: kiac127_Supplementary_Data [file kiac127_supplementary_data.zip › Supplemental datasets S1720.xlsx]

## Sheet: Suppl. Dataset S17
Suppl. Dataset S17. Transcriptomics: GO Term analysis. All analysed tobacco genes were assigned a UniProt identifier, and the protein sequences were blasted against an Arabidopsis database to find the closest homologues (for details see columns % ident, evalue, length). Based on this homology, genes were assigned one or several GO IDs. Shown are all assigned GO IDs for the comparison between poll…
GO ID	GO term		Sub- ontology	Tobacco Gene	RPKM values						Genes	DE analysis				blast results
					RT_6h_1	RT_6h_2	RT_6h_3	HS_3h_1	HS_3h_2	HS_3h_3		DEG up	DEG down	logFC	FDR	Tobacco Protein	Arabidopsis Gene	% identity	e-value	Alignment length
GO:2001295	involved in	malonyl-CoA biosynthetic process	P	LOC107793469	0.029405	0.0426244	0.0653175	0.0329075	0.0466427	0.0300633	1	0	0	-0.0890593	0.844275	A0A1S4A3W1	AT1G36160	79.167	0	2256
GO:2001295	involved in	malonyl-CoA biosynthetic process	P	LOC107797450	0.342986	0.430055	0.264181	0.28283	0.34859	0.482319	1	0	0	0.298122	0.397977	A0A1S4AGM3	AT1G36160	77.325	0	613
GO:2001295	involved in	malonyl-CoA biosynthetic process	P	LOC107789614	0.15356	0.124866	0.11016	0.136807	0.119194	0.155151	1	0	0	0.244639	0.287459	A0A1S3ZRG6	AT1G36160	80.295	0	2238
GO:2001295	involved in	malonyl-CoA biosynthetic process	P	LOC107784654	0.123818	0.0885814	0.116312	0.0681599	0.0710836	0.0478992	1	0	0	-0.666735	0.0148192	A0A1S3ZA50	AT1G36160	81.296	0	1759
GO:2001295	involved in	malonyl-CoA biosynthetic process	P	LOC107761433	0.883965	0.754801	0.730281	1.07223	0.853489	1.06119	1	0	0	0.477105	0.0531668	A0A1S3X5J0	AT1G36160	71.383	8.25e-152	311
GO:2001295	involved in	malonyl-CoA biosynthetic process	P	LOC107789406	1.45501	1.37198	1.29656	0.616386	0.669262	0.542257	1	0	1	-1.01877	9.03138e-22	A0A1S3ZQ73	AT2G38040	63.365	0	737
GO:2001295	involved in	malonyl-CoA biosynthetic process	P	LOC107785788	0.193218	0.192483	0.159626	0.0781231	0.174521	0.124899	1	0	0	-0.282388	0.359384	A0A1S3ZDU3	AT2G38040	63.501	0	737
GO:2001295	involved in	malonyl-CoA biosynthetic process	P	LOC107802092	0.105411	0.135936	0.166872	0.133394	0.148751	0.112193	1	0	0	0.0924032	0.76402	A0A1S4AWE8	AT5G35360	84.473	0	541
GO:2001295	involved in	malonyl-CoA biosynthetic process	P	LOC107826689	0.0246858	0.105276	0.0827898	0.0451228	0.0476694	0.0392599	1	0	0	-0.720047	0.108085	A0A1S4D758	AT5G35360	84.473	0	541
GO:2001295	involved in	malonyl-CoA biosynthetic process	P		3.31206	3.2466	2.9921	2.46596	2.4792	2.59523	9	0	1
GO:2001294	involved in	malonyl-CoA catabolic process	P	LOC107806620	0.507054	0.434852	0.472449	0.35638	0.2608	0.334623	1	0	0	-0.436199	0.00432773	A0A1S4BBM3	AT4G04320	61.573	0	445
GO:2001294	involved in	malonyl-CoA catabolic process	P	LOC107825941	0.309429	0.352287	0.392578	0.265858	0.234511	0.228594	1	0	0	-0.399852	0.00998792	A0A1S4D4K5	AT4G04320	63.602	0	522
GO:2001294	involved in	malonyl-CoA catabolic process	P		0.816483	0.787139	0.865027	0.622239	0.495312	0.563216	2	0	0
GO:2001173	involved in	regulation of histone H2B conserved C-terminal lysine ubiquitination	P	LOC107829585	2.37741	2.09769	2.16048	2.11474	2.23621	2.35641	1	0	0	0.183867	0.0376331	A0A1S4DGN9	AT2G20330	70.802	0	661
GO:2001173	involved in	regulation of histone H2B conserved C-terminal lysine ubiquitination	P		2.37741	2.09769	2.16048	2.11474	2.23621	2.35641	1	0	0
GO:2001141	involved in	regulation of RNA biosynthetic process	P	LOC107823823	3.40488	3.73218	4.02664	3.73659	3.10647	3.44943	1	0	0	0.0156278	0.89439	A0A1S4CXX8	AT1G08540	59.438	1.18e-174	498
GO:2001141	involved in	regulation of RNA biosynthetic process	P	LOC107795931	0.0280203	0.0370853	0.0961087	0.131703	0.169089	0.147058	1	1	0	1.90699	6.35601e-07	Q9SLX4	AT1G64860	66.151	0	517
GO:2001141	involved in	regulation of RNA biosynthetic process	P	LOC107790547	0.239839	0.290223	0.213103	0.332825	0.390362	0.372718	1	0	0	0.72739	0.000164328	A0A1S3ZUG6	AT1G64860	65.385	0	520
GO:2001141	involved in	regulation of RNA biosynthetic process	P	LOC107804695	0.24558	0.346697	0.295216	0.373771	0.345507	0.408421	1	0	0	0.49115	0.0151611	A0A1S4B5P2	AT1G64860	65.891	0	516
GO:2001141	involved in	regulation of RNA biosynthetic process	P	LOC107795222	0.152786	0.122555	0.139747	0.293784	0.308449	0.331349	1	1	0	1.33688	3.24295e-09	A0A1S4A9P6	AT5G24120	62.738	0	526
GO:2001141	involved in	regulation of RNA biosynthetic process	P	LOC107829846	0.438884	0.381467	0.431386	0.985255	0.885454	0.818841	1	1	0	1.23873	1.02971e-22	A0A1S4DH40	AT5G24120	63.188	0	527
GO:2001141	involved in	regulation of RNA biosynthetic process	P		4.50999	4.91021	5.2022	5.85393	5.20533	5.52781	6	3	0
GO:2001080	has	chitosan binding	F	LOC107782899	0.0783274	0.0647922	0.053732	0.0690301	0.0945337	0.0840852	1	0	0	0.524127	0.147078	A0A1S3Z4P8	AT3G21630	58.587	0	623
GO:2001080	has	chitosan binding	F		0.0783274	0.0647922	0.053732	0.0690301	0.0945337	0.0840852	1	0	0
GO:2001071	has	maltoheptaose binding	F	LOC107763737	0.181465	0.232894	0.173523	1.09848	1.02736	0.897282	1	1	0	2.48608	2.94002e-50	A0A1S3XCQ4	AT1G27070	40.46	8.86e-77	435
GO:2001071	has	maltoheptaose binding	F		0.181465	0.232894	0.173523	1.09848	1.02736	0.897282	1	1	0
GO:2001070	has	starch binding	F	LOC107786367	1.32754	1.18545	1.2435	1.06085	1.16594	1.00986	1	0	0	-0.0551959	0.542988	A0A1S3ZGA0	AT1G07110	76.636	0	749
GO:2001070	has	starch binding	F	LOC107763053	0.535565	0.540473	0.614196	0.333588	0.314689	0.361019	1	0	0	-0.585909	5.8013e-10	A0A1S3XAK3	AT1G07110	73.03	0	660
GO:2001070	has	starch binding	F	LOC107767398	1.70568	1.70431	1.63812	1.53121	1.43323	1.36807	1	0	0	-0.0750902	0.287539	A0A1S3XPT7	AT1G07110	76.636	0	749
GO:2001070	has	starch binding	F	LOC107816210	2.3996	2.25307	2.48916	3.18963	2.87751	3.09753	1	0	0	0.508274	3.68071e-12	A0A1S4C8D2	AT1G42430	82.48	0	371
GO:2001070	has	starch binding	F	LOC107774794	2.8828	2.47393	2.75717	3.71232	3.32993	3.84994	1	0	0	0.584717	2.68472e-14	A0A1S3YCI9	AT1G42430	82.48	0	371
GO:2001070	has	starch binding	F	LOC107798208	0.0443718	0.0489389	0.0202925	0.027808	0.0278473	0.0275216	1	0	0	-0.37206	0.374459	A0A1S4AJR9	AT2G40840	79.061	0	554
GO:2001070	has	starch binding	F	LOC107811953	0.0175846	0.0142227	0.0187646	0.00688772	0.00565946	0.0153815	1	0	0	-0.71759	0.157712	A0A1S4BU65	AT2G40840	78.596	0	584
GO:2001070	has	starch binding	F	LOC107812930	0.070066	0.0906728	0.0384519	0.0512291	0.0676504	0.0624019	1	0	0	0.00734053	0.988678	A0A1S4BXI3	AT3G52180	66.227	3.72e-175	379
GO:2001070	has	starch binding	F	LOC107801903	2.98903	2.84447	3.03453	2.89322	2.68955	2.68796	1	0	0	0.0446987	0.710825	A0A1S4AVP9	AT5G01260	33.085	5.12e-52	402
GO:2001070	has	starch binding	F	LOC107831726	3.9625	4.29696	4.97999	5.18936	4.71664	4.28625	1	0	0	0.254342	0.0188136	A0A1S4DNK8	AT5G01260	31.556	6.69e-53	450
GO:2001070	has	starch binding	F	LOC107810272	0.154134	0.127499	0.0969235	0.0603726	0.102314	0.156272	1	0	0	0.000881387	0.998255	A0A1S4BNR3	AT5G26570	58.955	6.26e-171	402
GO:2001070	has	starch binding	F	LOC107824089	0.0942535	0.100672	0.0362988	0.0544057	0.0383175	0.071005	1	0	0	-0.421776	0.375604	A0A1S4CZ71	AT5G26570	61.827	0	799
GO:2001070	has	starch binding	F	LOC107786922	0.0767633	0.0483797	0.140424	0.0859069	0.127057	0.1465	1	0	0	0.718252	0.16767	A0A1S3ZI43	AT5G26570	63.896	1.19e-172	385
GO:2001070	has	starch binding	F	LOC107796167	0.302303	0.377874	0.322587	0.355227	0.21891	0.408661	1	0	0	0.102398	0.824902	A0A1S4ACQ9	AT5G26570	68.953	2.78e-130	277
GO:2001070	has	starch binding	F		16.5622	16.1069	17.4304	18.552	17.1152	17.5484	14	0	0
GO:2001066	has	amylopectin binding	F	LOC107812930	0.070066	0.0906728	0.0384519	0.0512291	0.0676504	0.0624019	1	0	0	0.00734053	0.988678	A0A1S4BXI3	AT3G52180	66.227	3.72e-175	379
GO:2001066	has	amylopectin binding	F		0.070066	0.0906728	0.0384519	0.0512291	0.0676504	0.0624019	1	0	0
GO:2001022	involved in	positive regulation of response to DNA damage stimulus	P	LOC107769329	0.401239	0.394657	0.379029	0.185502	0.241335	0.251065	1	0	0	-0.598198	0.0021802	A0A1S3XVX0	AT1G51130	55.043	2.41e-125	347
GO:2001022	involved in	positive regulation of response to DNA damage stimulus	P	LOC107809436	0.285277	0.184589	0.313117	0.22348	0.229535	0.244998	1	0	0	-0.0102247	0.97809	A0A1S4BL52	AT1G51130	50.453	4.06e-100	331
GO:2001022	involved in	positive regulation of response to DNA damage stimulus	P	LOC107798519	0.0840994	0.0692576	0.0871785	0.131764	0.0812	0.0802503	1	0	0	0.36527	0.33007	A0A1S4AJY2	AT1G51130	55.794	1.25e-83	233
GO:2001022	involved in	positive regulation of response to DNA damage stimulus	P	LOC107777999	0.0860521	0.140174	0.115035	0.082968	0.127824	0.126329	1	0	0	0.176214	0.64474	A0A1S3YNS7	AT1G51130	54.755	5.84e-126	347
GO:2001022	involved in	positive regulation of response to DNA damage stimulus	P	LOC107781380	0.0930457	0.123147	0.0851049	0.131202	0.125773	0.062151	1	0	0	0.179427	0.724388	A0A1S3YZD6	AT1G51130	55.365	6.73e-83	233
GO:2001022	involved in	positive regulation of response to DNA damage stimulus	P	LOC107819438	0.0419955	0.0572659	0.0558712	0.0837414	0.073723	0.0582886	1	0	0	0.580014	0.0962984	A0A1S4CIP0	AT1G68310	78.481	1.9e-87	158
GO:2001022	involved in	positive regulation of response to DNA damage stimulus	P	LOC107780448	0.500252	0.804896	0.484475	0.737671	0.724509	0.603716	1	0	0	0.45086	0.0694621	A0A1S3YWF6	AT1G68310	77.477	2.72e-60	111
GO:2001022	involved in	positive regulation of response to DNA damage stimulus	P	LOC107798910	0.516903	0.443238	0.366245	0.638765	0.513141	0.590504	1	0	0	0.535218	0.0016012	A0A1S4ALE6	AT1G68310	78.481	2.73e-88	158
GO:2001022	involved in	positive regulation of response to DNA damage stimulus	P	LOC107793052	0.219602	0.217394	0.176366	0.159444	0.0982584	0.163552	1	0	0	-0.39295	0.140858	A0A1S4A2G2	AT3G16730	47.971	0	690
GO:2001022	involved in	positive regulation of response to DNA damage stimulus	P	LOC107832712	0.655726	0.262989	0.54524	0.217926	0.383708	0.511948	1	0	0	-0.226829	0.597933	A0A1S4DRK9	AT3G16730	47.452	8.22e-76	314
GO:2001022	involved in	positive regulation of response to DNA damage stimulus	P	LOC107782317	0.0861807	0.124924	0.067565	0.0192892	0.0237741	0.0352441	1	0	1	-1.60534	0.0012942	A0A1S3Z2T0	AT3G16730	48.175	0	685
GO:2001022	involved in	positive regulation of response to DNA damage stimulus	P	LOC107804269	0.849759	0.631393	0.327258	0.70072	0.475005	0.512126	1	0	0	-0.0211783	0.968731	A0A1S4B3V0	AT3G16730	46.983	3.49e-50	232
GO:2001022	involved in	positive regulation of response to DNA damage stimulus	P	LOC107817173	0.148977	0.157738	0.12945	0.0350116	0.0503442	0.078187	1	0	1	-1.1725	0.00176829	A0A1S4CBF3	AT3G16730	47.807	0	684
GO:2001022	involved in	positive regulation of response to DNA damage stimulus	P		3.96911	3.61166	3.13193	3.34748	3.14813	3.31836	13	0	2
GO:2001020	involved in	regulation of response to DNA damage stimulus	P	LOC107828155	0.150094	0.142744	0.170167	0.133774	0.130167	0.145797	1	0	0	-0.0171522	0.909493	A0A1S4DC26	AT3G48190	56.739	0	2018
GO:2001020	involved in	regulation of response to DNA damage stimulus	P	LOC107759655	0.368407	0.545639	0.385104	0.391675	0.393817	0.464542	1	0	0	0.130046	0.666897	A0A1S3WZI2	AT3G48190	39.139	1.13e-91	511
GO:2001020	involved in	regulation of response to DNA damage stimulus	P	LOC107763003	0.0337023	0.03441	0.0352298	0.0346994	0.033935	0.0266467	1	0	0	0.0160423	0.940352	A0A1S3XAP8	AT3G48190	55.136	0	3125
GO:2001020	involved in	regulation of response to DNA damage stimulus	P	LOC107828159	0.132221	0.110974	0.117988	0.0505266	0.0809569	0.0953966	1	0	0	-0.426884	0.0959964	A0A1S4DC32	AT3G48190	56.894	0	573
GO:2001020	involved in	regulation of response to DNA damage stimulus	P	LOC107760336	0.126024	0.0972972	0.0720432	0.160428	0.159704	0.225481	1	1	0	1.06892	0.000773422	A0A1S3X1J2	AT5G60870	67.937	0	446
GO:2001020	involved in	regulation of response to DNA damage stimulus	P	LOC107770388	0.224315	0.213148	0.149933	0.351448	0.299882	0.288142	1	0	0	0.80669	0.000898498	A0A1S3XZP1	AT5G60870	69.504	0	423
GO:2001020	involved in	regulation of response to DNA damage stimulus	P	LOC107789408	0.251974	0.20489	0.189799	0.139335	0.157421	0.132007	1	0	0	-0.423828	0.0695472	Q70Z25	AT5G67380	94.595	0	333
GO:2001020	involved in	regulation of response to DNA damage stimulus	P	LOC107789145	0.407457	0.416403	0.384477	0.218183	0.174295	0.206708	1	0	0	-0.875433	3.61946e-13	Q8LP30	AT5G67380	94.595	0	333
GO:2001020	involved in	regulation of response to DNA damage stimulus	P	LOC107832227	0.368145	0.273153	0.221933	0.222852	0.214079	0.207584	1	0	0	-0.216289	0.346682	A0A1S4DQ21	AT5G67380	92.059	0	340
GO:2001020	involved in	regulation of response to DNA damage stimulus	P	LOC107812932	0.0891791	0.0612007	0.0770368	0.0543364	0.0526194	0.0567317	1	0	0	-0.304689	0.472223	Q70Z24	AT5G67380	94.595	0	333
GO:2001020	involved in	regulation of response to DNA damage stimulus	P		2.15152	2.09986	1.80371	1.75726	1.69688	1.84904	10	1	0
GO:2001009	involved in	regulation of plant-type cell wall cellulose biosynthetic process	P	LOC107770073	3.36895	3.25136	3.03808	3.76228	3.72565	3.79137	1	0	0	0.379689	7.2294e-12	A0A1S3XYN6	AT3G08550	74.757	0	515
GO:2001009	involved in	regulation of plant-type cell wall cellulose biosynthetic process	P	LOC107820074	4.05245	3.77531	3.54354	4.22207	3.99881	3.92586	1	0	0	0.245445	0.000247546	A0A1S4CKQ0	AT3G08550	75.534	0	515
GO:2001009	involved in	regulation of plant-type cell wall cellulose biosynthetic process	P		7.4214	7.02667	6.58162	7.98435	7.72446	7.71724	2	0	0
GO:2001007	involved in	negative regulation of cellulose biosynthetic process	P	LOC107831748	0.187188	0.179527	0.148881	0.0637563	0.0785803	0.0854274	1	0	0	-0.978046	0.00555296	A0A1S4DPG1	AT1G16860	72.594	0	478
GO:2001007	involved in	negative regulation of cellulose biosynthetic process	P		0.187188	0.179527	0.148881	0.0637563	0.0785803	0.0854274	1	0	0
GO:2001006	involved in	regulation of cellulose biosynthetic process	P	LOC107829215	0.165895	0.243961	0.139093	0.129959	0.146828	0.171494	1	0	0	-0.118503	0.809779	A0A1S4DFC4	AT1G30010	68.088	0	680
GO:2001006	involved in	regulation of cellulose biosynthetic process	P		0.165895	0.243961	0.139093	0.129959	0.146828	0.171494	1	0	0
GO:2000905	involved in	negative regulation of starch metabolic process	P	LOC107779351	0.0699451	0.066463	0.0738182	0.0252893	0.0675337	0.0256707	1	0	0	-0.748828	0.117684	A0A1S3YSN8	AT5G63470	40.741	3.57e-31	162
GO:2000905	involved in	negative regulation of starch metabolic process	P		0.0699451	0.066463	0.0738182	0.0252893	0.0675337	0.0256707	1	0	0
GO:2000904	involved in	regulation of starch metabolic process	P	LOC107828128	33.981	33.7542	34.866	31.7784	30.7243	31.5323	1	0	0	0.0276371	0.618744	A0A1S4DBR1	AT1G01050	85.849	1.06e-136	212
GO:2000904	involved in	regulation of starch metabolic process	P	LOC107770183	2.64749	2.49172	3.24025	3.00234	3.29873	3.16391	1	0	0	0.383379	0.000303505	A0A1S3XYH5	AT1G01050	84.536	1.07e-123	194
GO:2000904	involved in	regulation of starch metabolic process	P	LOC107815546	2.09217	1.87201	2.04838	1.66204	1.0527	1.36375	1	0	0	-0.427282	0.00348175	A0A1S4C6E0	AT1G01050	84.135	4.41e-133	208
GO:2000904	involved in	regulation of starch metabolic process	P	LOC107823396	30.8713	28.775	26.611	15.0291	16.7018	14.7872	1	0	0	-0.742679	2.14887e-36	A0A1S4CWK8	AT1G01050	84.906	1.16e-137	212
GO:2000904	involved in	regulation of starch metabolic process	P	LOC107799692	2.28372	2.75683	2.29541	1.7497	2.18076	1.87986	1	0	0	-0.149564	0.281286	A0A1S4AP64	AT1G01050	85.377	2.75e-138	212
GO:2000904	involved in	regulation of starch metabolic process	P	LOC107789004	58.2297	55.4947	56.2154	46.6966	44.3223	45.5013	1	0	0	-0.162792	0.000102649	A0A1S3ZPR8	AT1G01050	86.321	2.33e-137	212
GO:2000904	involved in	regulation of starch metabolic process	P	LOC107817418	4.55619	4.46414	4.16736	3.17502	3.11221	2.88114	1	0	0	-0.376263	7.09985e-06	A0A1S4CCP8	AT1G01050	85.096	1.16e-134	208
GO:2000904	involved in	regulation of starch metabolic process	P	LOC107809014	0.206768	0.233524	0.151298	0.116624	0.191654	0.157844	1	0	0	-0.139663	0.695012	A0A1S4BJR2	AT1G15690	90.209	0	766
GO:2000904	involved in	regulation of starch metabolic process	P	LOC107776628	1.74126	1.36401	1.61596	0.519011	0.639687	0.42147	1	0	1	-1.43594	8.73085e-23	Q43798	AT1G15690	90.078	0	766
GO:2000904	involved in	regulation of starch metabolic process	P	LOC107794544	1.22434	1.1178	1.16652	1.30548	1.30527	1.42793	1	0	0	0.366911	0.000610898	A0A1S4A7G1	AT1G15690	89.817	0	766
GO:2000904	involved in	regulation of starch metabolic process	P	LOC107815824	0.825563	0.685997	0.593822	0.364177	0.603629	0.497141	1	0	0	-0.301094	0.134975	A0A1S4C7N1	AT1G15690	87.938	0	771
GO:2000904	involved in	regulation of starch metabolic process	P	LOC107774827	1.94323	1.79554	1.54091	0.522673	0.853564	0.795831	1	0	1	-1.02433	1.10478e-14	A0A1S3YD88	AT1G15690	90.078	0	766
GO:2000904	involved in	regulation of starch metabolic process	P	LOC107778409	376.66	365.243	368.046	293.632	303.993	317.296	1	0	0	-0.127187	0.0033743	A0A1S3YPU7	AT1G15690	87.337	0	766
GO:2000904	involved in	regulation of starch metabolic process	P	LOC107761395	0.410561	0.304036	0.261525	0.275679	0.212361	0.237861	1	0	0	-0.267693	0.304164	A0A1S3X544	AT1G15690	87.808	0	771
GO:2000904	involved in	regulation of starch metabolic process	P	LOC107776076	138.432	128.555	132.879	107.948	113.09	117.796	1	0	0	-0.0856644	0.0818941	A0A1S3YH64	AT1G15690	87.728	0	766
GO:2000904	involved in	regulation of starch metabolic process	P	LOC107816210	2.3996	2.25307	2.48916	3.18963	2.87751	3.09753	1	0	0	0.508274	3.68071e-12	A0A1S4C8D2	AT1G42430	82.48	0	371
GO:2000904	involved in	regulation of starch metabolic process	P	LOC107774794	2.8828	2.47393	2.75717	3.71232	3.32993	3.84994	1	0	0	0.584717	2.68472e-14	A0A1S3YCI9	AT1G42430	82.48	0	371
GO:2000904	involved in	regulation of starch metabolic process	P	LOC107820974	0.072452	0.0519411	0.0538434	0.0496627	0.0262328	0.017284	1	0	0	-0.928492	0.0449173	A0A1S4CPD1	AT5G40870	86.957	0	483
GO:2000904	involved in	regulation of starch metabolic process	P		661.46	633.686	640.999	514.729	528.515	546.703	18	0	2
GO:2000786	involved in	positive regulation of autophagosome assembly	P	LOC107824952	0.534036	0.310304	0.500373	0.224482	0.427591	0.484735	1	0	0	0.0165699	0.965284	A0A1S4D1E6	AT3G07525	37.443	1.87e-41	219
GO:2000786	involved in	positive regulation of autophagosome assembly	P	LOC107777442	1.08328	1.01683	0.917043	0.740284	0.545219	0.494855	1	0	0	-0.677203	4.06775e-05	A0A0K0XR68	AT3G07525	47.032	9.27e-66	219
GO:2000786	involved in	positive regulation of autophagosome assembly	P		1.61731	1.32714	1.41742	0.964766	0.97281	0.979591	2	0	0
GO:2000785	involved in	regulation of autophagosome assembly	P	LOC107825750	2.98811	2.89123	2.75754	2.70514	2.51348	2.81564	1	0	0	0.0503283	0.554826	A0A1S4D407	AT3G58040	71.336	3.28e-168	307
GO:2000785	involved in	regulation of autophagosome assembly	P	LOC107813417	2.32425	2.01824	1.95717	2.41944	2.27465	2.49448	1	0	0	0.350365	7.77352e-06	A0A1S4BZC2	AT3G58040	71.01	1.8e-168	307
GO:2000785	involved in	regulation of autophagosome assembly	P	LOC107773987	4.95247	4.54457	5.06273	4.45477	4.73673	5.27066	1	0	0	0.148495	0.0921502	A0A1S3Y9I3	AT3G58040	70.227	2.62e-169	309
GO:2000785	involved in	regulation of autophagosome assembly	P		10.2648	9.45404	9.77745	9.57934	9.52486	10.5808	3	0	0
GO:2000779	involved in	regulation of double-strand break repair	P	LOC107809369	0.157588	0.0764759	0.100898	0.123452	0.174979	0.157895	1	0	0	0.688438	0.0450765	A0A1S4BKR9	AT3G48710	51.152	2.34e-110	434
GO:2000779	involved in	regulation of double-strand break repair	P	LOC107761779	0.0794925	0.0851696	0.0727084	0.0444806	0.0548228	0.0433452	1	0	0	-0.561592	0.196833	A0A1S3X6D0	AT3G48710	51.406	2.72e-66	249
GO:2000779	involved in	regulation of double-strand break repair	P	LOC107787982	0.0846288	0.0466698	0.0628927	0.0414353	0.0459625	0.0353305	1	0	0	-0.486587	0.301752	A0A1S3ZL44	AT3G48710	50.917	1.25e-112	436
GO:2000779	involved in	regulation of double-strand break repair	P	LOC107801416	0.087719	0.0619186	0.0427908	0.11911	0.0790485	0.139507	1	0	0	0.963097	0.00965534	A0A1S4AU11	AT4G26630	52.239	2.32e-109	536
GO:2000779	involved in	regulation of double-strand break repair	P		0.409429	0.270234	0.279289	0.328477	0.354812	0.376077	4	0	0
GO:2000769	involved in	regulation of establishment or maintenance of cell polarity regulating cell shape	P	LOC107801523	2.78428	2.91732	2.87162	2.18115	2.38725	2.29706	1	0	0	-0.158273	0.0523674	A0A1S4AUJ2	AT1G68910	41.867	1.08e-136	664
GO:2000769	involved in	regulation of establishment or maintenance of cell polarity regulating cell shape	P	LOC107779189	0.868335	0.835822	0.953075	0.519453	0.54877	0.542351	1	0	0	-0.558897	0.00553154	A0A1S3YS25	AT1G68910	44.351	5.95e-107	478
GO:2000769	involved in	regulation of establishment or maintenance of cell polarity regulating cell shape	P	LOC107781407	0.045405	0.0580911	0.0519125	0.0462402	0.0591835	0.0433269	1	0	0	0.0970771	0.781171	A0A1S3YZ27	AT4G33200	67.433	0	826
GO:2000769	involved in	regulation of establishment or maintenance of cell polarity regulating cell shape	P	LOC107825682	0.599541	0.522131	0.619592	0.463569	0.466104	0.579531	1	0	0	-0.0317852	0.880893	A0A1S4D452	AT5G04990	46.253	5.19e-135	467
GO:2000769	involved in	regulation of establishment or maintenance of cell polarity regulating cell shape	P	LOC107804751	0.730689	0.732138	0.679657	1.02839	0.562006	0.67361	1	0	0	0.0645245	0.79502	A0A1S4B5P6	AT5G04990	47.312	1.01e-135	465
GO:2000769	involved in	regulation of establishment or maintenance of cell polarity regulating cell shape	P		5.02825	5.0655	5.17586	4.2388	4.02332	4.13588	5	0	0
GO:2000762	involved in	regulation of phenylpropanoid metabolic process	P	LOC107781100	0.614369	0.36139	0.645187	1.06952	0.812887	0.651389	1	0	0	0.744682	0.00797927	A0A1S3YYR1	AT1G55270	80.405	0	296
GO:2000762	involved in	regulation of phenylpropanoid metabolic process	P	LOC107760705	0.0251376	0.0147867	0.0229923	0.170667	0.194168	0.239871	1	1	0	3.39819	4.71879e-16	A0A1S3X385	AT1G55270	78.311	0	438
GO:2000762	involved in	regulation of phenylpropanoid metabolic process	P	LOC107786788	0.150737	0.14778	0.168511	0.314892	0.428536	0.271694	1	1	0	1.2618	1.50536e-06	A0A1S3ZH55	AT1G55270	78.082	0	438
GO:2000762	involved in	regulation of phenylpropanoid metabolic process	P	LOC107793154	0.0856191	0.0982092	0.00783122	0.24146	0.231469	0.179741	1	1	0	1.65285	3.26739e-06	A0A1S4A2W0	AT1G55270	79.909	0	438
GO:2000762	involved in	regulation of phenylpropanoid metabolic process	P	LOC107771069	6.84501	6.00495	6.51272	5.23898	6.53306	6.34403	1	0	0	0.0941053	0.463558	A0A1S3Y0Y9	AT1G80440	45.676	3.24e-111	370
GO:2000762	involved in	regulation of phenylpropanoid metabolic process	P	LOC107793391	0.742192	0.65821	0.748122	0.907725	0.851882	0.776877	1	0	0	0.382369	8.03639e-05	A0A1S4A3G7	AT3G23590	56.302	0	1325
GO:2000762	involved in	regulation of phenylpropanoid metabolic process	P	LOC107760000	0.0209153	0.0110727	0.0229564	0.0589846	0.0484661	0.0758404	1	1	0	1.8824	2.91387e-05	A0A1S3X113	AT3G23590	57.129	0	996
GO:2000762	involved in	regulation of phenylpropanoid metabolic process	P		8.48398	7.29639	8.12832	8.00222	9.10047	8.53945	7	4	0
GO:2000711	involved in	positive regulation of maintenance of meiotic sister chromatid cohesion, centromeric	P	LOC107791530	0.21603	0.226353	0.345789	0.190388	0.195546	0.154607	1	0	0	-0.390997	0.299172	A0A1S3ZXH7	AT3G14190	48.438	3.02e-09	64
GO:2000711	involved in	positive regulation of maintenance of meiotic sister chromatid cohesion, centromeric	P	LOC107795236	0.399232	0.220162	0.441236	0.573376	0.353346	0.412706	1	0	0	0.411706	0.21928	A0A1S4A9K4	AT3G14190	53.226	3.16e-12	62
GO:2000711	involved in	positive regulation of maintenance of meiotic sister chromatid cohesion, centromeric	P	LOC107808411	0.392255	0.612337	0.469172	0.850941	0.422431	0.561452	1	0	0	0.323541	0.299832	A0A1S4BHS9	AT3G14190	35.533	6.86e-26	197
GO:2000711	involved in	positive regulation of maintenance of meiotic sister chromatid cohesion, centromeric	P	LOC107821568	0.158083	0.174355	0.253036	0.206399	0.254388	0.238842	1	0	0	0.426641	0.229978	A0A1S4CQZ1	AT3G14190	35.5	7.05e-26	200
GO:2000711	involved in	positive regulation of maintenance of meiotic sister chromatid cohesion, centromeric	P		1.1656	1.23321	1.50923	1.8211	1.22571	1.36761	4	0	0
GO:2000694	involved in	regulation of phragmoplast microtubule organization	P	LOC107788393	0.0517941	0.0745635	0.0448805	0.034168	0.0184242	0.0208099	1	0	1	-1.13493	0.00309696	A0A1S3ZMP5	AT5G05970	54.602	0	804
GO:2000694	involved in	regulation of phragmoplast microtubule organization	P	LOC107775211	0.0725353	0.118859	0.118473	0.0730577	0.0550272	0.0988792	1	0	0	-0.296956	0.450686	A0A1S3YDW4	AT5G05970	55.1	0	804
GO:2000694	involved in	regulation of phragmoplast microtubule organization	P		0.124329	0.193423	0.163354	0.107226	0.0734513	0.119689	2	0	1
GO:2000693	involved in	positive regulation of seed maturation	P	LOC107808808	40.8894	38.5085	41.6376	45.6366	45.7676	42.2952	1	0	0	0.296157	9.10729e-09	Q941L5	AT3G62420	48.571	4.52e-33	140
GO:2000693	involved in	positive regulation of seed maturation	P	LOC107769807	15.4696	16.0128	17.1492	6.50891	6.49173	6.98957	1	0	1	-1.12356	3.33915e-31	A0A1S3XXX5	AT3G62420	53.472	1.37e-48	144
GO:2000693	involved in	positive regulation of seed maturation	P	LOC107805559	11.1678	11.7162	12.6096	5.19058	6.19107	6.11866	1	0	0	-0.847445	6.44353e-23	Q9FXU1	AT3G62420	52.817	6.98e-49	142
GO:2000693	involved in	positive regulation of seed maturation	P	LOC107818886	11.2003	11.24	11.6797	4.96554	4.48608	4.13999	1	0	1	-1.19263	1.77807e-44	A0A1S4CH30	AT3G62420	50	2.77e-35	140
GO:2000693	involved in	positive regulation of seed maturation	P	LOC107807277	7.25737	5.84416	7.71769	3.45912	3.52469	3.60862	1	0	0	-0.843107	5.89565e-15	A0A1S4BDZ3	AT3G62420	54.167	1.08e-50	144
GO:2000693	involved in	positive regulation of seed maturation	P		85.9844	83.3216	90.7939	65.7607	66.4612	63.152	5	0	2
GO:2000692	involved in	negative regulation of seed maturation	P	LOC107797072	9.84663	9.1258	9.64906	11.9429	11.6864	11.2499	1	0	0	0.437903	9.74285e-20	A0A1S4AFG6	AT5G13790	49.813	2.07e-73	267
GO:2000692	involved in	negative regulation of seed maturation	P	LOC107810002	5.96635	5.13474	5.77818	6.45781	6.86393	5.8802	1	0	0	0.341659	1.05256e-06	A0A1S4BMX1	AT5G13790	49.064	2.46e-72	267
GO:2000692	involved in	negative regulation of seed maturation	P		15.813	14.2605	15.4272	18.4007	18.5503	17.1301	2	0	0
GO:2000653	involved in	regulation of genetic imprinting	P	LOC107777437	1.97416	1.94417	1.84645	1.17735	1.19285	1.27612	1	0	0	-0.498335	4.67144e-09	A0A1S3YL12	AT3G12280	67.423	0	970
GO:2000653	involved in	regulation of genetic imprinting	P	LOC107801954	0.967123	0.962562	1.40119	0.436392	0.537858	0.502035	1	0	0	-0.908124	9.793e-08	A0A1S4AW80	AT3G12280	68.69	0	725
GO:2000653	involved in	regulation of genetic imprinting	P	LOC107806534	0	0.0224392	0	0.139457	0.159605	0.169872	1	1	0	4.55833	4.60086e-10	A0A1S4BBJ1	AT5G58230	84.615	8.7e-34	65
GO:2000653	involved in	regulation of genetic imprinting	P	LOC107804023	0.136514	0.162964	0.102828	0.062907	0.0620269	0.0689641	1	0	0	-0.885565	0.0265893	A0A1S4D0W4	AT5G58230	91.489	0	423
GO:2000653	involved in	regulation of genetic imprinting	P		3.07779	3.09213	3.35046	1.8161	1.95234	2.017	4	1	0
GO:2000652	involved in	regulation of secondary cell wall biogenesis	P	LOC107769710	0.0452472	0.0324379	0.025866	0.0354457	0.0327654	0.0107941	1	0	0	-0.232167	0.678589	A0A1S3XWW6	AT1G16490	43.318	1.35e-55	217
GO:2000652	involved in	regulation of secondary cell wall biogenesis	P	LOC107767049	0.527539	0.744753	0.579021	0.468365	0.339568	0.570514	1	0	0	-0.279478	0.35845	D7P236	AT1G32640	53.587	0	683
GO:2000652	involved in	regulation of secondary cell wall biogenesis	P	LOC107779037	0.487834	0.339819	0.399232	0.422387	0.508201	0.416506	1	0	0	0.311529	0.211048	A0A1S3YRL8	AT5G49660	62.829	0	912
GO:2000652	involved in	regulation of secondary cell wall biogenesis	P		1.06062	1.11701	1.00412	0.926198	0.880534	0.997813	3	0	0
GO:2000636	involved in	positive regulation of primary miRNA processing	P	LOC107772873	0.482623	0.60514	0.418201	0.437773	0.784815	0.751397	1	0	0	0.619053	0.0333885	A0A1S3Y6Q8	AT2G33730	78.732	0	489
GO:2000636	involved in	positive regulation of primary miRNA processing	P	LOC107791059	1.07639	0.949742	1.30673	1.01186	1.26603	1.08315	1	0	0	0.185856	0.377445	A0A1S3ZW41	AT4G03430	74.576	0	708
GO:2000636	involved in	positive regulation of primary miRNA processing	P	LOC107815942	2.53534	2.99741	2.67309	1.91765	2.37558	2.55039	1	0	0	-0.0688531	0.633173	A0A1S4C7F5	AT4G03430	74.275	0	1034
GO:2000636	involved in	positive regulation of primary miRNA processing	P	LOC107798318	0.0393955	0.100419	0.112104	0.0891558	0.0591691	0.0501232	1	0	0	-0.381755	0.37226	A0A1S4AJF0	AT5G19820	51.202	0	1123
GO:2000636	involved in	positive regulation of primary miRNA processing	P	LOC107773903	3.09073	2.82704	3.07118	2.4339	2.76544	2.7331	1	0	0	-0.00944946	0.928926	A0A1S3Y9F0	AT5G19820	81.064	0	1109
GO:2000636	involved in	positive regulation of primary miRNA processing	P	LOC107769574	0.352932	0.0849292	0.440198	1.05565	0.619571	0.48986	1	1	0	1.18774	0.00566728	A0A1S3XWN1	AT5G19820	48.101	4.52e-20	79
GO:2000636	involved in	positive regulation of primary miRNA processing	P	LOC107788039	0.133524	0.16342	0.118189	0.148465	0.162191	0.201395	1	0	0	0.477923	0.0432392	A0A1S3ZKV3	AT5G19820	49.406	0	1010
GO:2000636	involved in	positive regulation of primary miRNA processing	P	LOC107773943	3.29088	3.73331	3.55649	2.53197	3.02612	3.49541	1	0	0	-0.0551887	0.67728	A0A1S3YA34	AT5G19820	81.164	0	653
GO:2000636	involved in	positive regulation of primary miRNA processing	P	LOC107783453	3.50795	3.48338	3.72069	3.29409	3.27944	3.02029	1	0	0	-0.00824632	0.91287	A0A1S3Z681	AT5G19820	53.504	0	1056
GO:2000636	involved in	positive regulation of primary miRNA processing	P	LOC107796850	0.168287	0.134345	0.146595	0.313887	0.348183	0.32117	1	1	0	1.29457	4.14615e-08	A0A1S4AEP9	AT5G19820	39.083	4.69e-94	458
GO:2000636	involved in	positive regulation of primary miRNA processing	P	LOC107796852	0.737948	0.976686	0.89996	1.68611	1.39533	1.14428	1	0	0	0.795017	0.00033603	A0A1S4AEX1	AT5G19820	51.832	3.71e-55	191
GO:2000636	involved in	positive regulation of primary miRNA processing	P	LOC107804339	4.82289	5.08503	5.07618	4.9989	5.59383	5.36226	1	0	0	0.251367	1.38652e-05	A0A1S4B446	AT5G19820	52.931	0	1109
GO:2000636	involved in	positive regulation of primary miRNA processing	P	LOC107829057	0.624326	0.503264	0.666218	0.609846	0.733037	0.74285	1	0	0	0.381774	0.00214855	A0A1S4DF56	AT5G19820	81.785	0	1109
GO:2000636	involved in	positive regulation of primary miRNA processing	P	LOC107796854	0.788897	0.696078	0.635961	1.5293	1.36848	1.27592	1	1	0	1.11301	6.53856e-15	A0A1S4AEQ4	AT5G19820	45.876	1.02e-41	194
GO:2000636	involved in	positive regulation of primary miRNA processing	P	LOC107775544	0.279919	0.254042	0.273099	0.27567	0.357785	0.272196	1	0	0	0.308918	0.036614	A0A1S3YFI2	AT5G19820	81.876	0	1109
GO:2000636	involved in	positive regulation of primary miRNA processing	P	LOC107769577	0.830594	0.673043	0.635675	1.19511	1.16202	1.0999	1	0	0	0.844915	9.84049e-07	A0A1S3XX49	AT5G19820	36.782	2.79e-101	522
GO:2000636	involved in	positive regulation of primary miRNA processing	P		22.7626	23.2673	23.7506	23.5293	25.297	24.5937	16	3	0
GO:2000630	involved in	positive regulation of miRNA metabolic process	P	LOC107791059	1.07639	0.949742	1.30673	1.01186	1.26603	1.08315	1	0	0	0.185856	0.377445	A0A1S3ZW41	AT4G03430	74.576	0	708
GO:2000630	involved in	positive regulation of miRNA metabolic process	P	LOC107815942	2.53534	2.99741	2.67309	1.91765	2.37558	2.55039	1	0	0	-0.0688531	0.633173	A0A1S4C7F5	AT4G03430	74.275	0	1034
GO:2000630	involved in	positive regulation of miRNA metabolic process	P		3.61172	3.94716	3.97983	2.92951	3.6416	3.63354	2	0	0
GO:2000617	involved in	positive regulation of histone H3-K9 acetylation	P	LOC107814661	3.9344	4.01604	4.33511	3.72423	4.41791	4.31563	1	0	0	0.205309	0.0038733	A0A1S4C388	AT3G52250	37.336	2.03e-157	991
GO:2000617	involved in	positive regulation of histone H3-K9 acetylation	P	LOC107806392	2.07336	2.11023	1.97347	1.4959	1.92054	1.82662	1	0	0	-0.0237397	0.823756	A0A1S4BAX1	AT3G52250	38.153	5.21e-163	996
GO:2000617	involved in	positive regulation of histone H3-K9 acetylation	P		6.00775	6.12626	6.30857	5.22014	6.33845	6.14225	2	0	0
GO:2000616	involved in	negative regulation of histone H3-K9 acetylation	P	LOC107762636	0.0681446	0.0683261	0.0821609	0.0582361	0.0628046	0.0472914	1	0	0	-0.231616	0.494975	A0A1S3X9Q4	AT1G09060	52.092	0	956
GO:2000616	involved in	negative regulation of histone H3-K9 acetylation	P		0.0681446	0.0683261	0.0821609	0.0582361	0.0628046	0.0472914	1	0	0
GO:2000541	involved in	positive regulation of protein geranylgeranylation	P	LOC107763638	25.6806	27.7913	27.4038	17.4525	17.8547	17.1222	1	0	0	-0.472161	1.41721e-10	A0A1S3XCI2	AT3G06540	53.345	0	553
GO:2000541	involved in	positive regulation of protein geranylgeranylation	P	LOC107802495	3.55486	3.31725	3.20608	2.02178	2.39602	2.29104	1	0	0	-0.407773	1.94197e-08	A0A1S4AY66	AT3G06540	53.488	0	559
GO:2000541	involved in	positive regulation of protein geranylgeranylation	P	LOC107782034	0.486902	0.358013	0.36052	0.308776	0.391763	0.519929	1	0	0	0.219694	0.430772	A0A1S3Z1P0	AT3G06540	28.042	9.29e-11	189
GO:2000541	involved in	positive regulation of protein geranylgeranylation	P	LOC107778289	0.809032	0.765241	0.739987	0.65913	0.481182	0.376738	1	0	0	-0.575095	0.000148423	A0A1S3YPG9	AT3G06540	54.448	0	562
GO:2000541	involved in	positive regulation of protein geranylgeranylation	P		30.5314	32.2318	31.7104	20.4422	21.1237	20.31	4	0	0
GO:2000469	involved in	negative regulation of peroxidase activity	P	LOC107791068	0.365138	0.271837	0.333976	0.160898	0.15424	0.239543	1	0	0	-0.612196	0.0376331	A0A1S3ZVU1	AT5G47390	60.548	7.93e-134	365
GO:2000469	involved in	negative regulation of peroxidase activity	P	LOC107822143	1.03597	0.97333	1.12303	0.721387	0.768715	0.851258	1	0	0	-0.247574	0.0873057	A0A1S4CS84	AT5G47390	60.822	3.1e-133	365
GO:2000469	involved in	negative regulation of peroxidase activity	P		1.40111	1.24517	1.45701	0.882285	0.922956	1.0908	2	0	0
GO:2000379	involved in	positive regulation of reactive oxygen species metabolic process	P	LOC107792619	1.3601	1.05139	1.12293	0.773176	0.7089	0.712094	1	0	0	-0.536015	0.000584723	A0A1S4A127	AT2G23150	75.937	0	507
GO:2000379	involved in	positive regulation of reactive oxygen species metabolic process	P	LOC107779295	1.9612	1.61247	1.84479	1.11736	0.968312	1.15902	1	0	0	-0.585512	2.12927e-06	A0A1S3YSP2	AT2G23150	78.794	0	481
GO:2000379	involved in	positive regulation of reactive oxygen species metabolic process	P		3.3213	2.66386	2.96771	1.89053	1.67721	1.87111	2	0	0
GO:2000378	involved in	negative regulation of reactive oxygen species metabolic process	P	LOC107779405	0.217965	0.211552	0.225945	0.193516	0.245525	0.263452	1	0	0	0.290933	0.261417	A0A1S3YTI5	AT3G59280	69.091	4.35e-52	110
GO:2000378	involved in	negative regulation of reactive oxygen species metabolic process	P	LOC107799719	1.56245	1.53682	1.61654	2.1537	2.01145	1.95534	1	0	0	0.519009	3.29932e-09	A0A1S4AP89	AT3G59280	69.298	1.12e-53	114
GO:2000378	involved in	negative regulation of reactive oxygen species metabolic process	P	LOC107793788	0.658061	0.421558	0.552429	0.748551	0.913894	0.791379	1	0	0	0.750203	7.64583e-06	A0A1S4A545	AT3G59280	71.053	8.5e-55	114
GO:2000378	involved in	negative regulation of reactive oxygen species metabolic process	P	LOC107774764	0.153822	0.128938	0.0844167	0.204852	0.230204	0.176138	1	0	0	0.892125	0.00190093	A0A1S3YCN3	AT3G59280	70	2.51e-53	110
GO:2000378	involved in	negative regulation of reactive oxygen species metabolic process	P	LOC107799187	3.53805	3.64668	4.26707	5.15083	4.29276	3.25661	1	0	0	0.284522	0.0864538	A0A1S4AM89	AT3G59280	72.5	6.69e-37	80
GO:2000378	involved in	negative regulation of reactive oxygen species metabolic process	P		6.13035	5.94555	6.7464	8.45144	7.69384	6.44291	5	0	0
GO:2000377	involved in	regulation of reactive oxygen species metabolic process	P	LOC107799966	1.34688	1.25022	1.23485	0.887999	0.817777	0.741368	1	0	0	-0.506748	1.09656e-10	A0A1S4APU0	AT1G09020	73.566	0	488
GO:2000377	involved in	regulation of reactive oxygen species metabolic process	P	LOC107805465	1.15428	1.24194	1.22505	0.793596	0.884066	0.943439	1	0	0	-0.295755	0.00293849	A0A1S4B7U1	AT1G09020	68.243	0	444
GO:2000377	involved in	regulation of reactive oxygen species metabolic process	P	LOC107769183	0.087569	0.0534918	0.0554508	0.052769	0.123573	0.083561	1	0	0	0.637616	0.152894	A0A1S3XV89	AT1G09020	45.032	1.4e-131	473
GO:2000377	involved in	regulation of reactive oxygen species metabolic process	P	LOC107784061	1.31348	1.23553	1.31782	0.716189	0.639686	0.646008	1	0	0	-0.807766	2.07526e-27	A0A1S3Z8C7	AT1G09020	73.975	0	488
GO:2000377	involved in	regulation of reactive oxygen species metabolic process	P	LOC107823296	2.11132	2.12847	2.31903	1.47893	1.43534	1.54039	1	0	0	-0.402945	1.08947e-07	A0A1S4CWB1	AT1G32230	39.065	2.9e-123	599
GO:2000377	involved in	regulation of reactive oxygen species metabolic process	P	LOC107783158	4.16072	3.54029	4.01885	3.95115	4.29009	3.97703	1	0	0	0.217606	0.00268265	A0A1S3Z566	AT1G32230	39.415	1.04e-131	581
GO:2000377	involved in	regulation of reactive oxygen species metabolic process	P	LOC107828586	1.30266	1.22006	1.31113	1.53908	1.53611	1.43918	1	0	0	0.387665	1.00679e-09	A0A1S4DDK2	AT1G32230	42.185	1.04e-144	595
GO:2000377	involved in	regulation of reactive oxygen species metabolic process	P	LOC107823220	1.4914	1.44949	1.55551	1.05324	0.975751	0.828396	1	0	0	-0.510755	9.87627e-09	A0A1S4CW28	AT1G32230	38.512	1.12e-126	605
GO:2000377	involved in	regulation of reactive oxygen species metabolic process	P	LOC107784996	0.577469	0.639191	0.59066	0.723155	0.81136	0.791995	1	0	0	0.527477	3.92922e-11	A0A1S3ZB59	AT1G32230	43.581	2.06e-149	592
GO:2000377	involved in	regulation of reactive oxygen species metabolic process	P	LOC107819729	4.57164	4.28921	4.43397	2.74269	2.75633	2.60202	1	0	0	-0.56125	1.25254e-19	A0A1S4CJF0	AT1G32230	39.249	1.87e-129	586
GO:2000377	involved in	regulation of reactive oxygen species metabolic process	P	LOC107764059	1.12205	1.02875	0.98616	1.50264	1.69466	1.71671	1	0	0	0.820273	1.42062e-19	A0A1S3XE38	AT1G32230	27.255	2.91e-53	510
GO:2000377	involved in	regulation of reactive oxygen species metabolic process	P	LOC107824787	8.23236	7.19949	7.54645	10.7009	12.4504	11.9398	1	0	0	0.788309	2.29688e-30	A0A1S4D0W1	AT1G32230	27.273	2.07e-50	484
GO:2000377	involved in	regulation of reactive oxygen species metabolic process	P	LOC107822138	1.3881	1.32976	1.11728	0.845071	0.88073	0.772033	1	0	0	-0.468402	0.000208222	A0A1S4CSZ5	AT1G47260	78.03	5.33e-164	264
GO:2000377	involved in	regulation of reactive oxygen species metabolic process	P	LOC107787526	0.295419	0.229995	0.238418	0.435624	0.385905	0.397974	1	0	0	0.817229	0.0078924	A0A1S3ZJT6	AT1G66350	37.018	1.97e-75	389
GO:2000377	involved in	regulation of reactive oxygen species metabolic process	P	LOC107826165	0.60932	0.708098	0.747623	1.76961	1.65015	1.71593	1	1	0	1.45419	8.14293e-25	A0A1S4D5B6	AT1G66350	36.951	6.3e-72	387
GO:2000377	involved in	regulation of reactive oxygen species metabolic process	P	LOC107764158	0.195645	0.212462	0.302835	0.353686	0.319676	0.258494	1	0	0	0.505577	0.127213	A0A1S3XDY8	AT2G01570	51.604	1.41e-120	374
GO:2000377	involved in	regulation of reactive oxygen species metabolic process	P	LOC107800184	0.410088	0.455648	0.541796	0.14278	0.190642	0.13044	1	0	1	-1.4259	2.37948e-06	A0A1S4AQP8	AT2G01900	57.627	6.21e-143	354
GO:2000377	involved in	regulation of reactive oxygen species metabolic process	P	LOC107766293	0.0519372	0.0833209	0.0950096	0.0739756	0.0319115	0.0450547	1	0	0	-0.563838	0.18908	A0A1S3XKT8	AT2G01980	43.59	1.31e-165	624
GO:2000377	involved in	regulation of reactive oxygen species metabolic process	P	LOC107807945	0.0754356	0.10752	0.076959	0.113644	0.106451	0.0609087	1	0	0	0.25808	0.425308	A0A1S4BG93	AT2G01980	49.449	0	908
GO:2000377	involved in	regulation of reactive oxygen species metabolic process	P	LOC107831127	1.8792	2.25028	1.83341	1.16368	1.20097	1.39186	1	0	0	-0.475113	0.000114475	A0A1S4DLQ9	AT2G32010	70.083	0	605
GO:2000377	involved in	regulation of reactive oxygen species metabolic process	P	LOC107761031	1.39646	1.16897	1.60479	1.25291	1.14089	1.20727	1	0	0	-0.0445003	0.811025	A0A1S3X3V5	AT2G46370	65.285	0	579
GO:2000377	involved in	regulation of reactive oxygen species metabolic process	P	LOC107798060	28.8703	27.6135	28.5715	60.5232	53.7268	53.3761	1	1	0	1.1101	3.95911e-115	A0A1S4AIH0	AT2G46370	68.476	0	479
GO:2000377	involved in	regulation of reactive oxygen species metabolic process	P	LOC107806520	0.109634	0.103184	0.100277	0.0801592	0.119968	0.118565	1	0	0	0.232152	0.568858	A0A1S4BB60	AT2G46370	65.972	0	576
GO:2000377	involved in	regulation of reactive oxygen species metabolic process	P	LOC107769747	2.46333	2.63201	2.5913	3.90642	3.99939	3.88109	1	0	0	0.770406	2.18983e-39	A0A1S3XX77	AT2G46370	65.812	0	585
GO:2000377	involved in	regulation of reactive oxygen species metabolic process	P	LOC107778297	0.481926	0.438512	0.537221	0.637083	1.09057	0.689803	1	0	0	0.816023	0.000739544	A0A1S3YPP4	AT3G10500	76.027	6.6e-79	146
GO:2000377	involved in	regulation of reactive oxygen species metabolic process	P	LOC107773816	0.136744	0.113115	0.156343	0.0937325	0.115526	0.10602	1	0	0	-0.183159	0.668096	A0A1S3Y9R8	AT3G11540	77.882	4.44e-174	321
GO:2000377	involved in	regulation of reactive oxygen species metabolic process	P	LOC107772342	0.616245	0.692033	0.717377	0.26332	0.486818	0.320749	1	0	0	-0.705362	0.134554	A0A1S3Y604	AT3G11540	88.189	7.82e-78	127
GO:2000377	involved in	regulation of reactive oxygen species metabolic process	P	LOC107830612	0.754505	0.635472	0.78422	0.859729	0.529813	0.719972	1	0	0	0.0672224	0.857115	A0A1S4DJY5	AT3G11540	53.425	1.59e-48	146
GO:2000377	involved in	regulation of reactive oxygen species metabolic process	P	LOC107804471	0.0753298	0.108764	0.125274	0.0965648	0.119017	0.11109	1	0	0	0.242954	0.534217	A0A1S4B4T1	AT3G60800	85.714	2.05e-77	126
GO:2000377	involved in	regulation of reactive oxygen species metabolic process	P	LOC107789705	0.216337	0.284204	0.233052	0.210901	0.167103	0.133036	1	0	0	-0.420107	0.0702356	A0A1S3ZR91	AT3G60800	81.877	0	309
GO:2000377	involved in	regulation of reactive oxygen species metabolic process	P	LOC107805133	5.56462	5.24156	5.48584	9.1025	9.3491	9.1228	1	0	0	0.916208	2.26642e-70	A0A1S4B6N2	AT3G60800	79.935	3.39e-179	309
GO:2000377	involved in	regulation of reactive oxygen species metabolic process	P	LOC107762117	8.8067	7.20615	7.52714	10.2904	10.401	10.8674	1	0	0	0.61087	2.53978e-24	A0A1S3X807	AT3G60800	78.964	2.21e-177	309
GO:2000377	involved in	regulation of reactive oxygen species metabolic process	P	LOC107800896	0.219492	0.645559	0.368061	0.286576	0.388529	0.488708	1	0	0	0.20161	0.73025	A0A1S4ASC8	AT3G60800	76.163	1.78e-96	172
GO:2000377	involved in	regulation of reactive oxygen species metabolic process	P	LOC107779767	0.201383	0.298263	0.21051	0.270444	0.312493	0.253933	1	0	0	0.416025	0.0956916	A0A1S3YU38	AT4G15415	68.991	0	545
GO:2000377	involved in	regulation of reactive oxygen species metabolic process	P	LOC107764277	2.21877	2.17704	2.24835	1.84632	1.89338	1.85366	1	0	0	-0.0911584	0.366478	A0A1S3XER7	AT4G15415	83.824	8.53e-172	272
GO:2000377	involved in	regulation of reactive oxygen species metabolic process	P	LOC107761835	0.486652	0.279106	0.489631	0.11437	0.234937	0.232189	1	0	0	-0.853496	0.0386812	A0A1S3X6R4	AT4G33950	68.018	5.65e-112	222
GO:2000377	involved in	regulation of reactive oxygen species metabolic process	P	LOC107827260	1.41844	1.42166	1.43594	0.712015	0.571748	0.69647	1	0	0	-0.970503	9.97803e-11	A0A1S4D8X9	AT5G14920	62.5	6.1e-23	64
GO:2000377	involved in	regulation of reactive oxygen species metabolic process	P		86.4139	81.7123	84.7351	121.587	117.829	116.201	37	2	1
GO:2000369	involved in	regulation of clathrin-dependent endocytosis	P	LOC107800184	0.410088	0.455648	0.541796	0.14278	0.190642	0.13044	1	0	1	-1.4259	2.37948e-06	A0A1S4AQP8	AT2G01900	57.627	6.21e-143	354
GO:2000369	involved in	regulation of clathrin-dependent endocytosis	P		0.410088	0.455648	0.541796	0.14278	0.190642	0.13044	1	0	1
GO:2000306	involved in	positive regulation of photomorphogenesis	P	LOC107832065	0.490885	0.396267	0.343909	0.376368	0.443709	0.358788	1	0	0	0.108779	0.678233	A0A1S4DPK5	AT1G08970	72.727	2.23e-85	187
GO:2000306	involved in	positive regulation of photomorphogenesis	P	LOC107797519	4.0004	3.77843	4.10521	3.39711	3.6322	3.7242	1	0	0	0.0213322	0.831022	A0A1S4AHJ9	AT3G48590	84.466	3.36e-106	206
GO:2000306	involved in	positive regulation of photomorphogenesis	P	LOC107820349	5.87704	5.80008	5.83368	4.5561	4.63628	4.74528	1	0	0	-0.170308	0.0172923	A0A1S4CME4	AT3G48590	83.495	4.31e-103	206
GO:2000306	involved in	positive regulation of photomorphogenesis	P	LOC107765408	2.02102	1.91924	1.71538	1.38197	1.36428	1.30747	1	0	0	-0.327629	0.00151104	A0A1S3XIN1	AT3G48590	85.096	3.68e-102	208
GO:2000306	involved in	positive regulation of photomorphogenesis	P	LOC107828294	2.19824	1.932	2.02641	1.4857	1.51485	1.39842	1	0	0	-0.329154	0.000557582	A0A1S4DCD1	AT3G48590	85.096	5.83e-102	208
GO:2000306	involved in	positive regulation of photomorphogenesis	P	LOC107779351	0.0699451	0.066463	0.0738182	0.0252893	0.0675337	0.0256707	1	0	0	-0.748828	0.117684	A0A1S3YSN8	AT5G63470	40.741	3.57e-31	162
GO:2000306	involved in	positive regulation of photomorphogenesis	P		14.6575	13.8925	14.0984	11.2225	11.6589	11.5598	6	0	0
GO:2000300	involved in	regulation of synaptic vesicle exocytosis	P	LOC107785455	0.112114	0.0756468	0.11461	0.0516632	0.0827782	0.100689	1	0	0	-0.125969	0.7767	A0A1S3ZCS7	AT1G79070	58.416	1.23e-38	101
GO:2000300	involved in	regulation of synaptic vesicle exocytosis	P		0.112114	0.0756468	0.11461	0.0516632	0.0827782	0.100689	1	0	0
GO:2000280	involved in	regulation of root development	P	LOC107820231	0.142829	0.126024	0.0870929	0.099457	0.0536296	0.0832893	1	0	0	-0.478354	0.264175	A0A1S4CLQ2	AT1G31880	53.74	4.08e-118	361
GO:2000280	involved in	regulation of root development	P	LOC107807814	0.0224589	0.0396329	0.0359488	0.211126	0.162634	0.150017	1	1	0	2.48349	4.04054e-14	A0A1S4BFR6	AT1G31880	49.291	3e-77	282
GO:2000280	involved in	regulation of root development	P	LOC107777001	0.0633687	0.0639005	0.0414004	0.141834	0.0786651	0.120937	1	1	0	1.1064	0.0132343	A0A1S3YK23	AT1G31930	61.252	0	671
GO:2000280	involved in	regulation of root development	P	LOC107825550	0.0582666	0.154234	0.0913612	0.0391242	0.048221	0.1112	1	0	0	-0.433481	0.497293	A0A1S4D3F4	AT1G31930	60.87	4.95e-10	46
GO:2000280	involved in	regulation of root development	P	LOC107764761	0.191204	0.253061	0.349772	0.10485	0.0369224	0.0729811	1	0	1	-1.80366	3.71602e-06	A0A1S3XGA8	AT1G53910	45.137	2.62e-66	401
GO:2000280	involved in	regulation of root development	P	LOC107788512	0.931504	0.69437	0.66104	1.98786	1.78327	1.76242	1	1	0	1.42877	3.5457e-23	Q7Y1W2	AT1G53910	45.232	4.84e-80	409
GO:2000280	involved in	regulation of root development	P	LOC107828178	2.84294	2.7239	2.60031	1.69423	1.63348	1.64766	1	0	0	-0.562415	1.17759e-06	A0A1S4DBX5	AT1G53910	43.276	2.25e-72	409
GO:2000280	involved in	regulation of root development	P	LOC107791848	0.734841	0.477111	0.748218	1.0427	1.24498	1.33626	1	1	0	1.03618	3.37669e-09	A0A1S3ZYR5	AT2G33790	37.008	1.5e-20	127
GO:2000280	involved in	regulation of root development	P	LOC107761694	0.64595	0.64638	0.647415	0.507963	0.421761	0.484135	1	0	0	-0.296833	0.000100332	A0A1S3X616	AT3G62020	62.5	4.9e-97	232
GO:2000280	involved in	regulation of root development	P	LOC107797929	13.6369	11.4368	12.4731	10.7887	10.5595	10.436	1	0	0	-0.0841535	0.627157	A0A1S4AI22	AT3G62020	70.192	3.25e-48	104
GO:2000280	involved in	regulation of root development	P	LOC107784393	0.176733	0.15037	0.199176	0.0939477	0.152357	0.105403	1	0	0	-0.415082	0.0722044	A0A1S3Z9W6	AT4G20140	33.279	0	1232
GO:2000280	involved in	regulation of root development	P	LOC107773677	1.05348	0.822278	0.95122	0.973401	0.938917	1.37902	1	0	0	0.329049	0.100458	A0A1S3Y8U9	AT4G20140	34.496	2.17e-150	1032
GO:2000280	involved in	regulation of root development	P	LOC107768097	0.194808	0.186212	0.200456	0.203479	0.282138	0.278838	1	0	0	0.590109	0.0204898	A0A1S3XRW4	AT4G20140	35.79	0	1221
GO:2000280	involved in	regulation of root development	P	LOC107760597	0.371987	0.447573	0.371171	0.282576	0.402697	0.26891	1	0	0	-0.147379	0.611513	A0A1S3X384	AT4G34460	82.275	0	378
GO:2000280	involved in	regulation of root development	P	LOC107793273	0.349166	0.377652	0.32967	0.458824	0.337128	0.311689	1	0	0	0.167619	0.546911	A0A1S4A324	AT4G34460	82.011	0	378
GO:2000280	involved in	regulation of root development	P	LOC107779037	0.487834	0.339819	0.399232	0.422387	0.508201	0.416506	1	0	0	0.311529	0.211048	A0A1S3YRL8	AT5G49660	62.829	0	912
GO:2000280	involved in	regulation of root development	P		21.9043	18.9393	20.1866	19.0524	18.6445	18.9652	16	4	1
GO:2000234	involved in	positive regulation of rRNA processing	P	LOC107799667	0.151371	0.195478	0.187049	0.161773	0.152928	0.183663	1	0	0	0.0262346	0.87517	A0A1S4ANR0	AT1G50030	80.314	0	2484
GO:2000234	involved in	positive regulation of rRNA processing	P	LOC107776741	0.163487	0.144252	0.134582	0.138745	0.13812	0.165105	1	0	0	0.169681	0.258343	A0A1S3YJ59	AT1G50030	80.372	0	2476
GO:2000234	involved in	positive regulation of rRNA processing	P	LOC107800078	0.0445307	0.0289515	0.0407303	0.00367205	0.0407325	0.044729	1	0	0	0.142195	0.750993	A0A1S4AQ50	AT1G50030	29.63	3.15e-67	621
GO:2000234	involved in	positive regulation of rRNA processing	P	LOC107823315	0.0164657	0.0290569	0.0331331	0.0206383	0.0445146	0.0471363	1	0	0	0.726994	0.120329	A0A1S4CWC3	AT1G50030	31.041	4.98e-58	509
GO:2000234	involved in	positive regulation of rRNA processing	P		0.375855	0.397738	0.395494	0.324829	0.376295	0.440633	4	0	0
GO:2000232	involved in	regulation of rRNA processing	P	LOC107768732	1.32518	1.43594	1.10576	1.20203	1.32439	1.26453	1	0	0	0.135218	0.517257	A0A1S3XTU3	AT4G02720	80.38	1.66e-82	158
GO:2000232	involved in	regulation of rRNA processing	P	LOC107784225	1.20566	1.00244	1.16639	1.16245	1.02978	1.01773	1	0	0	0.0688096	0.776038	A0A1S3Z8S5	AT4G02720	69.347	1.37e-82	199
GO:2000232	involved in	regulation of rRNA processing	P	LOC107760163	1.06228	1.0691	1.01717	1.26559	1.33549	1.27763	1	0	0	0.459864	1.44331e-07	A0A1S3X170	AT5G14520	68.152	0	606
GO:2000232	involved in	regulation of rRNA processing	P		3.59312	3.50748	3.28932	3.63007	3.68966	3.5599	3	0	0
GO:2000214	involved in	regulation of proline metabolic process	P	LOC107804963	0.457586	0.295425	0.336869	0.244804	0.355603	0.362094	1	0	0	0.0346439	0.91627	A0A1S4B633	AT5G17460	65.528	9.83e-135	322
GO:2000214	involved in	regulation of proline metabolic process	P		0.457586	0.295425	0.336869	0.244804	0.355603	0.362094	1	0	0
GO:2000185	involved in	regulation of phosphate transmembrane transport	P	LOC107811493	0.108776	0.0751131	0.0605609	0.0518688	0.0365307	0.0406164	1	0	0	-0.787617	0.0504815	A0A1S4BSZ2	AT2G33770	48.894	0	904
GO:2000185	involved in	regulation of phosphate transmembrane transport	P		0.108776	0.0751131	0.0605609	0.0518688	0.0365307	0.0406164	1	0	0
GO:2000143	involved in	negative regulation of DNA-templated transcription, initiation	P	LOC107829869	1.31479	1.45012	1.5247	1.61854	1.22412	1.165	1	0	0	0.000266247	0.998884	A0A1S4DHS6	AT3G27250	40.068	1.89e-52	292
GO:2000143	involved in	negative regulation of DNA-templated transcription, initiation	P		1.31479	1.45012	1.5247	1.61854	1.22412	1.165	1	0	0
GO:2000134	involved in	negative regulation of G1/S transition of mitotic cell cycle	P	LOC107777437	1.97416	1.94417	1.84645	1.17735	1.19285	1.27612	1	0	0	-0.498335	4.67144e-09	A0A1S3YL12	AT3G12280	67.423	0	970
GO:2000134	involved in	negative regulation of G1/S transition of mitotic cell cycle	P	LOC107801954	0.967123	0.962562	1.40119	0.436392	0.537858	0.502035	1	0	0	-0.908124	9.793e-08	A0A1S4AW80	AT3G12280	68.69	0	725
GO:2000134	involved in	negative regulation of G1/S transition of mitotic cell cycle	P		2.94128	2.90673	3.24764	1.61374	1.73071	1.77816	2	0	0
GO:2000122	involved in	negative regulation of stomatal complex development	P	LOC107769478	1.2708	1.30705	1.45121	0.65975	0.421095	0.516625	1	0	1	-1.25636	1.0119e-20	A0A1S3XWD8	AT1G20160	45.77	0	721
GO:2000122	involved in	negative regulation of stomatal complex development	P	LOC107760419	0.444804	0.472566	0.572901	0.554676	0.569703	0.502405	1	0	0	0.271941	0.151383	A0A1S3X2A5	AT1G20160	32.08	2.46e-52	399
GO:2000122	involved in	negative regulation of stomatal complex development	P	LOC107821152	0.0448022	0.0448017	0.0327829	0.0280777	0.0115354	0.0142505	1	0	0	-1.13539	0.0123826	A0A077DCK9	AT1G70410	65.714	1.09e-130	280
GO:2000122	involved in	negative regulation of stomatal complex development	P	LOC107822687	63.0467	58.8025	57.9632	58.1818	56.0181	56.7289	1	0	0	0.0814319	0.0684646	A0A1S4CU20	AT3G01500	69.366	3.52e-137	284
GO:2000122	involved in	negative regulation of stomatal complex development	P	LOC107768773	70.4349	68.3828	68.1584	61.1224	61.3205	61.102	1	0	0	-0.0181592	0.685323	A0A1S3XU44	AT3G01500	76.271	5.97e-165	295
GO:2000122	involved in	negative regulation of stomatal complex development	P		135.242	129.01	128.179	120.547	118.341	118.864	5	0	1
GO:2000121	involved in	regulation of removal of superoxide radicals	P	LOC107819003	14.6201	13.4805	13.7687	14.5081	12.9539	14.2419	1	0	0	0.150266	0.0188126	A0A1S4CHT2	AT1G32540	70.909	9e-54	110
GO:2000121	involved in	regulation of removal of superoxide radicals	P		14.6201	13.4805	13.7687	14.5081	12.9539	14.2419	1	0	0
GO:2000114	involved in	regulation of establishment of cell polarity	P	LOC107796199	1.5945	1.53818	1.6807	1.35206	1.36714	1.37718	1	0	0	-0.0758988	0.301028	A0A1S4ACP9	AT1G59610	70.95	0	926
GO:2000114	involved in	regulation of establishment of cell polarity	P	LOC107785713	0.113112	0.133947	0.0898458	0.0886097	0.0862203	0.0823715	1	0	0	-0.243642	0.368613	A0A1S3ZDM8	AT1G59610	76.591	0	927
GO:2000114	involved in	regulation of establishment of cell polarity	P	LOC107772803	0.154914	0.170859	0.128069	0.107354	0.109304	0.0909686	1	0	0	-0.416608	0.0575451	A0A1S3Y6L1	AT1G59610	76.375	0	927
GO:2000114	involved in	regulation of establishment of cell polarity	P	LOC107806595	2.04472	2.06965	2.11612	2.44616	2.47195	2.61014	1	0	0	0.43064	4.64139e-15	A0A1S4BBR9	AT1G59610	70.607	0	922
GO:2000114	involved in	regulation of establishment of cell polarity	P	LOC107828330	0.296575	0.344783	0.353744	0.103607	0.0948052	0.126203	1	0	1	-1.45398	7.45372e-24	A0A1S4DCN2	AT4G22970	39.72	0	2218
GO:2000114	involved in	regulation of establishment of cell polarity	P	LOC107804022	0.0354267	0.0477103	0.0324033	0.0175279	0.0234036	0.0177922	1	0	0	-0.801119	0.0232786	A0A1S4B2Z6	AT4G22970	40.407	0	1866
GO:2000114	involved in	regulation of establishment of cell polarity	P	LOC107766191	1.93362	1.85703	2.17273	1.5036	1.63302	1.64565	1	0	0	-0.142108	0.120712	A0A1S3XKI0	AT5G42080	84.426	0	610
GO:2000114	involved in	regulation of establishment of cell polarity	P		6.17287	6.16216	6.57361	5.61891	5.78584	5.95031	7	0	1
GO:2000083	involved in	negative regulation of L-ascorbic acid biosynthetic process	P	LOC107818905	2.07354	2.3819	2.11129	0.858158	1.24656	1.23198	1	0	0	-0.775338	0.000140577	A0A1S4CHH8	AT1G65770	25.073	1.81e-16	343
GO:2000083	involved in	negative regulation of L-ascorbic acid biosynthetic process	P		2.07354	2.3819	2.11129	0.858158	1.24656	1.23198	1	0	0
GO:2000082	involved in	regulation of L-ascorbic acid biosynthetic process	P	LOC107796939	0.0325807	0.0176907	0.0389695	0.0274864	0.0483961	0.0406555	1	0	0	0.598405	0.128034	A0A1S4AEZ6	AT1G74910	73.608	0	413
GO:2000082	involved in	regulation of L-ascorbic acid biosynthetic process	P	LOC107773227	0.246901	0.262703	0.245756	0.18204	0.133217	0.187095	1	0	0	-0.450941	0.087525	A0A1S3Y7B8	AT1G74910	85.096	0	416
GO:2000082	involved in	regulation of L-ascorbic acid biosynthetic process	P	LOC107806352	0.671108	0.566951	0.555063	0.995536	0.765158	0.824335	1	0	0	0.652385	1.6664e-06	A0A1S4BAT4	AT1G74910	85.337	0	416
GO:2000082	involved in	regulation of L-ascorbic acid biosynthetic process	P	LOC107798783	0.207484	0.248455	0.216888	0.464397	0.286187	0.49497	1	1	0	1.03551	0.000686797	Q84QD0	AT3G20770	60.92	0	522
GO:2000082	involved in	regulation of L-ascorbic acid biosynthetic process	P	LOC107814269	0.181859	0.207657	0.244615	0.217887	0.268548	0.265407	1	0	0	0.42011	0.167571	Q84QD4	AT3G20770	60.923	0	650
GO:2000082	involved in	regulation of L-ascorbic acid biosynthetic process	P	LOC107810730	0.120312	0.0442319	0.110044	0.125667	0.135525	0.13394	1	0	0	0.656881	0.129198	Q84QD3	AT3G20770	60.802	0	648
GO:2000082	involved in	regulation of L-ascorbic acid biosynthetic process	P		1.46025	1.34769	1.41134	2.01301	1.63703	1.9464	6	1	0
GO:2000072	involved in	regulation of defense response to fungus, incompatible interaction	P	LOC107809968	0.55019	0.619376	0.633383	0.921465	0.851787	0.814669	1	0	0	0.65628	6.96705e-06	A0A1S4BMU1	AT4G11260	64.054	1.99e-160	370
GO:2000072	involved in	regulation of defense response to fungus, incompatible interaction	P	LOC107786122	0.275881	0.243422	0.225301	0.648359	0.390042	0.507705	1	1	0	1.14615	7.37392e-07	A0A1S3ZEZ2	AT4G11260	63.784	1.11e-160	370
GO:2000072	involved in	regulation of defense response to fungus, incompatible interaction	P		0.826072	0.862798	0.858684	1.56982	1.24183	1.32237	2	1	0
GO:2000071	involved in	regulation of defense response by callose deposition	P	LOC107822760	45.3747	44.5494	47.8413	58.1978	59.7096	60.4586	1	0	0	0.528025	1.74575e-36	A0A1S4CUL5	AT5G66850	60.51	0	471
GO:2000071	involved in	regulation of defense response by callose deposition	P	LOC107759622	4.22328	4.23521	4.14986	3.00284	3.58639	2.95371	1	0	0	-0.268313	0.000948915	A0A1S3WZX6	AT5G66850	56.727	0	550
GO:2000071	involved in	regulation of defense response by callose deposition	P	LOC107766847	33.6233	31.9239	33.8938	45.2675	46.4864	46.9907	1	0	0	0.636723	2.47785e-61	A0A1S3XMP6	AT5G66850	60.677	0	473
GO:2000071	involved in	regulation of defense response by callose deposition	P	LOC107805689	6.68208	7.12659	7.25407	6.22563	6.50652	5.77267	1	0	0	-0.035974	0.65743	A0A1S4B8X9	AT5G66850	62.076	0	472
GO:2000071	involved in	regulation of defense response by callose deposition	P		89.9034	87.8351	93.1391	112.694	116.289	116.176	4	0	0
GO:2000070	involved in	regulation of response to water deprivation	P	LOC107799375	1.7644	1.60703	1.79603	1.11468	1.22273	1.77869	1	0	0	-0.254942	0.135851	A0A1S4AMX3	AT4G14300	59.296	7.66e-80	199
GO:2000070	involved in	regulation of response to water deprivation	P	LOC107795645	0.0669027	0.0501765	0.0489545	0.0314461	0.0452173	0.0287283	1	0	0	-0.465349	0.242905	A0A1S4AAV6	AT5G27620	61.794	1.36e-129	301
GO:2000070	involved in	regulation of response to water deprivation	P	LOC107830557	0.282252	0.271856	0.329109	0.32407	0.287083	0.275501	1	0	0	0.14182	0.302355	A0A1S4DJR4	AT5G60410	59.888	0	895
GO:2000070	involved in	regulation of response to water deprivation	P	LOC107764706	0.119708	0.0768171	0.0995379	0.272805	0.189132	0.0726912	1	0	0	0.996436	0.0386037	A0A1S3XFW6	AT5G60410	63.184	7.62e-79	201
GO:2000070	involved in	regulation of response to water deprivation	P	LOC107796268	0.169708	0.155287	0.218465	0.182185	0.175995	0.13795	1	0	0	0.0190063	0.942982	A0A1S4AD24	AT5G60410	62.624	0	808
GO:2000070	involved in	regulation of response to water deprivation	P	LOC107785075	0.203511	0.139365	0.150025	0.195118	0.187696	0.165212	1	0	0	0.328493	0.0983592	A0A1S3ZBG2	AT5G60410	61.841	0	891
GO:2000070	involved in	regulation of response to water deprivation	P	LOC107817694	0.537456	0.517332	0.558622	0.803788	0.825565	0.55948	1	0	0	0.569559	0.0338871	A0A1S4CCV9	AT5G60410	48.624	3.7e-55	218
GO:2000070	involved in	regulation of response to water deprivation	P		3.14394	2.81786	3.20074	2.92409	2.93341	3.01826	7	0	0
GO:2000069	involved in	regulation of post-embryonic root development	P	LOC107805654	2.5618	2.78696	2.65604	2.40596	2.35402	2.29177	1	0	0	-0.0344849	0.728269	A0A1S4B8N7	AT3G51770	69.08	0	967
GO:2000069	involved in	regulation of post-embryonic root development	P	LOC107774316	1.39836	1.66734	1.24445	1.3323	1.25892	1.15404	1	0	0	-0.0523139	0.810877	A0A1S3YAR2	AT3G51770	61.781	0	539
GO:2000069	involved in	regulation of post-embryonic root development	P	LOC107828942	0.157891	0.206185	0.190629	0.247377	0.31709	0.301328	1	0	0	0.816188	0.000102799	A0A1S4DEE4	AT3G51770	66.918	0	795
GO:2000069	involved in	regulation of post-embryonic root development	P	LOC107816463	4.7254	4.19716	4.59046	3.90698	3.65201	3.41934	1	0	0	-0.154336	0.0589183	A0A1S4C8V4	AT3G51770	76.705	0	528
GO:2000069	involved in	regulation of post-embryonic root development	P	LOC107776232	0.0881751	0.08841	0.109977	0.106752	0.119963	0.172103	1	0	0	0.640468	0.0183868	A0A1S3YHS7	AT5G03730	58.978	0	802
GO:2000069	involved in	regulation of post-embryonic root development	P	LOC107779190	0.215904	0.180856	0.224976	0.244068	0.224293	0.182552	1	0	0	0.199284	0.26328	A0A1S3YS63	AT5G03730	66.171	0	875
GO:2000069	involved in	regulation of post-embryonic root development	P	LOC107813372	0.0795435	0.064336	0.0636606	0.05712	0.0576008	0.0442767	1	0	0	-0.237988	0.511962	A0A1S4BYY9	AT5G03730	66.035	0	739
GO:2000069	involved in	regulation of post-embryonic root development	P	LOC107808654	0.137564	0.146206	0.0943676	0.166545	0.20225	0.205851	1	0	0	0.759243	9.68723e-05	A0A1S4BII4	AT5G03730	60.303	0	859
GO:2000069	involved in	regulation of post-embryonic root development	P		9.36463	9.33745	9.17455	8.46709	8.18615	7.77125	8	0	0
GO:2000068	involved in	regulation of defense response to insect	P	LOC107767049	0.527539	0.744753	0.579021	0.468365	0.339568	0.570514	1	0	0	-0.279478	0.35845	D7P236	AT1G32640	53.587	0	683
GO:2000068	involved in	regulation of defense response to insect	P		0.527539	0.744753	0.579021	0.468365	0.339568	0.570514	1	0	0
GO:2000067	involved in	regulation of root morphogenesis	P	LOC107777001	0.0633687	0.0639005	0.0414004	0.141834	0.0786651	0.120937	1	1	0	1.1064	0.0132343	A0A1S3YK23	AT1G31930	61.252	0	671
GO:2000067	involved in	regulation of root morphogenesis	P	LOC107825550	0.0582666	0.154234	0.0913612	0.0391242	0.048221	0.1112	1	0	0	-0.433481	0.497293	A0A1S4D3F4	AT1G31930	60.87	4.95e-10	46
GO:2000067	involved in	regulation of root morphogenesis	P	LOC107784393	0.176733	0.15037	0.199176	0.0939477	0.152357	0.105403	1	0	0	-0.415082	0.0722044	A0A1S3Z9W6	AT4G20140	33.279	0	1232
GO:2000067	involved in	regulation of root morphogenesis	P	LOC107773677	1.05348	0.822278	0.95122	0.973401	0.938917	1.37902	1	0	0	0.329049	0.100458	A0A1S3Y8U9	AT4G20140	34.496	2.17e-150	1032
GO:2000067	involved in	regulation of root morphogenesis	P	LOC107768097	0.194808	0.186212	0.200456	0.203479	0.282138	0.278838	1	0	0	0.590109	0.0204898	A0A1S3XRW4	AT4G20140	35.79	0	1221
GO:2000067	involved in	regulation of root morphogenesis	P		1.54666	1.37699	1.48361	1.45179	1.5003	1.99539	5	1	0
GO:2000058	involved in	regulation of ubiquitin-dependent protein catabolic process	P	LOC107832680	0.0487275	0.107486	0.105851	0.0954303	0.0529285	0.0523095	1	0	0	-0.371029	0.436351	A0A1S4DRG6	AT2G12550	56.228	0	562
GO:2000058	involved in	regulation of ubiquitin-dependent protein catabolic process	P		0.0487275	0.107486	0.105851	0.0954303	0.0529285	0.0523095	1	0	0
GO:2000039	involved in	regulation of trichome morphogenesis	P	LOC107827726	0.909289	0.827575	0.746554	0.426269	0.553033	0.553397	1	0	0	-0.503736	0.000408587	A0A1S4DAF8	AT1G01510	68.868	0	636
GO:2000039	involved in	regulation of trichome morphogenesis	P	LOC107767382	1.90942	1.60273	1.90345	1.60224	1.61573	1.59683	1	0	0	-0.0142429	0.910544	A0A1S3XPI8	AT1G01510	69.34	0	636
GO:2000039	involved in	regulation of trichome morphogenesis	P		2.81871	2.43031	2.65	2.02851	2.16876	2.15023	2	0	0
GO:2000038	involved in	regulation of stomatal complex development	P	LOC107769478	1.2708	1.30705	1.45121	0.65975	0.421095	0.516625	1	0	1	-1.25636	1.0119e-20	A0A1S3XWD8	AT1G20160	45.77	0	721
GO:2000038	involved in	regulation of stomatal complex development	P	LOC107760419	0.444804	0.472566	0.572901	0.554676	0.569703	0.502405	1	0	0	0.271941	0.151383	A0A1S3X2A5	AT1G20160	32.08	2.46e-52	399
GO:2000038	involved in	regulation of stomatal complex development	P	LOC107814152	10.7888	8.3828	9.07274	6.91277	8.39568	8.35895	1	0	0	-0.0532353	0.685451	A0A1S4C1F2	AT1G51660	68.733	2.04e-177	371
GO:2000038	involved in	regulation of stomatal complex development	P	LOC107771019	9.313	9.34714	10.4703	9.78829	9.14179	9.40515	1	0	0	0.107216	0.299254	Q14TB0	AT1G51660	68.733	9.59e-178	371
GO:2000038	involved in	regulation of stomatal complex development	P	LOC107800503	0.267367	0.373524	0.244549	0.383992	0.451761	0.488999	1	0	0	0.749476	0.0233548	A0A1S4ARQ2	AT1G51660	66.154	4.93e-122	260
GO:2000038	involved in	regulation of stomatal complex development	P	LOC107829388	0.686525	0.767285	0.627935	0.418296	0.427174	0.436736	1	0	0	-0.541145	0.000681251	A0A1S4DFV8	AT2G43790	88.354	0	395
GO:2000038	involved in	regulation of stomatal complex development	P	LOC107783427	0.537632	0.582506	0.639997	0.260134	0.41604	0.343274	1	0	0	-0.568464	8.86936e-05	A0A1S3Z5Y0	AT2G43790	87.245	0	392
GO:2000038	involved in	regulation of stomatal complex development	P	LOC107831093	0.421934	0.483978	0.478547	0.396642	0.387018	0.374439	1	0	0	-0.113034	0.461443	A0A1S4DM95	AT2G43790	86.835	0	395
GO:2000038	involved in	regulation of stomatal complex development	P	LOC107772177	0.529486	0.48354	0.50367	0.348423	0.347637	0.346098	1	0	0	-0.384178	0.00020464	O04362	AT2G43790	88.01	0	392
GO:2000038	involved in	regulation of stomatal complex development	P	LOC107799566	2.20399	2.40332	2.07295	2.19892	2.4994	2.70825	1	0	0	0.319328	0.00265097	A0A1S4AN76	AT3G45640	83.243	0	370
GO:2000038	involved in	regulation of stomatal complex development	P		26.4644	24.6037	26.1348	21.9219	23.0573	23.4809	10	0	1
GO:2000037	involved in	regulation of stomatal complex patterning	P	LOC107814152	10.7888	8.3828	9.07274	6.91277	8.39568	8.35895	1	0	0	-0.0532353	0.685451	A0A1S4C1F2	AT1G51660	68.733	2.04e-177	371
GO:2000037	involved in	regulation of stomatal complex patterning	P	LOC107771019	9.313	9.34714	10.4703	9.78829	9.14179	9.40515	1	0	0	0.107216	0.299254	Q14TB0	AT1G51660	68.733	9.59e-178	371
GO:2000037	involved in	regulation of stomatal complex patterning	P	LOC107800503	0.267367	0.373524	0.244549	0.383992	0.451761	0.488999	1	0	0	0.749476	0.0233548	A0A1S4ARQ2	AT1G51660	66.154	4.93e-122	260
GO:2000037	involved in	regulation of stomatal complex patterning	P	LOC107816968	0.485812	0.647354	0.544104	0.46601	0.35419	0.50142	1	0	0	-0.205065	0.386796	Q9FYT8	AT2G38620	83.28	0	311
GO:2000037	involved in	regulation of stomatal complex patterning	P	LOC107807664	0.898594	0.785171	0.821906	0.642431	0.614911	0.449546	1	0	0	-0.407248	0.010595	Q9FYT9	AT2G38620	83.28	0	311
GO:2000037	involved in	regulation of stomatal complex patterning	P	LOC107829388	0.686525	0.767285	0.627935	0.418296	0.427174	0.436736	1	0	0	-0.541145	0.000681251	A0A1S4DFV8	AT2G43790	88.354	0	395
GO:2000037	involved in	regulation of stomatal complex patterning	P	LOC107783427	0.537632	0.582506	0.639997	0.260134	0.41604	0.343274	1	0	0	-0.568464	8.86936e-05	A0A1S3Z5Y0	AT2G43790	87.245	0	392
GO:2000037	involved in	regulation of stomatal complex patterning	P	LOC107831093	0.421934	0.483978	0.478547	0.396642	0.387018	0.374439	1	0	0	-0.113034	0.461443	A0A1S4DM95	AT2G43790	86.835	0	395
GO:2000037	involved in	regulation of stomatal complex patterning	P	LOC107772177	0.529486	0.48354	0.50367	0.348423	0.347637	0.346098	1	0	0	-0.384178	0.00020464	O04362	AT2G43790	88.01	0	392
GO:2000037	involved in	regulation of stomatal complex patterning	P	LOC107799566	2.20399	2.40332	2.07295	2.19892	2.4994	2.70825	1	0	0	0.319328	0.00265097	A0A1S4AN76	AT3G45640	83.243	0	370
GO:2000037	involved in	regulation of stomatal complex patterning	P	LOC107789056	1.25159	1.24432	1.35439	1.38095	1.59991	1.39617	1	0	0	0.349633	0.0223712	A0A1S3ZP48	AT5G05660	50.318	2.6e-39	157
GO:2000037	involved in	regulation of stomatal complex patterning	P	LOC107785290	2.15681	2.20379	2.31005	2.55629	2.20654	2.43133	1	0	0	0.252792	0.00132625	A0A1S3ZCA8	AT5G05660	63.807	0	851
GO:2000037	involved in	regulation of stomatal complex patterning	P	LOC107780065	1.01183	1.25402	1.31065	1.42035	1.3553	1.28364	1	0	0	0.283306	0.0109784	A0A1S3YVU2	AT5G05660	66.621	0	734
GO:2000037	involved in	regulation of stomatal complex patterning	P		30.5534	28.9588	30.4518	27.1735	28.1974	28.524	13	0	0
GO:2000036	involved in	regulation of stem cell population maintenance	P	LOC107777437	1.97416	1.94417	1.84645	1.17735	1.19285	1.27612	1	0	0	-0.498335	4.67144e-09	A0A1S3YL12	AT3G12280	67.423	0	970
GO:2000036	involved in	regulation of stem cell population maintenance	P	LOC107801954	0.967123	0.962562	1.40119	0.436392	0.537858	0.502035	1	0	0	-0.908124	9.793e-08	A0A1S4AW80	AT3G12280	68.69	0	725
GO:2000036	involved in	regulation of stem cell population maintenance	P		2.94128	2.90673	3.24764	1.61374	1.73071	1.77816	2	0	0
GO:2000035	involved in	regulation of stem cell division	P	LOC107776232	0.0881751	0.08841	0.109977	0.106752	0.119963	0.172103	1	0	0	0.640468	0.0183868	A0A1S3YHS7	AT5G03730	58.978	0	802
GO:2000035	involved in	regulation of stem cell division	P	LOC107779190	0.215904	0.180856	0.224976	0.244068	0.224293	0.182552	1	0	0	0.199284	0.26328	A0A1S3YS63	AT5G03730	66.171	0	875
GO:2000035	involved in	regulation of stem cell division	P	LOC107813372	0.0795435	0.064336	0.0636606	0.05712	0.0576008	0.0442767	1	0	0	-0.237988	0.511962	A0A1S4BYY9	AT5G03730	66.035	0	739
GO:2000035	involved in	regulation of stem cell division	P	LOC107808654	0.137564	0.146206	0.0943676	0.166545	0.20225	0.205851	1	0	0	0.759243	9.68723e-05	A0A1S4BII4	AT5G03730	60.303	0	859
GO:2000035	involved in	regulation of stem cell division	P		0.521187	0.479808	0.492981	0.574485	0.604107	0.604783	4	0	0
GO:2000034	involved in	regulation of seed maturation	P	LOC107777161	0.0342785	0.0642715	0.109736	0.114126	0.0620564	0.0654193	1	0	0	0.357318	0.447891	A0A1S3YKR2	AT1G01040	63.612	0	753
GO:2000034	involved in	regulation of seed maturation	P	LOC107802196	0.190818	0.243689	0.204388	0.141616	0.152725	0.189272	1	0	0	-0.229864	0.234844	A0A1S4AWS3	AT1G01040	72.062	0	1940
GO:2000034	involved in	regulation of seed maturation	P	LOC107793743	0.294826	0.373241	0.375186	0.301253	0.383674	0.342491	1	0	0	0.149505	0.622607	A0A1S4A4X3	AT1G01040	76.349	0	723
GO:2000034	involved in	regulation of seed maturation	P	LOC107775035	0.341275	0.307529	0.295546	0.39249	0.333015	0.318727	1	0	0	0.275724	0.057876	A0A1S3YDA2	AT2G30470	47.59	0	830
GO:2000034	involved in	regulation of seed maturation	P	LOC107828580	0.0359642	0.0253862	0.0592109	0.061982	0.024307	0.0446136	1	0	0	0.215759	0.706812	A0A1S4DD89	AT4G32010	44.645	0	775
GO:2000034	involved in	regulation of seed maturation	P		0.897162	1.01412	1.04407	1.01147	0.955777	0.960523	5	0	0
GO:2000033	involved in	regulation of seed dormancy process	P	LOC107787526	0.295419	0.229995	0.238418	0.435624	0.385905	0.397974	1	0	0	0.817229	0.0078924	A0A1S3ZJT6	AT1G66350	37.018	1.97e-75	389
GO:2000033	involved in	regulation of seed dormancy process	P	LOC107826165	0.60932	0.708098	0.747623	1.76961	1.65015	1.71593	1	1	0	1.45419	8.14293e-25	A0A1S4D5B6	AT1G66350	36.951	6.3e-72	387
GO:2000033	involved in	regulation of seed dormancy process	P	LOC107764158	0.195645	0.212462	0.302835	0.353686	0.319676	0.258494	1	0	0	0.505577	0.127213	A0A1S3XDY8	AT2G01570	51.604	1.41e-120	374
GO:2000033	involved in	regulation of seed dormancy process	P	LOC107791848	0.734841	0.477111	0.748218	1.0427	1.24498	1.33626	1	1	0	1.03618	3.37669e-09	A0A1S3ZYR5	AT2G33790	37.008	1.5e-20	127
GO:2000033	involved in	regulation of seed dormancy process	P		1.83522	1.62767	2.03709	3.60162	3.60071	3.70867	4	2	0
GO:2000032	involved in	regulation of secondary shoot formation	P	LOC107808404	0.180215	0.272591	0.247252	0.121009	0.0621435	0.0859833	1	0	1	-1.29602	0.00118254	A0A1S4BHQ0	AT3G21880	42.482	1.12e-94	419
GO:2000032	involved in	regulation of secondary shoot formation	P	LOC107785117	0.239042	0.266421	0.172611	0.137981	0.133621	0.240106	1	0	0	-0.221366	0.595391	A0A1S3ZBT1	AT3G21880	42.353	2.05e-94	425
GO:2000032	involved in	regulation of secondary shoot formation	P	LOC107786041	14.0085	14.6271	14.7194	19.5177	18.346	19.7041	1	0	0	0.559497	4.75809e-14	A0A1S3ZEV2	AT5G66210	84.298	4.21e-69	121
GO:2000032	involved in	regulation of secondary shoot formation	P		14.4277	15.1661	15.1393	19.7767	18.5418	20.0302	3	0	1
GO:2000031	involved in	regulation of salicylic acid mediated signaling pathway	P	LOC107797880	0.0539421	0.0329507	0.0569291	0.0325055	0.0320507	0.0356353	1	0	0	-0.345359	0.48255	A0A1S4AI05	AT1G08720	56.533	0	796
GO:2000031	involved in	regulation of salicylic acid mediated signaling pathway	P	LOC107824824	0.0982494	0.114273	0.102119	0.0559757	0.0991741	0.0681837	1	0	0	-0.291362	0.381784	A0A1S4D0Z6	AT1G08720	49.341	0	987
GO:2000031	involved in	regulation of salicylic acid mediated signaling pathway	P	LOC107790832	0.47298	0.385228	0.419303	0.102606	0.203746	0.138871	1	0	1	-1.31278	1.50061e-09	A0A1S3ZV58	AT1G16310	72.441	0	381
GO:2000031	involved in	regulation of salicylic acid mediated signaling pathway	P	LOC107827614	0.152815	0.21349	0.163069	0.0598562	0.0614778	0.0972141	1	0	0	-1.07643	0.0157672	A0A1S4DAN3	AT1G16310	73.404	0	376
GO:2000031	involved in	regulation of salicylic acid mediated signaling pathway	P	LOC107806148	1.02485	1.05409	1.22581	1.13063	1.25299	1.24413	1	0	0	0.30433	0.00497451	A0A1S4BA46	AT1G26190	67.719	0	570
GO:2000031	involved in	regulation of salicylic acid mediated signaling pathway	P	LOC107762378	1.65636	1.85017	1.72452	1.51842	1.71835	1.44603	1	0	0	-0.0029035	0.988165	A0A1S3X881	AT1G26190	78.571	1.15e-55	112
GO:2000031	involved in	regulation of salicylic acid mediated signaling pathway	P	LOC107812662	0.351251	0.405636	0.552781	0.493675	0.488763	0.418969	1	0	0	0.313153	0.0985992	A0A1S4BWL6	AT1G26190	70.501	0	678
GO:2000031	involved in	regulation of salicylic acid mediated signaling pathway	P	LOC107806003	0.079015	0.0950706	0.0657015	0.0562716	0.0866942	0.0582626	1	0	0	-0.0697336	0.8542	A0A1S4B9M6	AT1G30460	60.87	0	690
GO:2000031	involved in	regulation of salicylic acid mediated signaling pathway	P	LOC107792841	0.107199	0.0819749	0.104587	0.100773	0.0483015	0.115932	1	0	0	0.0273322	0.95725	A0A1S4A1Y2	AT1G30460	56.854	1.47e-114	445
GO:2000031	involved in	regulation of salicylic acid mediated signaling pathway	P	LOC107796218	0.0256755	0.0254864	0.0381619	0.0100568	0.0216915	0.0490007	1	0	0	-0.0956226	0.893648	A0A1S4ACR8	AT1G30460	58.519	1.93e-85	270
GO:2000031	involved in	regulation of salicylic acid mediated signaling pathway	P	LOC107829627	0.05106	0.0901049	0.0525402	0.119998	0.110924	0.140079	1	1	0	1.07654	0.00179035	A0A1S4DGR9	AT2G28230	73.516	5.87e-125	219
GO:2000031	involved in	regulation of salicylic acid mediated signaling pathway	P	LOC107762320	5.78668	5.44323	5.63091	3.59458	4.19653	3.69743	1	0	0	-0.386302	2.89291e-07	A0A1S3X8D9	AT2G43710	73.762	0	404
GO:2000031	involved in	regulation of salicylic acid mediated signaling pathway	P	LOC107830822	2.04478	1.81445	1.71088	1.89308	1.40219	1.74055	1	0	0	0.01419	0.933638	A0A1S4DKP2	AT2G43710	81.638	0	354
GO:2000031	involved in	regulation of salicylic acid mediated signaling pathway	P	LOC107774170	31.4371	31	30.3695	20.9151	22.3361	22.4098	1	0	0	-0.339771	1.13143e-14	A0A1S3YAU3	AT2G43710	77.419	0	403
GO:2000031	involved in	regulation of salicylic acid mediated signaling pathway	P		43.342	42.6061	42.2168	30.0835	32.0589	31.66	14	1	1
GO:2000030	involved in	regulation of response to red or far red light	P	LOC107798927	0.265895	0.248829	0.250572	0.479713	0.318965	0.353677	1	0	0	0.67211	0.00173902	A0A1S4AL96	AT1G62400	90.303	0	330
GO:2000030	involved in	regulation of response to red or far red light	P	LOC107761031	1.39646	1.16897	1.60479	1.25291	1.14089	1.20727	1	0	0	-0.0445003	0.811025	A0A1S3X3V5	AT2G46370	65.285	0	579
GO:2000030	involved in	regulation of response to red or far red light	P	LOC107798060	28.8703	27.6135	28.5715	60.5232	53.7268	53.3761	1	1	0	1.1101	3.95911e-115	A0A1S4AIH0	AT2G46370	68.476	0	479
GO:2000030	involved in	regulation of response to red or far red light	P	LOC107806520	0.109634	0.103184	0.100277	0.0801592	0.119968	0.118565	1	0	0	0.232152	0.568858	A0A1S4BB60	AT2G46370	65.972	0	576
GO:2000030	involved in	regulation of response to red or far red light	P	LOC107769747	2.46333	2.63201	2.5913	3.90642	3.99939	3.88109	1	0	0	0.770406	2.18983e-39	A0A1S3XX77	AT2G46370	65.812	0	585
GO:2000030	involved in	regulation of response to red or far red light	P	LOC107774488	1.62901	1.62281	1.88652	1.72896	2.11828	2.30661	1	0	0	0.454324	0.000291829	A0A1S3YB91	AT4G04770	77.199	0	557
GO:2000030	involved in	regulation of response to red or far red light	P	LOC107776429	1.70497	1.3595	1.27067	1.97872	1.90226	2.12104	1	0	0	0.651224	1.08016e-07	A0A1S3YHU8	AT4G04770	76.565	0	559
GO:2000030	involved in	regulation of response to red or far red light	P	LOC107765372	0.606629	0.464969	0.476393	0.278412	0.366811	0.309897	1	0	0	-0.509173	0.00379907	A0A1S3XHU6	AT4G04770	78.674	0	558
GO:2000030	involved in	regulation of response to red or far red light	P		37.0462	35.2137	36.752	70.2285	63.6933	63.6742	8	1	0
GO:2000028	involved in	regulation of photoperiodism, flowering	P	LOC107814048	0.0274541	0.048448	0.0502223	0.731239	1.06031	0.55015	1	1	0	4.2249	5.10623e-17	A0A1S4C1E0	AT1G70170	57.821	1.46e-146	358
GO:2000028	involved in	regulation of photoperiodism, flowering	P	LOC107784325	1.19937	0.871505	1.08626	0.626374	0.772013	0.852746	1	0	0	-0.295228	0.106052	A0A1S3Z9P5	AT1G77180	71.615	0	613
GO:2000028	involved in	regulation of photoperiodism, flowering	P	LOC107761648	0.945724	0.817929	0.950658	0.425445	0.542447	0.428882	1	0	0	-0.781447	4.15279e-07	A0A1S3X632	AT1G77180	74.531	0	373
GO:2000028	involved in	regulation of photoperiodism, flowering	P	LOC107825433	1.13152	1.34566	1.30494	1.15619	1.09251	0.938898	1	0	0	-0.116235	0.730171	A0A1S4D2X0	AT1G77180	60.947	6.08e-46	169
GO:2000028	involved in	regulation of photoperiodism, flowering	P	LOC107787398	4.17471	4.89124	4.3818	4.73937	5.23341	4.47996	1	0	0	0.266293	0.00540361	A0A1S3ZJE2	AT1G77180	70.502	0	617
GO:2000028	involved in	regulation of photoperiodism, flowering	P	LOC107827086	4.41598	4.09623	3.10701	1.59664	2.40518	1.56669	1	0	0	-0.889019	5.15075e-05	A0A1S4D864	AT1G77180	71.847	0	444
GO:2000028	involved in	regulation of photoperiodism, flowering	P	LOC107812688	3.46807	3.34613	3.28814	2.47385	3.60712	3.10755	1	0	0	0.0763775	0.556754	A0A1S4BWQ0	AT1G77180	70.502	0	617
GO:2000028	involved in	regulation of photoperiodism, flowering	P	LOC107770013	2.99285	2.92873	2.98973	1.53422	1.57134	1.73721	1	0	0	-0.715156	2.05348e-27	A0A1S3XXU1	AT2G23070	91.931	0	347
GO:2000028	involved in	regulation of photoperiodism, flowering	P	LOC107813210	1.58033	1.38425	1.55584	0.999401	1.03203	0.74029	1	0	0	-0.513442	5.38842e-06	A0A1S4BYE3	AT2G23070	93.421	4.98e-147	228
GO:2000028	involved in	regulation of photoperiodism, flowering	P	LOC107804540	1.87385	1.92198	2.07281	2.88289	2.93269	2.666	1	0	0	0.680946	1.41954e-19	A0A1S4B4S8	AT2G25930	37.466	4e-96	734
GO:2000028	involved in	regulation of photoperiodism, flowering	P	LOC107766207	0.307184	0.252973	0.243506	0.0962568	0.0593188	0.0781666	1	0	1	-1.65437	1.35572e-06	A0A1S3XKD1	AT2G25930	40.331	9.47e-28	181
GO:2000028	involved in	regulation of photoperiodism, flowering	P	LOC107832158	1.07406	0.796734	1.11281	0.297841	0.376269	0.281169	1	0	1	-1.48519	5.38017e-15	A0A1S4DPU9	AT2G25930	29.331	2.67e-47	583
GO:2000028	involved in	regulation of photoperiodism, flowering	P	LOC107830690	0.387074	0.486425	0.563246	0.992376	0.843722	0.968166	1	1	0	1.07138	3.37468e-15	A0A1S4DK86	AT2G25930	38.377	4.06e-100	727
GO:2000028	involved in	regulation of photoperiodism, flowering	P	LOC107789414	0.441876	0.241998	0.306608	0.50133	0.323659	0.348953	1	0	0	0.374234	0.252341	A0A1S3ZQ82	AT2G25930	40.642	7.1e-26	187
GO:2000028	involved in	regulation of photoperiodism, flowering	P	LOC107785468	3.45708	2.92035	3.60222	1.1079	0.976713	1.2277	1	0	1	-1.43699	1.16815e-37	A0A1S3ZCY1	AT2G25930	29.698	9.88e-49	596
GO:2000028	involved in	regulation of photoperiodism, flowering	P	LOC107797204	0.14768	0.0881469	0.150968	0.149715	0.155169	0.178223	1	0	0	0.461548	0.0708004	A0A1S4AFV3	AT2G46340	38.538	1.33e-155	807
GO:2000028	involved in	regulation of photoperiodism, flowering	P	LOC107788573	0.241327	0.349819	0.283797	0.702187	0.632447	0.592152	1	1	0	1.25622	4.81102e-07	A0A1S3ZN99	AT2G46340	73.684	9.5e-96	190
GO:2000028	involved in	regulation of photoperiodism, flowering	P	LOC107798905	0.277595	0.263077	0.2445	0.1933	0.168756	0.196215	1	0	0	-0.340654	0.282499	A0A1S4AL76	AT3G12130	52.961	3.96e-92	304
GO:2000028	involved in	regulation of photoperiodism, flowering	P	LOC107828626	0.242384	0.196044	0.249411	0.174056	0.214525	0.231291	1	0	0	0.0429804	0.907578	A0A1S4DDE9	AT3G12130	52.632	5.65e-91	304
GO:2000028	involved in	regulation of photoperiodism, flowering	P	LOC107819065	0.255193	0.216161	0.289434	0.255889	0.177405	0.194811	1	0	0	-0.165892	0.622607	A0A1S4CHE8	AT3G12130	43.729	2.5e-67	295
GO:2000028	involved in	regulation of photoperiodism, flowering	P	LOC107809465	0.243944	0.180999	0.268764	0.304023	0.305123	0.365039	1	0	0	0.661373	0.000765242	A0A1S4BL33	AT3G21320	34.545	1.88e-12	165
GO:2000028	involved in	regulation of photoperiodism, flowering	P	LOC107831287	1.00145	1.04827	1.21752	0.906333	0.804767	0.937806	1	0	0	-0.151082	0.266862	A0A1S4DMZ7	AT3G46510	71.716	0	647
GO:2000028	involved in	regulation of photoperiodism, flowering	P	LOC107792489	0.061301	0.0555119	0.0929572	0.0682417	0.0607452	0.0846643	1	0	0	0.268363	0.328863	A0A1S4A0I4	AT4G00990	49.813	0	803
GO:2000028	involved in	regulation of photoperiodism, flowering	P	LOC107763131	0.0955106	0.0842732	0.116479	0.0997615	0.10877	0.0888023	1	0	0	0.158688	0.520721	A0A1S3XAX3	AT4G00990	49.256	0	806
GO:2000028	involved in	regulation of photoperiodism, flowering	P	LOC107761631	0.573868	0.578685	0.656116	0.438853	0.441948	0.508489	1	0	0	-0.215193	0.190476	A0A1S3X5U9	AT4G03110	69.536	3.76e-152	302
GO:2000028	involved in	regulation of photoperiodism, flowering	P	LOC107812555	0.434918	0.47404	0.491401	0.420872	0.271715	0.305156	1	0	0	-0.424783	0.0201497	A0A1S4BWG7	AT4G03110	69.048	0	420
GO:2000028	involved in	regulation of photoperiodism, flowering	P	LOC107767350	0.452998	0.438381	0.380924	0.320527	0.479708	0.460153	1	0	0	0.210534	0.287069	A0A1S3XPD9	AT4G33980	39.64	6.35e-14	111
GO:2000028	involved in	regulation of photoperiodism, flowering	P	LOC107766939	0.304995	0.334893	0.371955	0.31857	0.301024	0.336308	1	0	0	0.0690941	0.770928	A0A1S3XMY3	AT4G33980	28.497	1.53e-10	193
GO:2000028	involved in	regulation of photoperiodism, flowering	P	LOC107793778	0.0738149	0.0479906	0.0959429	0.109563	0.101279	0.107508	1	0	0	0.702551	0.015561	A0A1S4A4V5	AT5G06770	48.299	3.66e-77	294
GO:2000028	involved in	regulation of photoperiodism, flowering	P	LOC107767677	1.81417	1.06715	2.33538	1.36855	1.68675	1.66702	1	0	0	0.00282359	0.992999	A0A1S3XQK9	AT5G06770	46.032	3.99e-59	252
GO:2000028	involved in	regulation of photoperiodism, flowering	P	LOC107797348	0.143473	0.108508	0.117168	0.160562	0.128632	0.136906	1	0	0	0.341185	0.233108	A0A1S4AGE0	AT5G42900	28.947	2.8e-13	190
GO:2000028	involved in	regulation of photoperiodism, flowering	P	LOC107830047	0.469645	0.372484	0.366819	0.239762	0.234369	0.221557	1	0	0	-0.640379	0.00025667	A0A1S4DI31	AT5G42900	30.366	1.51e-13	191
GO:2000028	involved in	regulation of photoperiodism, flowering	P	LOC107782246	1.18928	1.23591	1.01527	0.952365	1.08449	1.09702	1	0	0	0.0385437	0.837609	A0A1S3Z2E3	AT5G45600	60.902	2.1e-120	266
GO:2000028	involved in	regulation of photoperiodism, flowering	P	LOC107832376	0.120686	0.194182	0.168826	0.177964	0.157652	0.149034	1	0	0	0.120943	0.722983	A0A1S4DQK2	AT5G45600	63.265	2.96e-115	245
GO:2000028	involved in	regulation of photoperiodism, flowering	P	LOC107765768	0.239622	0.151021	0.166988	0.143021	0.165258	0.163325	1	0	0	-0.0519141	0.907392	A0A1S3XIZ3	AT5G45600	69.314	2.1e-144	277
GO:2000028	involved in	regulation of photoperiodism, flowering	P	LOC107813198	0.302758	0.197879	0.235895	0.158116	0.22736	0.192601	1	0	0	-0.143244	0.693377	A0A1S4BYC8	AT5G45600	68.953	5.97e-146	277
GO:2000028	involved in	regulation of photoperiodism, flowering	P	LOC107777311	0.802714	0.694517	0.72708	0.805879	0.974443	0.899834	1	0	0	0.444835	4.56373e-06	A0A1S3YKM3	AT5G62640	78.344	1.35e-75	157
GO:2000028	involved in	regulation of photoperiodism, flowering	P	LOC107806205	1.18916	1.01793	1.06333	0.855095	1.14388	1.10086	1	0	0	0.143445	0.205261	A0A1S4BA84	AT5G62640	78.344	6.66e-76	157
GO:2000028	involved in	regulation of photoperiodism, flowering	P	LOC107824260	0.196464	0.152122	0.117353	0.163328	0.150978	0.19895	1	0	0	0.317112	0.213472	A0A1S4CZB7	AT5G64610	86.866	0	434
GO:2000028	involved in	regulation of photoperiodism, flowering	P	LOC107761984	0.366827	0.341484	0.261645	0.274183	0.259949	0.228006	1	0	0	-0.228482	0.199218	A0A1S3X7B1	AT5G65060	50.588	4.93e-50	170
GO:2000028	involved in	regulation of photoperiodism, flowering	P	LOC107764452	0.0265474	0.0263519	0.0303522	0.0571909	0.0160201	0.0474981	1	0	0	0.704445	0.175665	A0A1S3XES9	AT5G65060	48.701	2.7e-42	154
GO:2000028	involved in	regulation of photoperiodism, flowering	P		38.7455	36.2664	38.1321	29.9792	33.2819	30.6618	41	3	3
GO:2000026	involved in	regulation of multicellular organismal development	P	LOC107814744	0.846746	0.652249	0.682283	0.252695	0.428243	0.378345	1	0	0	-0.79545	2.54878e-06	A0A1S4C3H7	AT4G38130	82.245	0	490
GO:2000026	involved in	regulation of multicellular organismal development	P		0.846746	0.652249	0.682283	0.252695	0.428243	0.378345	1	0	0
GO:2000025	involved in	regulation of leaf formation	P	LOC107794823	2.6694	2.47976	2.77327	2.31999	2.6649	2.23963	1	0	0	0.0287828	0.813975	A0A1S4A876	AT5G50320	92.035	0	565
GO:2000025	involved in	regulation of leaf formation	P	LOC107827149	0.37285	0.35801	0.331	0.395172	0.402348	0.261607	1	0	0	0.128058	0.652648	A0A1S4D8C8	AT5G50320	91.681	0	565
GO:2000025	involved in	regulation of leaf formation	P		3.04225	2.83777	3.10427	2.71517	3.06725	2.50124	2	0	0
GO:2000024	involved in	regulation of leaf development	P	LOC107773792	0.106884	0.0838295	0.162937	0.204675	0.275197	0.271978	1	1	0	1.27157	0.000123749	A0A1S3Y9D2	AT1G55350	75.914	0	465
GO:2000024	involved in	regulation of leaf development	P	LOC107784464	0.107219	0.112914	0.139194	0.189662	0.166971	0.194722	1	0	0	0.760516	0.000101227	A0A1S3Z9M7	AT1G55350	83.56	0	1028
GO:2000024	involved in	regulation of leaf development	P	LOC107807709	0.0203911	0.035984	0.0606155	0.087857	0.142739	0.121612	1	1	0	1.81493	3.37599e-07	A0A1S4BFG6	AT2G32700	63.3	0	812
GO:2000024	involved in	regulation of leaf development	P	LOC107808929	0.199703	0.207302	0.209521	0.174848	0.20416	0.145724	1	0	0	-0.0798325	0.785246	A0A1S4BJA5	AT2G32700	64.456	0	799
GO:2000024	involved in	regulation of leaf development	P	LOC107799026	0.0730471	0.0402829	0.0334065	0.0500706	0.0528965	0.0566343	1	0	0	0.358075	0.448115	A0A1S4ALG8	AT2G32700	58.716	2.67e-37	109
GO:2000024	involved in	regulation of leaf development	P	LOC107829330	0.148463	0.0770561	0.0798781	0.123144	0.126481	0.0750007	1	0	0	0.253801	0.60978	A0A1S4DG19	AT3G07050	72.727	0	594
GO:2000024	involved in	regulation of leaf development	P	LOC107799853	0.359253	0.431451	0.620677	0.422147	0.337232	0.466603	1	0	0	0.0122872	0.971155	A0A1S4AP97	AT4G10090	54.167	1.4e-96	264
GO:2000024	involved in	regulation of leaf development	P	LOC107759753	0.275268	0.231584	0.275197	0.170506	0.21015	0.226018	1	0	0	-0.173238	0.500195	A0A1S3X0B1	AT4G10090	53.409	1.71e-95	264
GO:2000024	involved in	regulation of leaf development	P	LOC107759876	0.24027	0.174247	0.198692	0.185644	0.219275	0.21357	1	0	0	0.196384	0.306349	A0A1S3X079	AT4G32551	71.485	0	761
GO:2000024	involved in	regulation of leaf development	P	LOC107764487	0.115924	0.0948905	0.1418	0.061271	0.067426	0.0866286	1	0	0	-0.505557	0.0143209	A0A1S3XEW7	AT4G32551	43.617	5.15e-81	282
GO:2000024	involved in	regulation of leaf development	P	LOC107825865	0.0772036	0.0562731	0.0614042	0.0736275	0.0453734	0.070467	1	0	0	0.0892627	0.816929	A0A1S4D4A0	AT4G32551	43.44	5.16e-90	343
GO:2000024	involved in	regulation of leaf development	P	LOC107822647	0.0771676	0.105537	0.109402	0.0967225	0.130388	0.0846811	1	0	0	0.250474	0.419394	A0A1S4CTW9	AT5G13680	58.847	0	1249
GO:2000024	involved in	regulation of leaf development	P	LOC107797351	0.385739	0.311992	0.279315	0.478452	0.465551	0.383422	1	0	0	0.584129	0.0371376	A0A1S4AG88	AT5G14170	59.911	0	449
GO:2000024	involved in	regulation of leaf development	P	LOC107767989	0.860086	0.731296	0.872504	0.931033	0.709643	0.790877	1	0	0	0.107601	0.627641	A0A1S3XRK6	AT5G14170	60.356	0	449
GO:2000024	involved in	regulation of leaf development	P		3.04662	2.69464	3.24454	3.24966	3.15348	3.18794	14	2	0
GO:2000023	involved in	regulation of lateral root development	P	LOC107822664	0.128476	0.137652	0.109118	0.0431339	0.053163	0.105082	1	0	0	-0.679873	0.126603	A0A1S4CTZ5	AT2G25170	67.687	1.12e-120	294
GO:2000023	involved in	regulation of lateral root development	P	LOC107798074	0.0720277	0.0825461	0.0651234	0.0285368	0.0383694	0.0402906	1	0	0	-0.842179	1.6723e-06	A0A1S4AIJ4	AT2G25170	64.873	0	1412
GO:2000023	involved in	regulation of lateral root development	P	LOC107800522	0.204671	0.142283	0.204222	0.136042	0.14372	0.106529	1	0	0	-0.360479	0.222034	A0A1S4ARJ7	AT2G25170	49.064	2.76e-159	534
GO:2000023	involved in	regulation of lateral root development	P	LOC107828321	0.0583982	0.0858788	0.0778959	0.0419356	0.0375899	0.0441159	1	0	0	-0.701236	0.0146001	A0A1S4DCC2	AT2G25170	72.546	0	601
GO:2000023	involved in	regulation of lateral root development	P	LOC107808298	0.053191	0.0312885	0.053285	0.0238107	0.0269014	0.0241698	1	0	0	-0.696808	0.0701659	A0A1S4BHD9	AT2G25170	76.506	0	830
GO:2000023	involved in	regulation of lateral root development	P	LOC107814324	0.250263	0.257621	0.321558	0.186716	0.264648	0.187636	1	0	0	-0.20045	0.425779	A0A1S4C233	AT2G25170	39.161	3.8e-20	143
GO:2000023	involved in	regulation of lateral root development	P	LOC107779037	0.487834	0.339819	0.399232	0.422387	0.508201	0.416506	1	0	0	0.311529	0.211048	A0A1S3YRL8	AT5G49660	62.829	0	912
GO:2000023	involved in	regulation of lateral root development	P		1.25486	1.07709	1.23043	0.882561	1.07259	0.924329	7	0	0
GO:2000022	involved in	regulation of jasmonic acid mediated signaling pathway	P	LOC107790832	0.47298	0.385228	0.419303	0.102606	0.203746	0.138871	1	0	1	-1.31278	1.50061e-09	A0A1S3ZV58	AT1G16310	72.441	0	381
GO:2000022	involved in	regulation of jasmonic acid mediated signaling pathway	P	LOC107827614	0.152815	0.21349	0.163069	0.0598562	0.0614778	0.0972141	1	0	0	-1.07643	0.0157672	A0A1S4DAN3	AT1G16310	73.404	0	376
GO:2000022	involved in	regulation of jasmonic acid mediated signaling pathway	P	LOC107798522	0.441754	0.519705	0.763212	0.115354	0.189566	0.210768	1	0	1	-1.48955	0.000102962	T1WMC3	AT1G30135	38.843	7.64e-12	121
GO:2000022	involved in	regulation of jasmonic acid mediated signaling pathway	P	LOC107775241	0.76888	0.734952	0.937683	0.602325	0.680508	0.73369	1	0	0	-0.0988662	0.772493	A0A1S3YDX5	AT1G70700	62.264	8.66e-12	53
GO:2000022	involved in	regulation of jasmonic acid mediated signaling pathway	P	LOC107820927	0.806696	0.447407	0.442711	0.75834	0.689869	0.857749	1	0	0	0.717306	0.00949891	A0A1S4CNZ5	AT1G71020	58.359	0	658
GO:2000022	involved in	regulation of jasmonic acid mediated signaling pathway	P	LOC107763312	0.584358	0.630184	0.57012	0.549329	0.614364	0.631961	1	0	0	0.178914	0.420037	A0A1S3XBG0	AT1G71020	58.563	0	654
GO:2000022	involved in	regulation of jasmonic acid mediated signaling pathway	P	LOC107766203	0.632256	0.485102	0.628585	0.732178	0.530834	0.734475	1	0	0	0.335661	0.135709	A0A1S3XLA2	AT1G71020	59.021	0	654
GO:2000022	involved in	regulation of jasmonic acid mediated signaling pathway	P	LOC107763851	0.139065	0.204505	0.254393	0.193672	0.238703	0.176933	1	0	0	0.176149	0.691683	T1WP64	AT1G74950	29.474	1.34e-22	285
GO:2000022	involved in	regulation of jasmonic acid mediated signaling pathway	P	LOC107808301	1.80873	1.79903	2.40635	0.824389	0.88906	1.06695	1	0	0	-0.896396	1.409e-07	A0A1S4BHF7	AT1G74950	30.537	5.58e-22	298
GO:2000022	involved in	regulation of jasmonic acid mediated signaling pathway	P	LOC107762320	5.78668	5.44323	5.63091	3.59458	4.19653	3.69743	1	0	0	-0.386302	2.89291e-07	A0A1S3X8D9	AT2G43710	73.762	0	404
GO:2000022	involved in	regulation of jasmonic acid mediated signaling pathway	P	LOC107830822	2.04478	1.81445	1.71088	1.89308	1.40219	1.74055	1	0	0	0.01419	0.933638	A0A1S4DKP2	AT2G43710	81.638	0	354
GO:2000022	involved in	regulation of jasmonic acid mediated signaling pathway	P	LOC107774170	31.4371	31	30.3695	20.9151	22.3361	22.4098	1	0	0	-0.339771	1.13143e-14	A0A1S3YAU3	AT2G43710	77.419	0	403
GO:2000022	involved in	regulation of jasmonic acid mediated signaling pathway	P	LOC107767538	0.547373	0.685507	0.710612	0.774608	0.358017	0.556018	1	0	0	-0.128935	0.692473	B3Y562	AT3G17860	36.499	8.63e-44	337
GO:2000022	involved in	regulation of jasmonic acid mediated signaling pathway	P	LOC107765037	2.69883	2.63025	2.69292	1.38385	1.48056	1.42813	1	0	0	-0.73921	6.4929e-14	A0A1S3XGM4	AT3G17860	37.677	5.54e-40	353
GO:2000022	involved in	regulation of jasmonic acid mediated signaling pathway	P	LOC107766083	0.722881	0.666389	0.77961	0.540934	0.427109	0.535364	1	0	0	-0.388022	0.0348408	T1WNC9	AT3G17860	38.053	1.71e-47	339
GO:2000022	involved in	regulation of jasmonic acid mediated signaling pathway	P	LOC107767577	0.392441	0.390239	0.455809	0.214713	0.300723	0.338815	1	0	0	-0.319866	0.10281	A0A1S3XQG4	AT4G14720	41.155	1.18e-50	277
GO:2000022	involved in	regulation of jasmonic acid mediated signaling pathway	P	LOC107785869	0.114064	0.207208	0.202523	0.115637	0.103654	0.134454	1	0	0	-0.470689	0.159031	A0A1S3ZEH6	AT4G14720	36.601	2.83e-47	306
GO:2000022	involved in	regulation of jasmonic acid mediated signaling pathway	P	LOC107813104	0.674244	0.737695	0.888051	2.23952	2.3436	1.59559	1	1	0	1.57606	2.96013e-14	A0A1S4BYE4	AT4G31550	53.731	8.37e-109	335
GO:2000022	involved in	regulation of jasmonic acid mediated signaling pathway	P	LOC107778746	0.00225186	0	0	1.25601	1.03493	1.02282	1	1	0	10.2295	0	A0A1S3YRE7	AT5G05600	66.298	6.8e-180	362
GO:2000022	involved in	regulation of jasmonic acid mediated signaling pathway	P	LOC107823562	0.378531	0.46123	0.420417	0.381257	0.461202	0.412807	1	0	0	0.161335	0.469922	A0A1S4CX59	AT5G45110	59.082	0	523
GO:2000022	involved in	regulation of jasmonic acid mediated signaling pathway	P	LOC107767703	0.0703097	0.108565	0.0482319	0.0963885	0.152743	0.0587052	1	0	0	0.584023	0.298034	A0A1S3XQN9	AT5G45110	60.878	0	524
GO:2000022	involved in	regulation of jasmonic acid mediated signaling pathway	P		50.677	49.5644	50.4949	37.3437	38.6954	38.5791	21	2	2
GO:2000014	involved in	regulation of endosperm development	P	LOC107773792	0.106884	0.0838295	0.162937	0.204675	0.275197	0.271978	1	1	0	1.27157	0.000123749	A0A1S3Y9D2	AT1G55350	75.914	0	465
GO:2000014	involved in	regulation of endosperm development	P	LOC107784464	0.107219	0.112914	0.139194	0.189662	0.166971	0.194722	1	0	0	0.760516	0.000101227	A0A1S3Z9M7	AT1G55350	83.56	0	1028
GO:2000014	involved in	regulation of endosperm development	P	LOC107794471	0.106752	0.111853	0.0915392	0.104535	0.148166	0.127333	1	0	0	0.480742	0.156279	A0A1S4A720	AT3G20740	74.728	0	368
GO:2000014	involved in	regulation of endosperm development	P		0.320855	0.308597	0.39367	0.498871	0.590334	0.594033	3	1	0
GO:2000013	involved in	regulation of arginine biosynthetic process via ornithine	P	LOC107761932	0.746577	0.83247	0.870462	0.501303	0.49112	0.383604	1	0	0	-0.699478	6.66719e-06	A0A1S3X756	AT4G01900	77.143	3.88e-78	140
GO:2000013	involved in	regulation of arginine biosynthetic process via ornithine	P	LOC107773996	2.04442	2.44397	2.11123	1.75655	2.03762	1.38448	1	0	0	-0.204081	0.468567	A0A1S3Y9J1	AT4G01900	69.643	1.01e-78	168
GO:2000013	involved in	regulation of arginine biosynthetic process via ornithine	P	LOC107773744	1.03838	0.759143	0.750764	0.557791	0.725677	0.613386	1	0	0	-0.212547	0.281233	A0A1S3Y918	AT4G01900	64.211	6.45e-79	190
GO:2000013	involved in	regulation of arginine biosynthetic process via ornithine	P		3.82938	4.03559	3.73246	2.81564	3.25441	2.38147	3	0	0
GO:2000012	involved in	regulation of auxin polar transport	P	LOC107772313	2.9108	3.00241	2.2499	2.05544	1.86043	1.8778	1	0	0	-0.352098	0.0723058	A0A1S3Y4X7	AT1G08410	67.616	8.95e-134	281
GO:2000012	involved in	regulation of auxin polar transport	P	LOC107795579	0.600126	0.545403	0.504997	0.733398	0.706912	0.532573	1	0	0	0.416079	0.00575506	A0A1S4AAV4	AT1G08410	63.531	0	606
GO:2000012	involved in	regulation of auxin polar transport	P	LOC107812349	0.0843536	0.0694669	0.0514364	0.0528647	0.0380079	0.0429295	1	0	0	-0.486523	0.3018	A0A1S4BVK0	AT3G03773	66.667	3.7e-71	150
GO:2000012	involved in	regulation of auxin polar transport	P	LOC107779405	0.217965	0.211552	0.225945	0.193516	0.245525	0.263452	1	0	0	0.290933	0.261417	A0A1S3YTI5	AT3G59280	69.091	4.35e-52	110
GO:2000012	involved in	regulation of auxin polar transport	P	LOC107799719	1.56245	1.53682	1.61654	2.1537	2.01145	1.95534	1	0	0	0.519009	3.29932e-09	A0A1S4AP89	AT3G59280	69.298	1.12e-53	114
GO:2000012	involved in	regulation of auxin polar transport	P	LOC107793788	0.658061	0.421558	0.552429	0.748551	0.913894	0.791379	1	0	0	0.750203	7.64583e-06	A0A1S4A545	AT3G59280	71.053	8.5e-55	114
GO:2000012	involved in	regulation of auxin polar transport	P	LOC107774764	0.153822	0.128938	0.0844167	0.204852	0.230204	0.176138	1	0	0	0.892125	0.00190093	A0A1S3YCN3	AT3G59280	70	2.51e-53	110
GO:2000012	involved in	regulation of auxin polar transport	P	LOC107799187	3.53805	3.64668	4.26707	5.15083	4.29276	3.25661	1	0	0	0.284522	0.0864538	A0A1S4AM89	AT3G59280	72.5	6.69e-37	80
GO:2000012	involved in	regulation of auxin polar transport	P	LOC107785174	3.02866	3.6878	3.2799	4.04289	4.26939	4.50846	1	0	0	0.533932	6.90398e-09	A0A1S3ZBX2	AT4G02450	69.355	1.5e-56	124
GO:2000012	involved in	regulation of auxin polar transport	P	LOC107767457	0.492957	0.685058	0.631242	7.12489	7.69869	7.10297	1	0	0	3.73749	4.32605549420716e-313	A0A1S3XPT6	AT4G02450	49.6	3.02e-36	125
GO:2000012	involved in	regulation of auxin polar transport	P	LOC107794812	1.25501	0.979335	0.849318	1.07976	1.07866	1.17681	1	0	0	0.32254	0.0209072	A0A1S4A8C3	AT4G02450	66.4	9.41e-56	125
GO:2000012	involved in	regulation of auxin polar transport	P	LOC107793601	0.684723	0.706562	0.700593	6.60043	7.05938	6.32343	1	1	0	3.40762	7.17159e-277	A0A1S4A477	AT4G02450	49.6	7.5e-36	125
GO:2000012	involved in	regulation of auxin polar transport	P	LOC107790763	0.0715314	0.0742533	0.0692753	0.0593325	0.0650026	0.0521969	1	0	0	-0.132172	0.750219	A0A1S3ZUY7	AT4G07410	62.127	0	837
GO:2000012	involved in	regulation of auxin polar transport	P	LOC107768711	0.0781108	0.0689206	0.0884553	0.0641043	0.0323219	0.0674371	1	0	0	-0.363486	0.314821	A0A1S3XUG8	AT4G07410	62.185	0	833
GO:2000012	involved in	regulation of auxin polar transport	P	LOC107803959	0.38659	0.487293	0.373803	0.380721	0.202628	0.168638	1	0	0	-0.814378	0.00413501	A0A1S4B2S6	AT4G24500	45.57	7.82e-11	79
GO:2000012	involved in	regulation of auxin polar transport	P	LOC107824050	2.3517	2.84353	2.31034	1.28277	1.69876	1.74539	1	0	0	-0.46014	0.00183928	A0A1S4CZ24	AT4G24500	44.304	2.44e-11	79
GO:2000012	involved in	regulation of auxin polar transport	P	LOC107796534	0.0873021	0.068922	0.0798515	0.0431941	0.0532372	0.0394609	1	0	0	-0.620274	0.111038	A0A1S4ADP8	AT4G24500	50.685	3.59e-12	73
GO:2000012	involved in	regulation of auxin polar transport	P	LOC107806438	0.0586717	0.0724761	0.101963	0.0551547	0.130293	0.0951768	1	0	0	0.491641	0.212133	A0A1S4BAX4	AT4G24500	34.659	9.89e-28	352
GO:2000012	involved in	regulation of auxin polar transport	P	LOC107827060	5.00252	4.67359	4.67653	7.04245	7.12433	6.87253	1	0	0	0.707429	1.79336e-40	A0A1S4D8C2	AT5G11790	74.64	0	347
GO:2000012	involved in	regulation of auxin polar transport	P	LOC107808147	0.711909	0.545961	0.499014	1.10497	1.10492	1.02216	1	1	0	1.07255	3.3196e-18	A0A1S4BGX1	AT5G11790	75.291	0	344
GO:2000012	involved in	regulation of auxin polar transport	P	LOC107790235	38.1416	38.9921	40.0631	47.6044	45.624	44.4851	1	0	0	0.38462	7.4152e-19	A0A1S3ZTD4	AT5G56750	75.434	0	346
GO:2000012	involved in	regulation of auxin polar transport	P	LOC107795065	4.94115	4.99103	4.87717	3.82596	3.83137	3.5317	1	0	0	-0.254647	0.000230395	A0A1S4A8Z5	AT5G56750	83.162	0	291
GO:2000012	involved in	regulation of auxin polar transport	P	LOC107764796	6.28053	6.03772	6.19782	6.62974	6.63452	6.25681	1	0	0	0.228599	0.000128847	A0A1S3XG60	AT5G56750	81.105	0	344
GO:2000012	involved in	regulation of auxin polar transport	P	LOC107830926	21.3247	21.5521	23.7181	26.6685	26.7537	26.6433	1	0	0	0.43435	1.48434e-18	A0A1S4DL37	AT5G56750	81.164	0	292
GO:2000012	involved in	regulation of auxin polar transport	P		94.6233	96.0295	98.0692	124.902	123.66	118.988	24	2	0
GO:2000011	involved in	regulation of adaxial/abaxial pattern formation	P	LOC107774571	0.259815	0.209093	0.219362	0.0894655	0.137834	0.128049	1	0	0	-0.735258	2.52306e-05	A0A1S3YC03	AT2G27100	68.129	0	684
GO:2000011	involved in	regulation of adaxial/abaxial pattern formation	P	LOC107790573	0.473784	0.444583	0.4494	0.373117	0.387259	0.401866	1	0	0	-0.0700298	0.564918	A0A1S3ZUE2	AT2G27100	68.275	0	684
GO:2000011	involved in	regulation of adaxial/abaxial pattern formation	P	LOC107788137	0.0492768	0.0670302	0.0544613	0.0193012	0.0535252	0.043103	1	0	0	-0.253537	0.452908	A0A1S3ZLZ6	AT4G32700	60.034	0	1181
GO:2000011	involved in	regulation of adaxial/abaxial pattern formation	P	LOC107771155	0.0593869	0.0910757	0.0750115	0.0465225	0.0409568	0.0499226	1	0	0	-0.572034	0.0165511	A0A1S3Y1G3	AT4G32700	61.144	0	2203
GO:2000011	involved in	regulation of adaxial/abaxial pattern formation	P	LOC107812731	0.237658	0.296237	0.244979	0.177311	0.233106	0.223181	1	0	0	-0.117193	0.58012	A0A1S4BX02	AT4G32700	62.049	0	1025
GO:2000011	involved in	regulation of adaxial/abaxial pattern formation	P		1.07992	1.10802	1.04321	0.705717	0.852682	0.846121	5	0	0
GO:2000009	involved in	negative regulation of protein localization to cell surface	P	LOC107806774	0.468373	0.328182	0.365401	0.366914	0.292616	0.276049	1	0	0	-0.183833	0.559066	A0A1S4BC97	AT1G32410	66.176	6.58e-63	136
GO:2000009	involved in	negative regulation of protein localization to cell surface	P	LOC107818791	2.14714	1.70218	2.01374	1.50272	1.50485	1.56005	1	0	0	-0.201181	0.102011	A0A1S4CGL7	AT1G32410	67.647	4.16e-64	136
GO:2000009	involved in	negative regulation of protein localization to cell surface	P	LOC107815588	0.10583	0.199207	0.193596	0.149229	0.132835	0.131282	1	0	0	-0.24283	0.363264	A0A1S4C6X3	AT3G11530	87.611	6.94e-72	113
GO:2000009	involved in	negative regulation of protein localization to cell surface	P		2.72134	2.22956	2.57273	2.01886	1.9303	1.96738	3	0	0
GO:2000001	involved in	regulation of DNA damage checkpoint	P	LOC107795942	0.0799459	0.0705397	0.0548423	0.203541	0.154379	0.200253	1	1	0	1.56622	2.93944e-05	A0A1S4AC03	AT1G80710	46.257	2.02e-154	521
GO:2000001	involved in	regulation of DNA damage checkpoint	P	LOC107772335	21.5796	20.7393	20.9255	18.3781	17.5071	16.3197	1	0	0	-0.131446	0.0816981	A0A1S3Y569	AT1G80710	44.086	1.23e-52	186
GO:2000001	involved in	regulation of DNA damage checkpoint	P	LOC107788010	0.255036	0.291214	0.288158	0.35257	0.420062	0.458095	1	0	0	0.737102	0.00771045	A0A1S3ZLA0	AT1G80710	42.759	1.78e-36	145
GO:2000001	involved in	regulation of DNA damage checkpoint	P	LOC107805235	1.83411	1.83056	1.73259	1.58598	1.50477	1.42978	1	0	0	-0.110704	0.201494	A0A1S4B6Z3	AT1G80710	40.805	9.04e-94	348
GO:2000001	involved in	regulation of DNA damage checkpoint	P	LOC107805912	0.0646401	0.0733305	0.168925	0.231487	0.178319	0.202668	1	1	0	1.32759	0.000215799	A0A1S4B9I4	AT1G80710	47.318	3.45e-159	522
GO:2000001	involved in	regulation of DNA damage checkpoint	P		23.8133	23.0049	23.17	20.7516	19.7646	18.6105	5	2	0
GO:1990966	involved in	ATP generation from poly-ADP-D-ribose	P	LOC107794967	0.641237	0.769037	0.552346	0.468193	0.655195	0.374262	1	0	0	-0.31759	0.153539	A0A1S4A8V7	AT2G31870	57.885	0	558
GO:1990966	involved in	ATP generation from poly-ADP-D-ribose	P	LOC107797164	0.301647	0.217765	0.185608	0.232008	0.227703	0.251207	1	0	0	0.220146	0.373338	A0A1S4AFQ0	AT2G31870	58.065	0	558
GO:1990966	involved in	ATP generation from poly-ADP-D-ribose	P		0.942884	0.986801	0.737955	0.700201	0.882898	0.625469	2	0	0
GO:1990937	involved in	xylan acetylation	P	LOC107810649	8.41515	7.87987	8.78794	5.85979	5.78127	5.86236	1	0	0	-0.363645	1.49361e-11	A0A1S4BPW1	AT2G34410	77.922	0	539
GO:1990937	involved in	xylan acetylation	P	LOC107783485	10.512	9.78668	10.2052	8.27703	8.47627	8.28018	1	0	0	-0.128135	0.00905857	A0A1S3Z6D4	AT2G34410	77.593	0	540
GO:1990937	involved in	xylan acetylation	P	LOC107773919	2.36183	2.34535	2.49899	1.98559	2.2963	2.41079	1	0	0	0.0751532	0.473144	A0A1S3Y912	AT2G34410	79.116	0	498
GO:1990937	involved in	xylan acetylation	P	LOC107763838	10.3068	9.67649	11.2383	6.20474	5.76006	5.66847	1	0	0	-0.675111	9.58811e-16	A0A1S3XDB2	AT2G40320	73.78	9.42e-89	164
GO:1990937	involved in	xylan acetylation	P	LOC107759798	10.3904	8.93197	9.52586	5.1408	5.25661	4.78926	1	0	0	-0.770365	5.27703e-31	A0A1S3X080	AT2G40320	72.506	0	411
GO:1990937	involved in	xylan acetylation	P	LOC107773094	1.04669	0.648972	1.06086	0.443218	0.792093	0.539882	1	0	0	-0.433953	0.173259	A0A1S3Y796	AT2G40320	61.983	3.89e-43	121
GO:1990937	involved in	xylan acetylation	P	LOC107762276	28.1592	28.1604	27.322	14.5728	13.6929	14.1667	1	0	0	-0.82876	4.00966e-51	A0A1S3X8H8	AT2G40320	75.301	1.82e-90	166
GO:1990937	involved in	xylan acetylation	P	LOC107812894	0.215949	0.101622	0.263359	0.135336	0.264104	0.137377	1	0	0	0.0593656	0.915902	A0A1S4BXQ1	AT2G40320	78.484	0	409
GO:1990937	involved in	xylan acetylation	P	LOC107800019	0.436821	0.401898	0.413201	0.274927	0.201869	0.245822	1	0	0	-0.664369	1.9017e-06	A0A1S4AQ73	AT3G06550	73.297	0	543
GO:1990937	involved in	xylan acetylation	P		71.8448	67.9333	71.3157	42.8942	42.5215	42.1009	9	0	0
GO:1990931	has	RNA N6-methyladenosine dioxygenase activity	F	LOC107822858	0.124189	0.0547889	0.129818	0.0694911	0.0342594	0.0677174	1	0	0	-0.707915	0.214065	A0A1S4CUY6	AT4G02940	51.083	2.5e-171	554
GO:1990931	has	RNA N6-methyladenosine dioxygenase activity	F		0.124189	0.0547889	0.129818	0.0694911	0.0342594	0.0677174	1	0	0
GO:1990918	involved in	double-strand break repair involved in meiotic recombination	P	LOC107795308	0.210718	0.282607	0.12335	0.224498	0.187177	0.225202	1	0	0	0.180504	0.633339	A0A1S4A9Y5	AT2G33640	53.404	0	661
GO:1990918	involved in	double-strand break repair involved in meiotic recombination	P	LOC107820806	0.114946	0.202844	0.172724	0.154365	0.118911	0.211536	1	0	0	0.132935	0.744759	A0A1S4CMY5	AT2G33640	53.681	0	652
GO:1990918	involved in	double-strand break repair involved in meiotic recombination	P	LOC107797635	0.163051	0.115094	0.149136	0.255462	0.149559	0.124471	1	0	0	0.293867	0.421814	A0A1S4AH60	AT4G14970	42.512	1.61e-87	414
GO:1990918	involved in	double-strand break repair involved in meiotic recombination	P	LOC107797636	0.0780607	0.071871	0.102442	0.0584924	0.0819233	0.0971582	1	0	0	0.119947	0.721079	A0A1S4AHX3	AT4G14970	55.206	0	1018
GO:1990918	involved in	double-strand break repair involved in meiotic recombination	P	LOC107809288	0.0526486	0.0828096	0.07328	0.0753148	0.101667	0.117952	1	0	0	0.680467	0.00495738	A0A1S4BKF6	AT4G14970	50.766	0	1501
GO:1990918	involved in	double-strand break repair involved in meiotic recombination	P		0.619425	0.755225	0.620932	0.768133	0.639236	0.77632	5	0	0
GO:1990904	located in	ribonucleoprotein complex	C	LOC107800224	0.109658	0.0846618	0.0877623	0.0429521	0.0330868	0.0588597	1	0	0	-0.877587	0.048404	A0A1S4AQA0	AT1G06220	84.109	0	988
GO:1990904	located in	ribonucleoprotein complex	C	LOC107773820	0.0971345	0.10908	0.0969216	0.166022	0.0937857	0.0589838	1	0	0	0.00720002	0.989661	A0A1S3Y9H8	AT1G06220	84.312	0	988
GO:1990904	located in	ribonucleoprotein complex	C	LOC107779600	5.12256	4.56417	5.62706	25.5725	24.4388	24.6203	1	1	0	2.46024	0	A0A1S3YTL1	AT1G07350	52.926	2.01e-54	376
GO:1990904	located in	ribonucleoprotein complex	C	LOC107801083	1.41186	1.11107	1.48915	22.4592	22.4619	21.8836	1	1	0	4.19726	0	A0A1S4AT38	AT1G07350	50.67	8.64e-50	373
GO:1990904	located in	ribonucleoprotein complex	C	LOC107829667	0.985367	0.893923	0.799721	1.08721	0.736996	0.993241	1	0	0	0.222676	0.264987	A0A1S4DGW6	AT1G17640	61.151	5.9e-56	139
GO:1990904	located in	ribonucleoprotein complex	C	LOC107830216	6.48809	6.99689	6.83884	6.8968	6.1289	6.70859	1	0	0	0.10893	0.116028	A0A1S4DIS8	AT1G49760	71.767	0	634
GO:1990904	located in	ribonucleoprotein complex	C	LOC107784553	26.0162	26.0116	26.0538	23.9986	24.9765	26.1226	1	0	0	0.0986065	0.0454769	Q9M6E6	AT1G49760	71.609	0	634
GO:1990904	located in	ribonucleoprotein complex	C	LOC107770906	0.050804	0.0707788	0.080708	0.0586509	0.0722878	0.0586848	1	0	0	0.0645892	0.852355	A0A1S3Y0H6	AT1G55150	45.22	1.85e-111	387
GO:1990904	located in	ribonucleoprotein complex	C	LOC107790616	0.223274	0.197005	0.20422	0.434621	0.457284	0.542323	1	1	0	1.37412	1.66127e-14	A0A1S3ZUH8	AT1G55150	84.158	0	505
GO:1990904	located in	ribonucleoprotein complex	C	LOC107812893	0.181903	0.17239	0.135568	0.295553	0.390292	0.437157	1	1	0	1.39277	4.30498e-11	A0A1S4BXI4	AT1G55150	84.554	0	505
GO:1990904	located in	ribonucleoprotein complex	C	LOC107779220	3.84583	3.90806	3.43857	2.57268	2.56589	2.9276	1	0	0	-0.308171	0.00885931	A0A1S3YSZ3	AT1G56070	90.728	0	453
GO:1990904	located in	ribonucleoprotein complex	C	LOC107770162	0.307675	0.211147	0.203246	0.0803421	0.148534	0.0978644	1	0	0	-0.909752	0.0386302	A0A1S3XYY6	AT1G56070	81.461	9.84e-91	178
GO:1990904	located in	ribonucleoprotein complex	C	LOC107805110	1.11931	0.819275	0.709671	0.398567	0.638609	0.546179	1	0	0	-0.498814	0.0278109	A0A1S4B6T0	AT1G56070	91.216	0	444
GO:1990904	located in	ribonucleoprotein complex	C	LOC107770769	5.54933	5.48232	4.97162	4.63705	4.80847	5.12336	1	0	0	0.0270335	0.766658	A0A1S3Y0T4	AT1G56070	93.238	0	843
GO:1990904	located in	ribonucleoprotein complex	C	LOC107819783	0.606671	0.565365	0.75441	1.04663	0.77662	0.754528	1	0	0	0.518791	0.00101506	A0A1S4CJL6	AT1G60650	49.231	1.34e-55	260
GO:1990904	located in	ribonucleoprotein complex	C	LOC107777473	0.195578	0.145603	0.156526	0.20109	0.236044	0.204123	1	0	0	0.539976	0.0262421	A0A1S3YL87	AT1G60650	52.234	8.93e-77	291
GO:1990904	located in	ribonucleoprotein complex	C	LOC107780004	0.977415	1.11252	1.23372	0.842256	0.603979	0.746144	1	0	0	-0.475663	0.00297763	A0A1S3YV27	AT1G71770	58.386	0	632
GO:1990904	located in	ribonucleoprotein complex	C	LOC107809091	1.75224	1.53039	1.39931	0.794338	0.858799	0.93363	1	0	0	-0.680688	2.74789e-08	A0A1S4BJZ8	AT1G71770	58.861	0	632
GO:1990904	located in	ribonucleoprotein complex	C	LOC107765381	0.312416	0.332871	0.296537	0.2863	0.221965	0.314992	1	0	0	-0.0482608	0.844889	A0A1S3XHX0	AT2G03870	88.298	3.65e-56	94
GO:1990904	located in	ribonucleoprotein complex	C	LOC107763648	0.765013	0.841564	0.99052	0.793873	0.81538	0.824805	1	0	0	0.061457	0.743794	A0A1S3XCH4	AT2G18510	85.433	9.86e-159	254
GO:1990904	located in	ribonucleoprotein complex	C	LOC107805053	0.369173	0.508965	0.422084	0.433804	0.378723	0.24219	1	0	0	-0.207035	0.591514	A0A1S4B6E2	AT2G18510	85.098	1.94e-158	255
GO:1990904	located in	ribonucleoprotein complex	C	LOC107813138	5.71249	4.64542	5.10799	5.37673	5.47438	6.04088	1	0	0	0.294537	0.00267964	A0A1S4BYH5	AT2G23350	66.978	1.7e-128	321
GO:1990904	located in	ribonucleoprotein complex	C	LOC107771383	0.653067	1.41841	1.19467	0.787076	0.72756	1.15048	1	0	0	-0.18702	0.652645	A0A1S3Y263	AT2G23350	71.569	2.25e-46	102
GO:1990904	located in	ribonucleoprotein complex	C	LOC107817742	0.138754	0.097943	0.118452	0.115944	0.0535882	0.0617883	1	0	0	-0.563018	0.219686	A0A1S4CD73	AT2G23930	73.626	9.08e-45	91
GO:1990904	located in	ribonucleoprotein complex	C	LOC107769056	0.71335	0.782937	0.700213	0.89957	0.873545	0.664099	1	0	0	0.277742	0.199811	A0A1S4A9J6	AT2G23930	85	2.9e-48	80
GO:1990904	located in	ribonucleoprotein complex	C	LOC107791889	0.127489	0.131238	0.110131	0.188648	0.150448	0.114896	1	0	0	0.397572	0.229967	A0A1S4A9J6	AT2G23930	85	2.9e-48	80
GO:1990904	located in	ribonucleoprotein complex	C	LOC107760899	1.42456	1.63064	1.23255	1.0456	1.21436	1.28588	1	0	0	-0.0889598	0.626431	A0A1S3X3V9	AT2G33410	54.217	1.73e-118	415
GO:1990904	located in	ribonucleoprotein complex	C	LOC107814059	1.77108	1.95858	1.59833	1.75741	1.74422	1.84775	1	0	0	0.164304	0.202596	A0A1S4C146	AT2G33410	53.922	1.08e-117	408
GO:1990904	located in	ribonucleoprotein complex	C	LOC107779957	1.10839	0.943262	1.0078	0.565161	0.664905	0.638353	1	0	0	-0.532105	6.20627e-06	A0A1S3YUK1	AT2G36660	50.967	0	569
GO:1990904	located in	ribonucleoprotein complex	C	LOC107771374	0.101219	0.178619	0.185161	0.0679651	0.0837677	0.124182	1	0	0	-0.552083	0.289103	A0A1S3Y270	AT2G36660	64.984	6.44e-148	317
GO:1990904	located in	ribonucleoprotein complex	C	LOC107760745	255.533	249.589	264.151	332.537	349.125	347.537	1	0	0	0.574967	9.59913e-49	A0A1S3X3C9	AT2G43970	56.618	1.97e-96	272
GO:1990904	located in	ribonucleoprotein complex	C	LOC107780684	0.153993	0.183831	0.223704	0.29804	0.27113	0.146945	1	0	0	0.499944	0.127892	A0A1S3YWP1	AT2G43970	56.757	2.69e-90	259
GO:1990904	located in	ribonucleoprotein complex	C	LOC107817540	207.381	201.175	215.758	278.889	281.638	280.766	1	0	0	0.585115	2.30283e-56	A0A1S4CCD1	AT2G43970	58.527	9.63e-96	258
GO:1990904	located in	ribonucleoprotein complex	C	LOC107806201	0.161227	0.242675	0.28626	0.326899	0.293023	0.343895	1	0	0	0.591726	0.0235025	A0A1S4BAC0	AT2G43970	58.077	3.04e-94	260
GO:1990904	located in	ribonucleoprotein complex	C	LOC107797420	0.10685	0.0673417	0.108202	0.0597886	0.0552676	0.0764696	1	0	0	-0.379016	0.259625	A0A1S4AGH4	AT2G47310	37.24	7.32e-67	384
GO:1990904	located in	ribonucleoprotein complex	C	LOC107815931	0.164005	0.22468	0.21317	0.182574	0.170852	0.201801	1	0	0	0.0318355	0.906242	A0A1S4C7Z6	AT2G47310	38.381	1.53e-73	383
GO:1990904	located in	ribonucleoprotein complex	C	LOC107776852	0.749411	0.426605	0.740732	0.397695	0.21007	0.253749	1	0	1	-1.14047	4.13483e-05	A0A1S3YJ51	AT3G07250	68.182	9.46e-24	66
GO:1990904	located in	ribonucleoprotein complex	C	LOC107792595	1.05437	0.872176	1.16028	0.567858	0.636265	0.455897	1	0	0	-0.74102	0.000287724	A0A1S4A0V4	AT3G07250	69.697	5.13e-27	66
GO:1990904	located in	ribonucleoprotein complex	C	LOC107778994	0.664412	0.907727	1.1174	1.24245	1.15885	0.940779	1	0	0	0.406589	0.0818444	A0A1S3YRH3	AT3G08000	75.556	8.69e-45	90
GO:1990904	located in	ribonucleoprotein complex	C	LOC107794577	0.802519	0.767106	0.807433	0.81728	0.80068	0.778552	1	0	0	0.162268	0.406413	E2F3S8	AT3G13224	57.735	2.77e-102	362
GO:1990904	located in	ribonucleoprotein complex	C	LOC107830030	0.47413	0.513424	0.295682	0.168829	0.353742	0.267345	1	0	0	-0.471992	0.219247	E2F3S9	AT3G13224	57.423	3.37e-100	357
GO:1990904	located in	ribonucleoprotein complex	C	LOC107808160	0.329036	0.47613	0.409299	0.350554	0.368523	0.414449	1	0	0	0.0598385	0.846628	A0A1S4BH10	AT3G13224	57.542	1.14e-102	358
GO:1990904	located in	ribonucleoprotein complex	C	LOC107765935	0.477277	0.50263	0.46471	0.12061	0.237844	0.323211	1	0	0	-0.792479	0.00536403	A0A1S3XJM8	AT3G13224	57.423	6.22e-101	357
GO:1990904	located in	ribonucleoprotein complex	C	LOC107759935	1.21488	1.03071	0.98298	1.757	1.30834	0.802573	1	0	0	0.358154	0.268837	A0A1S3X0E5	AT3G15010	64.202	8.24e-114	257
GO:1990904	located in	ribonucleoprotein complex	C	LOC107811627	1.26796	1.11877	1.42457	0.610053	0.732617	0.819318	1	0	0	-0.631882	1.83663e-05	A0A1S4BT67	AT3G15010	54.545	1.34e-103	308
GO:1990904	located in	ribonucleoprotein complex	C	LOC107825363	0.376513	0.267914	0.211072	0.171263	0.234537	0.35928	1	0	0	0.0262014	0.95244	A0A1S4D350	AT3G15010	36.873	2.08e-57	339
GO:1990904	located in	ribonucleoprotein complex	C	LOC107795041	0.44134	0.460939	0.436628	0.381016	0.36525	0.498493	1	0	0	0.0663815	0.785	A0A1S4A8X0	AT3G15010	57.862	4.18e-114	318
GO:1990904	located in	ribonucleoprotein complex	C	LOC107786633	1.33181	1.33658	1.28324	0.812352	0.795097	0.97012	1	0	0	-0.448711	0.000448199	A0A1S3ZH40	AT3G15010	60.079	3.82e-103	253
GO:1990904	located in	ribonucleoprotein complex	C	LOC107776783	0.136201	0.120176	0.0778605	0.0800225	0.0821905	0.0649834	1	0	0	-0.402446	0.376172	A0A1S3YIW3	AT3G18610	47.078	1.98e-74	308
GO:1990904	located in	ribonucleoprotein complex	C	LOC107769243	6.05918	6.08566	5.84866	5.63537	6.18636	5.68344	1	0	0	0.120841	0.109814	A0A1S3XW46	AT3G19090	47.046	6.47e-120	457
GO:1990904	located in	ribonucleoprotein complex	C	LOC107831664	292.221	287.648	300.233	277.379	264.256	263.753	1	0	0	0.0261126	0.586655	A0A1S4DND6	AT3G19090	45.57	1.11e-108	474
GO:1990904	located in	ribonucleoprotein complex	C	LOC107827035	261.017	255.093	267.411	252.727	240.979	237.082	1	0	0	0.0535077	0.232621	A0A1S4D811	AT3G19090	44.421	6e-112	475
GO:1990904	located in	ribonucleoprotein complex	C	LOC107826272	10.4399	10.8792	10.7014	14	14.6482	14.2438	1	0	0	0.578045	3.34991e-28	A0A1S4D5N7	AT3G19090	46.421	4.78e-120	461
GO:1990904	located in	ribonucleoprotein complex	C	LOC107823909	0.431663	0.429705	0.404947	0.901749	0.641201	0.823812	1	1	0	1.03241	2.00751e-08	A0A1S4CYA7	AT3G22980	71.152	0	1033
GO:1990904	located in	ribonucleoprotein complex	C	LOC107797048	1.28186	1.36108	1.20227	1.56584	1.74112	1.5549	1	0	0	0.498256	1.01412e-05	A0A1S4AG17	AT3G22980	71.636	0	1033
GO:1990904	located in	ribonucleoprotein complex	C	LOC107793299	1.07086	0.935026	0.877443	0.768984	0.872389	0.979273	1	0	0	0.0466332	0.806684	A0A1S4A359	AT3G26420	53.571	3.18e-62	252
GO:1990904	located in	ribonucleoprotein complex	C	LOC107822586	0.359581	0.384574	0.368759	0.273152	0.273539	0.322328	1	0	0	-0.190567	0.497302	A0A1S4CU33	AT3G26420	53.968	8.84e-68	252
GO:1990904	located in	ribonucleoprotein complex	C	LOC107775149	0.314512	0.193049	0.337701	0.299944	0.211248	0.27402	1	0	0	0.025326	0.951332	A0A1S3YE92	AT3G26420	53.876	7.19e-64	258
GO:1990904	located in	ribonucleoprotein complex	C	LOC107776408	0.456917	0.485435	0.452039	0.306805	0.513191	0.498291	1	0	0	0.174964	0.423881	A0A1S3YHS8	AT3G26420	53.175	9.38e-68	252
GO:1990904	located in	ribonucleoprotein complex	C	LOC107772317	5.95216	4.49013	5.15327	4.76958	3.72894	3.46854	1	0	0	-0.268174	0.0994872	A0A1S3Y5D9	AT3G52660	54.054	2.48e-20	74
GO:1990904	located in	ribonucleoprotein complex	C	LOC107773309	3.75077	3.52437	3.90592	2.72204	2.82192	2.43255	1	0	0	-0.336292	0.000748877	A0A1S3Y7S4	AT3G52660	61.519	2.51e-174	395
GO:1990904	located in	ribonucleoprotein complex	C	LOC107817979	0.199339	0.24289	0.247444	0.156158	0.137476	0.113224	1	0	0	-0.644268	0.00316421	A0A1S4CDY2	AT4G00830	63.327	0	499
GO:1990904	located in	ribonucleoprotein complex	C	LOC107764196	0.397255	0.237446	0.504005	0.261008	0.358813	0.281248	1	0	0	-0.190673	0.605277	A0A1S3XEH1	AT4G00830	34.717	1e-36	265
GO:1990904	located in	ribonucleoprotein complex	C	LOC107761631	0.573868	0.578685	0.656116	0.438853	0.441948	0.508489	1	0	0	-0.215193	0.190476	A0A1S3X5U9	AT4G03110	69.536	3.76e-152	302
GO:1990904	located in	ribonucleoprotein complex	C	LOC107812555	0.434918	0.47404	0.491401	0.420872	0.271715	0.305156	1	0	0	-0.424783	0.0201497	A0A1S4BWG7	AT4G03110	69.048	0	420
GO:1990904	located in	ribonucleoprotein complex	C	LOC107813566	0.378424	0.598717	0.52516	0.388451	0.415774	0.560333	1	0	0	0.0188776	0.954437	D6PZY8	AT4G13850	68.293	3.74e-52	123
GO:1990904	located in	ribonucleoprotein complex	C	LOC107800467	0.56719	0.46196	0.518784	0.250645	0.393174	0.444086	1	0	0	-0.275905	0.303804	A0A1S4AQU2	AT4G13850	68.293	2.76e-52	123
GO:1990904	located in	ribonucleoprotein complex	C	LOC107799375	1.7644	1.60703	1.79603	1.11468	1.22273	1.77869	1	0	0	-0.254942	0.135851	A0A1S4AMX3	AT4G14300	59.296	7.66e-80	199
GO:1990904	located in	ribonucleoprotein complex	C	LOC107794627	0.228341	0.286187	0.237334	0.215467	0.217964	0.19313	1	0	0	-0.109946	0.546262	A0A1S4A7K9	AT4G16280	51.178	1.02e-161	594
GO:1990904	located in	ribonucleoprotein complex	C	LOC107792724	0.254547	0.315841	0.271627	0.174481	0.192009	0.242897	1	0	0	-0.301543	0.0841772	A0A1S4A1C7	AT4G16280	49.522	1.66e-163	628
GO:1990904	located in	ribonucleoprotein complex	C	LOC107772527	0.543505	0.62942	0.403911	0.372549	0.295181	0.2269	1	0	0	-0.711923	0.0849036	A0A1S3Y6H3	AT4G24770	70.068	1.79e-68	147
GO:1990904	located in	ribonucleoprotein complex	C	LOC107769683	0.251945	0.274608	0.365998	0.441177	0.472209	0.395976	1	0	0	0.69613	0.00956127	A0A1S3XX03	AT4G24770	51.603	4.41e-103	343
GO:1990904	located in	ribonucleoprotein complex	C	LOC107787074	2.8973	4.35752	3.73414	2.68236	3.87823	3.39303	1	0	0	0.0206242	0.941402	A0A1S3ZIC0	AT4G24770	51.873	8.05e-103	347
GO:1990904	located in	ribonucleoprotein complex	C	LOC107774439	0.370295	0.360527	0.467163	0.540152	0.530129	0.609219	1	0	0	0.646657	0.00261847	A0A1S3YB66	AT4G24770	68.9	4.97e-104	209
GO:1990904	located in	ribonucleoprotein complex	C	LOC107783974	0.370123	0.483332	0.561969	0.371132	0.293037	0.296674	1	0	0	-0.466503	0.0315716	A0A1S3Z7W3	AT4G32720	55.556	1.18e-150	441
GO:1990904	located in	ribonucleoprotein complex	C	LOC107773773	0.104139	0.0984494	0.0612329	0.0699258	0.114912	0.113568	1	0	0	0.395875	0.335839	A0A1S3Y9C0	AT4G32720	55.251	3.49e-146	438
GO:1990904	located in	ribonucleoprotein complex	C	LOC107807539	6.93054	6.13092	6.05242	4.0544	5.80112	5.16934	1	0	0	-0.120516	0.221201	A0A1S4BES8	AT4G34110	68.598	0	656
GO:1990904	located in	ribonucleoprotein complex	C	LOC107761991	4.02683	3.80683	3.73432	4.83195	4.55914	4.68117	1	0	0	0.43407	2.61952e-12	A0A1S3X7C1	AT4G34110	69.242	0	660
GO:1990904	located in	ribonucleoprotein complex	C	LOC107814429	32.5864	32.7679	33.0837	24.8488	26.7607	26.0039	1	0	0	-0.185354	3.05263e-05	A0A1S4C2F8	AT4G34110	68.598	0	656
GO:1990904	located in	ribonucleoprotein complex	C	LOC107765388	0.19903	0.234151	0.242726	0.163341	0.173867	0.135658	1	0	0	-0.372385	0.254531	A0A1S3XIL2	AT4G35785	75.652	6.11e-56	115
GO:1990904	located in	ribonucleoprotein complex	C	LOC107816343	1.42506	1.22488	1.30344	1.03937	0.972641	1.04332	1	0	0	-0.2162	0.141203	A0A1S4C8G1	AT4G35785	63.522	5.86e-46	159
GO:1990904	located in	ribonucleoprotein complex	C	LOC107780634	1.26331	1.41564	1.23638	1.90013	1.41492	1.54303	1	0	0	0.415679	0.00269442	A0A1S3YX62	AT4G35785	65.986	1.88e-42	147
GO:1990904	located in	ribonucleoprotein complex	C	LOC107788630	1.74853	1.80553	1.93539	1.31021	1.30289	1.16674	1	0	0	-0.392567	1.94906e-05	A0A1S3ZN52	AT4G36960	71.466	0	382
GO:1990904	located in	ribonucleoprotein complex	C	LOC107778564	0.783672	0.840825	0.779869	0.687582	0.653749	0.634138	1	0	0	-0.139892	0.30978	A0A1S3YQ56	AT4G36960	71.579	0	380
GO:1990904	located in	ribonucleoprotein complex	C	LOC107795042	2.65343	2.06979	1.89938	1.20501	1.07676	0.990778	1	0	0	-0.872443	4.51033e-05	A0A1S4A939	AT4G39260	79.121	1.53e-49	91
GO:1990904	located in	ribonucleoprotein complex	C	LOC107818946	36.1134	38.5106	40.3716	115.864	106.134	113.726	1	1	0	1.68886	1.3323e-204	A0A1S4CH81	AT4G39260	79.121	6.89e-48	91
GO:1990904	located in	ribonucleoprotein complex	C	LOC107800679	2.35294	2.57041	3.00615	0.702187	1.15394	1.71066	1	0	0	-0.975881	2.23879e-05	D6PZY5	AT4G39260	83.516	1.15e-51	91
GO:1990904	located in	ribonucleoprotein complex	C	LOC107760024	8.77003	9.16287	9.8358	29.3559	28.0937	30.4556	1	1	0	1.81142	2.25348e-238	A0A1S3X0T3	AT4G39260	79.121	8.66e-49	91
GO:1990904	located in	ribonucleoprotein complex	C	LOC107784861	23.7482	23.0768	26.2645	19.6982	18.6583	19.1065	1	0	0	-0.186649	0.0117382	A0A1S3ZAU1	AT4G39260	80.22	1.57e-48	91
GO:1990904	located in	ribonucleoprotein complex	C	LOC107769283	1.5981	1.508	1.42788	1.33306	1.37156	1.41906	1	0	0	0.0266625	0.828364	A0A1S3XVL1	AT5G04280	51.768	1.64e-69	311
GO:1990904	located in	ribonucleoprotein complex	C	LOC107825054	3.24682	3.73153	3.67615	3.68894	3.54756	3.8352	1	0	0	0.189942	0.0207565	A0A1S4D1Q9	AT5G04280	49.818	4.28e-53	275
GO:1990904	located in	ribonucleoprotein complex	C	LOC107798967	0.602643	0.649902	0.679827	0.944196	0.782286	0.683683	1	0	0	0.42129	0.00279064	A0A1S4AL87	AT5G19960	40	2.99e-57	345
GO:1990904	located in	ribonucleoprotein complex	C	LOC107783662	4.2301	4.44617	4.35209	3.50301	3.49848	3.83816	1	0	0	-0.106945	0.136431	A0A1S3Z6P5	AT5G43960	49.771	6.15e-108	436
GO:1990904	located in	ribonucleoprotein complex	C	LOC107788677	2.1519	2.09181	1.94602	1.781	1.85468	1.76338	1	0	0	-0.0391687	0.690158	A0A1S3ZNC8	AT5G43960	50.93	1.21e-110	430
GO:1990904	located in	ribonucleoprotein complex	C	LOC107781059	0.180304	0.196523	0.213421	0.141247	0.0512023	0.0607242	1	0	1	-1.421	8.59459e-07	A0A1S3YY96	AT5G43960	47.407	6.73e-105	405
GO:1990904	located in	ribonucleoprotein complex	C	LOC107780928	10.0609	10.074	9.99709	10.1175	9.80267	9.53296	1	0	0	0.118	0.021512	A0A1S3YY83	AT5G46250	48.343	1.87e-98	362
GO:1990904	located in	ribonucleoprotein complex	C	LOC107774431	2.39087	2.02769	2.37156	2.0098	2.46656	2.05747	1	0	0	0.0873709	0.41841	A0A1S3YBQ3	AT5G46250	46.594	1.48e-94	367
GO:1990904	located in	ribonucleoprotein complex	C	LOC107827529	0.0795217	0.0755628	0.0727351	0.0670876	0.0590616	0.0583708	1	0	0	-0.16497	0.735325	A0A1S4D9S8	AT5G54580	64.626	5.84e-58	147
GO:1990904	located in	ribonucleoprotein complex	C	LOC107811130	0.259204	0.328766	0.274127	0.291891	0.289372	0.278258	1	0	0	0.139175	0.600357	A0A1S4BRI9	AT5G54580	64.626	9.35e-58	147
GO:1990904	located in	ribonucleoprotein complex	C	LOC107799286	0.169174	0.185456	0.192248	0.176703	0.242537	0.21035	1	0	0	0.386297	0.0841391	A0A1S4AMB1	AT5G60980	50.547	1.12e-110	457
GO:1990904	located in	ribonucleoprotein complex	C	LOC107792292	0.15619	0.173378	0.161294	0.126303	0.160534	0.12981	1	0	0	-0.0658713	0.829459	A0A1S4A058	AT5G60980	50.22	1.6e-109	454
GO:1990904	located in	ribonucleoprotein complex	C	LOC107829053	0.19455	0.159399	0.165236	0.217724	0.161008	0.212167	1	0	0	0.323115	0.435249	A0A1S4DES4	AT5G61030	64.463	4.84e-52	121
GO:1990904	located in	ribonucleoprotein complex	C	LOC107797091	0.228451	0.272716	0.233538	0.294764	0.220575	0.435991	1	0	0	0.462118	0.189613	A0A1S4AFM9	AT5G61030	64.463	3.33e-52	121
GO:1990904	located in	ribonucleoprotein complex	C		1281.9	1259.79	1320.65	1523.27	1509.04	1513.61	103	7	2
GO:1990883	has	rRNA cytidine N-acetyltransferase activity	F	LOC107820382	0.223785	0.194891	0.215319	0.214013	0.188009	0.18581	1	0	0	0.0296356	0.885609	A0A1S4CLZ2	AT1G10490	67.829	0	774
GO:1990883	has	rRNA cytidine N-acetyltransferase activity	F		0.223785	0.194891	0.215319	0.214013	0.188009	0.18581	1	0	0
GO:1990879	located in	CST complex	C	LOC107790408	0.477868	0.407589	0.451655	0.524093	0.415253	0.562395	1	0	0	0.316382	0.234398	A0A1S3ZU27	AT1G56260	54.167	3.6e-40	120
GO:1990879	located in	CST complex	C	LOC107809046	0.12092	0.1323	0.145993	0.128828	0.144772	0.10154	1	0	0	0.0534909	0.871426	A0A1S4BJL9	AT4G09680	33.309	0	1396
GO:1990879	located in	CST complex	C	LOC107773011	0.254894	0.318615	0.291426	0.432638	0.389669	0.20269	1	0	0	0.358918	0.368614	A0A1S3Y6U2	AT4G09680	40.936	3.84e-74	342
GO:1990879	located in	CST complex	C	LOC107792111	0.493383	0.417195	0.394867	0.418715	0.370513	0.281173	1	0	0	-0.161414	0.44809	A0A1S3ZZB8	AT4G09680	27.706	2.52e-58	776
GO:1990879	located in	CST complex	C		1.34707	1.2757	1.28394	1.50427	1.32021	1.1478	4	0	0
GO:1990841	functions in	promoter-specific chromatin binding	F	LOC107828351	0.205672	0.256566	0.246501	0.322238	0.232819	0.324842	1	0	0	0.439698	0.0606697	A0A1S4DCG0	AT1G49950	59.272	7.28e-90	302
GO:1990841	functions in	promoter-specific chromatin binding	F	LOC107797718	2.04092	2.19035	2.09532	1.85332	1.72926	1.73289	1	0	0	-0.107432	0.292912	A0A1S4AHF7	AT1G49950	66.23	5.98e-105	305
GO:1990841	functions in	promoter-specific chromatin binding	F	LOC107798416	0.128782	0.0802093	0.0831468	0.0830818	0.0658281	0.130116	1	0	0	0.125042	0.803325	A0A1S4AJL3	AT1G49950	55.375	1.59e-99	307
GO:1990841	functions in	promoter-specific chromatin binding	F	LOC107784527	0.247106	0.280328	0.253339	0.225487	0.194016	0.261708	1	0	0	-0.0429237	0.827956	A0A1S3Z9M8	AT1G49950	58.278	1.26e-90	302
GO:1990841	functions in	promoter-specific chromatin binding	F	LOC107801509	0.672166	0.593081	0.588263	0.530349	0.508922	0.507584	1	0	0	-0.107766	0.446278	A0A1S4AUB2	AT1G49950	45.122	1.21e-26	246
GO:1990841	functions in	promoter-specific chromatin binding	F	LOC107819671	1.86091	1.90733	1.68491	1.67868	1.45192	1.68606	1	0	0	-0.032166	0.815817	A0A1S4CJC8	AT1G49950	65.132	3.16e-102	304
GO:1990841	functions in	promoter-specific chromatin binding	F	LOC107802999	0.1011	0.110194	0.0924719	0.0745409	0.0574203	0.0680985	1	0	0	-0.469953	0.228785	A0A1S4AZI3	AT1G49950	48.45	1.26e-63	258
GO:1990841	functions in	promoter-specific chromatin binding	F	LOC107775054	0.549809	0.610681	0.556134	0.749941	0.493382	0.703641	1	0	0	0.36659	0.0299363	A0A1S3YDC3	AT1G49950	50.538	8.61e-57	186
GO:1990841	functions in	promoter-specific chromatin binding	F	LOC107824027	0.898843	0.883359	0.862238	0.698411	0.451567	0.418392	1	0	0	-0.762605	9.04081e-08	A0A1S4CYL7	AT1G49950	48.56	1.51e-68	243
GO:1990841	functions in	promoter-specific chromatin binding	F	LOC107764158	0.195645	0.212462	0.302835	0.353686	0.319676	0.258494	1	0	0	0.505577	0.127213	A0A1S3XDY8	AT2G01570	51.604	1.41e-120	374
GO:1990841	functions in	promoter-specific chromatin binding	F		6.90096	7.12457	6.76516	6.56974	5.50482	6.09182	10	0	0
GO:1990837	functions in	sequence-specific double-stranded DNA binding	F	LOC107827032	0	0	0.012053	0.206462	0.178127	0.264065	1	1	0	5.38898	1.01684e-14	A0A1S4D894	AT1G66080	81.053	7.65e-114	190
GO:1990837	functions in	sequence-specific double-stranded DNA binding	F	LOC107798056	0.0117942	0.0104065	0	0.203265	0.296076	0.371394	1	1	0	5.2441	6.71065e-20	A0A1S4AIG0	AT1G66080	81.053	2.03e-113	190
GO:1990837	functions in	sequence-specific double-stranded DNA binding	F		0.0117942	0.0104065	0.012053	0.409727	0.474203	0.635459	2	2	0
GO:1990825	has	sequence-specific mRNA binding	F	LOC107774018	2.33436	2.28206	2.88729	1.70401	1.99776	1.82252	1	0	0	-0.241637	0.0675066	A0A1S3YAB0	AT3G26618	90.847	0	437
GO:1990825	has	sequence-specific mRNA binding	F	LOC107770602	1.16005	0.852969	0.806839	1.00342	1.37674	1.21073	1	0	0	0.566614	0.000725887	A0A1S3XZN7	AT3G26618	87.643	0	437
GO:1990825	has	sequence-specific mRNA binding	F	LOC107764677	0.665109	0.586855	0.743535	0.617521	0.713532	0.846224	1	0	0	0.31182	0.108926	A0A1S3XFU2	AT3G26618	87.414	0	437
GO:1990825	has	sequence-specific mRNA binding	F	LOC107781104	0.230113	0.172583	0.136808	0.594877	0.411032	0.318392	1	1	0	1.34248	4.68537e-06	A0A1S3YZG9	AT3G26618	89.145	0	433
GO:1990825	has	sequence-specific mRNA binding	F	LOC107798788	0.289823	0.48076	0.402934	0.817348	0.772333	0.685863	1	1	0	1.04978	5.83464e-08	A0A1S4AKT4	AT3G26618	89.474	0	437
GO:1990825	has	sequence-specific mRNA binding	F	LOC107825127	0.0963625	0.113366	0.066104	0.0880698	0.0542735	0.0383134	1	0	0	-0.549026	0.276257	A0A1S4D298	AT3G26618	88.33	0	437
GO:1990825	has	sequence-specific mRNA binding	F		4.77582	4.4886	5.04351	4.82524	5.32566	4.92204	6	2	0
GO:1990745	located in	EARP complex	C	LOC107783406	0.682691	0.624387	0.715729	0.483141	0.487052	0.484757	1	0	0	-0.318248	9.92997e-05	A0A1S3Z631	AT2G27900	63.295	0	1117
GO:1990745	located in	EARP complex	C	LOC107821090	0.0319337	0.0411811	0.033702	0.0654271	0.0426915	0.0421922	1	0	0	0.5693	0.0918556	A0A1S4CPI5	AT4G02030	63.941	0	746
GO:1990745	located in	EARP complex	C	LOC107774667	0.659935	0.785344	0.650046	0.646887	0.702535	0.616813	1	0	0	0.0863	0.517529	A0A1S3YCA7	AT4G02030	62.755	0	784
GO:1990745	located in	EARP complex	C	LOC107807276	0.68982	0.804667	0.767298	0.55871	0.606772	0.605254	1	0	0	-0.197739	0.064538	A0A1S4BE57	AT4G02030	66.412	0	786
GO:1990745	located in	EARP complex	C		2.06438	2.25558	2.16678	1.75417	1.83905	1.74902	4	0	0
GO:1990726	located in	Lsm1-7-Pat1 complex	C	LOC107762847	0.464282	0.179225	0.291953	0.454637	0.196121	0.470722	1	0	0	0.402608	0.461387	A0A1S3X9W8	AT1G03330	95.522	5.96e-43	67
GO:1990726	located in	Lsm1-7-Pat1 complex	C	LOC107765381	0.312416	0.332871	0.296537	0.2863	0.221965	0.314992	1	0	0	-0.0482608	0.844889	A0A1S3XHX0	AT2G03870	88.298	3.65e-56	94
GO:1990726	located in	Lsm1-7-Pat1 complex	C	LOC107781593	0.208151	0.103309	0.214185	0.0407653	0.0502436	0.136554	1	0	0	-1.06689	0.0620812	A0A1S3Z042	AT3G14080	83.178	4.02e-63	107
GO:1990726	located in	Lsm1-7-Pat1 complex	C	LOC107824597	0.430453	0.225832	0.276666	0.419232	0.505475	0.277535	1	0	0	0.568329	0.0806561	A0A1S4D0T7	AT3G14080	85.156	1.15e-80	128
GO:1990726	located in	Lsm1-7-Pat1 complex	C	LOC107782860	0.223705	0.200788	0.169336	0.211504	0.208545	0.191384	1	0	0	0.19327	0.349237	A0A1S3Z499	AT3G14080	85.156	1.23e-80	128
GO:1990726	located in	Lsm1-7-Pat1 complex	C	LOC107809229	0.0858166	0.162257	0.131756	0.144058	0.0917356	0.102361	1	0	0	-0.122778	0.706669	A0A1S4BKA6	AT3G14080	83.594	5.3e-79	128
GO:1990726	located in	Lsm1-7-Pat1 complex	C		1.72482	1.20428	1.38043	1.5565	1.27409	1.49355	6	0	0
GO:1990714	has	hydroxyproline O-galactosyltransferase activity	F	LOC107822936	1.12028	1.13065	0.989585	0.745366	0.955715	0.922571	1	0	0	-0.117272	0.411626	A0A1S4CV57	AT4G21060	57.807	0	602
GO:1990714	has	hydroxyproline O-galactosyltransferase activity	F	LOC107794403	2.30501	2.07792	2.06765	1.91448	2.0164	1.79141	1	0	0	-0.016126	0.874891	A0A1S4A6V5	AT4G21060	60.813	0	689
GO:1990714	has	hydroxyproline O-galactosyltransferase activity	F	LOC107801121	0.278494	0.261085	0.238806	0.281798	0.218475	0.238065	1	0	0	0.0503207	0.844967	A0A1S4AT23	AT4G32120	72.08	0	351
GO:1990714	has	hydroxyproline O-galactosyltransferase activity	F	LOC107794310	0.403746	0.408123	0.394387	0.386914	0.442813	0.392748	1	0	0	0.184073	0.19294	A0A1S4A6K6	AT4G32120	72.254	0	346
GO:1990714	has	hydroxyproline O-galactosyltransferase activity	F	LOC107832579	1.24183	1.08091	1.14352	1.24889	1.21521	1.48124	1	0	0	0.345297	0.00464015	A0A1S4DS11	AT5G53340	68.944	2.1e-172	322
GO:1990714	has	hydroxyproline O-galactosyltransferase activity	F	LOC107780225	0.50412	0.450232	0.461097	0.346757	0.350215	0.375451	1	0	0	-0.234873	0.181989	A0A1S3YVB7	AT5G53340	66.667	3.23e-165	321
GO:1990714	has	hydroxyproline O-galactosyltransferase activity	F	LOC107816262	0.930989	0.745793	0.801116	0.758107	0.898893	0.765643	1	0	0	0.139129	0.321353	A0A1S4C876	AT5G53340	67.208	2.24e-159	308
GO:1990714	has	hydroxyproline O-galactosyltransferase activity	F	LOC107819505	1.30599	1.19259	1.12672	1.06329	1.34906	1.28975	1	0	0	0.227698	0.03373	A0A1S4CIS6	AT5G53340	68.634	4.67e-172	322
GO:1990714	has	hydroxyproline O-galactosyltransferase activity	F	LOC107775766	0.188828	0.157355	0.230284	0.16436	0.232962	0.160165	1	0	0	0.13133	0.730582	A0A1S3YG61	AT5G62620	65.828	0	676
GO:1990714	has	hydroxyproline O-galactosyltransferase activity	F	LOC107760105	1.09431	1.27099	1.26647	1.52208	1.7466	1.64093	1	0	0	0.598132	2.77486e-07	A0A1S3X0U4	AT5G62620	64.853	0	680
GO:1990714	has	hydroxyproline O-galactosyltransferase activity	F	LOC107777601	1.23776	1.09213	1.28025	1.41367	1.31795	1.29149	1	0	0	0.301858	0.0194046	A0A1S3YLK3	AT5G62620	64.853	0	680
GO:1990714	has	hydroxyproline O-galactosyltransferase activity	F		10.6114	9.86778	9.99989	9.84571	10.7443	10.3495	11	0	0
GO:1990641	involved in	response to iron ion starvation	P	LOC107770347	0.0699632	0.108938	0.127985	0.0128959	0.039736	0.0235627	1	0	1	-1.76917	6.60293e-06	A0A1S3XZ06	AT5G36890	64.693	0	473
GO:1990641	involved in	response to iron ion starvation	P	LOC107812453	0.0862466	0.0680887	0.116253	0.0497839	0.113953	0.103957	1	0	0	0.257798	0.487719	A0A1S4BVY9	AT5G36890	64.195	0	472
GO:1990641	involved in	response to iron ion starvation	P	LOC107781222	0.446347	0.404475	0.59583	0.283507	0.27954	0.414406	1	0	0	-0.382703	0.172753	A0A1S3YZ31	AT5G67370	76.277	9.62e-142	274
GO:1990641	involved in	response to iron ion starvation	P		0.602556	0.581502	0.840068	0.346187	0.433229	0.541926	3	0	1
GO:1990619	involved in	histone H3-K9 deacetylation	P	LOC107779274	0.0103666	0.0251539	0.0142228	0.0406048	0.0350321	0.0296763	1	1	0	1.1729	0.00658023	A0A1S4CYB5	AT3G44680	86.321	0	424
GO:1990619	involved in	histone H3-K9 deacetylation	P	LOC107823928	0.168796	0.104255	0.102927	0.105785	0.0869208	0.0805352	1	0	0	-0.289178	0.425685	A0A1S4CYD7	AT3G44680	86.877	0	381
GO:1990619	involved in	histone H3-K9 deacetylation	P	LOC107814661	3.9344	4.01604	4.33511	3.72423	4.41791	4.31563	1	0	0	0.205309	0.0038733	A0A1S4C388	AT3G52250	37.336	2.03e-157	991
GO:1990619	involved in	histone H3-K9 deacetylation	P	LOC107806392	2.07336	2.11023	1.97347	1.4959	1.92054	1.82662	1	0	0	-0.0237397	0.823756	A0A1S4BAX1	AT3G52250	38.153	5.21e-163	996
GO:1990619	involved in	histone H3-K9 deacetylation	P		6.18691	6.25567	6.42572	5.36653	6.4604	6.25246	4	1	0
GO:1990610	has	acetolactate synthase regulator activity	F	LOC107782028	0.0759121	0.0512204	0.0571806	0.146921	0.14659	0.178964	1	1	0	1.53152	5.45074e-09	A0A1S3Z1N7	AT2G31810	78.973	0	409
GO:1990610	has	acetolactate synthase regulator activity	F		0.0759121	0.0512204	0.0571806	0.146921	0.14659	0.178964	1	1	0
GO:1990604	located in	IRE1-TRAF2-ASK1 complex	C	LOC107760311	0.757714	0.698954	0.729051	0.832551	0.95962	0.887361	1	0	0	0.464633	3.21504e-06	A0A1S3X1G7	AT2G17520	69.425	0	435
GO:1990604	located in	IRE1-TRAF2-ASK1 complex	C	LOC107777834	0.0570137	0.158104	0.104296	0.12761	0.1966	0.147669	1	0	0	0.747038	0.0509072	A0A1S3YMJ3	AT2G17520	69.885	0	435
GO:1990604	located in	IRE1-TRAF2-ASK1 complex	C	LOC107801160	1.25489	1.07398	1.05913	0.886018	1.07643	0.96105	1	0	0	-0.0375556	0.781098	A0A1S4ATL7	AT5G24360	45.711	0	886
GO:1990604	located in	IRE1-TRAF2-ASK1 complex	C	LOC107820778	0.699152	0.6791	0.612615	0.644354	0.799846	0.627908	1	0	0	0.216463	0.137715	A0A1S4CMZ1	AT5G24360	44.955	0	892
GO:1990604	located in	IRE1-TRAF2-ASK1 complex	C		2.76877	2.61014	2.50509	2.49053	3.03249	2.62399	4	0	0
GO:1990592	involved in	protein K69-linked ufmylation	P	LOC107806435	6.4988	6.04462	6.53102	4.47492	5.47542	5.11513	1	0	0	-0.158694	0.0944993	A0A1S4B8P9	AT1G27530	91.954	6.01e-123	174
GO:1990592	involved in	protein K69-linked ufmylation	P	LOC107805705	5.81338	5.55685	5.33941	3.45351	4.04601	4.04491	1	0	0	-0.355783	0.000240174	A0A1S4B8P9	AT1G27530	91.954	6.01e-123	174
GO:1990592	involved in	protein K69-linked ufmylation	P	LOC107792428	4.98352	4.54445	4.77631	5.04343	4.25916	4.66441	1	0	0	0.106379	0.338268	A0A1S4A0A7	AT1G77710	94.286	9.94e-42	70
GO:1990592	involved in	protein K69-linked ufmylation	P	LOC107807815	6.34335	6.45509	6.27706	6.47561	6.13532	6.51701	1	0	0	0.156063	0.0205868	A0A1S4BFX2	AT1G77710	97.619	3.79e-55	84
GO:1990592	involved in	protein K69-linked ufmylation	P	LOC107820232	1.69638	1.32408	1.52177	1.5504	1.28092	1.51497	1	0	0	0.0851554	0.580474	A0A1S4CL33	AT1G77710	95.349	2.39e-55	86
GO:1990592	involved in	protein K69-linked ufmylation	P	LOC107813877	0.222027	0.322293	0.320995	0.347862	0.373422	0.307546	1	0	0	0.368227	0.0981456	A0A1S4C0J9	AT3G46220	62.238	0	572
GO:1990592	involved in	protein K69-linked ufmylation	P	LOC107824758	0.797689	0.681841	0.729612	0.820173	0.673915	0.76118	1	0	0	0.169474	0.555288	A0A1S4D162	AT3G46220	69.444	1.13e-55	144
GO:1990592	involved in	protein K69-linked ufmylation	P	LOC107785453	0.0461082	0.0702712	0.0958483	0.0656732	0.0890372	0.083996	1	0	0	0.331343	0.36423	A0A1S3ZCV7	AT3G46220	63.284	0	670
GO:1990592	involved in	protein K69-linked ufmylation	P		26.4012	24.9995	25.592	22.2316	22.3332	23.0092	8	0	0
GO:1990585	has	hydroxyproline O-arabinosyltransferase activity	F	LOC107824350	0.472299	0.298788	0.40754	0.349047	0.430204	0.4932	1	0	0	0.303336	0.197644	A0A1S4CZK7	AT5G13500	77.031	0	357
GO:1990585	has	hydroxyproline O-arabinosyltransferase activity	F	LOC107777410	0.240118	0.123589	0.192172	0.141078	0.10626	0.162299	1	0	0	-0.271945	0.50616	A0A1S3YLN4	AT5G13500	76.991	0	339
GO:1990585	has	hydroxyproline O-arabinosyltransferase activity	F	LOC107780587	0.134197	0.139304	0.166066	0.0618396	0.144814	0.14312	1	0	0	-0.0453083	0.914406	A0A1S3YWT4	AT5G25265	77.596	0	366
GO:1990585	has	hydroxyproline O-arabinosyltransferase activity	F	LOC107812428	0.475203	0.455438	0.449635	0.449284	0.435087	0.273636	1	0	0	-0.0782875	0.750012	A0A1S4BVV9	AT5G25265	78.415	0	366
GO:1990585	has	hydroxyproline O-arabinosyltransferase activity	F		1.32182	1.01712	1.21541	1.00125	1.11637	1.07225	4	0	0
GO:1990575	involved in	mitochondrial L-ornithine transmembrane transport	P	LOC107827620	0.304738	0.320926	0.332679	0.169418	0.161353	0.178227	1	0	0	-0.75543	0.00574971	A0A1S4DAN8	AT5G46800	77	2.17e-170	300
GO:1990575	involved in	mitochondrial L-ornithine transmembrane transport	P	LOC107790364	0.622165	0.679669	0.650363	0.510601	0.390942	0.490029	1	0	0	-0.356407	0.0555607	A0A097BTX9	AT5G46800	77	1.42e-170	300
GO:1990575	involved in	mitochondrial L-ornithine transmembrane transport	P		0.926904	1.0006	0.983043	0.680019	0.552295	0.668256	2	0	0
GO:1990573	involved in	potassium ion import across plasma membrane	P	LOC107785819	0.0139747	0.0231197	0.0111843	0.0136844	0.0252992	0.0100013	1	0	0	0.18561	0.773827	A0A1S3ZDY1	AT1G30450	83.144	0	878
GO:1990573	involved in	potassium ion import across plasma membrane	P	LOC107790988	0.080577	0.0678649	0.0469002	0.028692	0.0212179	0.0524243	1	0	0	-0.79355	0.061141	A0A1S3ZVS2	AT1G30450	83.63	0	843
GO:1990573	involved in	potassium ion import across plasma membrane	P	LOC107803008	0.413124	0.44376	0.431261	0.267349	0.357692	0.297804	1	0	0	-0.318467	0.00726742	A0A1S4AZI6	AT1G30450	83.941	0	878
GO:1990573	involved in	potassium ion import across plasma membrane	P	LOC107809824	0.302467	0.285002	0.283485	0.231096	0.27221	0.25121	1	0	0	-0.0332195	0.811981	A0A1S4BM85	AT1G30450	83.827	0	878
GO:1990573	involved in	potassium ion import across plasma membrane	P	LOC107794777	0.508145	0.530816	0.587651	0.677178	0.682365	0.674384	1	0	0	0.474575	0.000177265	A9QMN9	AT4G18160	61.253	1.36e-174	431
GO:1990573	involved in	potassium ion import across plasma membrane	P	LOC107795342	0.169797	0.149819	0.0887464	0.190022	0.204929	0.219892	1	0	0	0.72176	0.00517895	A0A1S4A9Y8	AT4G18160	59.485	2.5e-166	427
GO:1990573	involved in	potassium ion import across plasma membrane	P	LOC107776997	14.6029	13.9585	13.5122	9.9225	9.87969	9.62679	1	0	0	-0.361403	2.55936e-11	A0A1S3YK18	AT5G55630	55.986	2.35e-117	284
GO:1990573	involved in	potassium ion import across plasma membrane	P	LOC107772153	19.3984	18.7728	18.1775	7.7621	7.8195	8.34326	1	0	1	-1.07589	1.99803e-95	A0A1S3Y4H6	AT5G55630	56.69	4.24e-117	284
GO:1990573	involved in	potassium ion import across plasma membrane	P		35.4894	34.2317	33.1389	19.0926	19.2629	19.4758	8	0	1
GO:1990570	involved in	GDP-mannose transmembrane transport	P	LOC107781376	1.16076	1.31991	1.1888	0.461062	0.465661	0.475815	1	0	1	-1.2313	3.38651e-20	A0A1S3YZN0	AT1G07290	67.179	0	390
GO:1990570	involved in	GDP-mannose transmembrane transport	P		1.16076	1.31991	1.1888	0.461062	0.465661	0.475815	1	0	1
GO:1990569	involved in	UDP-N-acetylglucosamine transmembrane transport	P	LOC107791168	0.0494	0.0581171	0.0677762	0.038699	0.0437222	0.0353543	1	0	0	-0.418421	0.332792	A0A1S3ZW94	AT4G32272	69.186	2.67e-175	344
GO:1990569	involved in	UDP-N-acetylglucosamine transmembrane transport	P	LOC107819329	0.0425129	0.070854	0.090731	0.0666074	0.0592904	0.0766268	1	0	0	0.110501	0.808248	A0A1S4CI82	AT4G32272	69.767	1.12e-176	344
GO:1990569	involved in	UDP-N-acetylglucosamine transmembrane transport	P	LOC107816723	0.0495956	0.0687663	0.0583238	0.0999056	0.0957715	0.114934	1	0	0	0.956216	0.0162036	A0A1S4CAH5	AT5G65000	77.846	1.22e-172	325
GO:1990569	involved in	UDP-N-acetylglucosamine transmembrane transport	P	LOC107771455	0.102011	0.102867	0.153287	0.308238	0.232165	0.257262	1	1	0	1.26545	6.21649e-07	A0A1S3Y248	AT5G65000	78.769	7.98e-174	325
GO:1990569	involved in	UDP-N-acetylglucosamine transmembrane transport	P		0.24352	0.300605	0.370118	0.51345	0.430949	0.484177	4	1	0
GO:1990538	has	xylan O-acetyltransferase activity	F	LOC107763838	10.3068	9.67649	11.2383	6.20474	5.76006	5.66847	1	0	0	-0.675111	9.58811e-16	A0A1S3XDB2	AT2G40320	73.78	9.42e-89	164
GO:1990538	has	xylan O-acetyltransferase activity	F	LOC107759798	10.3904	8.93197	9.52586	5.1408	5.25661	4.78926	1	0	0	-0.770365	5.27703e-31	A0A1S3X080	AT2G40320	72.506	0	411
GO:1990538	has	xylan O-acetyltransferase activity	F	LOC107773094	1.04669	0.648972	1.06086	0.443218	0.792093	0.539882	1	0	0	-0.433953	0.173259	A0A1S3Y796	AT2G40320	61.983	3.89e-43	121
GO:1990538	has	xylan O-acetyltransferase activity	F	LOC107762276	28.1592	28.1604	27.322	14.5728	13.6929	14.1667	1	0	0	-0.82876	4.00966e-51	A0A1S3X8H8	AT2G40320	75.301	1.82e-90	166
GO:1990538	has	xylan O-acetyltransferase activity	F	LOC107812894	0.215949	0.101622	0.263359	0.135336	0.264104	0.137377	1	0	0	0.0593656	0.915902	A0A1S4BXQ1	AT2G40320	78.484	0	409
GO:1990538	has	xylan O-acetyltransferase activity	F	LOC107808944	0.891688	0.71525	0.593156	0.444519	0.70441	0.541467	1	0	0	-0.171085	0.668899	A0A1S4BJE4	AT3G03210	54.357	1.4e-80	241
GO:1990538	has	xylan O-acetyltransferase activity	F	LOC107772386	0.81474	1.05436	0.546486	0.680801	0.419547	0.77745	1	0	0	-0.225959	0.634388	A0A1S3Y5B0	AT3G03210	58.451	5.54e-51	142
GO:1990538	has	xylan O-acetyltransferase activity	F	LOC107773892	5.5088	5.00155	4.54941	3.22723	3.79259	3.84727	1	0	0	-0.293673	0.000455158	A0A1S3Y8Y6	AT3G03210	56.117	1.89e-136	376
GO:1990538	has	xylan O-acetyltransferase activity	F	LOC107829152	6.35507	6.1816	5.39252	4.37862	3.14191	3.17823	1	0	0	-0.668708	4.58606e-07	A0A1S4DFH5	AT3G03210	55.172	3.05e-137	377
GO:1990538	has	xylan O-acetyltransferase activity	F	LOC107803741	0.58571	0.575303	0.596372	0.640635	0.544176	1.01235	1	0	0	0.329907	0.175025	A0A1S4B2D8	AT5G01620	63.982	0	447
GO:1990538	has	xylan O-acetyltransferase activity	F	LOC107784241	0.0374407	0.0770831	0.0799061	0.0684374	0.0421749	0.0774088	1	0	0	0.0721263	0.903096	A0A1S3Z8U5	AT5G01620	57.675	0	456
GO:1990538	has	xylan O-acetyltransferase activity	F		64.3125	61.1247	61.1682	35.9371	34.4106	34.7359	11	0	0
GO:1990529	located in	glycosylphosphatidylinositol-mannosyltransferase I complex	C	LOC107770222	26.3104	26.1861	25.7579	22.2321	22.3008	22.7759	1	0	0	-0.0613429	0.231018	A0A1S3XYG7	AT5G22130	68.192	0	437
GO:1990529	located in	glycosylphosphatidylinositol-mannosyltransferase I complex	C	LOC107776749	0.826226	0.784244	0.709913	0.647249	0.76148	0.704791	1	0	0	0.0395757	0.857355	A0A1S3YJ69	AT5G22130	68.65	0	437
GO:1990529	located in	glycosylphosphatidylinositol-mannosyltransferase I complex	C		27.1366	26.9704	26.4678	22.8794	23.0623	23.4807	2	0	0
GO:1990518	has	single-stranded 3'-5' DNA helicase activity	F	LOC107805416	1.7419	1.81925	1.45668	1.32558	1.45531	1.35009	1	0	0	-0.135297	0.266187	A0A1S4B7U0	AT5G44635	75.179	0	838
GO:1990518	has	single-stranded 3'-5' DNA helicase activity	F	LOC107799111	0.0768922	0.0925164	0.0703301	0.0766638	0.0742413	0.0867135	1	0	0	0.143352	0.766774	A0A1S4AM34	AT5G44635	75.63	0	833
GO:1990518	has	single-stranded 3'-5' DNA helicase activity	F		1.81879	1.91177	1.52701	1.40225	1.52955	1.43681	2	0	0
GO:1990482	has	sphingolipid alpha-glucuronosyltransferase activity	F	LOC107828075	0.46872	0.367104	0.476889	0.396066	0.559345	0.482446	1	0	0	0.320542	0.0578613	A0A1S4DCA4	AT5G18480	66.667	0	519
GO:1990482	has	sphingolipid alpha-glucuronosyltransferase activity	F	LOC107779230	0.252265	0.222585	0.220481	0.184445	0.184029	0.197925	1	0	0	-0.131104	0.614432	A0A1S3YSA3	AT5G18480	66.667	0	519
GO:1990482	has	sphingolipid alpha-glucuronosyltransferase activity	F	LOC107822640	0.0873736	0.0983607	0.0771612	0.108571	0.0785433	0.0862496	1	0	0	0.166847	0.56448	A0A1S4CUJ6	AT5G18480	66.221	0	524
GO:1990482	has	sphingolipid alpha-glucuronosyltransferase activity	F		0.808359	0.688049	0.774532	0.689081	0.821917	0.76662	3	0	0
GO:1990481	involved in	mRNA pseudouridine synthesis	P	LOC107821638	0.517842	0.52425	0.598292	0.520962	0.599987	0.546156	1	0	0	0.189187	0.189285	A0A1S4CR27	AT1G34150	54.502	5.57e-163	422
GO:1990481	involved in	mRNA pseudouridine synthesis	P	LOC107793603	0.099944	0.0970034	0.100556	0.0939529	0.159222	0.133518	1	0	0	0.586756	0.0377116	A0A1S4A480	AT1G34150	54.545	7.44e-162	429
GO:1990481	involved in	mRNA pseudouridine synthesis	P		0.617786	0.621253	0.698848	0.614915	0.759209	0.679673	2	0	0
GO:1990468	located in	NuA3b histone acetyltransferase complex	C	LOC107817832	1.51974	1.26205	1.33553	1.75856	1.26594	1.38383	1	0	0	0.188635	0.181454	A0A1S4CDA8	AT4G14385	60.432	1.06e-42	139
GO:1990468	located in	NuA3b histone acetyltransferase complex	C	LOC107779624	1.82175	1.91103	1.83291	1.61741	1.02605	1.21686	1	0	0	-0.476685	0.000176704	A0A1S3YUC0	AT4G14385	60.432	9.69e-43	139
GO:1990468	located in	NuA3b histone acetyltransferase complex	C		3.34149	3.17309	3.16843	3.37597	2.29199	2.60069	2	0	0
GO:1990467	located in	NuA3a histone acetyltransferase complex	C	LOC107817832	1.51974	1.26205	1.33553	1.75856	1.26594	1.38383	1	0	0	0.188635	0.181454	A0A1S4CDA8	AT4G14385	60.432	1.06e-42	139
GO:1990467	located in	NuA3a histone acetyltransferase complex	C	LOC107779624	1.82175	1.91103	1.83291	1.61741	1.02605	1.21686	1	0	0	-0.476685	0.000176704	A0A1S3YUC0	AT4G14385	60.432	9.69e-43	139
GO:1990467	located in	NuA3a histone acetyltransferase complex	C		3.34149	3.17309	3.16843	3.37597	2.29199	2.60069	2	0	0
GO:1990465	has	aldehyde oxygenase (deformylating) activity	F	LOC107821654	0.0627086	0.0595867	0.0352965	0.0453458	0.0465743	0.0598385	1	0	0	0.127358	0.801509	A0A1S4CR42	AT5G57800	64	0	625
GO:1990465	has	aldehyde oxygenase (deformylating) activity	F		0.0627086	0.0595867	0.0352965	0.0453458	0.0465743	0.0598385	1	0	0
GO:1990457	located in	pexophagosome	C	LOC107777295	1.16245	1.1602	1.0981	0.567284	0.478388	0.581899	1	0	0	-0.92262	3.82529e-06	A0A1S3YLD5	AT1G72100	35.484	2.56e-88	527
GO:1990457	located in	pexophagosome	C	LOC107807812	1.29076	1.20492	1.11217	0.29309	0.252865	0.267758	1	0	1	-1.99896	7.03898e-19	A0A1S4BFS1	AT1G72100	35.472	1.89e-91	530
GO:1990457	located in	pexophagosome	C		2.45321	2.36512	2.21027	0.860373	0.731254	0.849658	2	0	1
GO:1990446	functions in	U1 snRNP binding	F	LOC107828292	0.114212	0.109172	0.0870542	0.109354	0.0827059	0.121094	1	0	0	0.161376	0.569302	A0A1S4DCY0	AT1G17070	45.875	9.6e-62	303
GO:1990446	functions in	U1 snRNP binding	F	LOC107830808	0.301508	0.254467	0.335728	0.349158	0.253142	0.275199	1	0	0	0.0925036	0.794157	A0A1S4DKM7	AT1G17070	51.099	3.01e-94	364
GO:1990446	functions in	U1 snRNP binding	F	LOC107811560	0.420874	0.409029	0.424009	0.334482	0.412253	0.337586	1	0	0	-0.0389348	0.854111	A0A1S4BT81	AT1G17070	54.058	0	616
GO:1990446	functions in	U1 snRNP binding	F		0.836594	0.772668	0.846791	0.792994	0.748101	0.733879	3	0	0
GO:1990429	located in	peroxisomal importomer complex	C	LOC107811865	1.14529	1.05648	1.14278	0.82923	0.636678	0.687187	1	0	0	-0.511264	6.67549e-05	A0A1S4BTY2	AT3G07560	70.079	8.51e-57	127
GO:1990429	located in	peroxisomal importomer complex	C	LOC107767505	5.4375	5.37443	5.08139	3.85429	3.41822	3.32627	1	0	0	-0.446202	7.03673e-11	A0A1S3XQ17	AT3G07560	74.803	2.07e-60	127
GO:1990429	located in	peroxisomal importomer complex	C	LOC107818872	0.363175	0.388736	0.375745	0.214544	0.178201	0.187479	1	0	0	-0.826938	1.63311e-05	A0A1S4CGV8	AT5G62810	50.426	1.33e-136	470
GO:1990429	located in	peroxisomal importomer complex	C	LOC107779015	0.0856989	0.0854788	0.0647529	0.0934049	0.0899395	0.063999	1	0	0	0.194241	0.565781	A0A1S3YRJ9	AT5G62810	49.326	9.71e-141	519
GO:1990429	located in	peroxisomal importomer complex	C		7.03167	6.90512	6.66467	4.99146	4.32304	4.26493	4	0	0
GO:1990428	involved in	miRNA transport	P	LOC107822176	0.0396736	0.025349	0.0375391	0.0428683	0.0317014	0.0385105	1	0	0	0.254395	0.27045	A0A1S4CSW1	AT1G24706	65.003	0	1783
GO:1990428	involved in	miRNA transport	P	LOC107788337	0.0547682	0.0721728	0.0702619	0.0601775	0.0480728	0.0475105	1	0	0	-0.240611	0.18539	A0A1S3ZMB0	AT1G24706	65.583	0	1877
GO:1990428	involved in	miRNA transport	P		0.0944419	0.0975218	0.107801	0.103046	0.0797741	0.086021	2	0	0
GO:1990426	involved in	mitotic recombination-dependent replication fork processing	P	LOC107781635	0.138227	0.148099	0.162553	0.154692	0.142994	0.160165	1	0	0	0.176351	0.665742	A0A1S3Z089	AT5G20850	88.856	0	341
GO:1990426	involved in	mitotic recombination-dependent replication fork processing	P		0.138227	0.148099	0.162553	0.154692	0.142994	0.160165	1	0	0
GO:1990423	located in	RZZ complex	C	LOC107767125	0.282733	0.262738	0.261355	0.278038	0.232328	0.281274	1	0	0	0.11885	0.46598	A0A1S3XNP4	AT2G32900	57.218	0	762
GO:1990423	located in	RZZ complex	C	LOC107826424	0.32124	0.287174	0.274494	0.317877	0.326489	0.278304	1	0	0	0.214507	0.211048	A0A1S4D652	AT2G32900	57.087	0	762
GO:1990423	located in	RZZ complex	C		0.603973	0.549911	0.535849	0.595915	0.558818	0.559577	2	0	0
GO:1990414	involved in	replication-born double-strand break repair via sister chromatid exchange	P	LOC107812928	0.0523349	0.0554129	0.0478685	0.046855	0.0447557	0.0527933	1	0	0	0.0520629	0.85858	A0A1S4BXM9	AT5G15540	57.403	0	1810
GO:1990414	involved in	replication-born double-strand break repair via sister chromatid exchange	P	LOC107798080	0.0475286	0.0550418	0.0380384	0.0511953	0.0258131	0.0368496	1	0	0	-0.239324	0.461387	A0A1S4AIK0	AT5G15540	57.554	0	1807
GO:1990414	involved in	replication-born double-strand break repair via sister chromatid exchange	P		0.0998636	0.110455	0.0859069	0.0980503	0.0705688	0.0896429	2	0	0
GO:1990404	has	protein ADP-ribosylase activity	F	LOC107765431	0.06537	0.0778664	0.0687598	0.0512095	0.0757396	0.0966861	1	0	0	0.291114	0.35299	A0A1S3XHW4	AT2G31320	67.675	0	959
GO:1990404	has	protein ADP-ribosylase activity	F	LOC107799072	0.132644	0.164485	0.147556	0.235905	0.190376	0.157361	1	0	0	0.496311	0.0164782	A0A1S4ALV9	AT2G31320	68.267	0	958
GO:1990404	has	protein ADP-ribosylase activity	F	LOC107798183	0.0911107	0.105127	0.0897455	0.0988259	0.155638	0.0869407	1	0	0	0.421601	0.268192	A0A1S4AIW0	AT5G22470	66.83	0	817
GO:1990404	has	protein ADP-ribosylase activity	F	LOC107785035	0.297335	0.22199	0.16736	0.107504	0.0809725	0.0945755	1	0	1	-1.12612	0.000519837	A0A1S3ZBY3	AT5G22470	67.45	0	808
GO:1990404	has	protein ADP-ribosylase activity	F		0.58646	0.569468	0.473421	0.493445	0.502726	0.435563	4	0	1
GO:1990388	involved in	xylem-to-phloem iron transport	P	LOC107765365	0.257295	0.295129	0.235337	0.312417	0.260846	0.202553	1	0	0	0.0855924	0.748577	A0A1S3XHU0	AT4G16370	85.422	0	734
GO:1990388	involved in	xylem-to-phloem iron transport	P		0.257295	0.295129	0.235337	0.312417	0.260846	0.202553	1	0	0
GO:1990381	has	ubiquitin-specific protease binding	F	LOC107825819	0.0902087	0.137965	0.0880107	0.113068	0.156778	0.0573866	1	0	0	0.231418	0.612106	A0A1S4D4E8	AT3G58460	65.122	0	410
GO:1990381	has	ubiquitin-specific protease binding	F	LOC107827773	0.0444719	0.0952959	0.104597	0.169215	0.122682	0.127309	1	0	0	0.803301	0.0169228	A0A1S4DAM1	AT3G58460	65.356	0	407
GO:1990381	has	ubiquitin-specific protease binding	F	LOC107774703	31.9048	32.0523	31.208	24.9602	23.2126	25.4125	1	0	0	-0.212713	1.13126e-05	A0A1S3YCF4	AT4G04860	88.477	4.11e-166	243
GO:1990381	has	ubiquitin-specific protease binding	F	LOC107776763	9.70383	8.71248	9.3173	6.42258	5.96892	6.54955	1	0	0	-0.395425	3.23101e-11	A0A1S3YJN6	AT4G04860	88.066	1.18e-165	243
GO:1990381	has	ubiquitin-specific protease binding	F	LOC107760187	0.119638	0.136057	0.150767	0.091639	0.102678	0.159827	1	0	0	-0.108327	0.701134	A0A1S3X192	AT4G25230	64.736	0	587
GO:1990381	has	ubiquitin-specific protease binding	F	LOC107770352	0.567447	0.541337	0.643229	0.455924	0.496373	0.488254	1	0	0	-0.111646	0.330727	A0A1S3XYW7	AT4G25230	64.395	0	587
GO:1990381	has	ubiquitin-specific protease binding	F	LOC107820759	1.29289	1.18678	1.00136	9.13177	8.66776	8.55644	1	1	0	3.06925	0	A0A1S4CMT6	AT4G29330	81.373	1.89e-120	204
GO:1990381	has	ubiquitin-specific protease binding	F	LOC107779966	6.68296	7.15551	7.07416	57.2942	55.5355	56.9639	1	1	0	3.17005	0	A0A1S3YUK8	AT4G29330	70.076	4.6e-130	264
GO:1990381	has	ubiquitin-specific protease binding	F	LOC107781441	0.388156	0.366382	0.326132	0.742506	0.862852	0.943205	1	1	0	1.4183	3.70014e-31	A0A1S3YZ57	AT4G29330	71.377	7.34e-131	276
GO:1990381	has	ubiquitin-specific protease binding	F	LOC107781480	1.23903	1.09325	1.27247	2.11155	2.32967	2.21945	1	1	0	1.05192	1.02127e-13	A0A1S3YZB9	AT4G29330	69.565	1.03e-125	276
GO:1990381	has	ubiquitin-specific protease binding	F	LOC107820442	0.221385	0.151929	0.134994	3.07353	3.32503	2.7228	1	1	0	4.34567	6.27036e-225	A0A1S4CM54	AT4G29330	70.455	1.25e-130	264
GO:1990381	has	ubiquitin-specific protease binding	F		52.2548	51.6293	51.321	104.566	100.781	104.201	11	5	0
GO:1990380	has	Lys48-specific deubiquitinase activity	F	LOC107807365	0.921307	0.965588	0.945342	0.886596	0.726988	0.72741	1	0	0	-0.15619	0.168593	A0A1S4BED0	AT1G43690	61.611	0	633
GO:1990380	has	Lys48-specific deubiquitinase activity	F	LOC107817612	0.425423	0.426095	0.436441	0.252203	0.349698	0.312693	1	0	0	-0.302697	0.084395	A0A1S4CCU2	AT1G43690	61.83	0	634
GO:1990380	has	Lys48-specific deubiquitinase activity	F	LOC107824775	1.05107	1.04002	1.13304	0.746929	0.717631	0.78446	1	0	0	-0.363896	5.73563e-05	A0A1S4D172	AT4G11860	51.481	0	709
GO:1990380	has	Lys48-specific deubiquitinase activity	F	LOC107780665	0.557477	0.508067	0.530028	0.47694	0.33287	0.402471	1	0	0	-0.270949	0.04619	A0A1S3YX08	AT4G11860	55.872	2.72e-89	281
GO:1990380	has	Lys48-specific deubiquitinase activity	F		2.95528	2.93977	3.04485	2.36267	2.12719	2.22703	4	0	0
GO:1990316	located in	Atg1/ULK1 kinase complex	C	LOC107783028	0.42906	0.386633	0.467592	0.193088	0.352568	0.400711	1	0	0	-0.123876	0.548052	A0A1S3Z4T1	AT3G49590	48.382	5.04e-150	618
GO:1990316	located in	Atg1/ULK1 kinase complex	C	LOC107812104	0.140583	0.107127	0.13443	0.0700824	0.0555283	0.0914648	1	0	0	-0.640244	0.0738341	A0A1S4BUR9	AT3G49590	45.714	9.53e-148	630
GO:1990316	located in	Atg1/ULK1 kinase complex	C	LOC107831115	0.105285	0.106169	0.0825429	0.0628407	0.0629296	0.0813301	1	0	0	-0.326692	0.373796	A0A1S4DLP2	AT4G30790	58	0	1150
GO:1990316	located in	Atg1/ULK1 kinase complex	C	LOC107759257	0.122126	0.122124	0.134044	0.140317	0.0786102	0.108767	1	0	0	-0.114586	0.706812	A0A1S3WYC5	AT4G30790	57.826	0	1150
GO:1990316	located in	Atg1/ULK1 kinase complex	C		0.797054	0.722054	0.818608	0.466329	0.549636	0.682273	4	0	0
GO:1990298	located in	bub1-bub3 complex	C	LOC107830156	0.206651	0.343223	0.244607	0.285681	0.211263	0.231991	1	0	0	-0.00263813	0.99429	A0A1S4DIK9	AT1G69400	50.365	4.76e-45	137
GO:1990298	located in	bub1-bub3 complex	C	LOC107773889	0.347976	0.397338	0.318279	0.384843	0.395269	0.292985	1	0	0	0.146369	0.705119	A0A1S3Y9N8	AT1G69400	49.682	5.91e-46	157
GO:1990298	located in	bub1-bub3 complex	C	LOC107807022	0.0524951	0.115797	0.0960301	0.0959551	0.101371	0.125231	1	0	0	0.438184	0.328768	A0A1S4BD97	AT3G19590	84.706	0	340
GO:1990298	located in	bub1-bub3 complex	C	LOC107810550	0.115799	0.125753	0.138506	0.153517	0.137608	0.110499	1	0	0	0.196869	0.636318	A0A1S4BPP4	AT3G19590	84.911	0	338
GO:1990298	located in	bub1-bub3 complex	C		0.72292	0.982111	0.797422	0.919996	0.845511	0.760706	4	0	0
GO:1990275	has	preribosome binding	F	LOC107830438	0.363062	0.456789	0.29518	0.284416	0.292121	0.224548	1	0	0	-0.305002	0.220058	A0A1S4DJL4	AT3G01610	53.922	0	816
GO:1990275	has	preribosome binding	F		0.363062	0.456789	0.29518	0.284416	0.292121	0.224548	1	0	0
GO:1990269	has	RNA polymerase II C-terminal domain phosphoserine binding	F	LOC107766625	0.340792	0.400928	0.207806	0.257082	0.438724	0.349283	1	0	0	0.305008	0.363287	A0A1S3XLQ4	AT1G61040	61.153	0	659
GO:1990269	has	RNA polymerase II C-terminal domain phosphoserine binding	F	LOC107774211	0.423928	0.37405	0.344666	0.442795	0.454792	0.49442	1	0	0	0.452497	0.092152	A0A1S3YAY8	AT1G61040	60.395	0	659
GO:1990269	has	RNA polymerase II C-terminal domain phosphoserine binding	F	LOC107766433	0.649907	0.423254	0.410448	0.509124	0.448215	0.339612	1	0	0	-0.0298679	0.933582	A0A1S3XL96	AT5G43630	28.054	5.14e-44	442
GO:1990269	has	RNA polymerase II C-terminal domain phosphoserine binding	F	LOC107763529	0.303182	0.308853	0.252098	0.259098	0.212894	0.228814	1	0	0	-0.167923	0.300173	A0A1S3XC39	AT5G61150	57.209	2.25e-178	652
GO:1990269	has	RNA polymerase II C-terminal domain phosphoserine binding	F	LOC107765147	0.48315	0.516894	0.466774	0.298061	0.268233	0.299674	1	0	0	-0.612778	1.45607e-07	A0A1S3XH00	AT5G61150	57.362	5.86e-179	652
GO:1990269	has	RNA polymerase II C-terminal domain phosphoserine binding	F		2.20096	2.02398	1.68179	1.76616	1.82286	1.7118	5	0	0
GO:1990190	has	peptide-glutamate-N-acetyltransferase activity	F	LOC107822468	0.100515	0.0967512	0.142084	0.0858995	0.114695	0.0959143	1	0	0	-0.0147225	0.977833	A0A1S4CTR2	AT5G13780	82.979	1.33e-108	188
GO:1990190	has	peptide-glutamate-N-acetyltransferase activity	F	LOC107832395	0.197636	0.166801	0.251505	0.121166	0.298678	0.204989	1	0	0	0.243099	0.504929	A0A1S4DRG0	AT5G13780	85.955	6.47e-107	178
GO:1990190	has	peptide-glutamate-N-acetyltransferase activity	F		0.29815	0.263552	0.393588	0.207066	0.413373	0.300904	2	0	0
GO:1990189	has	peptide-serine-N-acetyltransferase activity	F	LOC107822468	0.100515	0.0967512	0.142084	0.0858995	0.114695	0.0959143	1	0	0	-0.0147225	0.977833	A0A1S4CTR2	AT5G13780	82.979	1.33e-108	188
GO:1990189	has	peptide-serine-N-acetyltransferase activity	F	LOC107832395	0.197636	0.166801	0.251505	0.121166	0.298678	0.204989	1	0	0	0.243099	0.504929	A0A1S4DRG0	AT5G13780	85.955	6.47e-107	178
GO:1990189	has	peptide-serine-N-acetyltransferase activity	F		0.29815	0.263552	0.393588	0.207066	0.413373	0.300904	2	0	0
GO:1990188	has	euchromatin binding	F	LOC107782646	0.283034	0.499466	0.388319	0.443446	0.485824	0.555164	1	0	0	0.501896	0.0706737	A0A1S3Z3L8	AT1G66170	42.623	1.05e-111	427
GO:1990188	has	euchromatin binding	F		0.283034	0.499466	0.388319	0.443446	0.485824	0.555164	1	0	0
GO:1990165	has	single-strand break-containing DNA binding	F	LOC107789889	1.10739	0.888272	0.679977	1.79568	1.71971	1.5592	1	1	0	1.05685	9.26233e-17	A0A1S3ZS61	AT5G01310	61.141	0	736
GO:1990165	has	single-strand break-containing DNA binding	F	LOC107826076	2.38868	2.08008	2.17768	2.018	2.09529	2.14527	1	0	0	0.0782295	0.426481	A0A1S4D521	AT5G01310	61.711	0	713
GO:1990165	has	single-strand break-containing DNA binding	F		3.49607	2.96835	2.85766	3.81368	3.815	3.70447	2	1	0
GO:1990164	functions in	histone H2A phosphorylation	P	LOC107770915	0.0883406	0.145264	0.0991653	0.106952	0.147328	0.118783	1	0	0	0.376447	0.200692	A0A1S3Y0X0	AT3G13670	77.105	0	677
GO:1990164	functions in	histone H2A phosphorylation	P	LOC107824782	2.12494	2.29243	2.07182	1.22874	1.30715	1.22079	1	0	0	-0.630478	2.35775e-16	A0A1S4D0V6	AT3G13670	76.686	0	682
GO:1990164	functions in	histone H2A phosphorylation	P		2.21328	2.4377	2.17099	1.33569	1.45448	1.33957	2	0	0
GO:1990137	has	plant seed peroxidase activity	F	LOC107780594	0.0928998	0.104739	0.0566477	0.0323448	0.0647812	0.0344742	1	0	0	-0.73963	0.0911507	A0A1S3YWC1	AT1G70670	63.128	8.48e-81	179
GO:1990137	has	plant seed peroxidase activity	F	LOC107791178	0.292722	0.348118	0.209536	0.398804	0.393224	0.279324	1	0	0	0.459319	0.124701	A0A1S3ZWA9	AT1G70680	59.649	6.7e-67	171
GO:1990137	has	plant seed peroxidase activity	F	LOC107817909	0.442045	0.399787	0.313348	0.328975	0.245413	0.347996	1	0	0	-0.177303	0.539532	A0A1S4CDS3	AT4G26740	68.696	2.13e-121	230
GO:1990137	has	plant seed peroxidase activity	F	LOC107783728	1.24126	1.15037	1.25784	1.10529	0.689763	0.732822	1	0	0	-0.525829	0.000135847	A0A1S3Z6X8	AT5G55240	69.912	2.78e-121	226
GO:1990137	has	plant seed peroxidase activity	F		2.06892	2.00301	1.83737	1.86541	1.39318	1.39462	4	0	0
GO:1990136	has	linoleate 9S-lipoxygenase activity	F	LOC107765060	1.73411	2.24876	2.49934	2.09945	2.71444	2.38183	1	0	0	0.287667	0.105306	A0A1S3XH25	AT1G55020	48.284	3.2e-115	408
GO:1990136	has	linoleate 9S-lipoxygenase activity	F	LOC107770253	0.0964711	0.0780273	0.117651	0.0377868	0.0388105	0.0690418	1	0	0	-0.786334	0.0965298	A0A1S3XYN8	AT3G22400	69.142	0	862
GO:1990136	has	linoleate 9S-lipoxygenase activity	F	LOC107765059	6.2113	6.62925	6.40067	5.18453	5.86622	6.41878	1	0	0	0.0345206	0.784963	A0A1S3XGW8	AT3G22400	61.386	7.09e-42	101
GO:1990136	has	linoleate 9S-lipoxygenase activity	F		8.04188	8.95604	9.01765	7.32176	8.61946	8.86965	3	0	0
GO:1990116	involved in	ribosome-associated ubiquitin-dependent protein catabolic process	P	LOC107801564	0.597455	0.658951	0.516107	0.533039	0.560833	0.490928	1	0	0	-0.00438474	0.980753	A0A1S4AUN9	AT5G49930	63.906	0	978
GO:1990116	involved in	ribosome-associated ubiquitin-dependent protein catabolic process	P	LOC107785887	0.126832	0.189386	0.160627	0.0764291	0.10362	0.111718	1	0	0	-0.515399	0.195275	A0A1S3ZE60	AT5G49930	89.796	3.29e-92	147
GO:1990116	involved in	ribosome-associated ubiquitin-dependent protein catabolic process	P	LOC107781168	0.254495	0.305391	0.244415	0.287088	0.324352	0.337558	1	0	0	0.418769	0.00217535	A0A1S3YYW5	AT5G49930	67.108	0	1134
GO:1990116	involved in	ribosome-associated ubiquitin-dependent protein catabolic process	P	LOC107820607	0.0704254	0.0932091	0.112726	0.151717	0.178493	0.31081	1	1	0	1.2931	0.000469468	A0A1S4CMY2	AT5G58410	54.831	0	797
GO:1990116	involved in	ribosome-associated ubiquitin-dependent protein catabolic process	P	LOC107799042	0.0354565	0.0223463	0.0324305	0.0277759	0.0440152	0.0555839	1	0	0	0.728464	0.0448113	A0A1S4ALI7	AT5G58410	42.249	0	916
GO:1990116	involved in	ribosome-associated ubiquitin-dependent protein catabolic process	P		1.08466	1.26928	1.06631	1.07605	1.21131	1.3066	5	1	0
GO:1990112	located in	RQC complex	C	LOC107801564	0.597455	0.658951	0.516107	0.533039	0.560833	0.490928	1	0	0	-0.00438474	0.980753	A0A1S4AUN9	AT5G49930	63.906	0	978
GO:1990112	located in	RQC complex	C	LOC107785887	0.126832	0.189386	0.160627	0.0764291	0.10362	0.111718	1	0	0	-0.515399	0.195275	A0A1S3ZE60	AT5G49930	89.796	3.29e-92	147
GO:1990112	located in	RQC complex	C	LOC107781168	0.254495	0.305391	0.244415	0.287088	0.324352	0.337558	1	0	0	0.418769	0.00217535	A0A1S3YYW5	AT5G49930	67.108	0	1134
GO:1990112	located in	RQC complex	C	LOC107820607	0.0704254	0.0932091	0.112726	0.151717	0.178493	0.31081	1	1	0	1.2931	0.000469468	A0A1S4CMY2	AT5G58410	54.831	0	797
GO:1990112	located in	RQC complex	C	LOC107799042	0.0354565	0.0223463	0.0324305	0.0277759	0.0440152	0.0555839	1	0	0	0.728464	0.0448113	A0A1S4ALI7	AT5G58410	42.249	0	916
GO:1990112	located in	RQC complex	C		1.08466	1.26928	1.06631	1.07605	1.21131	1.3066	5	1	0
GO:1990110	involved in	callus formation	P	LOC107786359	0.0549514	0.0915847	0.0614309	0.114794	0.0648473	0.0349575	1	0	0	-0.0213473	0.97333	A0A1S3ZG89	AT5G57280	74.394	2.38e-161	289
GO:1990110	involved in	callus formation	P	LOC107781459	0.272822	0.261963	0.337612	0.163436	0.216931	0.183766	1	0	0	-0.445923	0.0834901	A0A1S3YZM3	AT5G57280	73.01	1.46e-159	289
GO:1990110	involved in	callus formation	P		0.327774	0.353548	0.399043	0.27823	0.281779	0.218724	2	0	0
GO:1990072	located in	TRAPPIII protein complex	C	LOC107817219	0.235751	0.380163	0.401521	0.318418	0.455247	0.325806	1	0	0	0.224102	0.414854	A0A1S4CBI2	AT5G58030	92.228	4.63e-135	193
GO:1990072	located in	TRAPPIII protein complex	C		0.235751	0.380163	0.401521	0.318418	0.455247	0.325806	1	0	0
GO:1990071	located in	TRAPPII protein complex	C	LOC107789320	0.0504861	0.0593948	0.0487429	0.0263665	0.029789	0.0214113	1	0	0	-0.878208	0.0180044	A0A1S3ZQK5	AT5G54440	68.785	0	1259
GO:1990071	located in	TRAPPII protein complex	C	LOC107817219	0.235751	0.380163	0.401521	0.318418	0.455247	0.325806	1	0	0	0.224102	0.414854	A0A1S4CBI2	AT5G58030	92.228	4.63e-135	193
GO:1990071	located in	TRAPPII protein complex	C		0.286237	0.439557	0.450264	0.344785	0.485036	0.347217	2	0	0
GO:1990070	located in	TRAPPI protein complex	C	LOC107817219	0.235751	0.380163	0.401521	0.318418	0.455247	0.325806	1	0	0	0.224102	0.414854	A0A1S4CBI2	AT5G58030	92.228	4.63e-135	193
GO:1990070	located in	TRAPPI protein complex	C		0.235751	0.380163	0.401521	0.318418	0.455247	0.325806	1	0	0
GO:1990069	involved in	stomatal opening	P	LOC107794880	0.612415	0.646146	0.690555	0.786897	0.66013	0.711157	1	0	0	0.283017	0.00594088	A0A1S4A8F2	AT1G04120	78.836	0	1512
GO:1990069	involved in	stomatal opening	P	LOC107782424	0.382229	0.314521	0.392818	0.511386	0.501743	0.467188	1	0	0	0.592784	4.29137e-06	A0A1S3Z2Y2	AT1G04120	78.77	0	1512
GO:1990069	involved in	stomatal opening	P	LOC107796542	1.05033	0.784903	0.754831	0.444988	0.532931	0.644309	1	0	0	-0.45939	0.00424508	A0A1S4ADW0	AT2G18960	88.901	0	946
GO:1990069	involved in	stomatal opening	P	LOC107795645	0.0669027	0.0501765	0.0489545	0.0314461	0.0452173	0.0287283	1	0	0	-0.465349	0.242905	A0A1S4AAV6	AT5G27620	61.794	1.36e-129	301
GO:1990069	involved in	stomatal opening	P	LOC107777651	0.00785196	0.0138562	0.00718185	0.129172	0.0833938	0.10115	1	1	0	3.46264	9.7351e-17	A0A1S3YLR7	AT5G40280	60.356	1.37e-180	449
GO:1990069	involved in	stomatal opening	P	LOC107827532	0.014683	0.0129555	0.00447665	0.107356	0.146494	0.154121	1	1	0	3.79878	2.46594e-20	A0A1S4D9V4	AT5G40280	66.019	1.89e-137	309
GO:1990069	involved in	stomatal opening	P		2.13441	1.82256	1.89882	2.01125	1.96991	2.10665	6	2	0
GO:1990067	involved in	intrachromosomal DNA recombination	P	LOC107819438	0.0419955	0.0572659	0.0558712	0.0837414	0.073723	0.0582886	1	0	0	0.580014	0.0962984	A0A1S4CIP0	AT1G68310	78.481	1.9e-87	158
GO:1990067	involved in	intrachromosomal DNA recombination	P	LOC107780448	0.500252	0.804896	0.484475	0.737671	0.724509	0.603716	1	0	0	0.45086	0.0694621	A0A1S3YWF6	AT1G68310	77.477	2.72e-60	111
GO:1990067	involved in	intrachromosomal DNA recombination	P	LOC107798910	0.516903	0.443238	0.366245	0.638765	0.513141	0.590504	1	0	0	0.535218	0.0016012	A0A1S4ALE6	AT1G68310	78.481	2.73e-88	158
GO:1990067	involved in	intrachromosomal DNA recombination	P	LOC107788137	0.0492768	0.0670302	0.0544613	0.0193012	0.0535252	0.043103	1	0	0	-0.253537	0.452908	A0A1S3ZLZ6	AT4G32700	60.034	0	1181
GO:1990067	involved in	intrachromosomal DNA recombination	P	LOC107771155	0.0593869	0.0910757	0.0750115	0.0465225	0.0409568	0.0499226	1	0	0	-0.572034	0.0165511	A0A1S3Y1G3	AT4G32700	61.144	0	2203
GO:1990067	involved in	intrachromosomal DNA recombination	P	LOC107812731	0.237658	0.296237	0.244979	0.177311	0.233106	0.223181	1	0	0	-0.117193	0.58012	A0A1S4BX02	AT4G32700	62.049	0	1025
GO:1990067	involved in	intrachromosomal DNA recombination	P		1.40547	1.75974	1.28104	1.70331	1.63896	1.56871	6	0	0
GO:1990064	involved in	ground tissue pattern formation	P	LOC107819120	0.563721	0.552662	0.486966	0.343472	0.47373	0.438305	1	0	0	-0.158387	0.486423	A0A1S4CHL1	AT5G24740	60.784	6.24e-155	408
GO:1990064	involved in	ground tissue pattern formation	P	LOC107762623	0.428929	0.405496	0.81267	0.624027	0.562049	0.52624	1	0	0	0.322876	0.404716	A0A1S3X988	AT5G24740	67.808	3.56e-62	146
GO:1990064	involved in	ground tissue pattern formation	P	LOC107821075	0.128463	0.100014	0.103677	0.22495	0.131331	0.0937406	1	0	0	0.38355	0.321792	A0A1S4CPG6	AT5G24740	46.689	3.52e-79	302
GO:1990064	involved in	ground tissue pattern formation	P	LOC107809406	0.0682285	0.0916102	0.0949652	0.0309848	0.0696951	0.0490652	1	0	0	-0.585989	0.0127951	A0A1S4BKU3	AT5G24740	36.401	0	2206
GO:1990064	involved in	ground tissue pattern formation	P	LOC107768417	0.0734108	0.0558393	0.0578842	0.0475933	0.0684357	0.0628042	1	0	0	0.140042	0.666236	A0A1S3XSV3	AT5G24740	48.765	1.35e-43	162
GO:1990064	involved in	ground tissue pattern formation	P	LOC107781582	0.0437501	0.0405822	0.0482248	0.0263638	0.0259949	0.033184	1	0	0	-0.457419	0.0628986	A0A1S3Z0A5	AT5G24740	37.591	0	2740
GO:1990064	involved in	ground tissue pattern formation	P		1.3065	1.2462	1.60439	1.29739	1.33124	1.20334	6	0	0
GO:1990055	has	phenylacetaldehyde synthase activity	F	LOC107816983	0.0378615	0.0334069	0.0372942	0.0228154	0.0281202	0.022233	1	0	0	-0.393371	0.400046	A0A1S4CAG5	AT2G20340	75.311	0	482
GO:1990055	has	phenylacetaldehyde synthase activity	F	LOC107821692	0.0463083	0.0473113	0.0579611	0.0343676	0.0329455	0.0325602	1	0	0	-0.453052	0.1964	A0A1S4CR84	AT2G20340	76.971	0	482
GO:1990055	has	phenylacetaldehyde synthase activity	F		0.0841698	0.0807182	0.0952553	0.057183	0.0610657	0.0547932	2	0	0
GO:1990050	has	phosphatidic acid transfer activity	F	LOC107813648	0.19034	0.145552	0.104457	0.278335	0.220533	0.121085	1	0	0	0.596094	0.153327	A0A1S4BZT4	AT5G13070	78.689	1.22e-113	183
GO:1990050	has	phosphatidic acid transfer activity	F	LOC107796500	0.398496	0.340623	0.467	0.253641	0.480947	0.356492	1	0	0	0.0681769	0.835231	A0A1S4ADK3	AT5G13070	81.319	3.34e-115	182
GO:1990050	has	phosphatidic acid transfer activity	F	LOC107791040	3.01676	2.61836	2.63541	1.15752	1.45043	1.52746	1	0	0	-0.800332	1.30708e-13	A0A1S3ZW18	AT5G13070	81.319	1.59e-116	182
GO:1990050	has	phosphatidic acid transfer activity	F	LOC107822755	0.221521	0.251303	0.217088	0.594977	0.656929	0.452962	1	1	0	1.43761	4.77518e-08	A0A1S4CU97	AT5G13070	78.689	1.33e-112	183
GO:1990050	has	phosphatidic acid transfer activity	F		3.82711	3.35584	3.42396	2.28447	2.80884	2.458	4	1	0
GO:1990023	located in	mitotic spindle midzone	C	LOC107829976	0.789612	0.848556	0.685187	0.777173	0.801486	0.792112	1	0	0	0.186042	0.135831	A0A1S4DHS5	AT3G49650	68.988	0	603
GO:1990023	located in	mitotic spindle midzone	C	LOC107801848	0.592	0.527229	0.657869	0.424753	0.443383	0.464594	1	0	0	-0.249161	0.101507	A0A1S4AVI6	AT3G49650	68.264	0	605
GO:1990023	located in	mitotic spindle midzone	C		1.38161	1.37578	1.34306	1.20193	1.24487	1.25671	2	0	0
GO:1990019	involved in	protein storage vacuole organization	P	LOC107804890	0.565111	0.639537	0.505646	0.269467	0.474459	0.527524	1	0	0	-0.156737	0.551984	A0A1S4B5U4	AT1G48760	70.888	0	529
GO:1990019	involved in	protein storage vacuole organization	P	LOC107778160	0.529015	0.434208	0.461362	0.28913	0.641441	0.29349	1	0	0	-0.276158	0.388349	A0A1S3YNJ2	AT1G48760	71.429	0	525
GO:1990019	involved in	protein storage vacuole organization	P	LOC107799340	7.23789	7.14776	6.69658	10.6204	11.0873	11.4623	1	0	0	0.814793	4.06437e-42	A0A1S4AMI7	AT2G32460	74.324	4.74e-75	148
GO:1990019	involved in	protein storage vacuole organization	P	LOC107771908	5.93117	5.69582	5.05912	6.52652	7.87087	7.27865	1	0	0	0.553338	3.95339e-12	A0A1S3Y3X8	AT2G32460	37.718	1.53e-84	517
GO:1990019	involved in	protein storage vacuole organization	P	LOC107770063	0.151078	0.156486	0.12016	0.185246	0.17758	0.175503	1	0	0	0.477883	0.0901251	A0A1S3XY87	AT3G11440	41.834	9.66e-84	447
GO:1990019	involved in	protein storage vacuole organization	P	LOC107824514	7.27052	7.03847	6.70878	13.3031	13.2087	11.9511	1	1	0	1.02243	5.22908e-68	A0A1S4D064	AT3G11440	73.529	1.27e-66	136
GO:1990019	involved in	protein storage vacuole organization	P	LOC107779158	0.199248	0.197781	0.193634	0.243886	0.210414	0.15448	1	0	0	0.153455	0.583358	A0A1S3YS26	AT3G11440	43.003	3.92e-80	393
GO:1990019	involved in	protein storage vacuole organization	P	LOC107805141	3.93106	3.74334	3.87505	6.22348	6.93295	6.59394	1	0	0	0.936021	1.57742e-64	A0A1S4B6P2	AT3G11440	44.769	1.57e-89	411
GO:1990019	involved in	protein storage vacuole organization	P	LOC107823996	3.8274	3.89151	3.60741	6.12557	6.53657	6.6172	1	0	0	0.928003	4.06997e-57	A0A1S4CYH9	AT3G11440	45.794	1.81e-76	321
GO:1990019	involved in	protein storage vacuole organization	P	LOC107790595	0.0945252	0.100084	0.146979	0.0740491	0.0547598	0.135298	1	0	0	-0.231957	0.674776	A0A1S3ZUF7	AT5G06100	44.077	9.91e-76	363
GO:1990019	involved in	protein storage vacuole organization	P		29.737	29.045	27.3747	43.8608	47.1951	45.1895	10	1	0
GO:1905933	involved in	regulation of cell fate determination	P	LOC107817979	0.199339	0.24289	0.247444	0.156158	0.137476	0.113224	1	0	0	-0.644268	0.00316421	A0A1S4CDY2	AT4G00830	63.327	0	499
GO:1905933	involved in	regulation of cell fate determination	P	LOC107764196	0.397255	0.237446	0.504005	0.261008	0.358813	0.281248	1	0	0	-0.190673	0.605277	A0A1S3XEH1	AT4G00830	34.717	1e-36	265
GO:1905933	involved in	regulation of cell fate determination	P		0.596594	0.480336	0.751449	0.417166	0.49629	0.394471	2	0	0
GO:1905897	involved in	regulation of response to endoplasmic reticulum stress	P	LOC107823653	0.0545735	0.0616956	0.0343173	0.0213759	0.0411657	0.0374295	1	0	0	-0.392582	0.248386	A0A1S4CXE4	AT4G20310	51.55	1.79e-83	258
GO:1905897	involved in	regulation of response to endoplasmic reticulum stress	P		0.0545735	0.0616956	0.0343173	0.0213759	0.0411657	0.0374295	1	0	0
GO:1905775	involved in	negative regulation of DNA helicase activity	P	LOC107808167	0.104468	0.0596435	0.0899314	0.0962798	0.059333	0.0703668	1	0	0	-0.058049	0.905854	A0A1S4BH15	AT1G44900	77.174	0	920
GO:1905775	involved in	negative regulation of DNA helicase activity	P		0.104468	0.0596435	0.0899314	0.0962798	0.059333	0.0703668	1	0	0
GO:1905761	functions in	SCF ubiquitin ligase complex binding	F	LOC107784840	0.193524	0.270361	0.206509	0.505342	0.342562	0.338555	1	0	0	0.902034	0.00325139	A0A1S3ZAY4	AT3G48880	22.692	8.46e-11	260
GO:1905761	functions in	SCF ubiquitin ligase complex binding	F	LOC107823236	0.997343	0.897254	1.01359	0.776192	0.641972	0.678006	1	0	0	-0.338032	0.00521627	A0A1S4CW39	AT3G48880	64.169	6.34e-148	307
GO:1905761	functions in	SCF ubiquitin ligase complex binding	F	LOC107770472	0.837568	0.767891	0.610476	0.410083	0.372756	0.437081	1	0	0	-0.719818	6.6343e-06	A0A1S3XZB1	AT3G48880	63.844	3.73e-147	307
GO:1905761	functions in	SCF ubiquitin ligase complex binding	F		2.02843	1.93551	1.83057	1.69162	1.35729	1.45364	3	0	0
GO:1905691	involved in	lipid droplet disassembly	P	LOC107799924	0.161585	0.134187	0.139101	0.104244	0.192723	0.13605	1	0	0	0.210002	0.599365	A0A1S4APS1	AT4G10790	68.944	0	483
GO:1905691	involved in	lipid droplet disassembly	P	LOC107769345	1.00282	0.872277	0.878201	1.20345	1.21545	1.28946	1	0	0	0.594335	8.24337e-09	A0A1S3XVS4	AT4G10790	68.815	0	481
GO:1905691	involved in	lipid droplet disassembly	P	LOC107823379	0.123046	0.108569	0.121202	0.133465	0.155359	0.162573	1	0	0	0.532922	0.155006	A0A1S4CWV6	AT4G10790	69.917	0	482
GO:1905691	involved in	lipid droplet disassembly	P	LOC107830718	1.44002	1.35042	1.28265	1.41749	1.47773	1.57555	1	0	0	0.301562	0.00229807	A0A1S4DKB5	AT4G10790	68.303	0	489
GO:1905691	involved in	lipid droplet disassembly	P		2.72747	2.46545	2.42115	2.85865	3.04126	3.16364	4	0	0
GO:1905642	involved in	negative regulation of DNA methylation	P	LOC107780082	0.0294307	0.0376535	0.0444163	0.0553329	0.0383616	0.0351046	1	0	0	0.290796	0.332915	A0A1S3YVA7	AT5G11470	55.191	5.2e-58	183
GO:1905642	involved in	negative regulation of DNA methylation	P	LOC107768576	0.036849	0.0433513	0.041729	0.0797273	0.0440497	0.0602785	1	0	0	0.661189	0.0146084	A0A1S3XTG9	AT5G11470	46.927	1.17e-46	179
GO:1905642	involved in	negative regulation of DNA methylation	P		0.0662797	0.0810049	0.0861454	0.13506	0.0824113	0.0953831	2	0	0
GO:1905615	involved in	positive regulation of developmental vegetative growth	P	LOC107770741	0.0458582	0.0269751	0.0512656	0.079832	0.0885544	0.0340351	1	0	0	0.850771	0.0939328	A0A1S3Y0Q8	AT5G08520	50.51	3.66e-57	196
GO:1905615	involved in	positive regulation of developmental vegetative growth	P		0.0458582	0.0269751	0.0512656	0.079832	0.0885544	0.0340351	1	0	0
GO:1905582	involved in	response to mannose	P	LOC107761377	1.44245	1.18496	0.887148	2.06515	1.82495	2.01718	1	0	0	0.876853	5.1809e-07	A0A1S3X5H1	AT4G17670	47.12	1.67e-40	191
GO:1905582	involved in	response to mannose	P	LOC107795912	4.90044	4.65961	5.62124	5.76287	5.74459	5.76542	1	0	0	0.369451	1.12946e-06	A0A1S4ABW3	AT5G20700	35.071	3.51e-27	211
GO:1905582	involved in	response to mannose	P	LOC107801792	7.44979	7.26599	7.7284	9.24737	8.50176	8.3107	1	0	0	0.361772	2.00318e-12	A0A1S4AVY7	AT5G20700	35.922	2.2e-29	206
GO:1905582	involved in	response to mannose	P	LOC107778336	3.24433	2.75623	3.0677	3.55472	3.97909	3.66062	1	0	0	0.47016	8.52168e-09	A0A1S3YP82	AT5G20700	25.521	3.5e-08	192
GO:1905582	involved in	response to mannose	P	LOC107812231	13.1542	13.5753	14.1038	15.1821	14.1112	14.3546	1	0	0	0.247028	5.98064e-07	A0A1S4BV59	AT5G20700	36.493	2.08e-26	211
GO:1905582	involved in	response to mannose	P		30.1912	29.4421	31.4083	35.8122	34.1616	34.1085	5	0	0
GO:1905499	involved in	trichome papilla formation	P	LOC107826460	0.0523089	0.0425345	0.042216	0.0401743	0.0217867	0.0205532	1	0	0	-0.7767	0.00142056	A0A1S4D6F8	AT1G25540	61.383	0	694
GO:1905499	involved in	trichome papilla formation	P	LOC107795738	0.108227	0.133387	0.164984	0.244927	0.212308	0.24261	1	0	0	0.924292	4.68148e-10	A0A1S4AB60	AT1G25540	51.603	0	686
GO:1905499	involved in	trichome papilla formation	P	LOC107786082	0.0602831	0.0580259	0.060151	0.0858629	0.0529134	0.0766987	1	0	0	0.408647	0.0930207	A0A1S3ZEU6	AT1G25540	50.725	0	690
GO:1905499	involved in	trichome papilla formation	P	LOC107787732	0.0483913	0.0389849	0.0461858	0.0395569	0.0548486	0.0381458	1	0	0	0.169682	0.621672	A0A1S3ZJX7	AT1G25540	61.594	0	690
GO:1905499	involved in	trichome papilla formation	P	LOC107823419	0.155076	0.261222	0.180526	0.11044	0.163342	0.147978	1	0	0	-0.313528	0.487719	A0A1S4CWZ9	AT1G25540	95.181	2.08e-50	83
GO:1905499	involved in	trichome papilla formation	P	LOC107796650	2.40482	1.99328	2.31068	1.78874	1.80593	1.32122	1	0	0	-0.304629	0.0727874	H9CCI1	AT3G55360	81.613	0	310
GO:1905499	involved in	trichome papilla formation	P	LOC107785715	0.538525	0.468278	0.528259	0.244562	0.24114	0.245767	1	0	0	-0.908965	1.73531e-06	A0A1S3ZDR2	AT3G55360	81.935	0	310
GO:1905499	involved in	trichome papilla formation	P		3.36763	2.99571	3.333	2.55427	2.55227	2.09298	7	0	0
GO:1905435	involved in	regulation of histone H3-K4 trimethylation	P	LOC107788465	3.65112	3.96278	3.93059	3.66175	3.52524	3.32985	1	0	0	0.0100024	0.92654	A0A1S3ZMZ7	AT4G28190	73.077	5.71e-128	234
GO:1905435	involved in	regulation of histone H3-K4 trimethylation	P	LOC107821442	8.18136	8.05444	8.05452	10.624	10.6913	11.0662	1	0	0	0.572034	4.05659e-28	A0A1S4CQ33	AT4G28190	71.795	1.4e-125	234
GO:1905435	involved in	regulation of histone H3-K4 trimethylation	P		11.8325	12.0172	11.9851	14.2857	14.2165	14.396	2	0	0
GO:1905428	involved in	regulation of plant organ formation	P	LOC107766668	0.0645809	0.113965	0.22151	0.278253	0.202652	0.277313	1	1	0	1.18247	0.00781642	A0A1S3XMT6	AT1G58340	55.106	3.42e-174	470
GO:1905428	involved in	regulation of plant organ formation	P		0.0645809	0.113965	0.22151	0.278253	0.202652	0.277313	1	1	0
GO:1905421	involved in	regulation of plant organ morphogenesis	P	LOC107815543	1.40619	1.20197	1.12541	1.65238	1.35771	0.922511	1	0	0	0.186058	0.536654	A0A1S4C692	AT3G61460	31.532	1.03e-15	111
GO:1905421	involved in	regulation of plant organ morphogenesis	P		1.40619	1.20197	1.12541	1.65238	1.35771	0.922511	1	0	0
GO:1905406	involved in	positive regulation of mitotic cohesin loading	P	LOC107812928	0.0523349	0.0554129	0.0478685	0.046855	0.0447557	0.0527933	1	0	0	0.0520629	0.85858	A0A1S4BXM9	AT5G15540	57.403	0	1810
GO:1905406	involved in	positive regulation of mitotic cohesin loading	P	LOC107798080	0.0475286	0.0550418	0.0380384	0.0511953	0.0258131	0.0368496	1	0	0	-0.239324	0.461387	A0A1S4AIK0	AT5G15540	57.554	0	1807
GO:1905406	involved in	positive regulation of mitotic cohesin loading	P		0.0998636	0.110455	0.0859069	0.0980503	0.0705688	0.0896429	2	0	0
GO:1905394	functions in	retromer complex binding	F	LOC107772288	0.350325	0.35161	0.29239	0.384213	0.291739	0.300862	1	0	0	0.093896	0.629041	A0A1S3Y4V7	AT2G32760	57.227	2.19e-137	339
GO:1905394	functions in	retromer complex binding	F	LOC107800797	0.429346	0.399877	0.392704	0.388661	0.423756	0.3141	1	0	0	0.0318156	0.871526	A0A1S4AS29	AT2G32760	57.602	3e-139	342
GO:1905394	functions in	retromer complex binding	F		0.779671	0.751487	0.685095	0.772874	0.715494	0.614962	2	0	0
GO:1905202	located in	methylcrotonoyl-CoA carboxylase complex	C	LOC107782183	0.172709	0.244911	0.197462	0.106305	0.131022	0.117717	1	0	0	-0.623762	0.0226267	A0A1S3Z2C6	AT4G34030	73.333	0	600
GO:1905202	located in	methylcrotonoyl-CoA carboxylase complex	C		0.172709	0.244911	0.197462	0.106305	0.131022	0.117717	1	0	0
GO:1905182	involved in	positive regulation of urease activity	P	LOC107762770	0.603226	0.680789	0.577408	0.615421	0.541795	0.60239	1	0	0	0.0603302	0.813824	A0A1S3XA02	AT1G21840	71.111	1.71e-122	225
GO:1905182	involved in	positive regulation of urease activity	P	LOC107825029	0.276492	0.204318	0.230767	0.243673	0.150165	0.187984	1	0	0	-0.19732	0.372821	A0A1S4D1Q0	AT2G34470	90.204	2e-164	245
GO:1905182	involved in	positive regulation of urease activity	P	LOC107779952	0.137825	0.132665	0.137523	0.0392616	0.181464	0.179342	1	0	0	0.361964	0.424696	A0A1S3YVE9	AT2G34470	88.353	8.97e-168	249
GO:1905182	involved in	positive regulation of urease activity	P		1.01754	1.01777	0.945699	0.898356	0.873424	0.969716	3	0	0
GO:1905177	involved in	tracheary element differentiation	P	LOC107775305	0.61987	0.917445	0.566969	0.736222	0.666072	0.705983	1	0	0	0.25877	0.225895	A0A1S3YE48	AT4G29230	52.5	7.38e-112	400
GO:1905177	involved in	tracheary element differentiation	P	LOC107792806	0.977628	0.778447	1.04686	0.410946	0.897878	0.796363	1	0	0	-0.115088	0.695622	A0A1S4A1G8	AT5G25830	45.773	2.58e-80	343
GO:1905177	involved in	tracheary element differentiation	P	LOC107760764	0.766442	0.570599	0.24098	0.487837	0.555014	0.411392	1	0	0	-0.0781507	0.861412	A0A1S3X383	AT5G25830	46.064	1.72e-79	343
GO:1905177	involved in	tracheary element differentiation	P		2.36394	2.26649	1.85481	1.63501	2.11896	1.91374	3	0	0
GO:1905168	involved in	positive regulation of double-strand break repair via homologous recombination	P	LOC107814951	0.437721	0.468069	0.477256	0.458716	0.431027	0.354066	1	0	0	-0.0172669	0.912687	A0A1S4C478	AT3G57300	63.535	0	1522
GO:1905168	involved in	positive regulation of double-strand break repair via homologous recombination	P	LOC107814884	0.195968	0.243441	0.245281	0.165637	0.139419	0.172236	1	0	0	-0.380253	0.0301227	A0A1S4C3Y2	AT3G57300	66.746	0	1263
GO:1905168	involved in	positive regulation of double-strand break repair via homologous recombination	P	LOC107762908	1.93684	1.54087	1.68442	1.14418	1.41021	1.54521	1	0	0	-0.135563	0.545651	A0A1S3XA52	AT3G57300	48.148	1.06e-27	162
GO:1905168	involved in	positive regulation of double-strand break repair via homologous recombination	P		2.57053	2.25237	2.40696	1.76853	1.98066	2.07151	3	0	0
GO:1905157	involved in	positive regulation of photosynthesis	P	LOC107828760	3.43859	3.14283	3.26457	1.73898	2.03825	1.91058	1	0	0	-0.619002	8.33433e-17	A0A1S4DDU2	AT3G49720	65.134	3.82e-126	261
GO:1905157	involved in	positive regulation of photosynthesis	P	LOC107804123	15.2044	13.6012	14.0206	10.2361	11.106	10.611	1	0	0	-0.263255	4.49945e-08	A0A1S4B3D7	AT3G49720	64.751	3.27e-125	261
GO:1905157	involved in	positive regulation of photosynthesis	P	LOC107778703	36.9695	34.8625	35.0274	30.2597	31.5419	32.2762	1	0	0	-0.0258828	0.628194	A0A1S3YR05	AT3G49720	65.517	7.07e-126	261
GO:1905157	involved in	positive regulation of photosynthesis	P	LOC107775006	0.0468363	0.0348006	0.0450939	0.0193109	0.0333212	0.0117612	1	0	0	-0.867907	0.0359261	A0A1S3YDE3	AT4G04850	74.838	0	616
GO:1905157	involved in	positive regulation of photosynthesis	P	LOC107771276	0.225769	0.203112	0.238894	0.211542	0.183792	0.223885	1	0	0	0.0434578	0.808029	A0A1S3Y1U8	AT4G04850	80.66	0	636
GO:1905157	involved in	positive regulation of photosynthesis	P	LOC107780341	0.274962	0.365783	0.32501	0.278363	0.285904	0.246231	1	0	0	-0.111576	0.588307	A0A1S3YW44	AT5G65810	71.923	2.83e-138	260
GO:1905157	involved in	positive regulation of photosynthesis	P	LOC107799207	0.442366	0.257758	0.274832	0.156924	0.257881	0.350439	1	0	0	-0.052918	0.890115	A0A1S4AM26	AT5G65810	72.201	1.15e-135	259
GO:1905157	involved in	positive regulation of photosynthesis	P	LOC107787210	2.52563	2.26562	2.18688	1.67515	2.07277	1.98426	1	0	0	-0.0947377	0.390964	A0A1S3ZIS4	AT5G65810	70.385	4.14e-135	260
GO:1905157	involved in	positive regulation of photosynthesis	P		59.1281	54.7336	55.3833	44.5761	47.5198	47.6143	8	0	0
GO:1905038	involved in	regulation of membrane lipid metabolic process	P	LOC107764335	82.4473	84.36	86.6845	86.0478	90.811	86.5146	1	0	0	0.210092	1.72559e-06	A0A1S3XEF5	AT1G54280	82.075	0	424
GO:1905038	involved in	regulation of membrane lipid metabolic process	P	LOC107771401	64.6898	65.5667	68.5597	61.9903	72.8793	69.4059	1	0	0	0.219342	0.000157578	A0A1S3Y2N3	AT3G13900	70.359	0	668
GO:1905038	involved in	regulation of membrane lipid metabolic process	P		147.137	149.927	155.244	148.038	163.69	155.92	2	0	0
GO:1905037	involved in	autophagosome organization	P	LOC107810913	1.67676	1.73247	1.60006	1.32491	1.44374	1.34028	1	0	0	-0.125971	0.117777	A0A1S4BQS7	AT1G04300	49.705	0	1187
GO:1905037	involved in	autophagosome organization	P	LOC107811397	1.43171	1.33093	1.44983	0.87122	0.953449	0.899605	1	0	0	-0.464872	3.18009e-10	A0A1S4BSF9	AT1G04300	49.618	0	1177
GO:1905037	involved in	autophagosome organization	P	LOC107813933	1.1081	1.17811	1.06009	1.11652	1.24381	1.09475	1	0	0	0.204589	0.026702	A0A1S4C0Z5	AT1G04300	49.281	0	1183
GO:1905037	involved in	autophagosome organization	P		4.21657	4.24151	4.10998	3.31266	3.641	3.33463	3	0	0
GO:1905011	involved in	transmembrane phosphate ion transport from cytosol to vacuole	P	LOC107764608	4.2795	4.49295	4.81164	3.99845	3.55081	3.60118	1	0	0	-0.143399	0.0578064	A0A1S3XFX7	AT4G22990	77.432	0	514
GO:1905011	involved in	transmembrane phosphate ion transport from cytosol to vacuole	P	LOC107817998	1.60504	1.62272	1.65157	1.23989	1.53894	1.60603	1	0	0	0.0426768	0.769358	A0A1S4CE20	AT4G22990	80.029	0	701
GO:1905011	involved in	transmembrane phosphate ion transport from cytosol to vacuole	P	LOC107795689	0.105212	0.14282	0.0777265	0.0317003	0.0937704	0.0695053	1	0	0	-0.44792	0.240699	A0A1S4AB05	AT4G22990	70.471	0	701
GO:1905011	involved in	transmembrane phosphate ion transport from cytosol to vacuole	P	LOC107806400	0.0719909	0.0423472	0.0395082	0.060156	0.0370715	0.0503771	1	0	0	0.0678931	0.90243	A0A1S4BAS3	AT4G22990	77.809	0	703
GO:1905011	involved in	transmembrane phosphate ion transport from cytosol to vacuole	P	LOC107811072	3.41514	3.00126	3.16956	2.3646	2.58421	2.41041	1	0	0	-0.218353	0.00107802	A0A1S4BRB5	AT4G22990	80.029	0	701
GO:1905011	involved in	transmembrane phosphate ion transport from cytosol to vacuole	P	LOC107764359	2.06848	1.81697	2.16223	1.62041	1.76536	1.77114	1	0	0	-0.061886	0.616199	A0A1S3XF53	AT4G22990	80.226	0	354
GO:1905011	involved in	transmembrane phosphate ion transport from cytosol to vacuole	P	LOC107805030	3.18976	3.66412	3.12856	2.76596	2.97326	2.66091	1	0	0	-0.0743114	0.509053	A0A1S4B6S2	AT4G22990	86.667	2.59e-104	180
GO:1905011	involved in	transmembrane phosphate ion transport from cytosol to vacuole	P		14.7351	14.7832	15.0408	12.0812	12.5434	12.1695	7	0	0
GO:1904966	involved in	positive regulation of vitamin E biosynthetic process	P	LOC107761206	0.517592	0.472296	0.549872	0.629614	0.636325	0.682567	1	0	0	0.500739	1.53544e-10	A0A1S3X4H1	AT5G15070	83.927	0	871
GO:1904966	involved in	positive regulation of vitamin E biosynthetic process	P	LOC107823876	1.22097	1.16271	1.34659	1.09646	0.975809	0.950187	1	0	0	-0.150724	0.0614557	A0A1S4CY26	AT5G15070	83.27	0	1046
GO:1904966	involved in	positive regulation of vitamin E biosynthetic process	P		1.73856	1.63501	1.89647	1.72607	1.61213	1.63275	2	0	0
GO:1904962	involved in	plastid to vacuole vesicle-mediated transport	P	LOC107787096	0.534689	0.509826	0.433841	0.189165	0.191514	0.255109	1	0	1	-1.03243	6.42623e-07	A0A1S3ZI24	AT2G45980	39.423	8.07e-61	312
GO:1904962	involved in	plastid to vacuole vesicle-mediated transport	P	LOC107788815	2.0044	2.25984	1.99075	1.90328	1.99394	1.8547	1	0	0	0.0322447	0.805739	A0A1S3ZNS4	AT2G45980	43.86	6.66e-67	285
GO:1904962	involved in	plastid to vacuole vesicle-mediated transport	P		2.53909	2.76966	2.42459	2.09244	2.18545	2.10981	2	0	1
GO:1904961	involved in	quiescent center organization	P	LOC107815408	0.867797	0.943446	0.977998	0.558419	0.673296	0.532337	1	0	0	-0.497984	0.0102386	A0A1S4C5I2	AT1G19350	59.627	1.65e-100	322
GO:1904961	involved in	quiescent center organization	P	LOC107777518	0.314083	0.289726	0.287279	0.156575	0.179196	0.149854	1	0	0	-0.705902	0.0434138	A0A1S3YM10	AT1G19350	59.006	2.59e-97	322
GO:1904961	involved in	quiescent center organization	P	LOC107783423	0.643624	0.554843	0.605612	0.492611	0.58572	0.494157	1	0	0	-0.0283034	0.846628	A0A1S3Z5Y5	AT5G05980	68.491	0	530
GO:1904961	involved in	quiescent center organization	P	LOC107779364	0.228397	0.306428	0.257554	0.313726	0.250732	0.301539	1	0	0	0.269583	0.125008	A0A1S3YSR7	AT5G05980	64.906	0	587
GO:1904961	involved in	quiescent center organization	P		2.0539	2.09444	2.12844	1.52133	1.68894	1.47789	4	0	0
GO:1904825	involved in	protein localization to microtubule plus-end	P	LOC107782651	1.74106	1.79225	1.86392	1.17792	1.08885	1.05724	1	0	0	-0.558279	5.64546e-10	A0A1S3Z3M3	AT5G62500	74.33	4.32e-147	261
GO:1904825	involved in	protein localization to microtubule plus-end	P	LOC107793217	5.68616	5.55115	5.56778	3.52825	3.67594	3.84111	1	0	0	-0.442781	6.05652e-14	A0A1S4A2Z8	AT5G62500	72.797	1.26e-142	261
GO:1904825	involved in	protein localization to microtubule plus-end	P	LOC107803354	0.982611	0.765663	0.968785	1.47953	1.77426	1.22989	1	0	0	0.86186	1.88582e-07	A0A1S4B133	AT5G67270	60.641	7.24e-139	343
GO:1904825	involved in	protein localization to microtubule plus-end	P		8.40983	8.10906	8.40048	6.18571	6.53904	6.12824	3	0	0
GO:1904821	involved in	chloroplast disassembly	P	LOC107821059	0.0688673	0.0737856	0.0764878	0.0847774	0.0997395	0.093879	1	0	0	0.511827	0.134467	A0A1S4CPP2	AT2G23140	57.743	0	833
GO:1904821	involved in	chloroplast disassembly	P	LOC107827358	0.924353	0.948989	0.975842	0.575235	0.717325	0.692448	1	0	0	-0.336239	0.00103696	A0A1S4D947	AT2G23140	58.313	0	830
GO:1904821	involved in	chloroplast disassembly	P	LOC107799257	0.106131	0.0668884	0.110941	0.0772021	0.0878329	0.112124	1	0	0	0.158757	0.641502	Q84TU4	AT2G23140	58.103	0	833
GO:1904821	involved in	chloroplast disassembly	P		1.09935	1.08966	1.16327	0.737215	0.904897	0.898451	3	0	0
GO:1904812	involved in	rRNA acetylation involved in maturation of SSU-rRNA	P	LOC107820382	0.223785	0.194891	0.215319	0.214013	0.188009	0.18581	1	0	0	0.0296356	0.885609	A0A1S4CLZ2	AT1G10490	67.829	0	774
GO:1904812	involved in	rRNA acetylation involved in maturation of SSU-rRNA	P		0.223785	0.194891	0.215319	0.214013	0.188009	0.18581	1	0	0
GO:1904680	has	peptide transmembrane transporter activity	F	LOC107785416	12.2031	12.1778	11.6559	11.5704	12.4781	12.0958	1	0	0	0.164283	0.00327752	A0A1S3ZCS9	AT1G22540	64.903	0	567
GO:1904680	has	peptide transmembrane transporter activity	F	LOC107771792	6.02991	6.0332	6.27496	5.32977	6.04173	5.94935	1	0	0	0.0870604	0.261397	A0A1S3Y3L5	AT1G22540	65.062	0	561
GO:1904680	has	peptide transmembrane transporter activity	F	LOC107760750	0.738223	0.576389	0.641217	0.457655	0.374334	0.349684	1	0	0	-0.596847	3.57591e-05	A0A1S3X3Q8	AT1G69850	69.244	0	595
GO:1904680	has	peptide transmembrane transporter activity	F	LOC107762993	0.978682	0.690827	0.716127	0.613344	0.755952	0.996148	1	0	0	0.200139	0.659249	A0A1S3XAE9	AT2G02040	70.642	7.81e-112	218
GO:1904680	has	peptide transmembrane transporter activity	F	LOC107786525	0.738448	0.657953	0.695292	0.703256	0.692019	0.628658	1	0	0	0.101216	0.52795	A0A1S3ZGB5	AT2G02040	69.231	0	585
GO:1904680	has	peptide transmembrane transporter activity	F	LOC107803059	0.0513628	0.0453196	0.036138	0.0680927	0.0305182	0.0791732	1	0	0	0.621828	0.154525	A0A1S4B031	AT2G02040	75.214	0	585
GO:1904680	has	peptide transmembrane transporter activity	F	LOC107820161	0.558455	0.500104	0.57941	0.848847	1.12669	0.970347	1	1	0	1.0266	3.13905e-13	A0A1S4CKY2	AT2G38100	40.667	1.97e-67	300
GO:1904680	has	peptide transmembrane transporter activity	F	LOC107817552	4.31017	4.18631	3.71313	2.251	2.59695	2.6144	1	0	0	-0.535515	1.23781e-07	A0A1S4CCE6	AT3G54140	66.784	0	569
GO:1904680	has	peptide transmembrane transporter activity	F	LOC107760830	22.773	19.3434	19.052	16.4412	17.8717	16.5848	1	0	0	-0.0794651	0.259684	A0A1S3X3Y9	AT3G54140	67.135	0	569
GO:1904680	has	peptide transmembrane transporter activity	F	LOC107799724	1.06096	1.48122	0.994983	1.00999	1.41339	1.47375	1	0	0	0.415307	0.0304866	A0A1S4ANW4	AT5G01180	48.307	0	561
GO:1904680	has	peptide transmembrane transporter activity	F	LOC107777833	0.883702	0.807912	0.72064	0.483758	0.411198	0.507986	1	0	0	-0.628423	0.000262115	A0A1S3YNG7	AT5G14940	56.962	0	553
GO:1904680	has	peptide transmembrane transporter activity	F	LOC107829946	0.349544	0.265877	0.319713	0.226614	0.290942	0.253034	1	0	0	-0.0917455	0.789146	A0A1S4DHR9	AT5G14940	55.844	1.15e-78	231
GO:1904680	has	peptide transmembrane transporter activity	F	LOC107760867	1.83494	1.84496	1.67834	1.93889	1.40086	1.6288	1	0	0	0.00987268	0.972959	A0A1S3X3R6	AT5G14940	61.871	9.94e-124	278
GO:1904680	has	peptide transmembrane transporter activity	F	LOC107769569	65.5817	60.5201	59.6585	41.8389	42.4633	43.9496	1	0	0	-0.376841	1.69647e-17	A0A1S3XWG4	AT5G28470	55.985	0	543
GO:1904680	has	peptide transmembrane transporter activity	F	LOC107764434	120.644	109.475	111.625	83.5197	86.3518	87.3114	1	0	0	-0.253088	1.86596e-09	A0A1S3XF29	AT5G28470	54.383	0	559
GO:1904680	has	peptide transmembrane transporter activity	F		238.736	218.607	218.362	167.301	174.3	175.393	15	1	0
GO:1904668	involved in	positive regulation of ubiquitin protein ligase activity	P	LOC107824322	2.50607	2.31928	2.32666	1.6237	1.8284	1.57327	1	0	0	-0.346038	0.000224519	A0A1S4CZI9	AT4G22910	75.726	0	482
GO:1904668	involved in	positive regulation of ubiquitin protein ligase activity	P	LOC107819766	0.550087	0.497811	0.412834	0.298334	0.231515	0.255726	1	0	0	-0.762054	6.07795e-05	A0A1S4CKG0	AT4G22910	77.778	0	441
GO:1904668	involved in	positive regulation of ubiquitin protein ligase activity	P	LOC107817133	2.7011	2.96798	2.64375	3.35196	3.71088	3.2941	1	0	0	0.478371	1.54547e-10	A0A1S4CB93	AT4G22910	77.778	0	441
GO:1904668	involved in	positive regulation of ubiquitin protein ligase activity	P	LOC107818617	0.936579	1.01131	0.832687	0.697782	0.897966	0.799967	1	0	0	-0.0390408	0.813824	A0A1S4CG45	AT4G22910	75.726	0	482
GO:1904668	involved in	positive regulation of ubiquitin protein ligase activity	P	LOC107773142	0.11809	0.162082	0.252027	0.185018	0.152025	0.0876439	1	0	0	-0.228017	0.663736	A0A1S3Y7Z7	AT4G33270	80.31	0	452
GO:1904668	involved in	positive regulation of ubiquitin protein ligase activity	P	LOC107779511	0.206225	0.231587	0.120034	0.176239	0.235318	0.161007	1	0	0	0.204518	0.689219	A0A1S3YT80	AT4G33270	78.118	0	457
GO:1904668	involved in	positive regulation of ubiquitin protein ligase activity	P	LOC107797697	6.73289	6.33981	7.15118	7.06629	6.45086	6.59737	1	0	0	0.139365	0.0639368	A0A1S4AI41	AT4G33270	66.958	0	457
GO:1904668	involved in	positive regulation of ubiquitin protein ligase activity	P	LOC107821688	1.08407	1.54426	1.24242	1.24827	1.50068	1.68254	1	0	0	0.401391	0.0182353	A0A1S4CR79	AT4G33270	67.177	0	457
GO:1904668	involved in	positive regulation of ubiquitin protein ligase activity	P	LOC107776364	9.30256	9.59418	8.91718	5.86373	5.62109	5.84928	1	0	0	-0.530034	2.77828e-15	A0A1S3YI78	AT5G13840	72.455	0	501
GO:1904668	involved in	positive regulation of ubiquitin protein ligase activity	P		24.1377	24.6683	23.8988	20.5113	20.6287	20.3009	9	0	0
GO:1904667	involved in	negative regulation of ubiquitin protein ligase activity	P	LOC107810621	1.2137	1.23873	1.12255	1.07851	1.31615	1.15815	1	0	0	0.160177	0.117394	A0A1S4BPV9	AT1G02330	67.466	2.91e-123	292
GO:1904667	involved in	negative regulation of ubiquitin protein ligase activity	P	LOC107806643	0.0898237	0.184929	0.13693	0.328375	0.158999	0.328565	1	1	0	1.10607	0.00769981	A0A1S4BBY2	AT2G42260	48.689	2.95e-61	267
GO:1904667	involved in	negative regulation of ubiquitin protein ligase activity	P	LOC107824196	0.426686	0.623145	0.497933	1.15261	0.994424	0.828354	1	1	0	1.05493	8.10228e-08	A0A1S4CZ32	AT2G42260	49.815	3.63e-63	271
GO:1904667	involved in	negative regulation of ubiquitin protein ligase activity	P	LOC107769038	0.418215	0.543803	0.281859	0.310378	0.318787	0.37807	1	0	0	-0.122975	0.714913	A0A1S3XUZ5	AT2G42260	44.318	1.39e-53	264
GO:1904667	involved in	negative regulation of ubiquitin protein ligase activity	P	LOC107786481	0.355131	0.258852	0.466051	0.31449	0.16399	0.265208	1	0	0	-0.426949	0.250393	A0A1S3ZG69	AT2G42260	43.182	1.79e-51	264
GO:1904667	involved in	negative regulation of ubiquitin protein ligase activity	P		2.50355	2.84946	2.50532	3.18436	2.95235	2.95835	5	2	0
GO:1904659	involved in	glucose transmembrane transport	P	LOC107778949	0.997228	0.77431	0.912122	0.812456	1.03987	0.570951	1	0	0	0.0113681	0.977438	A0A1S3YRK7	AT3G57990	30.696	1.13e-31	316
GO:1904659	involved in	glucose transmembrane transport	P		0.997228	0.77431	0.912122	0.812456	1.03987	0.570951	1	0	0
GO:1904580	involved in	regulation of intracellular mRNA localization	P	LOC107815976	1.53798	1.62671	1.65403	1.14497	1.38849	1.43955	1	0	0	-0.0738802	0.389089	A0A1S4C7J3	AT1G03060	73.492	0	3614
GO:1904580	involved in	regulation of intracellular mRNA localization	P	LOC107819949	2.02874	2.22744	2.12849	1.75468	1.78153	1.87019	1	0	0	-0.0827386	0.341525	A0A1S4CKT6	AT1G03060	75.185	0	2023
GO:1904580	involved in	regulation of intracellular mRNA localization	P		3.56673	3.85415	3.78252	2.89965	3.17002	3.30974	2	0	0
GO:1904482	involved in	cellular response to tetrahydrofolate	P	LOC107832456	1.18931	1.04938	1.19855	1.24968	1.36147	1.264	1	0	0	0.336915	0.00101868	A0A1S4DQU0	AT1G22020	66.722	0	598
GO:1904482	involved in	cellular response to tetrahydrofolate	P	LOC107766212	3.12154	2.68484	2.63921	3.27417	3.60489	3.52935	1	0	0	0.471112	1.91148e-09	A0A1S3XKK8	AT1G22020	70.155	0	516
GO:1904482	involved in	cellular response to tetrahydrofolate	P	LOC107826181	1.43022	1.48574	1.50793	1.76616	1.80947	1.7278	1	0	0	0.414854	1.24562e-06	A0A1S4D5D1	AT1G22020	66.167	0	600
GO:1904482	involved in	cellular response to tetrahydrofolate	P	LOC107761229	0.430443	0.33026	0.393708	1.26084	1.31909	1.26794	1	1	0	1.89926	3.17748e-43	A0A1S3X4J2	AT1G36370	72.016	0	511
GO:1904482	involved in	cellular response to tetrahydrofolate	P	LOC107800464	110.685	102.076	96.1067	82.2836	87.2999	86.5875	1	0	0	-0.119637	0.0278341	A0A1S4ARC4	AT4G13930	89.597	0	471
GO:1904482	involved in	cellular response to tetrahydrofolate	P	LOC107761184	151.521	140.544	143.381	79.0972	88.2503	87.2946	1	0	0	-0.600855	6.06016e-40	A0A1S3X4P8	AT4G13930	89.172	0	471
GO:1904482	involved in	cellular response to tetrahydrofolate	P	LOC107820931	26.5154	27.0557	25.5572	12.7372	12.2008	12.6593	1	0	0	-0.920434	1.19977e-89	A0A1S4CP79	AT4G13930	88.96	0	471
GO:1904482	involved in	cellular response to tetrahydrofolate	P	LOC107830241	28.9396	28.2031	26.9308	19.4301	20.0292	19.9525	1	0	0	-0.343815	6.43542e-16	A0A1S4DIW7	AT4G13930	88.535	0	471
GO:1904482	involved in	cellular response to tetrahydrofolate	P	LOC107779841	0.398789	0.382202	0.396199	0.452446	0.318654	0.314927	1	0	0	-0.0402252	0.865662	A0A1S3YUC2	AT4G32520	79.434	0	530
GO:1904482	involved in	cellular response to tetrahydrofolate	P	LOC107824466	0.219893	0.131433	0.18815	0.088908	0.10958	0.108298	1	0	0	-0.614888	0.0559829	A0A1S4CZX6	AT4G32520	78.679	0	530
GO:1904482	involved in	cellular response to tetrahydrofolate	P	LOC107799799	0.063503	0.224126	0.197484	0.15919	0.147153	0.145432	1	0	0	-0.113581	0.827427	A0A1S4APM0	AT4G32520	85.398	0	452
GO:1904482	involved in	cellular response to tetrahydrofolate	P	LOC107785928	10.666	10.1461	10.0836	7.67402	7.42717	7.37049	1	0	0	-0.306547	7.85871e-12	A0A1S3ZEH0	AT4G37930	89.768	0	518
GO:1904482	involved in	cellular response to tetrahydrofolate	P	LOC107803263	9.01819	7.70718	7.05014	5.89955	5.85804	6.14996	1	0	0	-0.233598	0.00535811	A0A1S4B0F5	AT4G37930	89.961	0	518
GO:1904482	involved in	cellular response to tetrahydrofolate	P	LOC107771618	8.30307	7.1371	7.91295	4.95178	5.09456	5.36723	1	0	0	-0.433588	1.75363e-06	A0A1S3Y316	AT4G37930	87.5	4.07e-85	144
GO:1904482	involved in	cellular response to tetrahydrofolate	P	LOC107771579	13.9624	12.9688	13.2737	10.3616	11.1407	11.0622	1	0	0	-0.142716	0.00517895	A0A1S3Y2X0	AT5G26780	86.705	0	519
GO:1904482	involved in	cellular response to tetrahydrofolate	P	LOC107763666	14.0396	12.487	13.5545	10.7224	10.4363	10.3142	1	0	0	-0.194701	0.000136589	A0A1S3XCT6	AT5G26780	86.18	0	521
GO:1904482	involved in	cellular response to tetrahydrofolate	P		380.504	354.612	350.372	241.409	256.407	255.116	16	1	0
GO:1904430	involved in	negative regulation of t-circle formation	P	LOC107794086	0.0314431	0.0616524	0.0479327	0.0383162	0.0708378	0.0600079	1	0	0	0.457373	0.233613	A0A1S4A5U8	AT1G79950	53.003	0	1049
GO:1904430	involved in	negative regulation of t-circle formation	P	LOC107778074	0.167076	0.219683	0.185778	0.128318	0.126522	0.150051	1	0	0	-0.340953	0.106885	A0A1S3YNA1	AT1G79950	52.008	0	1046
GO:1904430	involved in	negative regulation of t-circle formation	P		0.198519	0.281335	0.233711	0.166634	0.19736	0.210059	2	0	0
GO:1904408	has	melatonin binding	F	LOC107760980	0.0924081	0.113441	0.117595	0.176255	0.116377	0.11885	1	0	0	0.413436	0.114063	A0A1S3X3Q4	AT3G05010	61.486	1.55e-133	296
GO:1904408	has	melatonin binding	F	LOC107760265	0.246333	0.231373	0.230156	0.207497	0.268529	0.212311	1	0	0	0.130666	0.432774	A0A1S3X1I3	AT3G05010	63.514	9.52e-139	296
GO:1904408	has	melatonin binding	F	LOC107799005	0.447872	0.326451	0.258257	0.244072	0.310223	0.418083	1	0	0	0.129458	0.692863	A0A1S4AM88	AT3G05010	60.976	5.46e-124	287
GO:1904408	has	melatonin binding	F		0.786613	0.671265	0.606009	0.627825	0.695129	0.749243	3	0	0
GO:1904294	involved in	positive regulation of ERAD pathway	P	LOC107789575	1.12496	1.02414	1.02126	1.07729	1.17347	1.05341	1	0	0	0.219955	0.00175931	A0A1S3ZRB2	AT1G60995	62.3	0	626
GO:1904294	involved in	positive regulation of ERAD pathway	P	LOC107829815	0.560131	0.556007	0.558758	0.449765	0.496878	0.432606	1	0	0	-0.121458	0.186974	A0A1S4DHE1	AT1G60995	64.199	0	662
GO:1904294	involved in	positive regulation of ERAD pathway	P		1.68509	1.58015	1.58002	1.52706	1.67035	1.48601	2	0	0
GO:1904292	involved in	regulation of ERAD pathway	P	LOC107805509	1.32328	1.05545	1.17616	1.13619	0.866209	1.02729	1	0	0	-0.0906815	0.550071	A0A1S4B872	AT4G17420	69.118	6.63e-136	272
GO:1904292	involved in	regulation of ERAD pathway	P	LOC107806711	0.820467	0.830394	0.838734	1.23506	1.23487	1.13599	1	0	0	0.681903	1.09264e-09	A0A1S4BC67	AT4G17420	72.632	1.69e-156	285
GO:1904292	involved in	regulation of ERAD pathway	P	LOC107802424	0.699249	0.691015	0.844236	0.679244	0.661639	0.493761	1	0	0	-0.14208	0.433525	A0A1S4AXM7	AT5G47420	72.34	8.28e-156	282
GO:1904292	involved in	regulation of ERAD pathway	P	LOC107773655	0.417903	0.300132	0.35557	0.395897	0.319043	0.343133	1	0	0	0.117063	0.660969	A0A1S3Y8D2	AT5G47420	67.333	2.5e-72	150
GO:1904292	involved in	regulation of ERAD pathway	P		3.2609	2.87699	3.2147	3.4464	3.08176	3.00018	4	0	0
GO:1904278	involved in	positive regulation of wax biosynthetic process	P	LOC107773635	0.413718	0.265485	0.240807	0.058927	0.199727	0.161502	1	0	0	-0.840436	0.0533958	A0A1S3Y8R4	AT1G76630	49.147	2.1e-86	293
GO:1904278	involved in	positive regulation of wax biosynthetic process	P	LOC107773426	0.475127	0.593902	0.398363	0.74441	0.420517	0.377817	1	0	0	0.0992037	0.840618	A0A1S3Y8F2	AT1G76630	53.623	1.27e-117	345
GO:1904278	involved in	positive regulation of wax biosynthetic process	P	LOC107804228	0.282868	0.327161	0.321661	0.29945	0.280498	0.248036	1	0	0	-0.0386203	0.842582	A0A1S4B3R1	AT3G46960	74.087	0	849
GO:1904278	involved in	positive regulation of wax biosynthetic process	P	LOC107829143	0.179673	0.149964	0.177664	0.155969	0.15238	0.169133	1	0	0	0.0764906	0.696935	A0A1S4DFF4	AT3G46960	69.383	0	1215
GO:1904278	involved in	positive regulation of wax biosynthetic process	P	LOC107812970	0.0954669	0.0818948	0.0897451	0.0997158	0.104978	0.0759146	1	0	0	0.214375	0.403992	A0A1S4BXM0	AT3G46960	65.564	0	514
GO:1904278	involved in	positive regulation of wax biosynthetic process	P	LOC107787386	0.0504448	0.051793	0.0478175	0.0316139	0.0301089	0.0341328	1	0	0	-0.487984	0.0171278	A0A1S3ZIX4	AT3G54610	68.553	0	477
GO:1904278	involved in	positive regulation of wax biosynthetic process	P		1.4973	1.4702	1.27606	1.39009	1.18821	1.06654	6	0	0
GO:1904222	involved in	positive regulation of serine C-palmitoyltransferase activity	P	LOC107774339	1.18892	1.67532	1.54191	1.16769	0.976595	0.880509	1	0	0	-0.448907	0.0190864	A0A1S3YAS9	AT1G06515	78.182	3.16e-26	55
GO:1904222	involved in	positive regulation of serine C-palmitoyltransferase activity	P	LOC107828367	0.49415	0.704324	0.486746	0.267997	0.293609	0.417126	1	0	0	-0.594229	0.0577073	A0A1S4DD64	AT1G06515	72.727	3.07e-24	55
GO:1904222	involved in	positive regulation of serine C-palmitoyltransferase activity	P	LOC107790527	7.02308	5.96293	7.45393	4.77509	5.1177	4.93139	1	0	0	-0.298031	0.0488984	A0A1S3ZU76	AT1G06515	78.182	2.9e-26	55
GO:1904222	involved in	positive regulation of serine C-palmitoyltransferase activity	P		8.70614	8.34257	9.48258	6.21078	6.3879	6.22903	3	0	0
GO:1904216	involved in	positive regulation of protein import into chloroplast stroma	P	LOC107785167	0.606052	0.610418	0.632773	1.08391	1.12063	1.16208	1	1	0	1.0251	2.05166e-24	A0A1S3ZBR2	AT5G23040	73.81	1.3e-115	210
GO:1904216	involved in	positive regulation of protein import into chloroplast stroma	P	LOC107781794	2.16282	1.52485	1.72268	3.08056	3.20731	3.10068	1	1	0	1.01002	9.08373e-25	A0A1S3Z0S1	AT5G23040	74.286	4.25e-116	210
GO:1904216	involved in	positive regulation of protein import into chloroplast stroma	P		2.76887	2.13527	2.35545	4.16446	4.32795	4.26276	2	2	0
GO:1904215	involved in	regulation of protein import into chloroplast stroma	P	LOC107795503	0.17871	0.219631	0.186809	0.179997	0.221848	0.152259	1	0	0	0.0743041	0.809516	A0A1S4AAI1	AT1G63900	73.761	0	343
GO:1904215	involved in	regulation of protein import into chloroplast stroma	P		0.17871	0.219631	0.186809	0.179997	0.221848	0.152259	1	0	0
GO:1904183	involved in	negative regulation of pyruvate dehydrogenase activity	P	LOC107830420	0.314262	0.290814	0.35054	0.2642	0.262724	0.358392	1	0	0	0.0285404	0.898735	A0A1S4DJ77	AT3G06483	78.261	0	368
GO:1904183	involved in	negative regulation of pyruvate dehydrogenase activity	P	LOC107779147	9.71107	8.92294	8.6343	6.451	5.47838	6.70799	1	0	0	-0.363212	7.9191e-07	A0A1S3YRW9	AT3G06483	78.804	0	368
GO:1904183	involved in	negative regulation of pyruvate dehydrogenase activity	P		10.0253	9.21375	8.98484	6.7152	5.7411	7.06638	2	0	0
GO:1904161	involved in	DNA synthesis involved in UV-damage excision repair	P	LOC107828402	0.163298	0.144085	0.0772561	0.176448	0.1033	0.171944	1	0	0	0.32255	0.378894	A0A1S4DCP8	AT1G78650	44.278	4.5e-114	533
GO:1904161	involved in	DNA synthesis involved in UV-damage excision repair	P	LOC107792496	0.7231	0.587841	0.698545	0.445532	0.376541	0.356632	1	0	0	-0.637062	0.000109321	A0A1S4A0S5	AT1G78650	45.709	7.25e-107	501
GO:1904161	involved in	DNA synthesis involved in UV-damage excision repair	P		0.886398	0.731926	0.775801	0.621979	0.479841	0.528575	2	0	0
GO:1904143	involved in	positive regulation of carotenoid biosynthetic process	P	LOC107769623	1.03428	0.724705	0.751246	0.619592	0.969252	1.045	1	0	0	0.296914	0.299513	A0A1S3XWM7	AT4G31390	83.158	2.5e-51	95
GO:1904143	involved in	positive regulation of carotenoid biosynthetic process	P	LOC107801549	0.815714	0.757374	0.721717	0.818606	0.895693	0.79873	1	0	0	0.292883	0.00771863	A0A1S4AUM2	AT4G31390	86.263	0	495
GO:1904143	involved in	positive regulation of carotenoid biosynthetic process	P	LOC107819685	0.0833137	0.112717	0.106685	0.113128	0.0965296	0.153701	1	0	0	0.421541	0.197995	A0A1S4CJD9	AT5G61670	77.199	2.85e-171	307
GO:1904143	involved in	positive regulation of carotenoid biosynthetic process	P	LOC107776698	0.230195	0.264045	0.196513	0.228419	0.222259	0.300202	1	0	0	0.290339	0.276226	I6N0L8	AT5G61670	77.85	6.37e-174	307
GO:1904143	involved in	positive regulation of carotenoid biosynthetic process	P		2.16351	1.85884	1.77616	1.77974	2.18373	2.29763	4	0	0
GO:1903942	involved in	positive regulation of respiratory gaseous exchange	P	LOC107828760	3.43859	3.14283	3.26457	1.73898	2.03825	1.91058	1	0	0	-0.619002	8.33433e-17	A0A1S4DDU2	AT3G49720	65.134	3.82e-126	261
GO:1903942	involved in	positive regulation of respiratory gaseous exchange	P	LOC107804123	15.2044	13.6012	14.0206	10.2361	11.106	10.611	1	0	0	-0.263255	4.49945e-08	A0A1S4B3D7	AT3G49720	64.751	3.27e-125	261
GO:1903942	involved in	positive regulation of respiratory gaseous exchange	P	LOC107778703	36.9695	34.8625	35.0274	30.2597	31.5419	32.2762	1	0	0	-0.0258828	0.628194	A0A1S3YR05	AT3G49720	65.517	7.07e-126	261
GO:1903942	involved in	positive regulation of respiratory gaseous exchange	P	LOC107780341	0.274962	0.365783	0.32501	0.278363	0.285904	0.246231	1	0	0	-0.111576	0.588307	A0A1S3YW44	AT5G65810	71.923	2.83e-138	260
GO:1903942	involved in	positive regulation of respiratory gaseous exchange	P	LOC107799207	0.442366	0.257758	0.274832	0.156924	0.257881	0.350439	1	0	0	-0.052918	0.890115	A0A1S4AM26	AT5G65810	72.201	1.15e-135	259
GO:1903942	involved in	positive regulation of respiratory gaseous exchange	P	LOC107787210	2.52563	2.26562	2.18688	1.67515	2.07277	1.98426	1	0	0	-0.0947377	0.390964	A0A1S3ZIS4	AT5G65810	70.385	4.14e-135	260
GO:1903942	involved in	positive regulation of respiratory gaseous exchange	P		58.8555	54.4957	55.0993	44.3452	47.3027	47.3787	6	0	0
GO:1903866	involved in	palisade mesophyll development	P	LOC107777437	1.97416	1.94417	1.84645	1.17735	1.19285	1.27612	1	0	0	-0.498335	4.67144e-09	A0A1S3YL12	AT3G12280	67.423	0	970
GO:1903866	involved in	palisade mesophyll development	P	LOC107801954	0.967123	0.962562	1.40119	0.436392	0.537858	0.502035	1	0	0	-0.908124	9.793e-08	A0A1S4AW80	AT3G12280	68.69	0	725
GO:1903866	involved in	palisade mesophyll development	P		2.94128	2.90673	3.24764	1.61374	1.73071	1.77816	2	0	0
GO:1903862	involved in	positive regulation of oxidative phosphorylation	P	LOC107798205	2.05925	1.56461	1.45187	1.16507	1.24266	1.39188	1	0	0	-0.20065	0.243076	A0A1S4AIZ0	AT1G56190	88.488	0	443
GO:1903862	involved in	positive regulation of oxidative phosphorylation	P	LOC107813429	0.237052	0.278882	0.349323	0.35077	0.279741	0.263903	1	0	0	0.156466	0.644834	A0A1S4BZH8	AT1G56190	87.919	0	447
GO:1903862	involved in	positive regulation of oxidative phosphorylation	P	LOC107811543	2.30664	1.65835	1.5628	1.8739	2.06215	1.5489	1	0	0	0.148763	0.667814	A0A1S4BSW9	AT1G56190	61.628	3.77e-30	86
GO:1903862	involved in	positive regulation of oxidative phosphorylation	P	LOC107787830	6.68416	5.91965	5.59099	6.15112	6.88557	6.49679	1	0	0	0.270172	0.000379504	A0A1S3ZKZ4	AT1G79550	89.027	0	401
GO:1903862	involved in	positive regulation of oxidative phosphorylation	P	LOC107811868	0.708857	0.713548	0.611834	4.17652	5.32112	4.5253	1	1	0	2.92443	1.54899e-139	A0A1S4BTZ7	AT1G79550	87.282	0	401
GO:1903862	involved in	positive regulation of oxidative phosphorylation	P	LOC107818768	1.77616	1.4334	1.59486	1.74774	1.81949	1.86022	1	0	0	0.343262	0.00171723	A0A1S4CGR1	AT1G79550	88.03	0	401
GO:1903862	involved in	positive regulation of oxidative phosphorylation	P	LOC107783850	3.29641	3.63802	3.32138	3.935	3.54651	3.35524	1	0	0	0.21766	0.0143298	A0A1S3Z828	AT1G79550	89.277	0	401
GO:1903862	involved in	positive regulation of oxidative phosphorylation	P	LOC107802987	0.119117	0.151347	0.20047	0.238883	0.179416	0.218237	1	0	0	0.579733	0.0165992	A0A1S4AZG0	AT3G12780	33.247	7.73e-55	388
GO:1903862	involved in	positive regulation of oxidative phosphorylation	P	LOC107811546	0.932245	0.895139	0.777448	0.81622	0.714789	0.680265	1	0	0	-0.101858	0.737612	A0A1S4BSX9	AT3G12780	57.576	1.12e-16	66
GO:1903862	involved in	positive regulation of oxidative phosphorylation	P		18.1199	16.2529	15.461	20.4552	22.0514	20.3407	9	1	0
GO:1903857	involved in	negative regulation of cytokinin dehydrogenase activity	P	LOC107816723	0.0495956	0.0687663	0.0583238	0.0999056	0.0957715	0.114934	1	0	0	0.956216	0.0162036	A0A1S4CAH5	AT5G65000	77.846	1.22e-172	325
GO:1903857	involved in	negative regulation of cytokinin dehydrogenase activity	P	LOC107771455	0.102011	0.102867	0.153287	0.308238	0.232165	0.257262	1	1	0	1.26545	6.21649e-07	A0A1S3Y248	AT5G65000	78.769	7.98e-174	325
GO:1903857	involved in	negative regulation of cytokinin dehydrogenase activity	P		0.151607	0.171634	0.211611	0.408144	0.327937	0.372196	2	1	0
GO:1903830	involved in	magnesium ion transmembrane transport	P	LOC107824590	0.141538	0.0915823	0.14672	0.0591348	0.0911054	0.0810358	1	0	0	-0.496689	0.265823	A0A1S4D0N4	AT1G16010	85.874	0	446
GO:1903830	involved in	magnesium ion transmembrane transport	P	LOC107798620	0.140677	0.162915	0.144755	0.110204	0.0509352	0.092289	1	0	0	-0.729886	0.0614769	A0A1S4AKF1	AT1G16010	86.099	0	446
GO:1903830	involved in	magnesium ion transmembrane transport	P	LOC107775786	3.75996	3.40946	4.10583	1.59725	1.5929	1.73117	1	0	1	-1.01936	2.66679e-37	A0A1S3YG85	AT3G19640	67.912	0	455
GO:1903830	involved in	magnesium ion transmembrane transport	P	LOC107797716	3.17758	2.96939	3.06493	2.2705	2.18016	2.2833	1	0	0	-0.29742	2.39546e-06	A0A1S4AHI2	AT3G19640	67.692	0	455
GO:1903830	involved in	magnesium ion transmembrane transport	P	LOC107771710	1.13597	1.16371	1.10066	0.920061	1.01315	1.12072	1	0	0	0.0200244	0.903277	A0A1S3Y3C5	AT3G58970	64.811	0	449
GO:1903830	involved in	magnesium ion transmembrane transport	P	LOC107778350	7.78245	8.12118	8.99056	9.03967	8.65565	8.69893	1	0	0	0.244392	4.2829e-05	A0A1S3YPQ4	AT5G09690	71.611	0	391
GO:1903830	involved in	magnesium ion transmembrane transport	P	LOC107825361	0.29838	0.224271	0.181944	0.15583	0.117371	0.168725	1	0	0	-0.513583	0.144807	A0A1S4D2N5	AT5G09690	65.775	9.85e-171	374
GO:1903830	involved in	magnesium ion transmembrane transport	P	LOC107814088	1.12151	1.02554	1.36152	0.942467	0.807214	0.826959	1	0	0	-0.284238	0.0771801	A0A1S4C178	AT5G09690	66.31	1.98e-171	374
GO:1903830	involved in	magnesium ion transmembrane transport	P	LOC107791732	0.0488631	0.0565872	0.044693	0.00956959	0.0383325	0.03497	1	0	0	-0.506505	0.212729	A0A1S3ZYA7	AT5G22830	80.712	0	337
GO:1903830	involved in	magnesium ion transmembrane transport	P		17.6069	17.2246	19.1416	15.1047	14.5468	15.0381	9	0	1
GO:1903800	involved in	positive regulation of production of miRNAs involved in gene silencing by miRNA	P	LOC107772873	0.482623	0.60514	0.418201	0.437773	0.784815	0.751397	1	0	0	0.619053	0.0333885	A0A1S3Y6Q8	AT2G33730	78.732	0	489
GO:1903800	involved in	positive regulation of production of miRNAs involved in gene silencing by miRNA	P		0.482623	0.60514	0.418201	0.437773	0.784815	0.751397	1	0	0
GO:1903798	involved in	regulation of production of miRNAs involved in gene silencing by miRNA	P	LOC107794745	0.630607	0.586762	0.629225	0.467059	0.520304	0.295402	1	0	0	-0.333011	0.142802	A0A1S4A847	AT2G46020	91.071	1.77e-168	280
GO:1903798	involved in	regulation of production of miRNAs involved in gene silencing by miRNA	P	LOC107788810	1.14538	1.13828	1.25716	0.76189	0.748902	0.836016	1	0	0	-0.433597	2.67293e-06	A0A1S3ZNR6	AT2G46020	68.726	0	1311
GO:1903798	involved in	regulation of production of miRNAs involved in gene silencing by miRNA	P		1.77599	1.72504	1.88638	1.22895	1.26921	1.13142	2	0	0
GO:1903775	involved in	regulation of DNA double-strand break processing	P	LOC107829585	2.37741	2.09769	2.16048	2.11474	2.23621	2.35641	1	0	0	0.183867	0.0376331	A0A1S4DGN9	AT2G20330	70.802	0	661
GO:1903775	involved in	regulation of DNA double-strand break processing	P		2.37741	2.09769	2.16048	2.11474	2.23621	2.35641	1	0	0
GO:1903754	colocalizes with	cortical microtubule plus-end	C	LOC107759695	4.13347	4.22783	3.68566	3.09336	3.11027	2.99677	1	0	0	-0.235413	0.00770971	A0A1S3X042	AT3G05270	40.414	6.94e-122	725
GO:1903754	colocalizes with	cortical microtubule plus-end	C	LOC107797024	1.77933	1.68871	1.60696	1.34703	1.55918	1.26985	1	0	0	-0.122479	0.287981	A0A1S4AFX7	AT3G05270	40.028	2.95e-116	722
GO:1903754	colocalizes with	cortical microtubule plus-end	C		5.91279	5.91654	5.29262	4.44039	4.66945	4.26662	2	0	0
GO:1903730	involved in	regulation of phosphatidate phosphatase activity	P	LOC107803959	0.38659	0.487293	0.373803	0.380721	0.202628	0.168638	1	0	0	-0.814378	0.00413501	A0A1S4B2S6	AT4G24500	45.57	7.82e-11	79
GO:1903730	involved in	regulation of phosphatidate phosphatase activity	P	LOC107824050	2.3517	2.84353	2.31034	1.28277	1.69876	1.74539	1	0	0	-0.46014	0.00183928	A0A1S4CZ24	AT4G24500	44.304	2.44e-11	79
GO:1903730	involved in	regulation of phosphatidate phosphatase activity	P	LOC107796534	0.0873021	0.068922	0.0798515	0.0431941	0.0532372	0.0394609	1	0	0	-0.620274	0.111038	A0A1S4ADP8	AT4G24500	50.685	3.59e-12	73
GO:1903730	involved in	regulation of phosphatidate phosphatase activity	P	LOC107806438	0.0586717	0.0724761	0.101963	0.0551547	0.130293	0.0951768	1	0	0	0.491641	0.212133	A0A1S4BAX4	AT4G24500	34.659	9.89e-28	352
GO:1903730	involved in	regulation of phosphatidate phosphatase activity	P		2.88427	3.47222	2.86595	1.76184	2.08492	2.04866	4	0	0
GO:1903705	involved in	positive regulation of production of siRNA involved in RNA interference	P	LOC107762385	0.0533631	0.0706269	0.0732134	0.0716633	0.0736048	0.0727439	1	0	0	0.291265	0.406198	A0A1S3X8V6	AT2G45620	49.812	0	799
GO:1903705	involved in	positive regulation of production of siRNA involved in RNA interference	P	LOC107780945	0.0756673	0.0864013	0.0814232	0.0767105	0.107439	0.0594622	1	0	0	0.160205	0.670933	A0A1S3YXY0	AT2G45620	49.687	0	799
GO:1903705	involved in	positive regulation of production of siRNA involved in RNA interference	P		0.12903	0.157028	0.154637	0.148374	0.181044	0.132206	2	0	0
GO:1903600	located in	glutaminase complex	C	LOC107760531	0.277029	0.221519	0.245468	0.339092	0.317631	0.289133	1	0	0	0.48942	0.0420755	Q6QND2	AT5G60540	68.75	4.11e-128	256
GO:1903600	located in	glutaminase complex	C	LOC107780413	0.317669	0.22309	0.23719	0.253934	0.231603	0.259825	1	0	0	0.100247	0.699397	A0A1S3YVS9	AT5G60540	69.141	1.99e-128	256
GO:1903600	located in	glutaminase complex	C	LOC107800120	0.867588	1.40344	0.529031	0.906201	1.95458	1.79374	1	1	0	1.05808	0.00577567	Q6QND2	AT5G60540	68.75	4.11e-128	256
GO:1903600	located in	glutaminase complex	C		1.46229	1.84805	1.01169	1.49923	2.50381	2.3427	3	1	0
GO:1903578	involved in	regulation of ATP metabolic process	P	LOC107817380	0.396754	0.414111	0.389447	0.333551	0.327015	0.295489	1	0	0	-0.184447	0.282302	A0A1S4CBR8	AT2G42080	43.066	4.45e-67	274
GO:1903578	involved in	regulation of ATP metabolic process	P	LOC107771545	0.441248	0.459628	0.52691	0.489691	0.497041	0.432748	1	0	0	0.135899	0.434177	A0A1S3Y2I2	AT2G42080	42.336	7.85e-64	274
GO:1903578	involved in	regulation of ATP metabolic process	P		0.838001	0.873739	0.916357	0.823242	0.824056	0.728237	2	0	0
GO:1903507	involved in	negative regulation of nucleic acid-templated transcription	P	LOC107811210	0.66211	0.58793	0.543887	0.475736	0.386828	0.354134	1	0	0	-0.441371	0.000966438	A0A1S4BRS1	AT3G15880	76.957	0	1137
GO:1903507	involved in	negative regulation of nucleic acid-templated transcription	P	LOC107808117	1.1041	1.1578	0.967151	0.41916	0.533019	0.453846	1	0	1	-1.02577	2.03023e-19	A0A1S4BGT0	AT3G15880	76.424	0	1141
GO:1903507	involved in	negative regulation of nucleic acid-templated transcription	P	LOC107812567	0.874208	0.815682	0.873127	0.65335	0.674285	0.618456	1	0	0	-0.242315	0.0310945	A0A1S4BWE6	AT3G15880	72.456	0	1140
GO:1903507	involved in	negative regulation of nucleic acid-templated transcription	P	LOC107788167	1.15308	1.00091	1.09458	1.07419	0.962875	0.707763	1	0	0	-0.0566482	0.724837	A0A1S3ZM20	AT3G15880	69.783	0	920
GO:1903507	involved in	negative regulation of nucleic acid-templated transcription	P		3.7935	3.56232	3.47874	2.62244	2.55701	2.1342	4	0	1
GO:1903457	involved in	lactate catabolic process	P	LOC107808992	0.0201701	0.0237293	0.0230609	0.0105339	0.00973737	0.0128313	1	0	0	-0.844713	0.0601885	A0A1S4BJJ8	AT5G06580	78.158	0	467
GO:1903457	involved in	lactate catabolic process	P	LOC107812463	0.0256768	0.0188798	0.0254426	0.030172	0.0289234	0.0449195	1	0	0	0.755381	0.0415591	A0A1S4BW32	AT5G06580	73.621	0	580
GO:1903457	involved in	lactate catabolic process	P	LOC107820531	0.0313535	0.0491814	0.0509826	0.0436652	0.0605451	0.0498641	1	0	0	0.396565	0.313067	A0A1S4CM71	AT5G06580	83.951	1.44e-154	243
GO:1903457	involved in	lactate catabolic process	P		0.0772004	0.0917905	0.0994861	0.0843711	0.0992059	0.107615	3	0	0
GO:1903428	involved in	positive regulation of reactive oxygen species biosynthetic process	P	LOC107814930	113.783	113.763	119.383	121.005	118.002	114.742	1	0	0	0.181254	1.84202e-05	A0A1S4C461	AT4G28280	46.853	8.56e-44	143
GO:1903428	involved in	positive regulation of reactive oxygen species biosynthetic process	P	LOC107762859	45.6697	43.886	45.0452	36.3797	36.278	36.4355	1	0	0	-0.147876	9.54275e-05	A0A1S3X9Y3	AT4G28280	48.252	6.91e-45	143
GO:1903428	involved in	positive regulation of reactive oxygen species biosynthetic process	P		159.453	157.649	164.428	157.384	154.28	151.177	2	0	0
GO:1903427	involved in	negative regulation of reactive oxygen species biosynthetic process	P	LOC107818606	0.113883	0.139561	0.173606	0.148689	0.177152	0.193192	1	0	0	0.455986	0.101256	A0A1S4CG31	AT3G02860	48.348	2.35e-78	333
GO:1903427	involved in	negative regulation of reactive oxygen species biosynthetic process	P	LOC107808651	0.291295	0.21133	0.319723	0.375254	0.337503	0.308848	1	0	0	0.446342	0.0321173	A0A1S4BIK4	AT3G02860	49.398	2.44e-79	332
GO:1903427	involved in	negative regulation of reactive oxygen species biosynthetic process	P		0.405178	0.350891	0.493329	0.523943	0.514656	0.50204	2	0	0
GO:1903425	has	fluoride transmembrane transporter activity	F	LOC107831506	6.4566	5.80925	5.81033	4.89481	5.45196	5.42132	1	0	0	-0.0282706	0.751298	A0A1S4DNN2	AT2G41705	56.613	1.95e-142	431
GO:1903425	has	fluoride transmembrane transporter activity	F	LOC107804297	2.0687	1.89192	1.85763	1.58509	1.56	1.75789	1	0	0	-0.0831632	0.441341	A0A1S4B402	AT2G41705	56.221	2.71e-142	434
GO:1903425	has	fluoride transmembrane transporter activity	F		8.5253	7.70117	7.66795	6.4799	7.01196	7.1792	2	0	0
GO:1903424	involved in	fluoride transmembrane transport	P	LOC107831506	6.4566	5.80925	5.81033	4.89481	5.45196	5.42132	1	0	0	-0.0282706	0.751298	A0A1S4DNN2	AT2G41705	56.613	1.95e-142	431
GO:1903424	involved in	fluoride transmembrane transport	P	LOC107804297	2.0687	1.89192	1.85763	1.58509	1.56	1.75789	1	0	0	-0.0831632	0.441341	A0A1S4B402	AT2G41705	56.221	2.71e-142	434
GO:1903424	involved in	fluoride transmembrane transport	P		8.5253	7.70117	7.66795	6.4799	7.01196	7.1792	2	0	0
GO:1903415	involved in	flavonoid transport from endoplasmic reticulum to plant-type vacuole	P	LOC107799774	0.129874	0.121278	0.147498	0.0796968	0.0783727	0.0795215	1	0	0	-0.591711	1.63281e-05	A0A1S4APK0	AT3G28430	62.47	0	842
GO:1903415	involved in	flavonoid transport from endoplasmic reticulum to plant-type vacuole	P	LOC107760996	0.246113	0.252371	0.228759	0.120891	0.124594	0.16122	1	0	0	-0.699897	1.6102e-08	A0A1S3X417	AT3G28430	62.179	0	817
GO:1903415	involved in	flavonoid transport from endoplasmic reticulum to plant-type vacuole	P		0.375987	0.373649	0.376257	0.200587	0.202967	0.240742	2	0	0
GO:1903338	involved in	regulation of cell wall organization or biogenesis	P	LOC107815366	0.579649	0.549335	0.661089	0.493327	0.552756	0.430204	1	0	0	-0.124141	0.506953	A0A1S4C5P7	AT3G16060	71.347	0	698
GO:1903338	involved in	regulation of cell wall organization or biogenesis	P	LOC107789597	0.144647	0.159535	0.205069	0.158639	0.167592	0.151829	1	0	0	0.0588274	0.869045	A0A1S3ZRB3	AT3G16060	71.49	0	698
GO:1903338	involved in	regulation of cell wall organization or biogenesis	P	LOC107809115	2.65433	2.52167	2.65541	1.83124	1.78378	1.83487	1	0	0	-0.368406	2.46541e-06	A0A1S4BJU9	AT3G16630	71.06	1.25e-177	349
GO:1903338	involved in	regulation of cell wall organization or biogenesis	P	LOC107815762	8.08229	8.0512	7.7568	6.3315	5.67744	5.6781	1	0	0	-0.290866	5.80604e-06	A0A1S4C6M8	AT3G16630	69.534	0	686
GO:1903338	involved in	regulation of cell wall organization or biogenesis	P	LOC107828690	2.43496	2.35391	2.53772	1.24633	1.30508	1.35153	1	0	0	-0.745834	4.57528e-32	A0A1S4DDQ3	AT3G16630	69.231	0	819
GO:1903338	involved in	regulation of cell wall organization or biogenesis	P	LOC107782123	1.18905	1.29651	1.34399	1.18896	1.10139	1.24071	1	0	0	0.0338488	0.781171	A0A1S3Z1W0	AT3G16630	70.675	0	815
GO:1903338	involved in	regulation of cell wall organization or biogenesis	P	LOC107784753	1.50683	1.69692	1.64119	1.03287	1.07202	0.898667	1	0	0	-0.543301	1.23055e-08	A0A1S3ZAG9	AT3G16630	70.726	0	813
GO:1903338	involved in	regulation of cell wall organization or biogenesis	P		16.5918	16.6291	16.8013	12.2829	11.66	11.5859	7	0	0
GO:1903335	involved in	regulation of vacuolar transport	P	LOC107815976	1.53798	1.62671	1.65403	1.14497	1.38849	1.43955	1	0	0	-0.0738802	0.389089	A0A1S4C7J3	AT1G03060	73.492	0	3614
GO:1903335	involved in	regulation of vacuolar transport	P	LOC107819949	2.02874	2.22744	2.12849	1.75468	1.78153	1.87019	1	0	0	-0.0827386	0.341525	A0A1S4CKT6	AT1G03060	75.185	0	2023
GO:1903335	involved in	regulation of vacuolar transport	P	LOC107766345	1.29848	1.14571	1.19659	1.04015	0.9992	1.22042	1	0	0	0.00813922	0.962234	A0A1S3XL90	AT4G26750	77.297	8.63e-94	185
GO:1903335	involved in	regulation of vacuolar transport	P	LOC107776769	1.14298	1.06198	1.33847	1.01748	0.953084	0.974987	1	0	0	-0.105897	0.485399	A0A1S3YJP4	AT4G26750	55.711	1.03e-133	429
GO:1903335	involved in	regulation of vacuolar transport	P	LOC107786748	0.247845	0.269151	0.302258	0.209092	0.227029	0.212245	1	0	0	-0.179014	0.469232	A0A1S3ZH38	AT4G26750	56.876	1.64e-134	429
GO:1903335	involved in	regulation of vacuolar transport	P		6.25603	6.33098	6.61984	5.16637	5.34933	5.71739	5	0	0
GO:1903298	involved in	negative regulation of hypoxia-induced intrinsic apoptotic signaling pathway	P	LOC107811763	4.20323	3.91495	4.09533	8.10679	8.53766	7.92304	1	1	0	1.16492	1.41166e-128	A0A1S4BTN3	AT4G16660	68.545	0	852
GO:1903298	involved in	negative regulation of hypoxia-induced intrinsic apoptotic signaling pathway	P	LOC107781175	3.00634	3.08529	3.17159	6.24676	6.87066	6.46165	1	1	0	1.23824	7.39779e-104	A0A1S3YZP9	AT4G16660	67.412	0	537
GO:1903298	involved in	negative regulation of hypoxia-induced intrinsic apoptotic signaling pathway	P	LOC107822929	4.68282	4.56571	4.86141	9.31781	10.6478	10.568	1	1	0	1.28597	1.74987e-59	A0A1S4CV52	AT4G16660	72.468	1.98e-163	316
GO:1903298	involved in	negative regulation of hypoxia-induced intrinsic apoptotic signaling pathway	P		11.8924	11.5659	12.1283	23.6714	26.0562	24.9527	3	3	0
GO:1903292	involved in	protein localization to Golgi membrane	P	LOC107804726	1.16783	1.11139	1.04528	0.758023	0.974542	0.811906	1	0	0	-0.207813	0.126576	A0A1S4B5L9	AT3G22950	89.071	7.84e-123	183
GO:1903292	involved in	protein localization to Golgi membrane	P	LOC107773363	8.76647	8.77505	8.75951	9.9261	9.24665	10.1929	1	0	0	0.310773	0.00908186	A0A1S3Y7M0	AT3G22950	89.071	1.16e-122	183
GO:1903292	involved in	protein localization to Golgi membrane	P		9.9343	9.88644	9.80478	10.6841	10.2212	11.0048	2	0	0
GO:1903288	involved in	positive regulation of potassium ion import across plasma membrane	P	LOC107798348	0.165681	0.215801	0.274218	0.197777	0.205675	0.165627	1	0	0	-0.067558	0.846677	A0A1S4AJD8	AT5G62000	62.457	0	871
GO:1903288	involved in	positive regulation of potassium ion import across plasma membrane	P	LOC107767241	0.363175	0.257406	0.343071	0.223872	0.149459	0.164754	1	0	0	-0.725491	0.00119729	A0A1S3XP51	AT5G62000	46.774	9.79e-129	434
GO:1903288	involved in	positive regulation of potassium ion import across plasma membrane	P	LOC107831629	0.121443	0.147337	0.0763665	0.0951359	0.102599	0.137613	1	0	0	0.140398	0.745971	A0A1S4DN90	AT5G62000	57.405	0	871
GO:1903288	involved in	positive regulation of potassium ion import across plasma membrane	P	LOC107789425	0.101734	0.109	0.152871	0.28463	0.224518	0.298168	1	1	0	1.28304	5.23034e-07	A0A1S3ZQQ9	AT5G62000	63.409	0	839
GO:1903288	involved in	positive regulation of potassium ion import across plasma membrane	P	LOC107807599	0.0648391	0.0635671	0.039537	0.169312	0.159987	0.219988	1	1	0	1.86774	1.12325e-08	A0A1S4BEZ2	AT5G62000	47.009	5.27e-26	117
GO:1903288	involved in	positive regulation of potassium ion import across plasma membrane	P		0.816872	0.793112	0.886064	0.970727	0.842238	0.98615	5	2	0
GO:1903224	involved in	regulation of endodermal cell differentiation	P	LOC107784393	0.176733	0.15037	0.199176	0.0939477	0.152357	0.105403	1	0	0	-0.415082	0.0722044	A0A1S3Z9W6	AT4G20140	33.279	0	1232
GO:1903224	involved in	regulation of endodermal cell differentiation	P	LOC107773677	1.05348	0.822278	0.95122	0.973401	0.938917	1.37902	1	0	0	0.329049	0.100458	A0A1S3Y8U9	AT4G20140	34.496	2.17e-150	1032
GO:1903224	involved in	regulation of endodermal cell differentiation	P	LOC107768097	0.194808	0.186212	0.200456	0.203479	0.282138	0.278838	1	0	0	0.590109	0.0204898	A0A1S3XRW4	AT4G20140	35.79	0	1221
GO:1903224	involved in	regulation of endodermal cell differentiation	P		1.42502	1.15886	1.35085	1.27083	1.37341	1.76326	3	0	0
GO:1903070	involved in	negative regulation of ER-associated ubiquitin-dependent protein catabolic process	P	LOC107816723	0.0495956	0.0687663	0.0583238	0.0999056	0.0957715	0.114934	1	0	0	0.956216	0.0162036	A0A1S4CAH5	AT5G65000	77.846	1.22e-172	325
GO:1903070	involved in	negative regulation of ER-associated ubiquitin-dependent protein catabolic process	P	LOC107771455	0.102011	0.102867	0.153287	0.308238	0.232165	0.257262	1	1	0	1.26545	6.21649e-07	A0A1S3Y248	AT5G65000	78.769	7.98e-174	325
GO:1903070	involved in	negative regulation of ER-associated ubiquitin-dependent protein catabolic process	P		0.151607	0.171634	0.211611	0.408144	0.327937	0.372196	2	1	0
GO:1903052	involved in	positive regulation of proteolysis involved in cellular protein catabolic process	P	LOC107786689	0.177559	0.123685	0.196596	0.1757	0.198506	0.205102	1	0	0	0.397571	0.225304	A0A1S3ZGV0	AT1G68660	74.843	1.16e-85	159
GO:1903052	involved in	positive regulation of proteolysis involved in cellular protein catabolic process	P	LOC107829685	1.29424	1.17413	1.31717	1.12812	0.888813	0.982784	1	0	0	-0.204779	0.120796	A0A1S4DH94	AT1G68660	74.214	1.98e-85	159
GO:1903052	involved in	positive regulation of proteolysis involved in cellular protein catabolic process	P		1.4718	1.29782	1.51377	1.30382	1.08732	1.18789	2	0	0
GO:1903003	involved in	positive regulation of protein deubiquitination	P	LOC107813836	0.647489	0.477071	0.610547	0.198709	0.451151	0.458613	1	0	0	-0.298686	0.16291	A0A1S4C0F2	AT3G05090	74.211	0	380
GO:1903003	involved in	positive regulation of protein deubiquitination	P	LOC107776162	0.067174	0.0770517	0.0839696	0.0982291	0.0454007	0.104696	1	0	0	0.375744	0.209406	A0A1S3YH01	AT3G05090	67.377	0	751
GO:1903003	involved in	positive regulation of protein deubiquitination	P	LOC107799253	0.739237	0.811856	0.712114	0.517496	0.577075	0.619103	1	0	0	-0.230365	0.0500929	A0A1S4AMF8	AT3G05090	72.31	0	762
GO:1903003	involved in	positive regulation of protein deubiquitination	P	LOC107831097	1.58522	1.4558	1.48939	0.827888	1.02038	0.977575	1	0	0	-0.497418	4.80711e-05	A0A1S4DLL9	AT3G05090	72.047	0	762
GO:1903003	involved in	positive regulation of protein deubiquitination	P		3.03912	2.82178	2.89602	1.64232	2.09401	2.15999	4	0	0
GO:1902979	involved in	mitotic DNA replication termination	P	LOC107823416	5.71657	6.49251	5.14826	4.36342	4.69864	4.89545	1	0	0	-0.128978	0.335914	A0A1S4CWM8	AT5G58020	51.373	3.2e-66	255
GO:1902979	involved in	mitotic DNA replication termination	P	LOC107814563	2.25848	1.70114	1.36036	1.76925	1.78173	1.91858	1	0	0	0.242746	0.250169	A0A1S4C2V6	AT5G58020	53.846	4.55e-119	390
GO:1902979	involved in	mitotic DNA replication termination	P	LOC107823415	3.90622	3.32353	3.52181	2.66662	2.47845	2.60921	1	0	0	-0.317902	0.0140586	A0A1S4CWN0	AT5G58020	54.103	8.46e-121	390
GO:1902979	involved in	mitotic DNA replication termination	P		11.8813	11.5172	10.0304	8.79929	8.95881	9.42324	3	0	0
GO:1902975	involved in	mitotic DNA replication initiation	P	LOC107808167	0.104468	0.0596435	0.0899314	0.0962798	0.059333	0.0703668	1	0	0	-0.058049	0.905854	A0A1S4BH15	AT1G44900	77.174	0	920
GO:1902975	involved in	mitotic DNA replication initiation	P	LOC107795484	0.087677	0.058021	0.0868773	0.240395	0.0846543	0.125496	1	0	0	0.829433	0.0497394	A0A1S4AAF4	AT2G16440	72.909	0	849
GO:1902975	involved in	mitotic DNA replication initiation	P	LOC107805042	0.0555677	0.122575	0.152476	0.108827	0.0871844	0.0530244	1	0	0	-0.40591	0.378038	A0A1S4B6M9	AT5G46280	66.794	0	783
GO:1902975	involved in	mitotic DNA replication initiation	P	LOC107784237	0.652711	0.513192	0.543808	0.344255	0.255827	0.333002	1	0	0	-0.731152	1.77089e-05	A0A1S3Z8X9	AT5G46280	66.921	0	786
GO:1902975	involved in	mitotic DNA replication initiation	P		0.900423	0.753431	0.873093	0.789757	0.486999	0.581889	4	0	0
GO:1902969	involved in	mitotic DNA replication	P	LOC107805416	1.7419	1.81925	1.45668	1.32558	1.45531	1.35009	1	0	0	-0.135297	0.266187	A0A1S4B7U0	AT5G44635	75.179	0	838
GO:1902969	involved in	mitotic DNA replication	P	LOC107799111	0.0768922	0.0925164	0.0703301	0.0766638	0.0742413	0.0867135	1	0	0	0.143352	0.766774	A0A1S4AM34	AT5G44635	75.63	0	833
GO:1902969	involved in	mitotic DNA replication	P		1.81879	1.91177	1.52701	1.40225	1.52955	1.43681	2	0	0
GO:1902884	involved in	positive regulation of response to oxidative stress	P	LOC107816526	0.0383144	0.0202839	0.0525668	0.0480236	0.0221961	0.0402169	1	0	0	0.100545	0.875355	A0A1S4C9E9	AT3G06930	72.77	0	426
GO:1902884	involved in	positive regulation of response to oxidative stress	P	LOC107774477	0.456625	0.2686	0.389812	0.238474	0.470275	0.377629	1	0	0	0.198366	0.667057	A0A1S3YBL5	AT4G17410	44.902	5.38e-113	461
GO:1902884	involved in	positive regulation of response to oxidative stress	P	LOC107810598	0.215554	0.190193	0.246448	0.337722	0.221131	0.308533	1	0	0	0.529028	0.103237	A0A076FU21	AT5G58070	78.022	5.51e-110	182
GO:1902884	involved in	positive regulation of response to oxidative stress	P	LOC107809341	1.17866	1.2154	1.25991	1.15695	1.01462	1.08406	1	0	0	-0.0269892	0.88821	A0A1S4BKP9	AT5G58070	77.473	2.98e-108	182
GO:1902884	involved in	positive regulation of response to oxidative stress	P		1.88915	1.69448	1.94874	1.78117	1.72823	1.81044	4	0	0
GO:1902806	involved in	regulation of cell cycle G1/S phase transition	P	LOC107816968	0.485812	0.647354	0.544104	0.46601	0.35419	0.50142	1	0	0	-0.205065	0.386796	Q9FYT8	AT2G38620	83.28	0	311
GO:1902806	involved in	regulation of cell cycle G1/S phase transition	P	LOC107807664	0.898594	0.785171	0.821906	0.642431	0.614911	0.449546	1	0	0	-0.407248	0.010595	Q9FYT9	AT2G38620	83.28	0	311
GO:1902806	involved in	regulation of cell cycle G1/S phase transition	P	LOC107821076	0.063621	0.0350847	0.0290957	0.0373795	0.0191961	0.0493262	1	0	0	-0.103914	0.873363	A0A1S4CNX8	AT3G48750	80.272	0	294
GO:1902806	involved in	regulation of cell cycle G1/S phase transition	P	LOC107799146	0.0716935	0.126517	0.123864	0.0624036	0.0692218	0.0760135	1	0	0	-0.468755	0.298757	Q9FUR4	AT3G48750	86.395	0	294
GO:1902806	involved in	regulation of cell cycle G1/S phase transition	P	LOC107785170	0.203256	0.241421	0.321767	0.110234	0.135864	0.119356	1	0	0	-0.888711	0.00279231	Q40484	AT3G48750	86.054	0	294
GO:1902806	involved in	regulation of cell cycle G1/S phase transition	P		1.72298	1.83555	1.84074	1.31846	1.19338	1.19566	5	0	0
GO:1902775	involved in	mitochondrial large ribosomal subunit assembly	P	LOC107823954	0.0960545	0.0539338	0.0519155	0.00684065	0.0421559	0.0624942	1	0	0	-0.435599	0.388242	A0A1S4CYD5	AT4G09730	68.144	0	609
GO:1902775	involved in	mitochondrial large ribosomal subunit assembly	P		0.0960545	0.0539338	0.0519155	0.00684065	0.0421559	0.0624942	1	0	0
GO:1902749	involved in	regulation of cell cycle G2/M phase transition	P	LOC107788137	0.0492768	0.0670302	0.0544613	0.0193012	0.0535252	0.043103	1	0	0	-0.253537	0.452908	A0A1S3ZLZ6	AT4G32700	60.034	0	1181
GO:1902749	involved in	regulation of cell cycle G2/M phase transition	P	LOC107771155	0.0593869	0.0910757	0.0750115	0.0465225	0.0409568	0.0499226	1	0	0	-0.572034	0.0165511	A0A1S3Y1G3	AT4G32700	61.144	0	2203
GO:1902749	involved in	regulation of cell cycle G2/M phase transition	P	LOC107812731	0.237658	0.296237	0.244979	0.177311	0.233106	0.223181	1	0	0	-0.117193	0.58012	A0A1S4BX02	AT4G32700	62.049	0	1025
GO:1902749	involved in	regulation of cell cycle G2/M phase transition	P		0.346321	0.454343	0.374451	0.243134	0.327588	0.316206	3	0	0
GO:1902661	involved in	positive regulation of glucose mediated signaling pathway	P	LOC107799667	0.151371	0.195478	0.187049	0.161773	0.152928	0.183663	1	0	0	0.0262346	0.87517	A0A1S4ANR0	AT1G50030	80.314	0	2484
GO:1902661	involved in	positive regulation of glucose mediated signaling pathway	P	LOC107776741	0.163487	0.144252	0.134582	0.138745	0.13812	0.165105	1	0	0	0.169681	0.258343	A0A1S3YJ59	AT1G50030	80.372	0	2476
GO:1902661	involved in	positive regulation of glucose mediated signaling pathway	P	LOC107800078	0.0445307	0.0289515	0.0407303	0.00367205	0.0407325	0.044729	1	0	0	0.142195	0.750993	A0A1S4AQ50	AT1G50030	29.63	3.15e-67	621
GO:1902661	involved in	positive regulation of glucose mediated signaling pathway	P	LOC107823315	0.0164657	0.0290569	0.0331331	0.0206383	0.0445146	0.0471363	1	0	0	0.726994	0.120329	A0A1S4CWC3	AT1G50030	31.041	4.98e-58	509
GO:1902661	involved in	positive regulation of glucose mediated signaling pathway	P		0.375855	0.397738	0.395494	0.324829	0.376295	0.440633	4	0	0
GO:1902659	involved in	regulation of glucose mediated signaling pathway	P	LOC107772033	0.176731	0.205554	0.216756	0.132154	0.147369	0.122649	1	0	0	-0.421634	0.0509749	A0A1S3Y538	AT2G45060	56.727	2.72e-103	275
GO:1902659	involved in	regulation of glucose mediated signaling pathway	P	LOC107802596	0.398496	0.40655	0.432829	0.292663	0.336663	0.356492	1	0	0	-0.150839	0.603337	A0A1S4AYI6	AT2G45060	50.725	1.51e-61	207
GO:1902659	involved in	regulation of glucose mediated signaling pathway	P	LOC107763983	0.464172	0.495281	0.464053	0.202953	0.291831	0.257516	1	0	0	-0.724387	0.00175793	A0A1S3XDS6	AT2G45060	57.818	1.7e-103	275
GO:1902659	involved in	regulation of glucose mediated signaling pathway	P	LOC107819523	0.59973	0.669833	0.683949	0.410346	0.311516	0.347715	1	0	0	-0.745753	1.46561e-09	A0A1S4CIU6	AT4G26410	65.888	1.74e-95	214
GO:1902659	involved in	regulation of glucose mediated signaling pathway	P		1.63913	1.77722	1.79759	1.03812	1.08738	1.08437	4	0	0
GO:1902626	involved in	assembly of large subunit precursor of preribosome	P	LOC107805336	1.15037	1.04642	0.856945	0.929051	0.847348	0.848754	1	0	0	-0.0738329	0.701377	A0A1S4B7M1	AT2G36620	85.987	7.42e-88	157
GO:1902626	involved in	assembly of large subunit precursor of preribosome	P	LOC107804080	2.17864	2.24087	2.0952	1.59943	1.47848	1.30676	1	0	0	-0.436752	7.6631e-05	A0A1S4B380	AT2G36620	85.987	7.59e-88	157
GO:1902626	involved in	assembly of large subunit precursor of preribosome	P	LOC107759287	2.74229	2.43301	1.98166	2.51619	2.73552	2.60233	1	0	0	0.268812	0.0311855	A0A1S4DPX6	AT2G36620	85.987	2.71e-87	157
GO:1902626	involved in	assembly of large subunit precursor of preribosome	P	LOC107832170	0.521149	0.282974	0.550007	0.272172	0.412867	0.31878	1	0	0	-0.2967	0.365181	A0A1S4DPX6	AT2G36620	85.987	2.71e-87	157
GO:1902626	involved in	assembly of large subunit precursor of preribosome	P	LOC107768240	0.205281	0.28463	0.254819	0.321625	0.368092	0.321811	1	0	0	0.59234	0.0533321	A0A1S3XT27	AT2G44860	70.659	2.75e-82	167
GO:1902626	involved in	assembly of large subunit precursor of preribosome	P	LOC107774195	1.20721	1.21042	1.25475	1.28959	2.06627	1.20432	1	0	0	0.42805	0.164792	A0A1S3YAB6	AT2G44860	63.492	9.74e-47	126
GO:1902626	involved in	assembly of large subunit precursor of preribosome	P	LOC107790111	0.907442	0.82877	0.728069	0.860529	0.814672	0.858314	1	0	0	0.194835	0.170196	A0A1S3ZSW6	AT3G55620	89.388	1.5e-169	245
GO:1902626	involved in	assembly of large subunit precursor of preribosome	P	LOC107828571	0.593374	0.592449	0.571299	0.538233	0.580455	0.506614	1	0	0	0.0434862	0.826277	A0A1S4DD78	AT3G55620	90.204	1.03e-170	245
GO:1902626	involved in	assembly of large subunit precursor of preribosome	P		9.50577	8.91955	8.29275	8.32682	9.30371	7.96767	8	0	0
GO:1902609	involved in	(R)-2-hydroxy-alpha-linolenic acid biosynthetic process	P	LOC107791409	0.530682	0.452765	0.429231	0.350446	0.520855	0.393396	1	0	0	-0.0195887	0.926054	A0A1S3ZX38	AT3G01420	73.511	0	638
GO:1902609	involved in	(R)-2-hydroxy-alpha-linolenic acid biosynthetic process	P		0.530682	0.452765	0.429231	0.350446	0.520855	0.393396	1	0	0
GO:1902600	involved in	proton transmembrane transport	P	LOC107832492	0.747351	0.703976	0.717441	0.559088	0.575318	0.578226	1	0	0	-0.179474	0.0759484	A0A1S4DQX2	AT1G12840	80.371	0	377
GO:1902600	involved in	proton transmembrane transport	P	LOC107805225	1.25061	1.13742	1.09863	0.809599	0.785533	0.805196	1	0	0	-0.382832	5.55367e-07	A0A1S4B749	AT1G12840	80.585	0	376
GO:1902600	involved in	proton transmembrane transport	P	LOC107809014	0.206768	0.233524	0.151298	0.116624	0.191654	0.157844	1	0	0	-0.139663	0.695012	A0A1S4BJR2	AT1G15690	90.209	0	766
GO:1902600	involved in	proton transmembrane transport	P	LOC107776628	1.74126	1.36401	1.61596	0.519011	0.639687	0.42147	1	0	1	-1.43594	8.73085e-23	Q43798	AT1G15690	90.078	0	766
GO:1902600	involved in	proton transmembrane transport	P	LOC107794544	1.22434	1.1178	1.16652	1.30548	1.30527	1.42793	1	0	0	0.366911	0.000610898	A0A1S4A7G1	AT1G15690	89.817	0	766
GO:1902600	involved in	proton transmembrane transport	P	LOC107815824	0.825563	0.685997	0.593822	0.364177	0.603629	0.497141	1	0	0	-0.301094	0.134975	A0A1S4C7N1	AT1G15690	87.938	0	771
GO:1902600	involved in	proton transmembrane transport	P	LOC107774827	1.94323	1.79554	1.54091	0.522673	0.853564	0.795831	1	0	1	-1.02433	1.10478e-14	A0A1S3YD88	AT1G15690	90.078	0	766
GO:1902600	involved in	proton transmembrane transport	P	LOC107778409	376.66	365.243	368.046	293.632	303.993	317.296	1	0	0	-0.127187	0.0033743	A0A1S3YPU7	AT1G15690	87.337	0	766
GO:1902600	involved in	proton transmembrane transport	P	LOC107761395	0.410561	0.304036	0.261525	0.275679	0.212361	0.237861	1	0	0	-0.267693	0.304164	A0A1S3X544	AT1G15690	87.808	0	771
GO:1902600	involved in	proton transmembrane transport	P	LOC107776076	138.432	128.555	132.879	107.948	113.09	117.796	1	0	0	-0.0856644	0.0818941	A0A1S3YH64	AT1G15690	87.728	0	766
GO:1902600	involved in	proton transmembrane transport	P	LOC107799531	1.26977	1.07199	1.11896	0.97819	0.904222	1.01843	1	0	0	-0.0969868	0.373375	A0A1S4AN35	AT1G16780	87.125	0	800
GO:1902600	involved in	proton transmembrane transport	P	LOC107828947	0.831742	0.753717	0.637393	0.38742	0.477499	0.257408	1	0	0	-0.831357	0.00260468	A0A1S4DEQ4	AT1G16780	93.388	2.54e-72	121
GO:1902600	involved in	proton transmembrane transport	P	LOC107813411	0.331478	0.381492	0.377009	0.284511	0.295003	0.264047	1	0	0	-0.221742	0.110073	A0A1S4BZB1	AT1G16780	83.462	0	520
GO:1902600	involved in	proton transmembrane transport	P	LOC107777273	4.20161	3.24555	3.42072	2.67657	2.52618	2.36446	1	0	0	-0.345122	0.00242068	A0A1S4DL52	AT1G19910	98.788	2.84e-112	165
GO:1902600	involved in	proton transmembrane transport	P	LOC107799903	3.9543	3.66351	3.53034	2.43777	2.90498	2.92022	1	0	0	-0.241776	0.00344542	A0A1S4APA6	AT1G19910	99.394	1.13e-112	165
GO:1902600	involved in	proton transmembrane transport	P	LOC107769674	2.95093	2.43505	2.56224	1.28934	1.63729	1.36431	1	0	0	-0.721308	1.8589e-12	A0A1S3XWT1	AT1G19910	98.788	3.53e-112	165
GO:1902600	involved in	proton transmembrane transport	P	LOC107818038	8.30012	7.38022	7.29808	6.33865	6.8049	7.26149	1	0	0	-0.00284921	0.978872	A0A1S4CE52	AT1G19910	98.788	1.16e-111	165
GO:1902600	involved in	proton transmembrane transport	P	LOC107774987	12.2939	10.8768	10.7063	10.0397	11.0122	11.0636	1	0	0	0.0902891	0.196229	A0A1S4DL52	AT1G19910	98.788	2.84e-112	165
GO:1902600	involved in	proton transmembrane transport	P	LOC107830931	7.62162	6.56211	5.5685	7.24424	7.60378	8.04298	1	0	0	0.357154	5.72983e-05	A0A1S4DL52	AT1G19910	98.788	2.84e-112	165
GO:1902600	involved in	proton transmembrane transport	P	LOC107763072	15.5124	13.558	13.552	12.8264	13.6867	13.8412	1	0	0	0.0895309	0.215982	A0A1S4APA6	AT1G19910	99.394	1.13e-112	165
GO:1902600	involved in	proton transmembrane transport	P	LOC107795944	9.89727	8.83165	8.72808	6.78781	6.65317	7.66234	1	0	0	-0.223772	0.00724156	A0A1S4APA6	AT1G19910	99.394	1.13e-112	165
GO:1902600	involved in	proton transmembrane transport	P	LOC107791466	3.57422	3.70757	3.2106	3.53258	3.20362	3.28839	1	0	0	0.0787793	0.461387	A0A1S4DL52	AT1G19910	98.788	2.84e-112	165
GO:1902600	involved in	proton transmembrane transport	P	LOC107786276	10.0917	9.51941	8.76484	9.29255	8.06636	8.64779	1	0	0	0.0223161	0.800024	A0A1S4DL52	AT1G19910	98.788	2.84e-112	165
GO:1902600	involved in	proton transmembrane transport	P	LOC107768465	0.216732	0.271426	0.30055	0.208121	0.20926	0.300211	1	0	0	0.0370058	0.906253	A0A1S3XT74	AT1G32450	70.05	0	601
GO:1902600	involved in	proton transmembrane transport	P	LOC107822150	2.74676	2.76574	2.6158	5.24016	5.49133	4.62537	1	1	0	1.06771	2.10864e-31	A0A1S4CT08	AT1G32450	71.841	0	554
GO:1902600	involved in	proton transmembrane transport	P	LOC107768467	0.37586	0.38691	0.487026	0.14722	0.105846	0.239105	1	0	1	-1.19566	0.000287724	A0A1S3XT79	AT1G32450	71.196	0	552
GO:1902600	involved in	proton transmembrane transport	P	LOC107812551	1.01437	0.750859	0.765904	0.37332	0.335231	0.246858	1	0	1	-1.25143	6.08093e-13	A0A1S4BWG4	AT1G53760	61.905	3.88e-117	273
GO:1902600	involved in	proton transmembrane transport	P	LOC107812150	0.111342	0.0520102	0.0898583	0.102615	0.063237	0.024999	1	0	0	-0.369633	0.52667	A0A1S4BUW7	AT1G53760	60.517	5.42e-111	271
GO:1902600	involved in	proton transmembrane transport	P	LOC107797040	2.95987	2.66799	3.0189	2.2353	1.74759	1.62555	1	0	0	-0.526155	6.12065e-05	A0A1S4AFF3	AT1G64200	69.068	8.16e-116	236
GO:1902600	involved in	proton transmembrane transport	P	LOC107763771	0.374914	0.330803	0.305846	0.158757	0.185886	0.270733	1	0	0	-0.506006	0.0607498	A0A1S3XCV4	AT1G64200	76.695	2.2e-126	236
GO:1902600	involved in	proton transmembrane transport	P	LOC107827618	0.507257	0.396906	0.376426	0.524835	0.545214	0.493173	1	0	0	0.448609	0.0194957	A0A1S4DA59	AT1G64200	75.847	1.33e-125	236
GO:1902600	involved in	proton transmembrane transport	P	LOC107777047	55.414	58.618	58.3688	50.5699	48.7905	48.4291	1	0	0	-0.0748981	0.144323	A0A1S3YJT0	AT1G64200	77.119	4.53e-126	236
GO:1902600	involved in	proton transmembrane transport	P	LOC107760017	2.84371	2.74962	2.36834	3.64404	3.61411	3.82325	1	0	0	0.625388	5.2374e-15	A0A1S3X1F6	AT1G64200	77.542	1.74e-125	236
GO:1902600	involved in	proton transmembrane transport	P	LOC107778148	1.78071	1.98213	2.03802	1.40213	1.53416	1.38551	1	0	0	-0.268114	0.0141819	A0A1S3YPC4	AT1G64200	76.033	5.23e-126	242
GO:1902600	involved in	proton transmembrane transport	P	LOC107795598	2.32254	2.22005	2.30978	1.64615	1.62846	1.67097	1	0	0	-0.313905	0.000498364	A0A1S4AAS9	AT1G64200	76.446	1.57e-126	242
GO:1902600	involved in	proton transmembrane transport	P	LOC107773599	9.52195	7.81155	7.57332	7.33457	6.14961	6.07769	1	0	0	-0.192171	0.101811	A0A1S4CXZ2	AT1G78900	91.473	3.98e-81	129
GO:1902600	involved in	proton transmembrane transport	P	LOC107823795	6.11443	4.99958	6.44175	4.71469	4.66727	4.21556	1	0	0	-0.230469	0.0725551	A0A1S4CXZ2	AT1G78900	91.473	3.98e-81	129
GO:1902600	involved in	proton transmembrane transport	P	LOC107827110	2.4585	2.08758	2.34392	1.85796	2.25645	2.0203	1	0	0	0.00345973	0.977259	A0A1S4D8F1	AT1G78900	93.74	0	623
GO:1902600	involved in	proton transmembrane transport	P	LOC107809443	3.14491	2.6624	2.61305	2.13073	2.26597	2.23496	1	0	0	-0.160395	0.0453583	A0A1S4BL36	AT1G78900	93.74	0	623
GO:1902600	involved in	proton transmembrane transport	P	LOC107782425	2.76419	2.4067	2.52159	2.16541	2.18877	1.96779	1	0	0	-0.129962	0.149857	A0A1S3Z3P5	AT1G78900	93.373	0	498
GO:1902600	involved in	proton transmembrane transport	P	LOC107818091	2.92723	2.68862	2.80644	2.15499	1.98863	1.89133	1	0	0	-0.337659	9.34501e-06	A0A097BTV9	AT1G78900	93.419	0	623
GO:1902600	involved in	proton transmembrane transport	P	LOC107774664	302.752	293.579	285.261	301.645	333.618	330.037	1	0	0	0.299463	4.9442e-11	A0A1S3YCA2	AT1G80660	81.729	0	914
GO:1902600	involved in	proton transmembrane transport	P	LOC107763794	9.61787	9.01992	8.47324	5.20016	5.4265	5.38414	1	0	0	-0.60022	2.81085e-26	A0A1S3XCX3	AT1G80660	83.246	0	955
GO:1902600	involved in	proton transmembrane transport	P	LOC107830081	18.4019	18.5203	18.3	10.1542	10.4835	10.5568	1	0	0	-0.666256	7.66312e-53	A0A1S4DI65	AT1G80660	82.932	0	955
GO:1902600	involved in	proton transmembrane transport	P	LOC107769606	0.0953818	0.0953808	0.122138	0.0597762	0.0920935	0.151694	1	0	0	0.0982925	0.827351	A0A1S3XWK4	AT2G07560	25.347	2.44e-58	793
GO:1902600	involved in	proton transmembrane transport	P	LOC107796542	1.05033	0.784903	0.754831	0.444988	0.532931	0.644309	1	0	0	-0.45939	0.00424508	A0A1S4ADW0	AT2G18960	88.901	0	946
GO:1902600	involved in	proton transmembrane transport	P	LOC107830928	0.993132	0.902441	0.918544	0.841865	0.765683	0.806233	1	0	0	-0.0729025	0.486216	A0A1S4DLQ6	AT2G19600	84.783	0	414
GO:1902600	involved in	proton transmembrane transport	P	LOC107815831	0.656673	0.848424	0.793691	0.551169	0.520813	0.391636	1	0	0	-0.528602	0.00846068	A0A1S4C6V2	AT2G19600	83.898	1.87e-55	118
GO:1902600	involved in	proton transmembrane transport	P	LOC107832580	0.118514	0.138402	0.0892704	0.147454	0.144718	0.109764	1	0	0	0.346613	0.179408	A0A1S4DR66	AT2G19600	80.037	0	546
GO:1902600	involved in	proton transmembrane transport	P	LOC107792322	0.0727178	0.0816608	0.0604653	0.108753	0.0510624	0.0567733	1	0	0	-0.0637543	0.873464	A0A1S4A056	AT2G19600	79.496	0	556
GO:1902600	involved in	proton transmembrane transport	P	LOC107818994	3.44362	3.20401	3.87192	2.62724	2.47575	2.28268	1	0	0	-0.335309	6.71301e-06	A0A1S4CHS2	AT2G28520	80.123	0	815
GO:1902600	involved in	proton transmembrane transport	P	LOC107796568	0.485726	0.529419	0.423946	0.368073	0.355566	0.399878	1	0	0	-0.199733	0.154143	A0A1S4ADZ6	AT2G28520	79.951	0	813
GO:1902600	involved in	proton transmembrane transport	P	LOC107819260	5.26744	4.71295	5.52818	4.00409	4.58201	3.91287	1	0	0	-0.16738	0.0274016	A0A1S4CI52	AT2G28520	80.123	0	815
GO:1902600	involved in	proton transmembrane transport	P	LOC107785482	0.911152	0.852921	0.761475	0.702908	0.812754	0.856209	1	0	0	0.0869999	0.503716	A0A1S3ZCV8	AT2G28520	78.252	0	515
GO:1902600	involved in	proton transmembrane transport	P	LOC107790686	2.12399	1.84666	1.98063	1.88304	1.69063	1.44346	1	0	0	-0.112041	0.372998	A0A1S3ZUW8	AT2G28520	81.853	7.4e-153	259
GO:1902600	involved in	proton transmembrane transport	P	LOC107795943	1.97974	1.75454	1.85085	2.18223	2.30055	1.93929	1	0	0	0.355141	0.000198686	A0A1S4ABV4	AT2G28520	77.193	5.76e-86	171
GO:1902600	involved in	proton transmembrane transport	P	LOC107763601	8.41554	8.09809	8.0013	7.82532	8.11597	8.1423	1	0	0	0.134024	0.0226433	A0A1S3XCD1	AT3G28710	81.928	0	332
GO:1902600	involved in	proton transmembrane transport	P	LOC107803995	13.1329	12.3781	13.023	12.3479	12.7917	12.9936	1	0	0	0.143688	0.00295844	A0A1S4B2Y4	AT3G28715	92.877	0	351
GO:1902600	involved in	proton transmembrane transport	P	LOC107791825	6.88614	5.48014	5.82238	4.59549	4.65208	4.87286	1	0	0	-0.169685	0.0266892	A0A1S3ZYF9	AT3G28715	92.023	0	351
GO:1902600	involved in	proton transmembrane transport	P	LOC107769027	7.06519	6.54324	6.62995	8.28941	8.42547	8.08504	1	0	0	0.44908	4.45977e-22	A0A1S3XVG7	AT3G28715	93.162	0	351
GO:1902600	involved in	proton transmembrane transport	P	LOC107783503	1.81479	1.94538	1.88821	1.5398	1.63173	1.54318	1	0	0	-0.104048	0.242706	A0A1S3Z6E6	AT3G42050	80.044	0	451
GO:1902600	involved in	proton transmembrane transport	P	LOC107828022	0.770794	0.676581	0.653871	0.744612	0.748076	0.685973	1	0	0	0.20598	0.0565306	A0A1S4DC16	AT3G42050	75.385	0	455
GO:1902600	involved in	proton transmembrane transport	P	LOC107805727	0.815164	0.823243	0.673731	0.715521	0.512063	0.529504	1	0	0	-0.318002	0.0269882	A0A1S4B8R4	AT3G42050	78.097	0	452
GO:1902600	involved in	proton transmembrane transport	P	LOC107783148	904.291	917.541	909.523	869.016	919.681	915.969	1	0	0	0.140455	0.000848781	Q6TXM4	AT3G42640	84.858	0	951
GO:1902600	involved in	proton transmembrane transport	P	LOC107804769	911.048	925.253	938.107	941.636	970.546	966.747	1	0	0	0.207827	4.88534e-08	A0A1S4B5N5	AT3G42640	84.543	0	951
GO:1902600	involved in	proton transmembrane transport	P	LOC107778795	573.431	564.461	557.184	734.163	777.269	762.896	1	0	0	0.57896	2.77135e-58	A0A1S3YRL0	AT3G42640	83.043	0	920
GO:1902600	involved in	proton transmembrane transport	P	LOC107808103	2.41658	1.85873	2.09435	1.90966	2.25164	1.92949	1	0	0	0.113808	0.334477	A0A1S4BGV4	AT4G02620	84.921	1.22e-78	126
GO:1902600	involved in	proton transmembrane transport	P	LOC107812393	0.348807	0.169803	0.242029	0.16018	0.18581	0.137728	1	0	0	-0.426754	0.171286	A0A1S4BVS6	AT4G02620	82.54	6.06e-75	126
GO:1902600	involved in	proton transmembrane transport	P	LOC107827145	0.658599	0.462088	0.566104	0.534581	0.50565	0.522451	1	0	0	0.0488807	0.82087	A0A1S4D920	AT4G02620	84.127	9.12e-78	126
GO:1902600	involved in	proton transmembrane transport	P	LOC107814516	10.0333	9.56015	9.65785	10.5828	9.72549	8.96594	1	0	0	0.138073	0.0190688	A0A1S4C2Z0	AT4G02620	84.921	1.22e-78	126
GO:1902600	involved in	proton transmembrane transport	P	LOC107796056	3.22172	2.60292	2.41422	1.94609	2.22368	1.88901	1	0	0	-0.249324	0.0537612	A0A1S4BGV4	AT4G02620	84.921	1.22e-78	126
GO:1902600	involved in	proton transmembrane transport	P	LOC107766486	7.1335	6.19646	5.55208	3.19328	3.6149	2.79045	1	0	0	-0.818211	1.77183e-12	A0A1S3XLH3	AT4G11150	72.174	1.39e-117	230
GO:1902600	involved in	proton transmembrane transport	P	LOC107805274	0.848027	0.808456	0.757823	0.870498	0.941139	0.790612	1	0	0	0.263377	0.0801973	A0A1S4B7I9	AT4G23710	74.51	9.07e-47	102
GO:1902600	involved in	proton transmembrane transport	P	LOC107799789	0.84355	0.625645	0.749196	0.172388	0.531175	0.303312	1	0	1	-1.02756	7.71813e-05	A0A1S4AP38	AT4G23710	69.608	5.36e-42	102
GO:1902600	involved in	proton transmembrane transport	P	LOC107760902	0.813487	0.689576	0.637767	0.614509	0.77983	0.690312	1	0	0	0.141723	0.253134	A0A1S3X482	AT4G25950	57.009	2.26e-36	107
GO:1902600	involved in	proton transmembrane transport	P	LOC107807571	0.975174	0.73944	0.80833	0.644567	0.765013	0.567049	1	0	0	-0.184967	0.407509	A0A1S4BF68	AT4G25950	57.944	3.8e-37	107
GO:1902600	involved in	proton transmembrane transport	P	LOC107826961	0.234483	0.193102	0.157279	0.195935	0.150933	0.193918	1	0	0	0.0321244	0.949728	A0A1S4D825	AT4G25950	63.793	9.23e-19	58
GO:1902600	involved in	proton transmembrane transport	P	LOC107815612	0.0747637	0.0787351	0.0794127	0.0869079	0.0652004	0.0713419	1	0	0	0.0571003	0.850382	A0A1S4C662	AT4G25950	53.271	7.76e-33	107
GO:1902600	involved in	proton transmembrane transport	P	LOC107831565	0.41993	0.323621	0.40354	0.266503	0.348997	0.319554	1	0	0	-0.104739	0.60943	A0A1S4DN58	AT4G30190	88.912	0	947
GO:1902600	involved in	proton transmembrane transport	P	LOC107760347	0.0728359	0.14606	0.0545072	0.145239	0.0703248	0.0442287	1	0	0	-0.0377019	0.956254	A0A1S3X1S1	AT4G31040	63.415	0	451
GO:1902600	involved in	proton transmembrane transport	P	LOC107766233	2.13037	1.89396	1.73451	1.50453	1.57386	1.68635	1	0	0	-0.105212	0.370639	A0A1S3XKM8	AT4G32530	87.709	2.43e-107	179
GO:1902600	involved in	proton transmembrane transport	P	LOC107786097	4.96564	4.73617	3.58568	3.81124	4.07625	4.31633	1	0	0	-0.00618421	0.969531	A0A1S3ZF04	AT4G32530	91.908	8.71e-108	173
GO:1902600	involved in	proton transmembrane transport	P	LOC107773713	0.994447	0.694936	0.662173	0.760333	0.752768	0.607317	1	0	0	0.0676246	0.75146	A0A1S3XKM8	AT4G32530	87.709	2.43e-107	179
GO:1902600	involved in	proton transmembrane transport	P	LOC107800514	5.31416	4.41807	3.84288	4.65895	4.24183	4.50343	1	0	0	0.145126	0.249891	A0A1S4ARH5	AT4G32530	91.329	1.08e-107	173
GO:1902600	involved in	proton transmembrane transport	P	LOC107761463	2.68756	2.19491	2.36309	1.41612	1.59865	1.50362	1	0	0	-0.510383	1.0512e-07	A0A1S3X5A3	AT4G38510	96.721	0	488
GO:1902600	involved in	proton transmembrane transport	P	LOC107771530	0.953275	0.850064	0.987866	0.349555	0.352497	0.420952	1	0	1	-1.14118	4.88685e-21	A0A1S3Y2N7	AT4G38510	96.926	0	488
GO:1902600	involved in	proton transmembrane transport	P	LOC107788603	2.45076	2.15247	2.06125	1.74775	1.77878	1.80636	1	0	0	-0.157929	0.0720218	A0A1S3ZMK6	AT4G38510	97.458	0	472
GO:1902600	involved in	proton transmembrane transport	P	LOC107805728	2.12721	1.82027	1.7768	1.27025	1.31758	1.32515	1	0	0	-0.383959	0.000155016	A0A1S4B8V7	AT4G38510	96.516	0	488
GO:1902600	involved in	proton transmembrane transport	P	LOC107765413	0.41626	0.381232	0.33736	0.247663	0.223848	0.226258	1	0	0	-0.555486	0.00162463	A0A1S3XI04	AT4G38510	96.926	0	488
GO:1902600	involved in	proton transmembrane transport	P	LOC107821192	3.57384	3.70895	4.05492	2.33306	2.35793	2.46839	1	0	0	-0.505657	3.96547e-10	A0A1S4CPV9	AT5G51710	83.471	0	363
GO:1902600	involved in	proton transmembrane transport	P	LOC107767716	4.35471	4.49207	4.65212	2.84219	2.74969	2.85713	1	0	0	-0.52319	9.56792e-19	A0A1S3XQQ4	AT5G51710	82.904	0	544
GO:1902600	involved in	proton transmembrane transport	P	LOC107790462	6.41587	5.08233	5.50319	3.9315	3.63421	3.61892	1	0	0	-0.44849	8.26168e-05	A0A1S3ZU66	AT5G51710	73.333	1.1e-51	105
GO:1902600	involved in	proton transmembrane transport	P	LOC107805324	1.107	0.934657	0.864142	0.852253	0.838486	1.07455	1	0	0	0.0930561	0.613991	A0A1S4B7B8	AT5G55290	82.857	2.61e-40	70
GO:1902600	involved in	proton transmembrane transport	P	LOC107801731	7.60853	6.69203	6.87083	9.4609	9.89991	8.65474	1	0	0	0.559499	5.97968e-18	A0A1S4AVR7	AT5G55290	85.714	2.78e-41	70
GO:1902600	involved in	proton transmembrane transport	P	LOC107830454	5.81327	5.2984	5.29768	4.63741	4.83158	4.30772	1	0	0	-0.0970172	0.219134	A0A1S4DJN4	AT5G55290	84.286	1.46e-40	70
GO:1902600	involved in	proton transmembrane transport	P	LOC107823781	0.838867	0.966639	0.755824	1.03967	1.00941	0.937868	1	0	0	0.385646	0.00171491	A0A1S4B7B8	AT5G55290	82.857	2.61e-40	70
GO:1902600	involved in	proton transmembrane transport	P	LOC107784246	0.108439	0.0468223	0.0865225	0.0361484	0.0579193	0.0748547	1	0	0	-0.359667	0.321777	A0A1S3Z8V6	AT5G55290	82.857	1.38e-38	70
GO:1902600	involved in	proton transmembrane transport	P	LOC107797454	0.751211	0.604498	0.703591	0.404877	0.516422	0.642279	1	0	0	-0.215115	0.223049	A0A1S4AGR0	AT5G62670	92.034	0	954
GO:1902600	involved in	proton transmembrane transport	P	LOC107765797	0.579152	0.411786	0.385723	0.343575	0.450605	0.488259	1	0	0	0.139406	0.526244	A0A1S3XJZ1	AT5G62670	91.632	0	956
GO:1902600	involved in	proton transmembrane transport	P	LOC107781513	0.298599	0.293293	0.288575	0.282465	0.353581	0.258052	1	0	0	0.187191	0.366037	A0A1S3YZU3	AT5G62670	91.632	0	956
GO:1902600	involved in	proton transmembrane transport	P		3559.1	3521.18	3516.58	3531.83	3704.79	3691.98	100	1	6
GO:1902584	involved in	positive regulation of response to water deprivation	P	LOC107804268	35.1849	33.2852	33.372	69.5243	62.7781	67.7698	1	1	0	1.13563	3.81623e-127	A0A1S4B436	AT1G67360	52.041	2.78e-70	196
GO:1902584	involved in	positive regulation of response to water deprivation	P	LOC107765167	25.901	25.9479	24.4696	32.2866	30.8288	34.2449	1	0	0	0.501177	4.65909e-21	A0A1S3XH24	AT1G67360	48.804	4.9e-66	209
GO:1902584	involved in	positive regulation of response to water deprivation	P	LOC107785172	0.216498	0.318376	0.300033	0.185018	0.342056	0.319274	1	0	0	0.261107	0.318251	A0A1S3ZBW1	AT2G33860	54.234	0	555
GO:1902584	involved in	positive regulation of response to water deprivation	P	LOC107797530	0.121544	0.0919234	0.0794082	0.0272044	0.268238	0.281669	1	1	0	1.37374	0.0125987	A0A1S4AH26	AT2G42620	59.501	0	721
GO:1902584	involved in	positive regulation of response to water deprivation	P	LOC107776298	54.7315	50.5833	50.0772	48.3097	47.8477	50.9443	1	0	0	0.0781117	0.141345	A0A1S3YHZ5	AT3G05500	56.195	2.13e-86	226
GO:1902584	involved in	positive regulation of response to water deprivation	P	LOC107827582	70.5251	64.1077	63.5043	47.9928	50.0558	52.6253	1	0	0	-0.235934	4.85747e-06	A0A1S4DA13	AT3G05500	57.08	7.61e-88	226
GO:1902584	involved in	positive regulation of response to water deprivation	P	LOC107797963	1.04075	0.770718	1.05393	0.990014	1.04076	1.17046	1	0	0	0.3357	0.0857373	A0A1S4AI52	AT3G05500	54.709	4.02e-81	223
GO:1902584	involved in	positive regulation of response to water deprivation	P		187.721	175.105	172.856	199.316	193.162	207.356	7	2	0
GO:1902553	involved in	positive regulation of catalase activity	P	LOC107787735	0.443611	0.505764	0.446783	0.257709	0.202127	0.214032	1	0	0	-0.928898	6.16994e-09	A0A1S3ZKF3	AT3G54360	60.606	4.54e-148	363
GO:1902553	involved in	positive regulation of catalase activity	P	LOC107782443	0.544488	0.569916	0.615201	0.443268	0.376248	0.376941	1	0	0	-0.402434	0.00428215	A0A1S3Z371	AT3G54360	63.457	1.26e-177	405
GO:1902553	involved in	positive regulation of catalase activity	P		0.988099	1.07568	1.06198	0.700976	0.578375	0.590973	2	0	0
GO:1902504	involved in	regulation of signal transduction involved in mitotic G2 DNA damage checkpoint	P	LOC107828160	0.238906	0.20269	0.16809	0.230344	0.23067	0.298117	1	0	0	0.495826	0.073811	A0A1S4DBU8	AT3G47700	57.516	0	805
GO:1902504	involved in	regulation of signal transduction involved in mitotic G2 DNA damage checkpoint	P		0.238906	0.20269	0.16809	0.230344	0.23067	0.298117	1	0	0
GO:1902479	involved in	positive regulation of defense response to bacterium, incompatible interaction	P	LOC107818132	14.3841	13.3116	15.3042	9.54467	8.52392	8.9976	1	0	0	-0.51012	2.08382e-17	A0A1S4CEM1	AT3G17980	76.163	7.22e-94	172
GO:1902479	involved in	positive regulation of defense response to bacterium, incompatible interaction	P	LOC107830897	1.53653	1.48154	1.46335	1.638	1.51414	1.52666	1	0	0	0.207287	0.154265	A0A1S4DKZ6	AT3G17980	78.182	2.68e-96	165
GO:1902479	involved in	positive regulation of defense response to bacterium, incompatible interaction	P	LOC107805958	17.1448	16.2037	15.9744	26.599	27.9166	27.498	1	0	0	0.890495	1.20074e-114	A0A1S4B9N3	AT3G17980	79.755	3.85e-96	163
GO:1902479	involved in	positive regulation of defense response to bacterium, incompatible interaction	P	LOC107775626	0.768391	1.09632	0.672908	1.20388	1.07339	1.45084	1	0	0	0.785351	0.000181277	A0A1S3YG06	AT3G17980	78.182	8.97e-96	165
GO:1902479	involved in	positive regulation of defense response to bacterium, incompatible interaction	P	LOC107768743	14.1336	13.7722	13.67	15.0493	13.3041	13.2358	1	0	0	0.131804	0.0242139	A0A1S3XUK2	AT3G17980	80.368	5.87e-97	163
GO:1902479	involved in	positive regulation of defense response to bacterium, incompatible interaction	P	LOC107792952	11.1927	10.3516	10.9738	9.30693	9.62197	8.51001	1	0	0	-0.0901647	0.141094	A0A1S4A283	AT3G17980	76.744	4.42e-95	172
GO:1902479	involved in	positive regulation of defense response to bacterium, incompatible interaction	P		59.1601	56.217	58.0587	63.3418	61.9541	61.2188	6	0	0
GO:1902478	involved in	negative regulation of defense response to bacterium, incompatible interaction	P	LOC107779756	0.177656	0.200067	0.196703	0.153822	0.234726	0.202983	1	0	0	0.257971	0.12948	A0A1S3YTY7	AT1G03160	55.62	0	863
GO:1902478	involved in	negative regulation of defense response to bacterium, incompatible interaction	P	LOC107801996	0.901074	1.07717	0.930519	1.20683	1.50147	1.28975	1	0	0	0.625952	3.39982e-05	A0A1S4AWC8	AT1G33970	42.733	2.78e-71	344
GO:1902478	involved in	negative regulation of defense response to bacterium, incompatible interaction	P	LOC107780214	0.116763	0.109464	0.0800987	0.102904	0.0352305	0.0974917	1	0	0	-0.20114	0.685969	A0A1S3YVR1	AT5G62570	48.479	4.47e-161	526
GO:1902478	involved in	negative regulation of defense response to bacterium, incompatible interaction	P	LOC107790947	0.0651337	0.0431028	0.0372344	0.114805	0.102193	0.0621527	1	1	0	1.04317	0.0268576	A0A1S3ZVF5	AT5G62570	45.905	1.63e-147	525
GO:1902478	involved in	negative regulation of defense response to bacterium, incompatible interaction	P	LOC107758940	0.218496	0.149947	0.192448	0.266258	0.22659	0.138997	1	0	0	0.302104	0.355215	A0A1S3WX78	AT5G62570	46.463	5.63e-152	523
GO:1902478	involved in	negative regulation of defense response to bacterium, incompatible interaction	P		1.47912	1.57975	1.437	1.84462	2.10021	1.79137	5	1	0
GO:1902476	involved in	chloride transmembrane transport	P	LOC107785819	0.0139747	0.0231197	0.0111843	0.0136844	0.0252992	0.0100013	1	0	0	0.18561	0.773827	A0A1S3ZDY1	AT1G30450	83.144	0	878
GO:1902476	involved in	chloride transmembrane transport	P	LOC107790988	0.080577	0.0678649	0.0469002	0.028692	0.0212179	0.0524243	1	0	0	-0.79355	0.061141	A0A1S3ZVS2	AT1G30450	83.63	0	843
GO:1902476	involved in	chloride transmembrane transport	P	LOC107803008	0.413124	0.44376	0.431261	0.267349	0.357692	0.297804	1	0	0	-0.318467	0.00726742	A0A1S4AZI6	AT1G30450	83.941	0	878
GO:1902476	involved in	chloride transmembrane transport	P	LOC107809824	0.302467	0.285002	0.283485	0.231096	0.27221	0.25121	1	0	0	-0.0332195	0.811981	A0A1S4BM85	AT1G30450	83.827	0	878
GO:1902476	involved in	chloride transmembrane transport	P		0.810143	0.819747	0.772831	0.540822	0.676419	0.61144	4	0	0
GO:1902466	involved in	positive regulation of histone H3-K27 trimethylation	P	LOC107819072	0.342501	0.384157	0.400881	0.268308	0.235408	0.252043	1	0	0	-0.438734	0.000976166	A0A1S4CHI4	AT5G35910	49.778	0	900
GO:1902466	involved in	positive regulation of histone H3-K27 trimethylation	P	LOC107823544	0.674598	0.640549	0.732914	0.445307	0.409981	0.310424	1	0	0	-0.652394	9.11473e-08	A0A1S4CXG2	AT5G35910	50.411	0	851
GO:1902466	involved in	positive regulation of histone H3-K27 trimethylation	P		1.0171	1.02471	1.13379	0.713615	0.645389	0.562468	2	0	0
GO:1902464	involved in	regulation of histone H3-K27 trimethylation	P	LOC107817979	0.199339	0.24289	0.247444	0.156158	0.137476	0.113224	1	0	0	-0.644268	0.00316421	A0A1S4CDY2	AT4G00830	63.327	0	499
GO:1902464	involved in	regulation of histone H3-K27 trimethylation	P	LOC107764196	0.397255	0.237446	0.504005	0.261008	0.358813	0.281248	1	0	0	-0.190673	0.605277	A0A1S3XEH1	AT4G00830	34.717	1e-36	265
GO:1902464	involved in	regulation of histone H3-K27 trimethylation	P	LOC107788728	0.331078	0.275895	0.252352	0.240148	0.177591	0.269121	1	0	0	-0.169749	0.506664	A0A1S3ZNP6	AT5G11530	23.164	5.52e-13	531
GO:1902464	involved in	regulation of histone H3-K27 trimethylation	P	LOC107811396	0.134864	0.113588	0.0728914	0.134464	0.118377	0.15794	1	0	0	0.519767	0.106052	A0A1S4BSD5	AT5G11530	51.613	4.32e-13	62
GO:1902464	involved in	regulation of histone H3-K27 trimethylation	P	LOC107794834	0.222234	0.180188	0.214255	0.131746	0.139182	0.171942	1	0	0	-0.292475	0.28179	A0A1S4A893	AT5G11530	26.18	3.04e-06	233
GO:1902464	involved in	regulation of histone H3-K27 trimethylation	P	LOC107761139	0.502065	0.636803	0.631424	0.40314	0.375685	0.401234	1	0	0	-0.453812	0.00602592	A0A1S3X4I5	AT5G11530	24.953	1.21e-13	533
GO:1902464	involved in	regulation of histone H3-K27 trimethylation	P		1.78683	1.68681	1.92237	1.32666	1.30712	1.39471	6	0	0
GO:1902459	involved in	positive regulation of stem cell population maintenance	P	LOC107814744	0.846746	0.652249	0.682283	0.252695	0.428243	0.378345	1	0	0	-0.79545	2.54878e-06	A0A1S4C3H7	AT4G38130	82.245	0	490
GO:1902459	involved in	positive regulation of stem cell population maintenance	P		0.846746	0.652249	0.682283	0.252695	0.428243	0.378345	1	0	0
GO:1902457	involved in	negative regulation of stomatal opening	P	LOC107775245	0.264162	0.328705	0.254008	0.318368	0.313913	0.187438	1	0	0	0.114765	0.693353	A0A1S3YDY3	AT1G17280	73.222	1.81e-129	239
GO:1902457	involved in	negative regulation of stomatal opening	P	LOC107762511	0.45027	0.33574	0.406042	0.208659	0.146957	0.175496	1	0	1	-1.03756	3.99282e-07	A0A1S3X8L6	AT1G17280	73.222	7.14e-129	239
GO:1902457	involved in	negative regulation of stomatal opening	P	LOC107788956	2.17097	2.09549	2.20833	1.44301	1.39742	1.35596	1	0	0	-0.476563	2.49259e-09	A0A1S3ZPK9	AT1G17280	73.77	3.4e-132	244
GO:1902457	involved in	negative regulation of stomatal opening	P	LOC107790696	1.44989	1.60882	1.37304	1.10139	1.10295	1.08307	1	0	0	-0.275796	0.013758	A0A1S3ZUR2	AT1G17280	73.77	4.42e-132	244
GO:1902457	involved in	negative regulation of stomatal opening	P	LOC107766688	6.45607	5.83541	6.22916	6.24485	5.72987	6.1512	1	0	0	0.120868	0.0841619	A0A1S3XM54	AT3G17000	58.599	1.92e-115	314
GO:1902457	involved in	negative regulation of stomatal opening	P	LOC107775987	8.0587	8.37701	8.98433	10.0521	9.08324	9.19153	1	0	0	0.300073	2.63527e-05	A0A1S3YG75	AT3G17000	64.286	3.01e-138	308
GO:1902457	involved in	negative regulation of stomatal opening	P		18.8501	18.5812	19.4549	19.3683	17.7744	18.1447	6	0	1
GO:1902456	involved in	regulation of stomatal opening	P	LOC107760952	5.92319	5.87261	5.52165	4.15532	4.59713	4.47105	1	0	0	-0.22336	0.00290491	A0A1S3X3W7	AT2G17290	83.191	0	470
GO:1902456	involved in	regulation of stomatal opening	P	LOC107832719	0.926746	0.581003	0.646894	0.802414	0.706417	0.674883	1	0	0	0.186	0.527497	A0A1S4DRL4	AT2G17290	89.362	0	376
GO:1902456	involved in	regulation of stomatal opening	P	LOC107807483	2.29389	2.47992	2.14825	1.86445	2.15433	1.83778	1	0	0	-0.0808553	0.482223	A0A1S4BEQ8	AT2G17290	61.581	0	544
GO:1902456	involved in	regulation of stomatal opening	P	LOC107760950	9.58122	9.77042	9.5061	8.835	9.08142	9.02406	1	0	0	0.0573357	0.326319	A0A1S3X3W2	AT2G17290	83.122	0	551
GO:1902456	involved in	regulation of stomatal opening	P	LOC107761835	0.486652	0.279106	0.489631	0.11437	0.234937	0.232189	1	0	0	-0.853496	0.0386812	A0A1S3X6R4	AT4G33950	68.018	5.65e-112	222
GO:1902456	involved in	regulation of stomatal opening	P	LOC107763215	0.353462	0.302424	0.362484	1.74528	1.75809	1.87039	1	1	0	2.55879	9.30426e-77	A0A1S3XBP2	AT5G22920	70.213	5.46e-17	47
GO:1902456	involved in	regulation of stomatal opening	P	LOC107814327	1.95791	2.08469	2.39349	3.02333	2.7629	3.08089	1	0	0	0.621306	7.28842e-11	A0A1S4C2E0	AT5G22920	68.015	1.89e-144	272
GO:1902456	involved in	regulation of stomatal opening	P	LOC107817603	0.446176	0.459294	0.262349	0.449389	0.451307	0.334522	1	0	0	0.166817	0.571675	A0A1S4CCJ6	AT5G22920	70.27	1.61e-142	259
GO:1902456	involved in	regulation of stomatal opening	P	LOC107814949	3.29076	2.99694	3.84224	2.95092	2.72778	2.292	1	0	0	-0.174429	0.159603	A0A1S4C459	AT5G22920	52.577	5.62e-102	291
GO:1902456	involved in	regulation of stomatal opening	P	LOC107793455	2.78072	2.49678	2.46497	2.09199	2.28271	2.24433	1	0	0	-0.0571324	0.626921	A0A1S4A3Q0	AT5G46220	61.438	5.85e-123	306
GO:1902456	involved in	regulation of stomatal opening	P	LOC107805626	1.13343	1.3626	1.12741	1.13208	0.984915	1.00043	1	0	0	-0.0845421	0.656455	A0A1S4B8C5	AT5G46220	65.487	3.53e-162	339
GO:1902456	involved in	regulation of stomatal opening	P	LOC107763344	1.46211	1.31024	1.17016	1.68229	1.40067	1.46059	1	0	0	0.342005	0.00762228	A0A1S3XBJ5	AT5G57050	57.754	3.06e-144	374
GO:1902456	involved in	regulation of stomatal opening	P		30.6363	29.996	29.9356	28.8468	29.1426	28.5231	12	1	0
GO:1902448	involved in	positive regulation of shade avoidance	P	LOC107796159	5.84627	6.1901	6.13932	3.28759	3.50277	3.25072	1	0	0	-0.699761	3.40637e-31	A0A1S4ACK6	AT5G08130	41.091	6.5e-91	550
GO:1902448	involved in	positive regulation of shade avoidance	P	LOC107812727	2.94707	3.10895	3.0185	2.51753	2.5811	2.58529	1	0	0	-0.0833273	0.322221	A0A1S4BWT8	AT5G08130	40.489	2.69e-94	573
GO:1902448	involved in	positive regulation of shade avoidance	P		8.79334	9.29906	9.15782	5.80512	6.08387	5.83601	2	0	0
GO:1902446	involved in	regulation of shade avoidance	P	LOC107774144	0.389201	0.367938	0.432268	0.461694	0.316731	0.48811	1	0	0	0.284313	0.151269	A0A1S3YA70	AT1G10390	45.876	4.53e-97	388
GO:1902446	involved in	regulation of shade avoidance	P	LOC107767733	1.59478	1.56027	1.72038	1.12438	1.00992	1.13239	1	0	0	-0.428313	6.17621e-07	A0A1S3XQS5	AT1G10390	60.879	0	887
GO:1902446	involved in	regulation of shade avoidance	P	LOC107774146	0.116	0.0995859	0.0630869	0.152273	0.124109	0.110691	1	0	0	0.56073	0.026417	A0A1S3YAU1	AT1G10390	57.619	4.69e-69	210
GO:1902446	involved in	regulation of shade avoidance	P		2.09998	2.0278	2.21573	1.73835	1.45077	1.73119	3	0	0
GO:1902418	involved in	(+)-abscisic acid D-glucopyranosyl ester transmembrane transport	P	LOC107793093	0.266329	0.280846	0.291131	0.284967	0.319866	0.390507	1	0	0	0.429735	0.0293079	A0A1S4A2P0	AT2G34660	76.301	0	1633
GO:1902418	involved in	(+)-abscisic acid D-glucopyranosyl ester transmembrane transport	P	LOC107803519	0.114459	0.0893391	0.118784	0.0896648	0.108388	0.10922	1	0	0	0.116214	0.613991	A0A1S4B1T1	AT2G34660	72.814	0	938
GO:1902418	involved in	(+)-abscisic acid D-glucopyranosyl ester transmembrane transport	P	LOC107792562	0.0956091	0.0562401	0.119249	0.0680893	0.111894	0.102292	1	0	0	0.209446	0.538291	A0A1S4A0R2	AT2G34660	78.736	0	1171
GO:1902418	involved in	(+)-abscisic acid D-glucopyranosyl ester transmembrane transport	P		0.476397	0.426425	0.529164	0.442721	0.540148	0.602019	3	0	0
GO:1902417	has	(+)-abscisic acid D-glucopyranosyl ester transmembrane transporter activity	F	LOC107793093	0.266329	0.280846	0.291131	0.284967	0.319866	0.390507	1	0	0	0.429735	0.0293079	A0A1S4A2P0	AT2G34660	76.301	0	1633
GO:1902417	has	(+)-abscisic acid D-glucopyranosyl ester transmembrane transporter activity	F	LOC107803519	0.114459	0.0893391	0.118784	0.0896648	0.108388	0.10922	1	0	0	0.116214	0.613991	A0A1S4B1T1	AT2G34660	72.814	0	938
GO:1902417	has	(+)-abscisic acid D-glucopyranosyl ester transmembrane transporter activity	F	LOC107792562	0.0956091	0.0562401	0.119249	0.0680893	0.111894	0.102292	1	0	0	0.209446	0.538291	A0A1S4A0R2	AT2G34660	78.736	0	1171
GO:1902417	has	(+)-abscisic acid D-glucopyranosyl ester transmembrane transporter activity	F		0.476397	0.426425	0.529164	0.442721	0.540148	0.602019	3	0	0
GO:1902395	involved in	regulation of 1-deoxy-D-xylulose-5-phosphate synthase activity	P	LOC107808024	0.279864	0.225464	0.261545	0.142983	0.117485	0.0812777	1	0	1	-1.05696	1.66479e-05	A0A1S4BGJ0	AT4G13830	56.684	1.5e-59	187
GO:1902395	involved in	regulation of 1-deoxy-D-xylulose-5-phosphate synthase activity	P	LOC107808030	2.82427	2.76734	2.39771	0.904549	1.03954	0.982711	1	0	1	-1.27609	2.32324e-23	A0A1S4BGK1	AT4G13830	55.959	1.99e-65	193
GO:1902395	involved in	regulation of 1-deoxy-D-xylulose-5-phosphate synthase activity	P	LOC107800465	1.27392	0.822746	0.852877	0.679025	0.608659	0.576476	1	0	0	-0.435921	0.0379595	A0A1S4ARB0	AT4G13830	57.609	1.5e-66	184
GO:1902395	involved in	regulation of 1-deoxy-D-xylulose-5-phosphate synthase activity	P		4.37806	3.81555	3.51213	1.72656	1.76568	1.64046	3	0	2
GO:1902388	has	ceramide 1-phosphate transfer activity	F	LOC107761496	0.24647	0.244655	0.225435	0.193079	0.163606	0.154343	1	0	0	-0.359269	0.20485	A0A1S3X5K8	AT2G33470	74.257	2.76e-114	202
GO:1902388	has	ceramide 1-phosphate transfer activity	F	LOC107799635	12.375	12.4316	12.5048	9.09617	9.2777	9.63658	1	0	0	-0.254698	1.25388e-05	A0A1S4ANK7	AT2G33470	71.782	1.65e-112	202
GO:1902388	has	ceramide 1-phosphate transfer activity	F	LOC107788383	11.5666	10.7023	10.5795	9.39753	8.83706	9.53924	1	0	0	-0.0873895	0.214772	A0A1S3ZMF1	AT2G33470	71.782	9.42e-113	202
GO:1902388	has	ceramide 1-phosphate transfer activity	F	LOC107827167	3.51032	3.19951	3.1374	2.09385	1.90111	2.24444	1	0	0	-0.501316	4.62568e-09	A0A1S4D8J3	AT2G34690	70.588	1.77e-104	204
GO:1902388	has	ceramide 1-phosphate transfer activity	F	LOC107763219	1.83594	1.99376	2.2304	1.28335	1.11813	1.22185	1	0	0	-0.601036	1.70292e-07	A0A1S3XBP5	AT2G34690	70.588	7.12e-105	204
GO:1902388	has	ceramide 1-phosphate transfer activity	F	LOC107764744	1.98153	2.11905	1.95379	1.56471	1.53057	1.29333	1	0	0	-0.31004	0.000181018	A0A1S3XG20	AT4G39670	65.385	7.96e-96	208
GO:1902388	has	ceramide 1-phosphate transfer activity	F	LOC107805101	1.96167	1.81422	1.79858	1.517	1.44105	1.33406	1	0	0	-0.22869	7.11287e-05	A0A1S4B6V2	AT4G39670	64.162	1.3e-74	173
GO:1902388	has	ceramide 1-phosphate transfer activity	F		33.4776	32.5051	32.4299	25.1457	24.2692	25.4238	7	0	0
GO:1902387	has	ceramide 1-phosphate binding	F	LOC107761496	0.24647	0.244655	0.225435	0.193079	0.163606	0.154343	1	0	0	-0.359269	0.20485	A0A1S3X5K8	AT2G33470	74.257	2.76e-114	202
GO:1902387	has	ceramide 1-phosphate binding	F	LOC107799635	12.375	12.4316	12.5048	9.09617	9.2777	9.63658	1	0	0	-0.254698	1.25388e-05	A0A1S4ANK7	AT2G33470	71.782	1.65e-112	202
GO:1902387	has	ceramide 1-phosphate binding	F	LOC107788383	11.5666	10.7023	10.5795	9.39753	8.83706	9.53924	1	0	0	-0.0873895	0.214772	A0A1S3ZMF1	AT2G33470	71.782	9.42e-113	202
GO:1902387	has	ceramide 1-phosphate binding	F	LOC107827167	3.51032	3.19951	3.1374	2.09385	1.90111	2.24444	1	0	0	-0.501316	4.62568e-09	A0A1S4D8J3	AT2G34690	70.588	1.77e-104	204
GO:1902387	has	ceramide 1-phosphate binding	F	LOC107763219	1.83594	1.99376	2.2304	1.28335	1.11813	1.22185	1	0	0	-0.601036	1.70292e-07	A0A1S3XBP5	AT2G34690	70.588	7.12e-105	204
GO:1902387	has	ceramide 1-phosphate binding	F	LOC107764744	1.98153	2.11905	1.95379	1.56471	1.53057	1.29333	1	0	0	-0.31004	0.000181018	A0A1S3XG20	AT4G39670	65.385	7.96e-96	208
GO:1902387	has	ceramide 1-phosphate binding	F	LOC107805101	1.96167	1.81422	1.79858	1.517	1.44105	1.33406	1	0	0	-0.22869	7.11287e-05	A0A1S4B6V2	AT4G39670	64.162	1.3e-74	173
GO:1902387	has	ceramide 1-phosphate binding	F		33.4776	32.5051	32.4299	25.1457	24.2692	25.4238	7	0	0
GO:1902358	involved in	sulfate transmembrane transport	P	LOC107815299	241.113	241.571	246.451	259.809	260.665	253.002	1	0	0	0.239509	3.51055e-12	A0A1S4C613	AT5G19600	63.391	0	631
GO:1902358	involved in	sulfate transmembrane transport	P	LOC107758960	369.904	364.351	367.732	396.991	395.344	381.885	1	0	0	0.246061	1.69012e-14	A0A1S3WX98	AT5G19600	63.391	0	631
GO:1902358	involved in	sulfate transmembrane transport	P	LOC107811699	0.0513741	0.107658	0.123348	0.0201227	0.0310018	0.0245114	1	0	1	-1.71822	0.00148016	A0A1S4BTG9	AT5G19600	65.403	0	633
GO:1902358	involved in	sulfate transmembrane transport	P		611.068	606.029	614.306	656.82	656.039	634.911	3	0	1
GO:1902347	involved in	response to strigolactone	P	LOC107772039	0.735563	0.610464	0.732739	0.638982	0.752394	0.646301	1	0	0	0.141793	0.372563	A0A1S3Y543	AT1G07200	40.131	0	1069
GO:1902347	involved in	response to strigolactone	P	LOC107780452	1.31072	1.29669	1.08261	1.07035	1.37291	1.17493	1	0	0	0.14592	0.29456	A0A1S3YWG8	AT1G07200	37.863	1.23e-179	964
GO:1902347	involved in	response to strigolactone	P	LOC107828496	0.348773	0.326971	0.408729	0.341527	0.347272	0.416013	1	0	0	0.197128	0.451484	A0A1S4DCX7	AT5G57710	52.722	0	1047
GO:1902347	involved in	response to strigolactone	P		2.39506	2.23412	2.22408	2.05086	2.47258	2.23724	3	0	0
GO:1902326	involved in	positive regulation of chlorophyll biosynthetic process	P	LOC107769623	1.03428	0.724705	0.751246	0.619592	0.969252	1.045	1	0	0	0.296914	0.299513	A0A1S3XWM7	AT4G31390	83.158	2.5e-51	95
GO:1902326	involved in	positive regulation of chlorophyll biosynthetic process	P	LOC107801549	0.815714	0.757374	0.721717	0.818606	0.895693	0.79873	1	0	0	0.292883	0.00771863	A0A1S4AUM2	AT4G31390	86.263	0	495
GO:1902326	involved in	positive regulation of chlorophyll biosynthetic process	P		1.85	1.48208	1.47296	1.4382	1.86495	1.84373	2	0	0
GO:1902325	involved in	negative regulation of chlorophyll biosynthetic process	P	LOC107787403	0.0563685	0.0688657	0.0713878	0.169838	0.0962906	0.144815	1	1	0	1.17451	5.86652e-05	A0A1S3ZJ78	AT2G42810	88.223	0	484
GO:1902325	involved in	negative regulation of chlorophyll biosynthetic process	P	LOC107825344	0.103494	0.0730539	0.0681564	0.0518881	0.0799408	0.027652	1	0	0	-0.48414	0.247761	A0A1S4D2M9	AT2G42810	80.616	0	552
GO:1902325	involved in	negative regulation of chlorophyll biosynthetic process	P		0.159863	0.14192	0.139544	0.221726	0.176231	0.172467	2	1	0
GO:1902290	involved in	positive regulation of defense response to oomycetes	P	LOC107799965	0.524284	0.550268	0.556885	0.619382	0.612349	0.645533	1	0	0	0.357669	1.34104e-05	A0A1S4APJ6	AT1G19100	56.019	0	648
GO:1902290	involved in	positive regulation of defense response to oomycetes	P	LOC107784180	0.209125	0.198189	0.174748	0.186072	0.13461	0.150281	1	0	0	-0.186425	0.313623	A0A1S3Z8R2	AT1G19100	52.713	0	645
GO:1902290	involved in	positive regulation of defense response to oomycetes	P	LOC107770674	1.77892	1.4634	1.45583	1.425	1.48513	1.12316	1	0	0	-0.0697853	0.691673	A0A1S3XZV0	AT5G14930	36.318	8.25e-96	592
GO:1902290	involved in	positive regulation of defense response to oomycetes	P		2.51233	2.21186	2.18746	2.23046	2.23209	1.91897	3	0	0
GO:1902289	involved in	negative regulation of defense response to oomycetes	P	LOC107806148	1.02485	1.05409	1.22581	1.13063	1.25299	1.24413	1	0	0	0.30433	0.00497451	A0A1S4BA46	AT1G26190	67.719	0	570
GO:1902289	involved in	negative regulation of defense response to oomycetes	P	LOC107762378	1.65636	1.85017	1.72452	1.51842	1.71835	1.44603	1	0	0	-0.0029035	0.988165	A0A1S3X881	AT1G26190	78.571	1.15e-55	112
GO:1902289	involved in	negative regulation of defense response to oomycetes	P	LOC107812662	0.351251	0.405636	0.552781	0.493675	0.488763	0.418969	1	0	0	0.313153	0.0985992	A0A1S4BWL6	AT1G26190	70.501	0	678
GO:1902289	involved in	negative regulation of defense response to oomycetes	P	LOC107779405	0.217965	0.211552	0.225945	0.193516	0.245525	0.263452	1	0	0	0.290933	0.261417	A0A1S3YTI5	AT3G59280	69.091	4.35e-52	110
GO:1902289	involved in	negative regulation of defense response to oomycetes	P	LOC107799719	1.56245	1.53682	1.61654	2.1537	2.01145	1.95534	1	0	0	0.519009	3.29932e-09	A0A1S4AP89	AT3G59280	69.298	1.12e-53	114
GO:1902289	involved in	negative regulation of defense response to oomycetes	P	LOC107793788	0.658061	0.421558	0.552429	0.748551	0.913894	0.791379	1	0	0	0.750203	7.64583e-06	A0A1S4A545	AT3G59280	71.053	8.5e-55	114
GO:1902289	involved in	negative regulation of defense response to oomycetes	P	LOC107774764	0.153822	0.128938	0.0844167	0.204852	0.230204	0.176138	1	0	0	0.892125	0.00190093	A0A1S3YCN3	AT3G59280	70	2.51e-53	110
GO:1902289	involved in	negative regulation of defense response to oomycetes	P	LOC107799187	3.53805	3.64668	4.26707	5.15083	4.29276	3.25661	1	0	0	0.284522	0.0864538	A0A1S4AM89	AT3G59280	72.5	6.69e-37	80
GO:1902289	involved in	negative regulation of defense response to oomycetes	P		9.16281	9.25544	10.2495	11.5942	11.1539	9.55204	8	0	0
GO:1902275	involved in	regulation of chromatin organization	P	LOC107784311	0.865509	0.825902	0.867876	0.693089	0.86043	0.734129	1	0	0	0.0123367	0.938827	A0A1S3Z930	AT2G27350	59.813	0	535
GO:1902275	involved in	regulation of chromatin organization	P	LOC107784988	0.998533	0.849769	0.859273	1.08309	0.918469	0.986659	1	0	0	0.284987	0.011472	A0A1S3ZB81	AT2G27350	69.459	3.95e-173	370
GO:1902275	involved in	regulation of chromatin organization	P	LOC107802061	0.154744	0.197221	0.162506	0.116733	0.132808	0.175006	1	0	0	-0.091049	0.773687	A0A1S4AWI2	AT2G27350	69.459	2.77e-170	370
GO:1902275	involved in	regulation of chromatin organization	P	LOC107811581	1.27206	1.30946	1.29468	1.1919	1.168	1.03533	1	0	0	-0.0484636	0.686125	A0A1S4BTC6	AT2G27350	60.561	0	535
GO:1902275	involved in	regulation of chromatin organization	P		3.29084	3.18235	3.18433	3.08481	3.0797	2.93113	4	0	0
GO:1902185	involved in	positive regulation of shoot apical meristem development	P	LOC107801551	0.260952	0.286725	0.317491	0.21021	0.251955	0.258405	1	0	0	-0.0933384	0.477993	A0A1S4AUV4	AT3G54280	67.797	0	1888
GO:1902185	involved in	positive regulation of shoot apical meristem development	P	LOC107827845	0.270899	0.282658	0.295959	0.249271	0.244953	0.233881	1	0	0	-0.0747513	0.475259	A0A1S4DBF8	AT3G54280	68.199	0	2066
GO:1902185	involved in	positive regulation of shoot apical meristem development	P		0.531851	0.569383	0.613451	0.459481	0.496908	0.492286	2	0	0
GO:1902183	involved in	regulation of shoot apical meristem development	P	LOC107807709	0.0203911	0.035984	0.0606155	0.087857	0.142739	0.121612	1	1	0	1.81493	3.37599e-07	A0A1S4BFG6	AT2G32700	63.3	0	812
GO:1902183	involved in	regulation of shoot apical meristem development	P	LOC107808929	0.199703	0.207302	0.209521	0.174848	0.20416	0.145724	1	0	0	-0.0798325	0.785246	A0A1S4BJA5	AT2G32700	64.456	0	799
GO:1902183	involved in	regulation of shoot apical meristem development	P	LOC107799026	0.0730471	0.0402829	0.0334065	0.0500706	0.0528965	0.0566343	1	0	0	0.358075	0.448115	A0A1S4ALG8	AT2G32700	58.716	2.67e-37	109
GO:1902183	involved in	regulation of shoot apical meristem development	P	LOC107759876	0.24027	0.174247	0.198692	0.185644	0.219275	0.21357	1	0	0	0.196384	0.306349	A0A1S3X079	AT4G32551	71.485	0	761
GO:1902183	involved in	regulation of shoot apical meristem development	P	LOC107764487	0.115924	0.0948905	0.1418	0.061271	0.067426	0.0866286	1	0	0	-0.505557	0.0143209	A0A1S3XEW7	AT4G32551	43.617	5.15e-81	282
GO:1902183	involved in	regulation of shoot apical meristem development	P	LOC107825865	0.0772036	0.0562731	0.0614042	0.0736275	0.0453734	0.070467	1	0	0	0.0892627	0.816929	A0A1S4D4A0	AT4G32551	43.44	5.16e-90	343
GO:1902183	involved in	regulation of shoot apical meristem development	P	LOC107816723	0.0495956	0.0687663	0.0583238	0.0999056	0.0957715	0.114934	1	0	0	0.956216	0.0162036	A0A1S4CAH5	AT5G65000	77.846	1.22e-172	325
GO:1902183	involved in	regulation of shoot apical meristem development	P	LOC107771455	0.102011	0.102867	0.153287	0.308238	0.232165	0.257262	1	1	0	1.26545	6.21649e-07	A0A1S3Y248	AT5G65000	78.769	7.98e-174	325
GO:1902183	involved in	regulation of shoot apical meristem development	P		0.878145	0.780613	0.91705	1.04146	1.05981	1.06683	8	2	0
GO:1902182	involved in	shoot apical meristem development	P	LOC107803599	7.60103	6.99947	7.01671	11.1844	12.4646	12.338	1	0	0	0.906192	7.04278e-59	A0A1S4B218	AT3G11450	66.104	0	652
GO:1902182	involved in	shoot apical meristem development	P	LOC107817162	7.82517	7.03202	7.3462	8.10335	8.83124	7.96942	1	0	0	0.325467	7.05427e-08	A0A1S4CBU0	AT3G11450	66.462	0	650
GO:1902182	involved in	shoot apical meristem development	P		15.4262	14.0315	14.3629	19.2877	21.2958	20.3074	2	0	0
GO:1902171	involved in	regulation of tocopherol cyclase activity	P	LOC107769623	1.03428	0.724705	0.751246	0.619592	0.969252	1.045	1	0	0	0.296914	0.299513	A0A1S3XWM7	AT4G31390	83.158	2.5e-51	95
GO:1902171	involved in	regulation of tocopherol cyclase activity	P	LOC107801549	0.815714	0.757374	0.721717	0.818606	0.895693	0.79873	1	0	0	0.292883	0.00771863	A0A1S4AUM2	AT4G31390	86.263	0	495
GO:1902171	involved in	regulation of tocopherol cyclase activity	P		1.85	1.48208	1.47296	1.4382	1.86495	1.84373	2	0	0
GO:1902074	involved in	response to salt	P	LOC107813902	597.099	567.087	554.131	714.815	704.929	689.621	1	0	0	0.450575	1.03496e-37	A0A1S4C0Y3	AT1G65690	36.264	4.69e-38	182
GO:1902074	involved in	response to salt	P	LOC107779067	188.816	175.708	184.016	224.086	220.864	213.512	1	0	0	0.417738	1.83287e-29	A0A1S3YRP2	AT1G65690	34.066	7.13e-30	182
GO:1902074	involved in	response to salt	P	LOC107830185	3.1185	3.02795	3.32567	2.77367	2.76116	2.71587	1	0	0	-0.0459438	0.685323	A0A1S4DIN9	AT1G79440	77.8	0	500
GO:1902074	involved in	response to salt	P	LOC107792837	0.39134	0.230198	0.159085	0.204379	0.111955	0.207461	1	0	0	-0.33099	0.486423	A0A1S4A1R0	AT1G79440	77.866	0	506
GO:1902074	involved in	response to salt	P	LOC107807709	0.0203911	0.035984	0.0606155	0.087857	0.142739	0.121612	1	1	0	1.81493	3.37599e-07	A0A1S4BFG6	AT2G32700	63.3	0	812
GO:1902074	involved in	response to salt	P	LOC107808929	0.199703	0.207302	0.209521	0.174848	0.20416	0.145724	1	0	0	-0.0798325	0.785246	A0A1S4BJA5	AT2G32700	64.456	0	799
GO:1902074	involved in	response to salt	P	LOC107799026	0.0730471	0.0402829	0.0334065	0.0500706	0.0528965	0.0566343	1	0	0	0.358075	0.448115	A0A1S4ALG8	AT2G32700	58.716	2.67e-37	109
GO:1902074	involved in	response to salt	P	LOC107808522	2.74674	2.55266	2.83608	2.51406	2.49256	2.65255	1	0	0	0.071501	0.359309	A0A1S4BI54	AT3G01090	83.495	0	515
GO:1902074	involved in	response to salt	P	LOC107790535	2.20575	1.98813	2.24918	1.47991	1.40622	1.44516	1	0	0	-0.420474	8.44148e-08	A0A1S3ZU65	AT3G01090	68.932	0	515
GO:1902074	involved in	response to salt	P	LOC107780581	0.879819	0.999012	1.00921	0.903911	0.950449	0.887721	1	0	0	0.0694374	0.532576	A0A1S3YWS0	AT3G01090	65.698	0	516
GO:1902074	involved in	response to salt	P	LOC107764710	2.39366	2.46132	2.72742	2.20844	2.31471	2.24527	1	0	0	0.00291326	0.976475	A0A1S3XFX0	AT3G01090	83.689	0	515
GO:1902074	involved in	response to salt	P	LOC107759876	0.24027	0.174247	0.198692	0.185644	0.219275	0.21357	1	0	0	0.196384	0.306349	A0A1S3X079	AT4G32551	71.485	0	761
GO:1902074	involved in	response to salt	P	LOC107764487	0.115924	0.0948905	0.1418	0.061271	0.067426	0.0866286	1	0	0	-0.505557	0.0143209	A0A1S3XEW7	AT4G32551	43.617	5.15e-81	282
GO:1902074	involved in	response to salt	P	LOC107825865	0.0772036	0.0562731	0.0614042	0.0736275	0.0453734	0.070467	1	0	0	0.0892627	0.816929	A0A1S4D4A0	AT4G32551	43.44	5.16e-90	343
GO:1902074	involved in	response to salt	P	LOC107769058	1.45223	1.43626	1.18233	1.22516	1.52543	1.23349	1	0	0	0.139165	0.435072	A0A1S3XV16	AT5G04760	60.819	6.36e-68	171
GO:1902074	involved in	response to salt	P	LOC107827800	1.28631	1.26311	1.11961	0.975166	0.94149	0.970073	1	0	0	-0.191928	0.352645	A0A1S4DAV2	AT5G04760	65.169	5.27e-73	178
GO:1902074	involved in	response to salt	P	LOC107782691	0.57396	0.669211	0.543726	0.706559	0.593756	0.567251	1	0	0	0.184688	0.516761	A0A1S3Z3U4	AT5G04760	64.972	1.09e-72	177
GO:1902074	involved in	response to salt	P	LOC107795181	0.737388	0.69847	0.733968	0.645614	0.638675	0.662248	1	0	0	0.000715515	0.996878	A0A1S4A9J2	AT5G04760	60.819	2.6e-68	171
GO:1902074	involved in	response to salt	P	LOC107783640	0.125164	0.130316	0.132799	0.0509864	0.0676752	0.0692724	1	0	0	-0.851291	7.04629e-05	A0A1S3Z6Y2	AT5G08450	57.576	0	693
GO:1902074	involved in	response to salt	P	LOC107801072	0.538193	0.554736	0.541488	0.433108	0.373195	0.361827	1	0	0	-0.353683	0.000329899	A0A1S4ATD2	AT5G08450	57.948	0	692
GO:1902074	involved in	response to salt	P	LOC107763214	0.116553	0.114267	0.0829161	0.182611	0.28759	0.0988613	1	0	0	0.951093	0.0616217	A0A1S3XB86	AT5G11460	37.432	4e-45	366
GO:1902074	involved in	response to salt	P	LOC107760752	0.0629735	0.0370429	0.0191997	0.131553	0.152006	0.170259	1	1	0	2.09824	3.57435e-06	A0A1S3X2X9	AT5G24240	63.826	0	575
GO:1902074	involved in	response to salt	P	LOC107808988	0.798759	0.805462	0.645197	4.97334	5.52875	5.25621	1	1	0	2.97023	1.34612e-219	A0A1S4BJJ5	AT5G24240	63.496	0	452
GO:1902074	involved in	response to salt	P		804.069	760.371	756.16	958.942	946.67	923.371	23	3	0
GO:1902066	involved in	regulation of cell wall pectin metabolic process	P	LOC107807709	0.0203911	0.035984	0.0606155	0.087857	0.142739	0.121612	1	1	0	1.81493	3.37599e-07	A0A1S4BFG6	AT2G32700	63.3	0	812
GO:1902066	involved in	regulation of cell wall pectin metabolic process	P	LOC107808929	0.199703	0.207302	0.209521	0.174848	0.20416	0.145724	1	0	0	-0.0798325	0.785246	A0A1S4BJA5	AT2G32700	64.456	0	799
GO:1902066	involved in	regulation of cell wall pectin metabolic process	P	LOC107799026	0.0730471	0.0402829	0.0334065	0.0500706	0.0528965	0.0566343	1	0	0	0.358075	0.448115	A0A1S4ALG8	AT2G32700	58.716	2.67e-37	109
GO:1902066	involved in	regulation of cell wall pectin metabolic process	P		0.293141	0.283569	0.303543	0.312776	0.399796	0.32397	3	1	0
GO:1902065	involved in	response to L-glutamate	P	LOC107829388	0.686525	0.767285	0.627935	0.418296	0.427174	0.436736	1	0	0	-0.541145	0.000681251	A0A1S4DFV8	AT2G43790	88.354	0	395
GO:1902065	involved in	response to L-glutamate	P	LOC107783427	0.537632	0.582506	0.639997	0.260134	0.41604	0.343274	1	0	0	-0.568464	8.86936e-05	A0A1S3Z5Y0	AT2G43790	87.245	0	392
GO:1902065	involved in	response to L-glutamate	P	LOC107831093	0.421934	0.483978	0.478547	0.396642	0.387018	0.374439	1	0	0	-0.113034	0.461443	A0A1S4DM95	AT2G43790	86.835	0	395
GO:1902065	involved in	response to L-glutamate	P	LOC107772177	0.529486	0.48354	0.50367	0.348423	0.347637	0.346098	1	0	0	-0.384178	0.00020464	O04362	AT2G43790	88.01	0	392
GO:1902065	involved in	response to L-glutamate	P	LOC107799566	2.20399	2.40332	2.07295	2.19892	2.4994	2.70825	1	0	0	0.319328	0.00265097	A0A1S4AN76	AT3G45640	83.243	0	370
GO:1902065	involved in	response to L-glutamate	P	LOC107780873	3.85605	3.97426	4.11981	5.88659	7.03253	7.04463	1	0	0	0.932876	3.51211e-37	A0A1S3YXX4	AT3G55270	54.227	1.29e-174	485
GO:1902065	involved in	response to L-glutamate	P	LOC107800181	1.6944	1.65888	2.12301	2.87291	2.42036	2.48065	1	0	0	0.645829	5.33756e-06	A0A1S4AQ66	AT3G55270	53.32	1.42e-173	497
GO:1902065	involved in	response to L-glutamate	P	LOC107820614	5.32952	4.62975	3.84447	6.198	6.94946	6.89439	1	0	0	0.680414	2.86993e-10	A0A1S4CMG6	AT3G55270	28.139	2.27e-11	231
GO:1902065	involved in	response to L-glutamate	P	LOC107806104	1.77658	1.61692	1.65481	0.964351	0.931949	0.974443	1	0	0	-0.657923	8.33611e-17	A0A1S4BA21	AT4G08500	48.253	1.76e-156	601
GO:1902065	involved in	response to L-glutamate	P	LOC107795279	0.527485	0.523087	0.546513	0.336428	0.329017	0.258353	1	0	0	-0.654783	1.99289e-06	A0A1S4A9V8	AT4G08500	47.508	1.39e-155	602
GO:1902065	involved in	response to L-glutamate	P		17.5636	17.1235	16.6117	19.8807	21.7406	21.8613	10	0	0
GO:1902039	involved in	negative regulation of seed dormancy process	P	LOC107819422	0.174479	0.15395	0.196417	0.0630846	0.129587	0.192108	1	0	0	-0.178997	0.710658	A0A1S4CK88	AT1G07430	45.531	8.07e-92	358
GO:1902039	involved in	negative regulation of seed dormancy process	P		0.174479	0.15395	0.196417	0.0630846	0.129587	0.192108	1	0	0
GO:1902025	involved in	nitrate import	P	LOC107779037	0.487834	0.339819	0.399232	0.422387	0.508201	0.416506	1	0	0	0.311529	0.211048	A0A1S3YRL8	AT5G49660	62.829	0	912
GO:1902025	involved in	nitrate import	P		0.487834	0.339819	0.399232	0.422387	0.508201	0.416506	1	0	0
GO:1902009	involved in	positive regulation of toxin transport	P	LOC107779405	0.217965	0.211552	0.225945	0.193516	0.245525	0.263452	1	0	0	0.290933	0.261417	A0A1S3YTI5	AT3G59280	69.091	4.35e-52	110
GO:1902009	involved in	positive regulation of toxin transport	P	LOC107799719	1.56245	1.53682	1.61654	2.1537	2.01145	1.95534	1	0	0	0.519009	3.29932e-09	A0A1S4AP89	AT3G59280	69.298	1.12e-53	114
GO:1902009	involved in	positive regulation of toxin transport	P	LOC107793788	0.658061	0.421558	0.552429	0.748551	0.913894	0.791379	1	0	0	0.750203	7.64583e-06	A0A1S4A545	AT3G59280	71.053	8.5e-55	114
GO:1902009	involved in	positive regulation of toxin transport	P	LOC107774764	0.153822	0.128938	0.0844167	0.204852	0.230204	0.176138	1	0	0	0.892125	0.00190093	A0A1S3YCN3	AT3G59280	70	2.51e-53	110
GO:1902009	involved in	positive regulation of toxin transport	P	LOC107799187	3.53805	3.64668	4.26707	5.15083	4.29276	3.25661	1	0	0	0.284522	0.0864538	A0A1S4AM89	AT3G59280	72.5	6.69e-37	80
GO:1902009	involved in	positive regulation of toxin transport	P		6.13035	5.94555	6.7464	8.45144	7.69384	6.44291	5	0	0
GO:1902001	involved in	fatty acid transmembrane transport	P	LOC107788922	0.309266	0.355377	0.355235	0.191565	0.166663	0.17844	1	0	0	-0.78817	0.000416232	A0A1S3ZPH8	AT3G57280	53.712	4.22e-81	229
GO:1902001	involved in	fatty acid transmembrane transport	P	LOC107800711	2.08384	1.85479	2.00632	1.91883	1.9061	1.63089	1	0	0	0.022784	0.858595	A0A1S4ARP8	AT3G57280	51.304	9.25e-80	230
GO:1902001	involved in	fatty acid transmembrane transport	P		2.39311	2.21017	2.36155	2.1104	2.07277	1.80933	2	0	0
GO:1901997	involved in	negative regulation of indoleacetic acid biosynthetic process via tryptophan	P	LOC107800136	0.223137	0.25522	0.302362	0.194223	0.199485	0.268127	1	0	0	-0.0630205	0.842953	A0A1S4APT7	AT1G80360	67.939	0	393
GO:1901997	involved in	negative regulation of indoleacetic acid biosynthetic process via tryptophan	P	LOC107763688	1.4448	1.32639	1.27566	0.850503	0.83054	0.765042	1	0	0	-0.577199	3.95125e-07	A0A1S3XCL4	AT1G80360	67.939	0	393
GO:1901997	involved in	negative regulation of indoleacetic acid biosynthetic process via tryptophan	P		1.66793	1.58161	1.57802	1.04473	1.03003	1.03317	2	0	0
GO:1901982	has	maltose binding	F	LOC107799966	1.34688	1.25022	1.23485	0.887999	0.817777	0.741368	1	0	0	-0.506748	1.09656e-10	A0A1S4APU0	AT1G09020	73.566	0	488
GO:1901982	has	maltose binding	F	LOC107805465	1.15428	1.24194	1.22505	0.793596	0.884066	0.943439	1	0	0	-0.295755	0.00293849	A0A1S4B7U1	AT1G09020	68.243	0	444
GO:1901982	has	maltose binding	F	LOC107769183	0.087569	0.0534918	0.0554508	0.052769	0.123573	0.083561	1	0	0	0.637616	0.152894	A0A1S3XV89	AT1G09020	45.032	1.4e-131	473
GO:1901982	has	maltose binding	F	LOC107784061	1.31348	1.23553	1.31782	0.716189	0.639686	0.646008	1	0	0	-0.807766	2.07526e-27	A0A1S3Z8C7	AT1G09020	73.975	0	488
GO:1901982	has	maltose binding	F	LOC107762020	0.59002	0.694134	0.404749	0.808867	0.569678	0.656851	1	0	0	0.38223	0.20857	A0A1S3X7E7	AT5G21170	71.831	2.13e-68	142
GO:1901982	has	maltose binding	F		4.49224	4.47531	4.23793	3.25942	3.03478	3.07123	5	0	0
GO:1901981	functions in	phosphatidylinositol phosphate binding	F	LOC107760604	8.0655	7.88006	8.04918	7.86596	8.07118	7.75867	1	0	0	0.137568	0.0136007	A0A1S3X2P3	AT2G20990	70.795	0	541
GO:1901981	functions in	phosphatidylinositol phosphate binding	F	LOC107820292	0.0443687	0.0326237	0.0202911	0.0347575	0.0392691	0.0529225	1	0	0	0.583383	0.203403	A0A1S4CLP1	AT2G20990	73.704	0	540
GO:1901981	functions in	phosphatidylinositol phosphate binding	F	LOC107832838	10.1243	10.6933	10.6651	12.1792	12.1806	11.6985	1	0	0	0.347651	2.17654e-11	A0A1S4DS17	AT2G20990	70.98	0	541
GO:1901981	functions in	phosphatidylinositol phosphate binding	F		18.2341	18.6059	18.7346	20.0799	20.291	19.5101	3	0	0
GO:1901979	involved in	regulation of inward rectifier potassium channel activity	P	LOC107798303	89.8645	89.331	91.056	102.529	102.582	99.0854	1	0	0	0.324766	1.76876e-20	A0A1S4AJ78	AT2G31500	66.542	0	535
GO:1901979	involved in	regulation of inward rectifier potassium channel activity	P	LOC107780531	69.7336	65.768	68.0676	83.8962	84.2353	83.288	1	0	0	0.459869	2.34436e-41	A0A1S3YXK8	AT2G31500	71.762	0	471
GO:1901979	involved in	regulation of inward rectifier potassium channel activity	P		159.598	155.099	159.124	186.425	186.818	182.373	2	0	0
GO:1901959	involved in	positive regulation of cutin biosynthetic process	P	LOC107804370	0.174385	0.0923204	0.127602	0.0983589	0.0606142	0.0865298	1	0	0	-0.547084	0.16004	A0A1S4B4H3	AT1G16060	56.583	3.46e-122	357
GO:1901959	involved in	positive regulation of cutin biosynthetic process	P		0.174385	0.0923204	0.127602	0.0983589	0.0606142	0.0865298	1	0	0
GO:1901799	has	negative regulation of proteasomal protein catabolic process	P	LOC107821577	0.438694	0.536916	0.498333	0.942305	1.00427	1.08705	1	1	0	1.20234	1.43446e-21	A0A1S4CQJ2	AT3G53970	56.634	1.29e-96	309
GO:1901799	has	negative regulation of proteasomal protein catabolic process	P		0.438694	0.536916	0.498333	0.942305	1.00427	1.08705	1	1	0
GO:1901703	involved in	protein localization involved in auxin polar transport	P	LOC107814935	53.2829	51.8139	51.0343	79.76	75.2824	70.7022	1	0	0	0.679894	1.53586e-52	A0A1S4C464	AT1G30690	47.661	5.6e-106	342
GO:1901703	involved in	protein localization involved in auxin polar transport	P	LOC107767005	52.2541	47.3296	49.3259	69.6289	69.5233	66.677	1	0	0	0.621999	1.1918e-54	A0A1S3XNB3	AT1G30690	47.368	2.82e-105	342
GO:1901703	involved in	protein localization involved in auxin polar transport	P	LOC107803959	0.38659	0.487293	0.373803	0.380721	0.202628	0.168638	1	0	0	-0.814378	0.00413501	A0A1S4B2S6	AT4G24500	45.57	7.82e-11	79
GO:1901703	involved in	protein localization involved in auxin polar transport	P	LOC107824050	2.3517	2.84353	2.31034	1.28277	1.69876	1.74539	1	0	0	-0.46014	0.00183928	A0A1S4CZ24	AT4G24500	44.304	2.44e-11	79
GO:1901703	involved in	protein localization involved in auxin polar transport	P	LOC107796534	0.0873021	0.068922	0.0798515	0.0431941	0.0532372	0.0394609	1	0	0	-0.620274	0.111038	A0A1S4ADP8	AT4G24500	50.685	3.59e-12	73
GO:1901703	involved in	protein localization involved in auxin polar transport	P	LOC107806438	0.0586717	0.0724761	0.101963	0.0551547	0.130293	0.0951768	1	0	0	0.491641	0.212133	A0A1S4BAX4	AT4G24500	34.659	9.89e-28	352
GO:1901703	involved in	protein localization involved in auxin polar transport	P	LOC107800612	0.540417	0.424815	0.413411	0.338681	0.237175	0.35629	1	0	0	-0.417467	0.0779999	A0A1S4ARC2	AT5G02130	52.888	1.08e-116	329
GO:1901703	involved in	protein localization involved in auxin polar transport	P		108.962	103.041	103.64	151.489	147.128	139.784	7	0	0
GO:1901684	involved in	arsenate ion transmembrane transport	P	LOC107817830	230.352	206.364	203.084	85.1686	85.5226	92.5984	1	0	1	-1.12434	3.62865e-104	A0A1S4CDH4	AT3G54700	81.69	0	497
GO:1901684	involved in	arsenate ion transmembrane transport	P	LOC107779704	275.622	240.855	233.046	233.127	271.111	268.4	1	0	0	0.234903	0.000527184	A0A1S3YTW6	AT3G54700	82.129	0	526
GO:1901684	involved in	arsenate ion transmembrane transport	P		505.974	447.219	436.131	318.296	356.633	360.998	2	0	1
GO:1901683	has	arsenate ion transmembrane transporter activity	F	LOC107817830	230.352	206.364	203.084	85.1686	85.5226	92.5984	1	0	1	-1.12434	3.62865e-104	A0A1S4CDH4	AT3G54700	81.69	0	497
GO:1901683	has	arsenate ion transmembrane transporter activity	F	LOC107779704	275.622	240.855	233.046	233.127	271.111	268.4	1	0	0	0.234903	0.000527184	A0A1S3YTW6	AT3G54700	82.129	0	526
GO:1901683	has	arsenate ion transmembrane transporter activity	F		505.974	447.219	436.131	318.296	356.633	360.998	2	0	1
GO:1901679	involved in	nucleotide transmembrane transport	P	LOC107802427	0.945235	0.75976	0.923783	0.750621	0.881392	0.926684	1	0	0	0.142309	0.316816	A0A1S4AXN7	AT5G51050	76.667	0	480
GO:1901679	involved in	nucleotide transmembrane transport	P	LOC107815125	0.179513	0.256444	0.148555	0.227681	0.206338	0.195768	1	0	0	0.279849	0.388146	A0A1S4C4R8	AT5G51050	75.306	0	490
GO:1901679	involved in	nucleotide transmembrane transport	P	LOC107821811	1.61041	1.59986	1.4075	1.01859	1.05963	1.2009	1	0	0	-0.325549	0.00168533	A0A1S4CR53	AT5G51050	76.458	0	480
GO:1901679	involved in	nucleotide transmembrane transport	P	LOC107769181	0.251185	0.250904	0.316446	0.222762	0.279133	0.244211	1	0	0	0.039914	0.866174	A0A1S3XV84	AT5G51050	77.15	0	407
GO:1901679	involved in	nucleotide transmembrane transport	P		2.98634	2.86697	2.79629	2.21966	2.42649	2.56757	4	0	0
GO:1901672	involved in	positive regulation of systemic acquired resistance	P	LOC107770346	0.246285	0.238873	0.239023	0.100149	0.141588	0.148901	1	0	0	-0.658595	6.42413e-07	A0A1S3XYW2	AT4G36280	54.714	0	647
GO:1901672	involved in	positive regulation of systemic acquired resistance	P	LOC107771932	0.0804206	0.0633559	0.0735573	0.0899999	0.0776481	0.104147	1	0	0	0.484427	0.0615621	A0A1S3Y3Z4	AT4G36290	57.461	0	583
GO:1901672	involved in	positive regulation of systemic acquired resistance	P		0.326706	0.302229	0.312581	0.190149	0.219236	0.253048	2	0	0
GO:1901671	involved in	positive regulation of superoxide dismutase activity	P	LOC107759119	0.170053	0.0346258	0.131611	0.184453	0.13893	0.087376	1	0	0	0.328696	0.613921	A0A1S3WYA8	AT5G20720	70.079	6.46e-122	254
GO:1901671	involved in	positive regulation of superoxide dismutase activity	P	LOC107831277	0.0634324	0	0.0580189	0.248458	0.290916	0.226984	1	1	0	2.68498	2.19069e-08	A0A077DBL2	AT5G20720	74.016	1.46e-130	254
GO:1901671	involved in	positive regulation of superoxide dismutase activity	P	LOC107822109	0.0294064	0.0389198	0.0537936	0.230364	0.141963	0.196424	1	1	0	2.2647	7.09542e-06	A0A1S4CSL9	AT5G20720	73.622	8.25e-130	254
GO:1901671	involved in	positive regulation of superoxide dismutase activity	P	LOC107809711	0.0137447	0	0	0.236881	0.265417	0.222966	1	1	0	5.48214	2.57581e-16	A0A1S4BLU8	AT5G20720	75.197	1.78e-133	254
GO:1901671	involved in	positive regulation of superoxide dismutase activity	P		0.276636	0.0735456	0.243423	0.900156	0.837226	0.73375	4	3	0
GO:1901651	involved in	regulation of mitotic chromosome decondensation	P	LOC107764509	0.897923	1.10297	1.07895	0.717207	0.798969	0.688821	1	0	0	-0.32833	0.100634	A0A1S3XFD7	AT5G10010	69.831	2.87e-160	295
GO:1901651	involved in	regulation of mitotic chromosome decondensation	P	LOC107810292	1.40157	1.22101	1.43611	1.09796	1.05348	0.981902	1	0	0	-0.22602	0.0690276	A0A1S4BNV8	AT5G10010	69.776	6.72e-143	268
GO:1901651	involved in	regulation of mitotic chromosome decondensation	P		2.29949	2.32398	2.51507	1.81517	1.85245	1.67072	2	0	0
GO:1901642	involved in	nucleoside transmembrane transport	P	LOC107765688	0.358695	0.376369	0.33695	0.2734	0.149764	0.166513	1	0	0	-0.830321	0.00152327	A0A1S3XJ17	AT1G70330	64.678	0	419
GO:1901642	involved in	nucleoside transmembrane transport	P	LOC107775438	1.22161	1.09362	0.913459	0.516912	0.697366	0.68921	1	0	0	-0.572162	0.000223514	A0A1S3YEJ1	AT1G70330	63.81	0	420
GO:1901642	involved in	nucleoside transmembrane transport	P	LOC107799836	1.8856	1.78897	1.91012	1.09594	1.27245	1.4317	1	0	0	-0.37094	0.000916189	A0A1S4APK2	AT4G05120	70.773	0	414
GO:1901642	involved in	nucleoside transmembrane transport	P	LOC107781585	3.47358	3.41927	3.66363	2.53405	1.98085	2.53774	1	0	0	-0.399745	5.53125e-05	A0A1S3Z0C3	AT4G05120	71.351	0	370
GO:1901642	involved in	nucleoside transmembrane transport	P		6.93948	6.67823	6.82417	4.42031	4.10044	4.82516	4	0	0
GO:1901612	functions in	cardiolipin binding	F	LOC107782960	0.318691	0.272925	0.341708	0.213991	0.187467	0.201885	1	0	0	-0.485056	1.4405e-05	A0A1S3Z4X3	AT4G39690	45.827	3.7e-165	683
GO:1901612	functions in	cardiolipin binding	F	LOC107762466	1.20816	1.36589	1.23742	1.00314	1.07336	0.995944	1	0	0	-0.142394	0.082309	A0A1S3X8H2	AT4G39690	46.074	2.11e-169	675
GO:1901612	functions in	cardiolipin binding	F		1.52685	1.63882	1.57913	1.21713	1.26083	1.19783	2	0	0
GO:1901601	involved in	strigolactone biosynthetic process	P	LOC107812793	0.171762	0.198914	0.108009	0.0672775	0.0932853	0.0819505	1	0	0	-0.784542	0.0758127	A0A1S4BXE2	AT4G32810	67.594	0	503
GO:1901601	involved in	strigolactone biosynthetic process	P		0.171762	0.198914	0.108009	0.0672775	0.0932853	0.0819505	1	0	0
GO:1901565	involved in	organonitrogen compound catabolic process	P	LOC107769967	0.294165	0.212363	0.15899	0.33519	0.271113	0.242424	1	0	0	0.476645	0.150177	A0A075F1U0	AT3G20390	70.157	3.71e-84	191
GO:1901565	involved in	organonitrogen compound catabolic process	P	LOC107806226	0.354313	0.140682	0.218751	0.222049	0.196706	0.143691	1	0	0	-0.0957334	0.827427	A0A1S4BAJ0	AT3G20390	70.157	3.47e-83	191
GO:1901565	involved in	organonitrogen compound catabolic process	P		0.648478	0.353045	0.377741	0.557239	0.467819	0.386115	2	0	0
GO:1901562	involved in	response to paraquat	P	LOC107759177	0.362404	0.32917	0.307103	0.6012	0.746132	0.808603	1	1	0	1.30917	5.25297e-21	A0A1S3WY55	AT4G27940	60.891	8.93e-171	404
GO:1901562	involved in	response to paraquat	P	LOC107760670	1.615	1.73809	1.762	3.65363	3.4263	3.71794	1	1	0	1.22779	3.24587e-60	A0A1S3X2M5	AT4G27940	65.468	0	417
GO:1901562	involved in	response to paraquat	P	LOC107781184	1.30979	1.25841	1.51748	3.39741	3.46369	3.52039	1	1	0	1.51424	6.40009e-82	A0A1S3YZ28	AT4G27940	65.625	0	416
GO:1901562	involved in	response to paraquat	P	LOC107826927	0.168753	0.317219	0.228172	0.695477	0.616321	0.64762	1	1	0	1.64385	5.97512e-28	A0A1S4D7U7	AT4G27940	63.612	1.06e-168	371
GO:1901562	involved in	response to paraquat	P	LOC107769623	1.03428	0.724705	0.751246	0.619592	0.969252	1.045	1	0	0	0.296914	0.299513	A0A1S3XWM7	AT4G31390	83.158	2.5e-51	95
GO:1901562	involved in	response to paraquat	P	LOC107801549	0.815714	0.757374	0.721717	0.818606	0.895693	0.79873	1	0	0	0.292883	0.00771863	A0A1S4AUM2	AT4G31390	86.263	0	495
GO:1901562	involved in	response to paraquat	P	LOC107810598	0.215554	0.190193	0.246448	0.337722	0.221131	0.308533	1	0	0	0.529028	0.103237	A0A076FU21	AT5G58070	78.022	5.51e-110	182
GO:1901562	involved in	response to paraquat	P	LOC107809341	1.17866	1.2154	1.25991	1.15695	1.01462	1.08406	1	0	0	-0.0269892	0.88821	A0A1S4BKP9	AT5G58070	77.473	2.98e-108	182
GO:1901562	involved in	response to paraquat	P		6.70015	6.53057	6.79408	11.2806	11.3531	11.9309	8	4	0
GO:1901535	involved in	regulation of DNA demethylation	P	LOC107760342	0.146615	0.175566	0.0670511	0.147671	0.0606686	0.0799453	1	0	0	-0.378967	0.513812	A0A1S3X2E1	AT5G58130	43.103	4.91e-64	290
GO:1901535	involved in	regulation of DNA demethylation	P		0.146615	0.175566	0.0670511	0.147671	0.0606686	0.0799453	1	0	0
GO:1901527	involved in	abscisic acid-activated signaling pathway involved in stomatal movement	P	LOC107794880	0.612415	0.646146	0.690555	0.786897	0.66013	0.711157	1	0	0	0.283017	0.00594088	A0A1S4A8F2	AT1G04120	78.836	0	1512
GO:1901527	involved in	abscisic acid-activated signaling pathway involved in stomatal movement	P	LOC107782424	0.382229	0.314521	0.392818	0.511386	0.501743	0.467188	1	0	0	0.592784	4.29137e-06	A0A1S3Z2Y2	AT1G04120	78.77	0	1512
GO:1901527	involved in	abscisic acid-activated signaling pathway involved in stomatal movement	P	LOC107791001	6.97117	7.40822	6.72268	3.30632	3.2914	3.64016	1	0	0	-0.88345	2.03115e-36	A0A1S3ZVL5	AT3G09770	65.569	9.45e-136	334
GO:1901527	involved in	abscisic acid-activated signaling pathway involved in stomatal movement	P	LOC107797437	10.2764	10.1766	8.91412	5.22232	4.55459	4.69942	1	0	0	-0.887544	3.21621e-35	A0A1S4AGS6	AT3G09770	65.269	1.1e-134	334
GO:1901527	involved in	abscisic acid-activated signaling pathway involved in stomatal movement	P	LOC107766669	3.39276	3.48956	4.05805	3.52279	3.77976	3.52483	1	0	0	0.148406	0.215474	A0A1S3XM26	AT3G50360	79.042	7.78e-94	167
GO:1901527	involved in	abscisic acid-activated signaling pathway involved in stomatal movement	P		21.635	22.035	20.7782	13.3497	12.7876	13.0428	5	0	0
GO:1901485	involved in	positive regulation of transcription factor catabolic process	P	LOC107810920	4.67806	4.10333	4.37129	7.22859	6.8151	7.61239	1	0	0	0.876904	6.89299e-41	A0A1S4BQR9	AT5G18650	78.777	3.29e-165	278
GO:1901485	involved in	positive regulation of transcription factor catabolic process	P	LOC107806262	1.81257	1.85487	2.0339	1.78589	1.62379	1.56913	1	0	0	-0.0571044	0.646207	A0A1S4BAM5	AT5G18650	81.203	1.85e-166	266
GO:1901485	involved in	positive regulation of transcription factor catabolic process	P	LOC107777488	3.51246	2.81957	3.16439	4.82736	5.0913	4.56974	1	0	0	0.763498	6.28294e-24	A0A1S3YLA4	AT5G18650	84.018	2.02e-140	219
GO:1901485	involved in	positive regulation of transcription factor catabolic process	P	LOC107815787	2.83737	2.34229	2.77997	2.83305	2.93457	2.90025	1	0	0	0.276066	0.00205223	A0A1S4C6Z0	AT5G18650	82.397	4.24e-170	267
GO:1901485	involved in	positive regulation of transcription factor catabolic process	P		12.8405	11.1201	12.3495	16.6749	16.4648	16.6515	4	0	0
GO:1901430	involved in	positive regulation of syringal lignin biosynthetic process	P	LOC107772520	2.13443	1.75114	1.30152	1.23205	1.19312	1.03624	1	0	0	-0.451985	0.0696633	A0A1S3Y5H7	AT5G05340	32.716	4.23e-20	162
GO:1901430	involved in	positive regulation of syringal lignin biosynthetic process	P	LOC107814252	1.02227	1.37673	1.24261	1.22232	1.06495	1.3092	1	0	0	0.116187	0.546041	A0A1S4C1T9	AT5G05340	48.667	2.28e-85	300
GO:1901430	involved in	positive regulation of syringal lignin biosynthetic process	P		3.15671	3.12788	2.54412	2.45437	2.25808	2.34544	2	0	0
GO:1901407	involved in	regulation of phosphorylation of RNA polymerase II C-terminal domain	P	LOC107831678	0.0785805	0.127487	0.120563	0.0595726	0.0709764	0.0822405	1	0	0	-0.486772	0.0640637	A0A1S4DP83	AT1G53720	75.068	0	369
GO:1901407	involved in	regulation of phosphorylation of RNA polymerase II C-terminal domain	P	LOC107782644	0.232262	0.215014	0.285576	0.340037	0.180139	0.207099	1	0	0	-0.0466167	0.864363	A0A1S3Z3M0	AT1G53720	78.412	0	403
GO:1901407	involved in	regulation of phosphorylation of RNA polymerase II C-terminal domain	P		0.310843	0.342501	0.406139	0.39961	0.251116	0.289339	2	0	0
GO:1901371	has	regulation of leaf morphogenesis	P	LOC107799340	7.23789	7.14776	6.69658	10.6204	11.0873	11.4623	1	0	0	0.814793	4.06437e-42	A0A1S4AMI7	AT2G32460	74.324	4.74e-75	148
GO:1901371	has	regulation of leaf morphogenesis	P	LOC107771908	5.93117	5.69582	5.05912	6.52652	7.87087	7.27865	1	0	0	0.553338	3.95339e-12	A0A1S3Y3X8	AT2G32460	37.718	1.53e-84	517
GO:1901371	has	regulation of leaf morphogenesis	P	LOC107815543	1.40619	1.20197	1.12541	1.65238	1.35771	0.922511	1	0	0	0.186058	0.536654	A0A1S4C692	AT3G61460	31.532	1.03e-15	111
GO:1901371	has	regulation of leaf morphogenesis	P	LOC107767577	0.392441	0.390239	0.455809	0.214713	0.300723	0.338815	1	0	0	-0.319866	0.10281	A0A1S3XQG4	AT4G14720	41.155	1.18e-50	277
GO:1901371	has	regulation of leaf morphogenesis	P	LOC107785869	0.114064	0.207208	0.202523	0.115637	0.103654	0.134454	1	0	0	-0.470689	0.159031	A0A1S3ZEH6	AT4G14720	36.601	2.83e-47	306
GO:1901371	has	regulation of leaf morphogenesis	P	LOC107760153	0.173611	0.148079	0.20114	0.0634684	0.0558753	0.160143	1	0	1	-1.02511	0.00370715	A0A1S3X160	AT4G28910	38.78	2.32e-88	508
GO:1901371	has	regulation of leaf morphogenesis	P	LOC107770741	0.0458582	0.0269751	0.0512656	0.079832	0.0885544	0.0340351	1	0	0	0.850771	0.0939328	A0A1S3Y0Q8	AT5G08520	50.51	3.66e-57	196
GO:1901371	has	regulation of leaf morphogenesis	P		15.3012	14.818	13.7919	19.2729	20.8647	20.331	7	0	1
GO:1901355	involved in	response to rapamycin	P	LOC107799667	0.151371	0.195478	0.187049	0.161773	0.152928	0.183663	1	0	0	0.0262346	0.87517	A0A1S4ANR0	AT1G50030	80.314	0	2484
GO:1901355	involved in	response to rapamycin	P	LOC107776741	0.163487	0.144252	0.134582	0.138745	0.13812	0.165105	1	0	0	0.169681	0.258343	A0A1S3YJ59	AT1G50030	80.372	0	2476
GO:1901355	involved in	response to rapamycin	P	LOC107800078	0.0445307	0.0289515	0.0407303	0.00367205	0.0407325	0.044729	1	0	0	0.142195	0.750993	A0A1S4AQ50	AT1G50030	29.63	3.15e-67	621
GO:1901355	involved in	response to rapamycin	P	LOC107823315	0.0164657	0.0290569	0.0331331	0.0206383	0.0445146	0.0471363	1	0	0	0.726994	0.120329	A0A1S4CWC3	AT1G50030	31.041	4.98e-58	509
GO:1901355	involved in	response to rapamycin	P		0.375855	0.397738	0.395494	0.324829	0.376295	0.440633	4	0	0
GO:1901347	involved in	negative regulation of secondary cell wall biogenesis	P	LOC107823474	0.142542	0.108775	0.116282	0.271616	0.271535	0.28674	1	1	0	1.33881	3.79107e-14	A0A1S4CWS2	AT1G79620	50.331	0	906
GO:1901347	involved in	negative regulation of secondary cell wall biogenesis	P		0.142542	0.108775	0.116282	0.271616	0.271535	0.28674	1	1	0
GO:1901333	involved in	positive regulation of lateral root development	P	LOC107779037	0.487834	0.339819	0.399232	0.422387	0.508201	0.416506	1	0	0	0.311529	0.211048	A0A1S3YRL8	AT5G49660	62.829	0	912
GO:1901333	involved in	positive regulation of lateral root development	P		0.487834	0.339819	0.399232	0.422387	0.508201	0.416506	1	0	0
GO:1901259	involved in	chloroplast rRNA processing	P	LOC107809361	0.0638821	0.1181	0.100166	0.0714914	0.0881139	0.0638611	1	0	0	-0.230727	0.490456	A0A1S4BKN4	AT1G70070	72.312	0	1051
GO:1901259	involved in	chloroplast rRNA processing	P	LOC107798500	0.22818	0.245461	0.263028	0.264455	0.229368	0.205806	1	0	0	0.0483886	0.803267	A0A1S4AKP5	AT2G25870	67.057	0	598
GO:1901259	involved in	chloroplast rRNA processing	P	LOC107763909	1.11994	1.16002	1.09116	0.877335	1.62199	1.04545	1	0	0	0.157809	0.554335	A0A1S3XDH9	AT2G25870	84.337	4.07e-43	83
GO:1901259	involved in	chloroplast rRNA processing	P	LOC107817156	0.208293	0.226861	0.18754	0.23966	0.223109	0.201866	1	0	0	0.228974	0.197797	A0A1S4CBA6	AT2G25870	69.905	0	422
GO:1901259	involved in	chloroplast rRNA processing	P	LOC107825411	0.115533	0.0951436	0.0634037	0.120675	0.0594931	0.0734966	1	0	0	-0.035076	0.949287	A0A1S4D2U5	AT2G33800	71.583	3.31e-140	278
GO:1901259	involved in	chloroplast rRNA processing	P	LOC107823954	0.0960545	0.0539338	0.0519155	0.00684065	0.0421559	0.0624942	1	0	0	-0.435599	0.388242	A0A1S4CYD5	AT4G09730	68.144	0	609
GO:1901259	involved in	chloroplast rRNA processing	P	LOC107772527	0.543505	0.62942	0.403911	0.372549	0.295181	0.2269	1	0	0	-0.711923	0.0849036	A0A1S3Y6H3	AT4G24770	70.068	1.79e-68	147
GO:1901259	involved in	chloroplast rRNA processing	P	LOC107769683	0.251945	0.274608	0.365998	0.441177	0.472209	0.395976	1	0	0	0.69613	0.00956127	A0A1S3XX03	AT4G24770	51.603	4.41e-103	343
GO:1901259	involved in	chloroplast rRNA processing	P	LOC107787074	2.8973	4.35752	3.73414	2.68236	3.87823	3.39303	1	0	0	0.0206242	0.941402	A0A1S3ZIC0	AT4G24770	51.873	8.05e-103	347
GO:1901259	involved in	chloroplast rRNA processing	P	LOC107774439	0.370295	0.360527	0.467163	0.540152	0.530129	0.609219	1	0	0	0.646657	0.00261847	A0A1S3YB66	AT4G24770	68.9	4.97e-104	209
GO:1901259	involved in	chloroplast rRNA processing	P		5.89492	7.5216	6.72843	5.61669	7.43997	6.2781	10	0	0
GO:1901255	involved in	nucleotide-excision repair involved in interstrand cross-link repair	P	LOC107810733	0.0625563	0.071755	0.0915481	0.294032	0.205359	0.220865	1	1	0	1.76196	3.11359e-11	A0A1S4BQ74	AT5G41150	66.19	0	979
GO:1901255	involved in	nucleotide-excision repair involved in interstrand cross-link repair	P		0.0625563	0.071755	0.0915481	0.294032	0.205359	0.220865	1	1	0
GO:1901181	involved in	negative regulation of cellular response to caffeine	P	LOC107825706	0.246246	0.25452	0.196272	0.253531	0.305686	0.251759	1	0	0	0.384386	0.0253055	A0A1S4D3R5	AT4G32730	43.816	0	1043
GO:1901181	involved in	negative regulation of cellular response to caffeine	P	LOC107795213	0.156419	0.165018	0.14618	0.127863	0.131327	0.123302	1	0	0	-0.136429	0.57751	A0A1S4A9H4	AT4G32730	65.863	3.79e-100	249
GO:1901181	involved in	negative regulation of cellular response to caffeine	P	LOC107793427	0.108015	0.119133	0.0823307	0.0141028	0.0608366	0.060125	1	0	0	-0.887682	0.0697153	A0A1S4A3L0	AT4G32730	31.69	5.87e-07	142
GO:1901181	involved in	negative regulation of cellular response to caffeine	P	LOC107773772	0.358442	0.240543	0.355557	0.276841	0.282717	0.226419	1	0	0	-0.159353	0.49259	A0A1S3Y8N5	AT4G32730	43.499	0	1046
GO:1901181	involved in	negative regulation of cellular response to caffeine	P		0.869122	0.779214	0.78034	0.672338	0.780567	0.661605	4	0	0
GO:1901177	involved in	lycopene biosynthetic process	P	LOC107830915	0.0525569	0.110136	0.0480715	0.051465	0.0951467	0.0501514	1	0	0	0.162435	0.796849	A0A1S4DL10	AT3G04870	81.136	0	546
GO:1901177	involved in	lycopene biosynthetic process	P		0.0525569	0.110136	0.0480715	0.051465	0.0951467	0.0501514	1	0	0
GO:1901149	functions in	salicylic acid binding	F	LOC107823562	0.378531	0.46123	0.420417	0.381257	0.461202	0.412807	1	0	0	0.161335	0.469922	A0A1S4CX59	AT5G45110	59.082	0	523
GO:1901149	functions in	salicylic acid binding	F	LOC107767703	0.0703097	0.108565	0.0482319	0.0963885	0.152743	0.0587052	1	0	0	0.584023	0.298034	A0A1S3XQN9	AT5G45110	60.878	0	524
GO:1901149	functions in	salicylic acid binding	F		0.44884	0.569795	0.468649	0.477646	0.613944	0.471512	2	0	0
GO:1901141	involved in	regulation of lignin biosynthetic process	P	LOC107814625	0.0597206	0.0757478	0.0853498	0.619887	0.482917	0.60549	1	1	0	3.08353	4.08827e-63	A0A1S4C306	AT3G55580	53.351	1.17e-120	388
GO:1901141	involved in	regulation of lignin biosynthetic process	P	LOC107779363	0.0420442	0.0370975	0.0480701	0.378771	0.345055	0.280839	1	1	0	3.06805	3.07244e-18	A0A1S3YTD2	AT3G55580	71.03	0	466
GO:1901141	involved in	regulation of lignin biosynthetic process	P	LOC107783407	0.137162	0.0691565	0.107534	1.2587	1.33694	1.25898	1	1	0	3.78536	2.63203e-133	A0A1S3Z636	AT3G55580	71.398	0	465
GO:1901141	involved in	regulation of lignin biosynthetic process	P	LOC107779037	0.487834	0.339819	0.399232	0.422387	0.508201	0.416506	1	0	0	0.311529	0.211048	A0A1S3YRL8	AT5G49660	62.829	0	912
GO:1901141	involved in	regulation of lignin biosynthetic process	P		0.726761	0.521821	0.640186	2.67974	2.67311	2.56181	4	3	0
GO:1901135	involved in	carbohydrate derivative metabolic process	P	LOC107777944	5.74477	5.38567	4.77887	3.12308	2.71359	2.65822	1	0	0	-0.772051	2.76231e-18	A0A1S3YMT5	AT3G54690	76.857	0	350
GO:1901135	involved in	carbohydrate derivative metabolic process	P	LOC107790179	0.547389	0.738684	0.692108	0.9333	0.893816	0.898725	1	0	0	0.578151	3.23667e-05	A0A1S3ZT27	AT3G54690	60.294	8.84e-21	68
GO:1901135	involved in	carbohydrate derivative metabolic process	P	LOC107813921	5.24616	5.17084	5.03251	2.30546	2.63148	2.967	1	0	0	-0.79184	5.47794e-21	A0A1S4C0P9	AT3G54690	76.286	0	350
GO:1901135	involved in	carbohydrate derivative metabolic process	P		11.5383	11.2952	10.5035	6.36184	6.23889	6.52395	3	0	0
GO:1901096	involved in	regulation of autophagosome maturation	P	LOC107799774	0.129874	0.121278	0.147498	0.0796968	0.0783727	0.0795215	1	0	0	-0.591711	1.63281e-05	A0A1S4APK0	AT3G28430	62.47	0	842
GO:1901096	involved in	regulation of autophagosome maturation	P	LOC107760996	0.246113	0.252371	0.228759	0.120891	0.124594	0.16122	1	0	0	-0.699897	1.6102e-08	A0A1S3X417	AT3G28430	62.179	0	817
GO:1901096	involved in	regulation of autophagosome maturation	P		0.375987	0.373649	0.376257	0.200587	0.202967	0.240742	2	0	0
GO:1901006	involved in	ubiquinone-6 biosynthetic process	P	LOC107781003	10.8194	10.2193	9.85246	9.59584	8.72067	7.89098	1	0	0	-0.100719	0.255419	A0A1S3YY42	AT2G20360	66.667	1.48e-37	87
GO:1901006	involved in	ubiquinone-6 biosynthetic process	P	LOC107762450	0.927235	0.894175	0.920616	0.75608	0.648986	0.723625	1	0	0	-0.222267	0.0173612	A0A1S3X8F1	AT2G20360	77.544	1.22e-154	285
GO:1901006	involved in	ubiquinone-6 biosynthetic process	P	LOC107811871	1.2066	1.01154	1.01673	0.734348	0.886746	0.882418	1	0	0	-0.178396	0.0824067	A0A1S4BTZ6	AT2G20360	77.624	0	362
GO:1901006	involved in	ubiquinone-6 biosynthetic process	P	LOC107824193	0.279117	0.359323	0.324352	0.458816	0.384361	0.336203	1	0	0	0.398007	0.00426511	A0A1S4CZ54	AT5G10730	76.768	5.2e-157	297
GO:1901006	involved in	ubiquinone-6 biosynthetic process	P	LOC107779668	0.256258	0.228737	0.218035	0.130719	0.175498	0.173445	1	0	0	-0.353367	0.0366541	A0A1S3YTT7	AT5G10730	74.038	1.48e-96	208
GO:1901006	involved in	ubiquinone-6 biosynthetic process	P	LOC107818222	0.100427	0.0702204	0.0779915	0.0385942	0.0695221	0.0488195	1	0	0	-0.460847	0.076949	A0A1S4CEL9	AT5G10730	82.812	1.3e-119	192
GO:1901006	involved in	ubiquinone-6 biosynthetic process	P	LOC107823340	0.240095	0.289524	0.263526	0.150469	0.224091	0.168011	1	0	0	-0.362376	0.184334	A0A1S4CWD4	AT5G10730	63.504	4.06e-44	137
GO:1901006	involved in	ubiquinone-6 biosynthetic process	P		13.8291	13.0728	12.6737	11.8649	11.1099	10.2235	7	0	0
GO:1901002	involved in	positive regulation of response to salt stress	P	LOC107818132	14.3841	13.3116	15.3042	9.54467	8.52392	8.9976	1	0	0	-0.51012	2.08382e-17	A0A1S4CEM1	AT3G17980	76.163	7.22e-94	172
GO:1901002	involved in	positive regulation of response to salt stress	P	LOC107830897	1.53653	1.48154	1.46335	1.638	1.51414	1.52666	1	0	0	0.207287	0.154265	A0A1S4DKZ6	AT3G17980	78.182	2.68e-96	165
GO:1901002	involved in	positive regulation of response to salt stress	P	LOC107805958	17.1448	16.2037	15.9744	26.599	27.9166	27.498	1	0	0	0.890495	1.20074e-114	A0A1S4B9N3	AT3G17980	79.755	3.85e-96	163
GO:1901002	involved in	positive regulation of response to salt stress	P	LOC107775626	0.768391	1.09632	0.672908	1.20388	1.07339	1.45084	1	0	0	0.785351	0.000181277	A0A1S3YG06	AT3G17980	78.182	8.97e-96	165
GO:1901002	involved in	positive regulation of response to salt stress	P	LOC107768743	14.1336	13.7722	13.67	15.0493	13.3041	13.2358	1	0	0	0.131804	0.0242139	A0A1S3XUK2	AT3G17980	80.368	5.87e-97	163
GO:1901002	involved in	positive regulation of response to salt stress	P	LOC107792952	11.1927	10.3516	10.9738	9.30693	9.62197	8.51001	1	0	0	-0.0901647	0.141094	A0A1S4A283	AT3G17980	76.744	4.42e-95	172
GO:1901002	involved in	positive regulation of response to salt stress	P	LOC107829263	10.4897	10.4804	10.2267	7.82612	7.82317	8.55195	1	0	0	-0.216787	5.14254e-05	A0A1S4DFH7	AT5G26751	91.443	0	409
GO:1901002	involved in	positive regulation of response to salt stress	P	LOC107778566	13.0533	13.6531	13.0075	12.9166	11.9501	12.7635	1	0	0	0.0744599	0.193031	A0A1S3YQD1	AT5G26751	91.932	0	409
GO:1901002	involved in	positive regulation of response to salt stress	P	LOC107830964	6.27688	6.41962	6.51445	3.88569	3.6659	3.73368	1	0	0	-0.617335	8.0355e-36	A0A1S4DL84	AT5G26751	88.998	0	409
GO:1901002	involved in	positive regulation of response to salt stress	P	LOC107781719	4.62365	4.53194	4.48677	1.8988	1.6913	1.96954	1	0	1	-1.12762	1.14604e-81	A0A1S3Z0P7	AT5G26751	88.753	0	409
GO:1901002	involved in	positive regulation of response to salt stress	P	LOC107810598	0.215554	0.190193	0.246448	0.337722	0.221131	0.308533	1	0	0	0.529028	0.103237	A0A076FU21	AT5G58070	78.022	5.51e-110	182
GO:1901002	involved in	positive regulation of response to salt stress	P	LOC107809341	1.17866	1.2154	1.25991	1.15695	1.01462	1.08406	1	0	0	-0.0269892	0.88821	A0A1S4BKP9	AT5G58070	77.473	2.98e-108	182
GO:1901002	involved in	positive regulation of response to salt stress	P		94.9978	92.7077	93.8005	91.3637	88.3203	89.6301	12	0	1
GO:1901001	involved in	negative regulation of response to salt stress	P	LOC107787974	0.0479168	0.0273571	0.059296	0.0397451	0.0244932	0.0457237	1	0	0	-0.15097	0.751415	A0A1S3ZKM9	AT1G30580	84.518	0	394
GO:1901001	involved in	negative regulation of response to salt stress	P	LOC107807709	0.0203911	0.035984	0.0606155	0.087857	0.142739	0.121612	1	1	0	1.81493	3.37599e-07	A0A1S4BFG6	AT2G32700	63.3	0	812
GO:1901001	involved in	negative regulation of response to salt stress	P	LOC107808929	0.199703	0.207302	0.209521	0.174848	0.20416	0.145724	1	0	0	-0.0798325	0.785246	A0A1S4BJA5	AT2G32700	64.456	0	799
GO:1901001	involved in	negative regulation of response to salt stress	P	LOC107799026	0.0730471	0.0402829	0.0334065	0.0500706	0.0528965	0.0566343	1	0	0	0.358075	0.448115	A0A1S4ALG8	AT2G32700	58.716	2.67e-37	109
GO:1901001	involved in	negative regulation of response to salt stress	P	LOC107799420	1.3779	1.51973	1.28656	1.57415	1.46898	1.50658	1	0	0	0.264791	0.189424	A0A1S4AN06	AT4G37260	46.281	2.68e-97	363
GO:1901001	involved in	negative regulation of response to salt stress	P	LOC107767835	0.25812	0.331274	0.343406	0.404412	0.271878	0.201523	1	0	0	-0.0257328	0.958462	A0A1S3XR47	AT4G37260	52.843	3.17e-96	299
GO:1901001	involved in	negative regulation of response to salt stress	P	LOC107820576	1.82276	2.35288	2.5008	1.32214	0.97773	1.03071	1	0	0	-0.902556	1.29386e-05	A0A1S4CN34	AT4G37260	45.042	8.79e-93	353
GO:1901001	involved in	negative regulation of response to salt stress	P	LOC107791613	1.81938	0.842794	1.08167	0.570107	0.526998	0.260417	1	0	1	-1.23285	0.00191706	A0A1S3ZXV8	AT4G37260	73.077	6.61e-51	104
GO:1901001	involved in	negative regulation of response to salt stress	P	LOC107770741	0.0458582	0.0269751	0.0512656	0.079832	0.0885544	0.0340351	1	0	0	0.850771	0.0939328	A0A1S3Y0Q8	AT5G08520	50.51	3.66e-57	196
GO:1901001	involved in	negative regulation of response to salt stress	P	LOC107807115	0.437806	0.299379	0.355393	0.342968	0.332886	0.339437	1	0	0	0.0655647	0.765722	A0A1S4BDA3	AT5G62090	54.274	2.35e-170	503
GO:1901001	involved in	negative regulation of response to salt stress	P		6.10288	5.68395	5.98194	4.64613	4.09131	3.7424	10	1	1
GO:1901000	involved in	regulation of response to salt stress	P	LOC107797711	6.50418	5.83522	5.82932	4.5481	4.55191	4.54032	1	0	0	-0.255226	0.00431888	A0A1S4AHM3	AT1G56060	46.809	3.42e-09	47
GO:1901000	involved in	regulation of response to salt stress	P	LOC107824510	7.86026	7.16664	6.50474	5.48317	5.65582	5.82182	1	0	0	-0.185778	0.0393748	A0A1S4D021	AT1G56060	47.917	1.13e-09	48
GO:1901000	involved in	regulation of response to salt stress	P	LOC107822382	0.874879	0.866292	0.889127	0.746283	0.675773	0.881216	1	0	0	-0.0300073	0.875355	Q9ZQT8	AT4G06634	66.485	1.2e-157	367
GO:1901000	involved in	regulation of response to salt stress	P	LOC107771519	0.760351	0.738829	0.915543	0.769059	0.594744	0.835761	1	0	0	0.0212718	0.926633	A0A1S3Y2F2	AT4G06634	67.956	3.13e-158	362
GO:1901000	involved in	regulation of response to salt stress	P	LOC107799375	1.7644	1.60703	1.79603	1.11468	1.22273	1.77869	1	0	0	-0.254942	0.135851	A0A1S4AMX3	AT4G14300	59.296	7.66e-80	199
GO:1901000	involved in	regulation of response to salt stress	P	LOC107809628	1.61186	1.57899	1.80708	1.08042	1.17232	1.32816	1	0	0	-0.321142	0.000745288	A0A1S4BLM8	AT4G24560	50.508	8.94e-173	590
GO:1901000	involved in	regulation of response to salt stress	P	LOC107796986	1.58472	1.64058	1.5689	1.50948	1.56486	1.46923	1	0	0	0.077	0.379838	A0A1S4AF87	AT4G24560	56.996	2.36e-172	486
GO:1901000	involved in	regulation of response to salt stress	P	LOC107788465	3.65112	3.96278	3.93059	3.66175	3.52524	3.32985	1	0	0	0.0100024	0.92654	A0A1S3ZMZ7	AT4G28190	73.077	5.71e-128	234
GO:1901000	involved in	regulation of response to salt stress	P	LOC107821442	8.18136	8.05444	8.05452	10.624	10.6913	11.0662	1	0	0	0.572034	4.05659e-28	A0A1S4CQ33	AT4G28190	71.795	1.4e-125	234
GO:1901000	involved in	regulation of response to salt stress	P	LOC107788728	0.331078	0.275895	0.252352	0.240148	0.177591	0.269121	1	0	0	-0.169749	0.506664	A0A1S3ZNP6	AT5G11530	23.164	5.52e-13	531
GO:1901000	involved in	regulation of response to salt stress	P	LOC107811396	0.134864	0.113588	0.0728914	0.134464	0.118377	0.15794	1	0	0	0.519767	0.106052	A0A1S4BSD5	AT5G11530	51.613	4.32e-13	62
GO:1901000	involved in	regulation of response to salt stress	P	LOC107794834	0.222234	0.180188	0.214255	0.131746	0.139182	0.171942	1	0	0	-0.292475	0.28179	A0A1S4A893	AT5G11530	26.18	3.04e-06	233
GO:1901000	involved in	regulation of response to salt stress	P	LOC107761139	0.502065	0.636803	0.631424	0.40314	0.375685	0.401234	1	0	0	-0.453812	0.00602592	A0A1S3X4I5	AT5G11530	24.953	1.21e-13	533
GO:1901000	involved in	regulation of response to salt stress	P		33.9834	32.6573	32.4668	30.4464	30.4655	32.0515	13	0	0
GO:1900871	has	chloroplast mRNA modification	P	LOC107792096	0.0445296	0.0571497	0.0592426	0.095137	0.0820802	0.0463544	1	0	0	0.5741	0.119544	A0A1S3ZZ98	AT5G17790	40.785	6.98e-137	662
GO:1900871	has	chloroplast mRNA modification	P		0.0445296	0.0571497	0.0592426	0.095137	0.0820802	0.0463544	1	0	0
GO:1900865	involved in	chloroplast RNA modification	P	LOC107799398	0.142868	0.126059	0.130676	0.279801	0.252895	0.193134	1	0	0	0.976785	0.00385598	A0A1S4AMV1	AT4G37380	58.537	0	615
GO:1900865	involved in	chloroplast RNA modification	P	LOC107802823	0.487619	0.447809	0.446004	0.0935488	0.2306	0.237399	1	0	0	-0.966345	4.64816e-05	A0A1S4AYZ7	AT5G08280	76.42	0	352
GO:1900865	involved in	chloroplast RNA modification	P	LOC107781566	0.267646	0.236156	0.244804	0.838673	0.775255	0.595924	1	1	0	1.67801	2.62485e-09	A0A1S3Z076	AT5G66520	43.412	1.89e-180	592
GO:1900865	involved in	chloroplast RNA modification	P		0.898133	0.810023	0.821484	1.21202	1.25875	1.02646	3	1	0
GO:1900864	involved in	mitochondrial RNA modification	P	LOC107773969	0.0969323	0.0570184	0.0295533	0.185618	0.145585	0.11305	1	1	0	1.38382	0.0027587	A0A1S3Y9K7	AT1G74350	60.134	0	745
GO:1900864	involved in	mitochondrial RNA modification	P	LOC107789781	0.428248	0.314885	0.565789	0.894616	0.987767	0.930808	1	1	0	1.26902	1.2835e-07	A0A1S3ZS15	AT3G06790	87.879	1.78e-47	99
GO:1900864	involved in	mitochondrial RNA modification	P	LOC107807427	2.64997	1.06281	1.68932	3.64861	2.40354	3.29495	1	1	0	1.01469	0.000884479	A0A1S4BEL6	AT3G06790	73.128	3e-102	227
GO:1900864	involved in	mitochondrial RNA modification	P		3.17515	1.43471	2.28467	4.72884	3.53689	4.33881	3	3	0
GO:1900490	involved in	positive regulation of hydroxymethylglutaryl-CoA reductase (NADPH) activity	P	LOC107830203	2.89025	2.72607	3.04551	1.72474	1.87644	1.91933	1	0	0	-0.483943	1.97877e-12	A0A1S4DIF1	AT4G34100	78.34	0	1048
GO:1900490	involved in	positive regulation of hydroxymethylglutaryl-CoA reductase (NADPH) activity	P	LOC107795085	1.24002	1.11296	1.14938	0.694661	0.734847	0.751139	1	0	0	-0.517488	3.26402e-13	A0A1S4A925	AT4G34100	74.474	0	1046
GO:1900490	involved in	positive regulation of hydroxymethylglutaryl-CoA reductase (NADPH) activity	P		4.13027	3.83902	4.19489	2.4194	2.61129	2.67047	2	0	0
GO:1900459	involved in	positive regulation of brassinosteroid mediated signaling pathway	P	LOC107799667	0.151371	0.195478	0.187049	0.161773	0.152928	0.183663	1	0	0	0.0262346	0.87517	A0A1S4ANR0	AT1G50030	80.314	0	2484
GO:1900459	involved in	positive regulation of brassinosteroid mediated signaling pathway	P	LOC107776741	0.163487	0.144252	0.134582	0.138745	0.13812	0.165105	1	0	0	0.169681	0.258343	A0A1S3YJ59	AT1G50030	80.372	0	2476
GO:1900459	involved in	positive regulation of brassinosteroid mediated signaling pathway	P	LOC107800078	0.0445307	0.0289515	0.0407303	0.00367205	0.0407325	0.044729	1	0	0	0.142195	0.750993	A0A1S4AQ50	AT1G50030	29.63	3.15e-67	621
GO:1900459	involved in	positive regulation of brassinosteroid mediated signaling pathway	P	LOC107823315	0.0164657	0.0290569	0.0331331	0.0206383	0.0445146	0.0471363	1	0	0	0.726994	0.120329	A0A1S4CWC3	AT1G50030	31.041	4.98e-58	509
GO:1900459	involved in	positive regulation of brassinosteroid mediated signaling pathway	P	LOC107772240	0.194177	0.171331	0.232253	0.222321	0.245169	0.156783	1	0	0	0.20249	0.509053	A0A1S3Y5P6	AT5G02800	76.44	0	382
GO:1900459	involved in	positive regulation of brassinosteroid mediated signaling pathway	P	LOC107822598	0.1937	0.141443	0.134404	0.0941838	0.122532	0.121098	1	0	0	-0.272363	0.41897	A0A1S4CU35	AT5G02800	85.67	0	321
GO:1900459	involved in	positive regulation of brassinosteroid mediated signaling pathway	P		0.763732	0.710511	0.762151	0.641333	0.743995	0.718515	6	0	0
GO:1900458	involved in	negative regulation of brassinosteroid mediated signaling pathway	P	LOC107765344	0.0884255	0.110307	0.100402	0.114655	0.114817	0.0931072	1	0	0	0.241246	0.343256	A0A1S3XIG8	AT1G02100	75.155	0	322
GO:1900458	involved in	negative regulation of brassinosteroid mediated signaling pathway	P	LOC107827637	0.280275	0.286032	0.370634	0.179882	0.267352	0.206224	1	0	0	-0.328849	0.095709	A0A1S4DA56	AT1G02100	75.466	0	322
GO:1900458	involved in	negative regulation of brassinosteroid mediated signaling pathway	P	LOC107766751	0.283406	0.242186	0.310247	0.349629	0.265017	0.327929	1	0	0	0.323005	0.0252814	A0A1S3XMC4	AT1G77220	72.996	0	474
GO:1900458	involved in	negative regulation of brassinosteroid mediated signaling pathway	P	LOC107778348	0.696508	0.748994	0.790644	0.959724	0.753554	0.759576	1	0	0	0.239619	0.02623	A0A1S3YPB3	AT1G77220	72.152	0	474
GO:1900458	involved in	negative regulation of brassinosteroid mediated signaling pathway	P	LOC107779012	0.101369	0.158244	0.0713213	0.0977357	0.143047	0.0818478	1	0	0	0.180345	0.710928	A0A1S3YRJ3	AT3G21650	69.944	0	539
GO:1900458	involved in	negative regulation of brassinosteroid mediated signaling pathway	P	LOC107809264	1.19402	0.906188	0.947012	0.49712	0.806192	0.589604	1	0	0	-0.549022	0.00165284	A0A1S4BKE3	AT4G18710	89.974	0	379
GO:1900458	involved in	negative regulation of brassinosteroid mediated signaling pathway	P	LOC107772792	1.38658	1.08227	0.982539	0.990724	0.78708	0.901462	1	0	0	-0.184415	0.252374	A0A1S3Y722	AT4G18710	89.974	0	379
GO:1900458	involved in	negative regulation of brassinosteroid mediated signaling pathway	P	LOC107820718	0.430654	0.379985	0.414633	0.343285	0.423102	0.439782	1	0	0	0.166267	0.417632	A0A1S4CNA7	AT4G38360	75.801	6.04e-163	281
GO:1900458	involved in	negative regulation of brassinosteroid mediated signaling pathway	P	LOC107786014	0.512497	0.492098	0.461865	0.389671	0.392952	0.503424	1	0	0	-0.0128229	0.955137	A0A1S3ZEM4	AT4G38360	73.31	1.73e-156	281
GO:1900458	involved in	negative regulation of brassinosteroid mediated signaling pathway	P	LOC107775299	0.26811	0.350116	0.387461	0.277242	0.253689	0.271189	1	0	0	-0.210744	0.328495	A0A1S3YE40	AT4G38360	75.575	0	348
GO:1900458	involved in	negative regulation of brassinosteroid mediated signaling pathway	P	LOC107791136	0.137895	0.189265	0.140141	0.216048	0.155331	0.131584	1	0	0	0.188546	0.588699	A0A1S3ZWC8	AT4G38360	73.665	5.94e-158	281
GO:1900458	involved in	negative regulation of brassinosteroid mediated signaling pathway	P	LOC107777794	2.25551	1.84798	1.7683	1.43037	2.1259	1.74232	1	0	0	0.05315	0.852575	A0A1S3YMD8	AT4G38360	74.457	8.41e-88	184
GO:1900458	involved in	negative regulation of brassinosteroid mediated signaling pathway	P		7.63525	6.79367	6.7452	5.84608	6.48803	6.04805	12	0	0
GO:1900457	involved in	regulation of brassinosteroid mediated signaling pathway	P	LOC107823653	0.0545735	0.0616956	0.0343173	0.0213759	0.0411657	0.0374295	1	0	0	-0.392582	0.248386	A0A1S4CXE4	AT4G20310	51.55	1.79e-83	258
GO:1900457	involved in	regulation of brassinosteroid mediated signaling pathway	P		0.0545735	0.0616956	0.0343173	0.0213759	0.0411657	0.0374295	1	0	0
GO:1900426	involved in	positive regulation of defense response to bacterium	P	LOC107806643	0.0898237	0.184929	0.13693	0.328375	0.158999	0.328565	1	1	0	1.10607	0.00769981	A0A1S4BBY2	AT2G42260	48.689	2.95e-61	267
GO:1900426	involved in	positive regulation of defense response to bacterium	P	LOC107824196	0.426686	0.623145	0.497933	1.15261	0.994424	0.828354	1	1	0	1.05493	8.10228e-08	A0A1S4CZ32	AT2G42260	49.815	3.63e-63	271
GO:1900426	involved in	positive regulation of defense response to bacterium	P	LOC107769038	0.418215	0.543803	0.281859	0.310378	0.318787	0.37807	1	0	0	-0.122975	0.714913	A0A1S3XUZ5	AT2G42260	44.318	1.39e-53	264
GO:1900426	involved in	positive regulation of defense response to bacterium	P	LOC107786481	0.355131	0.258852	0.466051	0.31449	0.16399	0.265208	1	0	0	-0.426949	0.250393	A0A1S3ZG69	AT2G42260	43.182	1.79e-51	264
GO:1900426	involved in	positive regulation of defense response to bacterium	P	LOC107766345	1.29848	1.14571	1.19659	1.04015	0.9992	1.22042	1	0	0	0.00813922	0.962234	A0A1S3XL90	AT4G26750	77.297	8.63e-94	185
GO:1900426	involved in	positive regulation of defense response to bacterium	P	LOC107776769	1.14298	1.06198	1.33847	1.01748	0.953084	0.974987	1	0	0	-0.105897	0.485399	A0A1S3YJP4	AT4G26750	55.711	1.03e-133	429
GO:1900426	involved in	positive regulation of defense response to bacterium	P	LOC107786748	0.247845	0.269151	0.302258	0.209092	0.227029	0.212245	1	0	0	-0.179014	0.469232	A0A1S3ZH38	AT4G26750	56.876	1.64e-134	429
GO:1900426	involved in	positive regulation of defense response to bacterium	P	LOC107770346	0.246285	0.238873	0.239023	0.100149	0.141588	0.148901	1	0	0	-0.658595	6.42413e-07	A0A1S3XYW2	AT4G36280	54.714	0	647
GO:1900426	involved in	positive regulation of defense response to bacterium	P	LOC107771932	0.0804206	0.0633559	0.0735573	0.0899999	0.0776481	0.104147	1	0	0	0.484427	0.0615621	A0A1S3Y3Z4	AT4G36290	57.461	0	583
GO:1900426	involved in	positive regulation of defense response to bacterium	P	LOC107770674	1.77892	1.4634	1.45583	1.425	1.48513	1.12316	1	0	0	-0.0697853	0.691673	A0A1S3XZV0	AT5G14930	36.318	8.25e-96	592
GO:1900426	involved in	positive regulation of defense response to bacterium	P		6.08478	5.8532	5.9885	5.98773	5.51988	5.58405	10	2	0
GO:1900425	involved in	negative regulation of defense response to bacterium	P	LOC107808636	1.61452	1.59288	1.41715	1.82974	1.64421	1.67382	1	0	0	0.29935	0.00022681	A0A1S4BIE4	AT1G13960	38.889	4.76e-73	378
GO:1900425	involved in	negative regulation of defense response to bacterium	P	LOC107778242	0.566407	0.657587	0.661219	0.467065	0.611642	0.547595	1	0	0	-0.035619	0.857625	A0A1S3YPI6	AT1G13960	54.745	1.7e-169	548
GO:1900425	involved in	negative regulation of defense response to bacterium	P	LOC107784946	0.369239	0.407245	0.440922	0.321394	0.306994	0.264255	1	0	0	-0.313229	0.208188	A0A1S3ZB78	AT1G13960	55.21	5.98e-169	547
GO:1900425	involved in	negative regulation of defense response to bacterium	P	LOC107767801	0.929632	0.870475	0.963089	0.594494	0.540381	0.615528	1	0	0	-0.505301	0.000706881	A0A1S3XR75	AT1G13960	55.717	1.92e-174	551
GO:1900425	involved in	negative regulation of defense response to bacterium	P	LOC107808545	10.7645	9.47642	10.0475	4.0101	4.75331	4.18354	1	0	1	-1.06043	1.48359e-53	A0A1S4BI65	AT1G13960	45.756	4.37e-70	271
GO:1900425	involved in	negative regulation of defense response to bacterium	P	LOC107769478	1.2708	1.30705	1.45121	0.65975	0.421095	0.516625	1	0	1	-1.25636	1.0119e-20	A0A1S3XWD8	AT1G20160	45.77	0	721
GO:1900425	involved in	negative regulation of defense response to bacterium	P	LOC107760419	0.444804	0.472566	0.572901	0.554676	0.569703	0.502405	1	0	0	0.271941	0.151383	A0A1S3X2A5	AT1G20160	32.08	2.46e-52	399
GO:1900425	involved in	negative regulation of defense response to bacterium	P	LOC107806148	1.02485	1.05409	1.22581	1.13063	1.25299	1.24413	1	0	0	0.30433	0.00497451	A0A1S4BA46	AT1G26190	67.719	0	570
GO:1900425	involved in	negative regulation of defense response to bacterium	P	LOC107762378	1.65636	1.85017	1.72452	1.51842	1.71835	1.44603	1	0	0	-0.0029035	0.988165	A0A1S3X881	AT1G26190	78.571	1.15e-55	112
GO:1900425	involved in	negative regulation of defense response to bacterium	P	LOC107812662	0.351251	0.405636	0.552781	0.493675	0.488763	0.418969	1	0	0	0.313153	0.0985992	A0A1S4BWL6	AT1G26190	70.501	0	678
GO:1900425	involved in	negative regulation of defense response to bacterium	P	LOC107779877	0.857062	0.836673	0.903055	0.812217	0.699237	0.763147	1	0	0	-0.0487972	0.634368	A0A1S3YUQ0	AT3G12620	71.318	0	387
GO:1900425	involved in	negative regulation of defense response to bacterium	P	LOC107775791	5.24794	5.3963	5.60316	5.58165	5.23267	5.83596	1	0	0	0.188698	0.00983223	A0A1S3YFM3	AT3G12620	72.267	0	375
GO:1900425	involved in	negative regulation of defense response to bacterium	P	LOC107765392	1.39055	1.54213	1.42357	1.49908	1.60744	1.64342	1	0	0	0.286807	0.00212592	A0A1S3XHR9	AT3G12620	75	0	380
GO:1900425	involved in	negative regulation of defense response to bacterium	P	LOC107770510	4.59813	4.18574	4.08451	12.3737	12.6663	11.1525	1	1	0	1.64546	8.41292e-132	A0A1S3XZE4	AT3G12620	71.081	0	370
GO:1900425	involved in	negative regulation of defense response to bacterium	P	LOC107821307	3.58351	3.20222	3.55361	5.49992	5.49005	4.83266	1	0	0	0.764086	3.38165e-27	A0A1S4CPR4	AT3G12620	72.703	0	370
GO:1900425	involved in	negative regulation of defense response to bacterium	P	LOC107778815	0.933355	1.11113	0.95759	0.99037	0.987003	0.970747	1	0	0	0.140795	0.23043	A0A1S3YRC7	AT3G12620	73.28	0	378
GO:1900425	involved in	negative regulation of defense response to bacterium	P	LOC107763764	3.61007	3.42714	3.4835	3.36109	2.76476	2.87671	1	0	0	-0.104711	0.250724	A0A1S3XCW7	AT3G12620	72	0	375
GO:1900425	involved in	negative regulation of defense response to bacterium	P	LOC107779405	0.217965	0.211552	0.225945	0.193516	0.245525	0.263452	1	0	0	0.290933	0.261417	A0A1S3YTI5	AT3G59280	69.091	4.35e-52	110
GO:1900425	involved in	negative regulation of defense response to bacterium	P	LOC107799719	1.56245	1.53682	1.61654	2.1537	2.01145	1.95534	1	0	0	0.519009	3.29932e-09	A0A1S4AP89	AT3G59280	69.298	1.12e-53	114
GO:1900425	involved in	negative regulation of defense response to bacterium	P	LOC107793788	0.658061	0.421558	0.552429	0.748551	0.913894	0.791379	1	0	0	0.750203	7.64583e-06	A0A1S4A545	AT3G59280	71.053	8.5e-55	114
GO:1900425	involved in	negative regulation of defense response to bacterium	P	LOC107774764	0.153822	0.128938	0.0844167	0.204852	0.230204	0.176138	1	0	0	0.892125	0.00190093	A0A1S3YCN3	AT3G59280	70	2.51e-53	110
GO:1900425	involved in	negative regulation of defense response to bacterium	P	LOC107799187	3.53805	3.64668	4.26707	5.15083	4.29276	3.25661	1	0	0	0.284522	0.0864538	A0A1S4AM89	AT3G59280	72.5	6.69e-37	80
GO:1900425	involved in	negative regulation of defense response to bacterium	P	LOC107810920	4.67806	4.10333	4.37129	7.22859	6.8151	7.61239	1	0	0	0.876904	6.89299e-41	A0A1S4BQR9	AT5G18650	78.777	3.29e-165	278
GO:1900425	involved in	negative regulation of defense response to bacterium	P	LOC107806262	1.81257	1.85487	2.0339	1.78589	1.62379	1.56913	1	0	0	-0.0571044	0.646207	A0A1S4BAM5	AT5G18650	81.203	1.85e-166	266
GO:1900425	involved in	negative regulation of defense response to bacterium	P	LOC107777488	3.51246	2.81957	3.16439	4.82736	5.0913	4.56974	1	0	0	0.763498	6.28294e-24	A0A1S3YLA4	AT5G18650	84.018	2.02e-140	219
GO:1900425	involved in	negative regulation of defense response to bacterium	P	LOC107815787	2.83737	2.34229	2.77997	2.83305	2.93457	2.90025	1	0	0	0.276066	0.00205223	A0A1S4C6Z0	AT5G18650	82.397	4.24e-170	267
GO:1900425	involved in	negative regulation of defense response to bacterium	P	LOC107810008	232.98	205.275	180.256	305.714	319.262	301.596	1	0	0	0.72212	2.56605e-30	A0A1S4BMW5	AT5G39670	50	8.46e-30	118
GO:1900425	involved in	negative regulation of defense response to bacterium	P	LOC107786041	14.0085	14.6271	14.7194	19.5177	18.346	19.7041	1	0	0	0.559497	4.75809e-14	A0A1S3ZEV2	AT5G66210	84.298	4.21e-69	121
GO:1900425	involved in	negative regulation of defense response to bacterium	P		305.172	274.763	253.137	392.056	403.521	383.883	28	1	2
GO:1900424	involved in	regulation of defense response to bacterium	P	LOC107797880	0.0539421	0.0329507	0.0569291	0.0325055	0.0320507	0.0356353	1	0	0	-0.345359	0.48255	A0A1S4AI05	AT1G08720	56.533	0	796
GO:1900424	involved in	regulation of defense response to bacterium	P	LOC107824824	0.0982494	0.114273	0.102119	0.0559757	0.0991741	0.0681837	1	0	0	-0.291362	0.381784	A0A1S4D0Z6	AT1G08720	49.341	0	987
GO:1900424	involved in	regulation of defense response to bacterium	P	LOC107760154	0.208903	0.170145	0.213122	0.352478	0.325824	0.368016	1	0	0	0.975223	1.08002e-05	A0A1S3X0Z0	AT1G53570	57.711	0	629
GO:1900424	involved in	regulation of defense response to bacterium	P	LOC107822760	45.3747	44.5494	47.8413	58.1978	59.7096	60.4586	1	0	0	0.528025	1.74575e-36	A0A1S4CUL5	AT5G66850	60.51	0	471
GO:1900424	involved in	regulation of defense response to bacterium	P	LOC107759622	4.22328	4.23521	4.14986	3.00284	3.58639	2.95371	1	0	0	-0.268313	0.000948915	A0A1S3WZX6	AT5G66850	56.727	0	550
GO:1900424	involved in	regulation of defense response to bacterium	P	LOC107766847	33.6233	31.9239	33.8938	45.2675	46.4864	46.9907	1	0	0	0.636723	2.47785e-61	A0A1S3XMP6	AT5G66850	60.677	0	473
GO:1900424	involved in	regulation of defense response to bacterium	P	LOC107805689	6.68208	7.12659	7.25407	6.22563	6.50652	5.77267	1	0	0	-0.035974	0.65743	A0A1S4B8X9	AT5G66850	62.076	0	472
GO:1900424	involved in	regulation of defense response to bacterium	P		90.2645	88.1525	93.5113	113.135	116.746	116.648	7	0	0
GO:1900369	involved in	negative regulation of RNA interference	P	LOC107812060	1.05113	0.997332	0.915325	1.00391	1.18867	1.18164	1	0	0	0.365311	0.00110168	A0A1S4BUS5	AT2G33540	45.196	0	1301
GO:1900369	involved in	negative regulation of RNA interference	P	LOC107814812	0.628918	1.00618	0.745922	0.530581	0.43374	0.468236	1	0	0	-0.519776	0.00746941	A0A1S4C3K5	AT2G33540	45	0	1300
GO:1900369	involved in	negative regulation of RNA interference	P	LOC107762385	0.0533631	0.0706269	0.0732134	0.0716633	0.0736048	0.0727439	1	0	0	0.291265	0.406198	A0A1S3X8V6	AT2G45620	49.812	0	799
GO:1900369	involved in	negative regulation of RNA interference	P	LOC107780945	0.0756673	0.0864013	0.0814232	0.0767105	0.107439	0.0594622	1	0	0	0.160205	0.670933	A0A1S3YXY0	AT2G45620	49.687	0	799
GO:1900369	involved in	negative regulation of RNA interference	P		1.80908	2.16054	1.81588	1.68286	1.80345	1.78208	4	0	0
GO:1900368	involved in	regulation of RNA interference	P	LOC107827159	0.0800206	0.091199	0.0792907	0.0940298	0.0772618	0.0763581	1	0	0	0.104223	0.751069	A0A1S4D8I3	AT5G20930	84.247	0	438
GO:1900368	involved in	regulation of RNA interference	P		0.0800206	0.091199	0.0792907	0.0940298	0.0772618	0.0763581	1	0	0
GO:1900367	involved in	positive regulation of defense response to insect	P	LOC107799467	0.259655	0.232201	0.221449	0.230896	0.186334	0.197547	1	0	0	-0.0824024	0.687179	A0A1S4AMX5	AT2G22300	50.846	0	1123
GO:1900367	involved in	positive regulation of defense response to insect	P		0.259655	0.232201	0.221449	0.230896	0.186334	0.197547	1	0	0
GO:1900366	involved in	negative regulation of defense response to insect	P	LOC107770253	0.0964711	0.0780273	0.117651	0.0377868	0.0388105	0.0690418	1	0	0	-0.786334	0.0965298	A0A1S3XYN8	AT3G22400	69.142	0	862
GO:1900366	involved in	negative regulation of defense response to insect	P	LOC107765059	6.2113	6.62925	6.40067	5.18453	5.86622	6.41878	1	0	0	0.0345206	0.784963	A0A1S3XGW8	AT3G22400	61.386	7.09e-42	101
GO:1900366	involved in	negative regulation of defense response to insect	P		6.30777	6.70728	6.51832	5.22231	5.90503	6.48782	2	0	0
GO:1900364	involved in	negative regulation of mRNA polyadenylation	P	LOC107820553	0.680232	0.600198	0.569388	0.613619	0.831921	0.782852	1	0	0	0.484039	2.93519e-05	A0A1S4CMR1	AT3G12640	44.176	6.35e-145	704
GO:1900364	involved in	negative regulation of mRNA polyadenylation	P	LOC107772006	0.94028	1.06727	0.960233	1.0298	1.115	1.1368	1	0	0	0.307134	0.00157776	A0A1S3Y518	AT3G12640	43.785	2.31e-146	708
GO:1900364	involved in	negative regulation of mRNA polyadenylation	P		1.62051	1.66747	1.52962	1.64342	1.94692	1.91965	2	0	0
GO:1900363	involved in	regulation of mRNA polyadenylation	P	LOC107806003	0.079015	0.0950706	0.0657015	0.0562716	0.0866942	0.0582626	1	0	0	-0.0697336	0.8542	A0A1S4B9M6	AT1G30460	60.87	0	690
GO:1900363	involved in	regulation of mRNA polyadenylation	P	LOC107792841	0.107199	0.0819749	0.104587	0.100773	0.0483015	0.115932	1	0	0	0.0273322	0.95725	A0A1S4A1Y2	AT1G30460	56.854	1.47e-114	445
GO:1900363	involved in	regulation of mRNA polyadenylation	P	LOC107796218	0.0256755	0.0254864	0.0381619	0.0100568	0.0216915	0.0490007	1	0	0	-0.0956226	0.893648	A0A1S4ACR8	AT1G30460	58.519	1.93e-85	270
GO:1900363	involved in	regulation of mRNA polyadenylation	P		0.21189	0.202532	0.208451	0.167102	0.156687	0.223195	3	0	0
GO:1900186	involved in	negative regulation of clathrin-dependent endocytosis	P	LOC107817364	2.15922	2.03407	1.95407	1.84526	1.82474	1.91229	1	0	0	0.0192827	0.834873	A0A1S4CCH2	AT4G12770	48.067	0	1009
GO:1900186	involved in	negative regulation of clathrin-dependent endocytosis	P	LOC107824114	1.44858	1.65898	1.43311	1.69523	1.62698	1.78286	1	0	0	0.33357	0.00047917	A0A1S4CYW0	AT4G12770	47.822	0	1010
GO:1900186	involved in	negative regulation of clathrin-dependent endocytosis	P	LOC107803294	2.9356	2.60615	2.92466	2.63226	2.69485	2.80986	1	0	0	0.104155	0.157191	A0A1S4B103	AT4G12780	49.149	0	999
GO:1900186	involved in	negative regulation of clathrin-dependent endocytosis	P	LOC107801155	1.92158	1.79084	1.95526	1.62679	1.29284	1.41669	1	0	0	-0.265431	0.00222907	A0A1S4ATN0	AT4G12780	75.701	2.3e-50	107
GO:1900186	involved in	negative regulation of clathrin-dependent endocytosis	P	LOC107770755	1.89599	1.72631	1.65116	1.33517	1.47034	1.57825	1	0	0	-0.0942737	0.340179	A0A1S3Y0D6	AT4G12780	49.349	0	999
GO:1900186	involved in	negative regulation of clathrin-dependent endocytosis	P		10.361	9.81634	9.91827	9.13471	8.90975	9.49995	5	0	0
GO:1900151	involved in	regulation of nuclear-transcribed mRNA catabolic process, deadenylation-dependent decay	P	LOC107807539	6.93054	6.13092	6.05242	4.0544	5.80112	5.16934	1	0	0	-0.120516	0.221201	A0A1S4BES8	AT4G34110	68.598	0	656
GO:1900151	involved in	regulation of nuclear-transcribed mRNA catabolic process, deadenylation-dependent decay	P	LOC107761991	4.02683	3.80683	3.73432	4.83195	4.55914	4.68117	1	0	0	0.43407	2.61952e-12	A0A1S3X7C1	AT4G34110	69.242	0	660
GO:1900151	involved in	regulation of nuclear-transcribed mRNA catabolic process, deadenylation-dependent decay	P	LOC107814429	32.5864	32.7679	33.0837	24.8488	26.7607	26.0039	1	0	0	-0.185354	3.05263e-05	A0A1S4C2F8	AT4G34110	68.598	0	656
GO:1900151	involved in	regulation of nuclear-transcribed mRNA catabolic process, deadenylation-dependent decay	P		43.5438	42.7057	42.8705	33.7351	37.1209	35.8544	3	0	0
GO:1900150	involved in	regulation of defense response to fungus	P	LOC107797880	0.0539421	0.0329507	0.0569291	0.0325055	0.0320507	0.0356353	1	0	0	-0.345359	0.48255	A0A1S4AI05	AT1G08720	56.533	0	796
GO:1900150	involved in	regulation of defense response to fungus	P	LOC107824824	0.0982494	0.114273	0.102119	0.0559757	0.0991741	0.0681837	1	0	0	-0.291362	0.381784	A0A1S4D0Z6	AT1G08720	49.341	0	987
GO:1900150	involved in	regulation of defense response to fungus	P	LOC107808636	1.61452	1.59288	1.41715	1.82974	1.64421	1.67382	1	0	0	0.29935	0.00022681	A0A1S4BIE4	AT1G13960	38.889	4.76e-73	378
GO:1900150	involved in	regulation of defense response to fungus	P	LOC107778242	0.566407	0.657587	0.661219	0.467065	0.611642	0.547595	1	0	0	-0.035619	0.857625	A0A1S3YPI6	AT1G13960	54.745	1.7e-169	548
GO:1900150	involved in	regulation of defense response to fungus	P	LOC107784946	0.369239	0.407245	0.440922	0.321394	0.306994	0.264255	1	0	0	-0.313229	0.208188	A0A1S3ZB78	AT1G13960	55.21	5.98e-169	547
GO:1900150	involved in	regulation of defense response to fungus	P	LOC107767801	0.929632	0.870475	0.963089	0.594494	0.540381	0.615528	1	0	0	-0.505301	0.000706881	A0A1S3XR75	AT1G13960	55.717	1.92e-174	551
GO:1900150	involved in	regulation of defense response to fungus	P	LOC107808545	10.7645	9.47642	10.0475	4.0101	4.75331	4.18354	1	0	1	-1.06043	1.48359e-53	A0A1S4BI65	AT1G13960	45.756	4.37e-70	271
GO:1900150	involved in	regulation of defense response to fungus	P	LOC107760154	0.208903	0.170145	0.213122	0.352478	0.325824	0.368016	1	0	0	0.975223	1.08002e-05	A0A1S3X0Z0	AT1G53570	57.711	0	629
GO:1900150	involved in	regulation of defense response to fungus	P	LOC107829627	0.05106	0.0901049	0.0525402	0.119998	0.110924	0.140079	1	1	0	1.07654	0.00179035	A0A1S4DGR9	AT2G28230	73.516	5.87e-125	219
GO:1900150	involved in	regulation of defense response to fungus	P	LOC107768812	3.89449	3.60555	3.76392	3.96763	4.1029	3.70709	1	0	0	0.21873	0.00312176	A0A1S3XU35	AT3G05710	76.877	0	333
GO:1900150	involved in	regulation of defense response to fungus	P	LOC107760280	0.811605	0.857764	0.970753	1.10391	0.835292	0.902117	1	0	0	0.222117	0.151959	A0A1S3X1D2	AT3G05710	77.177	0	333
GO:1900150	involved in	regulation of defense response to fungus	P	LOC107822382	0.874879	0.866292	0.889127	0.746283	0.675773	0.881216	1	0	0	-0.0300073	0.875355	Q9ZQT8	AT4G06634	66.485	1.2e-157	367
GO:1900150	involved in	regulation of defense response to fungus	P	LOC107771519	0.760351	0.738829	0.915543	0.769059	0.594744	0.835761	1	0	0	0.0212718	0.926633	A0A1S3Y2F2	AT4G06634	67.956	3.13e-158	362
GO:1900150	involved in	regulation of defense response to fungus	P	LOC107822760	45.3747	44.5494	47.8413	58.1978	59.7096	60.4586	1	0	0	0.528025	1.74575e-36	A0A1S4CUL5	AT5G66850	60.51	0	471
GO:1900150	involved in	regulation of defense response to fungus	P	LOC107759622	4.22328	4.23521	4.14986	3.00284	3.58639	2.95371	1	0	0	-0.268313	0.000948915	A0A1S3WZX6	AT5G66850	56.727	0	550
GO:1900150	involved in	regulation of defense response to fungus	P	LOC107766847	33.6233	31.9239	33.8938	45.2675	46.4864	46.9907	1	0	0	0.636723	2.47785e-61	A0A1S3XMP6	AT5G66850	60.677	0	473
GO:1900150	involved in	regulation of defense response to fungus	P	LOC107805689	6.68208	7.12659	7.25407	6.22563	6.50652	5.77267	1	0	0	-0.035974	0.65743	A0A1S4B8X9	AT5G66850	62.076	0	472
GO:1900150	involved in	regulation of defense response to fungus	P		110.901	107.316	113.633	127.064	130.922	130.398	17	1	1
GO:1900140	involved in	regulation of seedling development	P	LOC107799509	0.128504	0.157929	0.159515	0.158192	0.141799	0.153278	1	0	0	0.161069	0.556608	A0A1S4AN78	AT1G66340	82.225	0	737
GO:1900140	involved in	regulation of seedling development	P	LOC107784797	0.376858	0.443358	0.321716	0.385758	0.37842	0.369199	1	0	0	0.153054	0.42249	A0A1S3ZAM5	AT1G66340	82.768	0	737
GO:1900140	involved in	regulation of seedling development	P	LOC107771129	0.486962	0.371077	0.431906	0.404596	0.256458	0.40131	1	0	0	-0.100291	0.692334	A0A1S3Y1D5	AT5G53470	63.143	1.56e-145	350
GO:1900140	involved in	regulation of seedling development	P	LOC107771424	0.126841	0.153887	0.123267	0.173889	0.0918512	0.15886	1	0	0	0.181353	0.642242	A0A1S3Y2C2	AT5G53470	62.571	1.08e-143	350
GO:1900140	involved in	regulation of seedling development	P		1.11917	1.12625	1.0364	1.12243	0.868528	1.08265	4	0	0
GO:1900111	involved in	positive regulation of histone H3-K9 dimethylation	P	LOC107812130	0.404699	0.271384	0.192484	0.329715	0.234448	0.231706	1	0	0	0.0322172	0.944316	A0A1S4BUU5	AT4G30200	44.118	6.98e-53	272
GO:1900111	involved in	positive regulation of histone H3-K9 dimethylation	P	LOC107783766	0.371545	0.405474	0.406909	0.375315	0.372896	0.443175	1	0	0	0.170764	0.173584	A0A1S3Z723	AT4G30200	58.974	1e-133	390
GO:1900111	involved in	positive regulation of histone H3-K9 dimethylation	P	LOC107803958	0.0919266	0.137888	0.0924895	0.15843	0.12426	0.0789473	1	0	0	0.241768	0.605933	A0A1S4B323	AT4G30200	35.319	4.25e-117	705
GO:1900111	involved in	positive regulation of histone H3-K9 dimethylation	P	LOC107793957	0.665794	0.621028	0.548076	0.506667	0.716307	0.517333	1	0	0	0.0776995	0.732956	A0A1S4A5K6	AT4G30200	63.071	5.54e-84	241
GO:1900111	involved in	positive regulation of histone H3-K9 dimethylation	P	LOC107796942	8.45142	7.67856	7.57708	7.9317	7.87728	8.46385	1	0	0	0.196233	0.0553402	A0A1S4AF52	AT4G30200	38.786	3.64e-61	379
GO:1900111	involved in	positive regulation of histone H3-K9 dimethylation	P	LOC107824049	1.15361	1.20766	1.05516	0.735228	1.03833	1.25008	1	0	0	0.0578147	0.811314	A0A1S4CYN5	AT4G30200	29.103	1.07e-49	457
GO:1900111	involved in	positive regulation of histone H3-K9 dimethylation	P		11.139	10.322	9.8722	10.0371	10.3635	10.9851	6	0	0
GO:1900109	involved in	regulation of histone H3-K9 dimethylation	P	LOC107791532	0.542243	0.588631	0.532036	0.468547	0.453742	0.511153	1	0	0	-0.057006	0.676168	A0A1S3ZXC8	AT2G23740	49.892	0	1393
GO:1900109	involved in	regulation of histone H3-K9 dimethylation	P	LOC107813524	0.524649	0.540074	0.462101	0.390703	0.403373	0.35539	1	0	0	-0.25868	0.0375679	A0A1S4BZF4	AT2G23740	49.714	0	1398
GO:1900109	involved in	regulation of histone H3-K9 dimethylation	P		1.06689	1.12871	0.994138	0.85925	0.857115	0.866543	2	0	0
GO:1900103	involved in	positive regulation of endoplasmic reticulum unfolded protein response	P	LOC107761940	0.735891	0.894993	1.01873	0.810191	0.652911	0.550381	1	0	0	-0.289765	0.240788	A0A1S3X7M8	AT3G49530	34.211	1.82e-10	190
GO:1900103	involved in	positive regulation of endoplasmic reticulum unfolded protein response	P		0.735891	0.894993	1.01873	0.810191	0.652911	0.550381	1	0	0
GO:1900091	involved in	regulation of raffinose biosynthetic process	P	LOC107794727	0.230837	0.34512	0.316705	0.261203	0.260025	0.22639	1	0	0	-0.145201	0.575269	A0A1S4A7X0	AT3G18140	84.365	0	307
GO:1900091	involved in	regulation of raffinose biosynthetic process	P		0.230837	0.34512	0.316705	0.261203	0.260025	0.22639	1	0	0
GO:1900088	involved in	regulation of inositol biosynthetic process	P	LOC107794727	0.230837	0.34512	0.316705	0.261203	0.260025	0.22639	1	0	0	-0.145201	0.575269	A0A1S4A7X0	AT3G18140	84.365	0	307
GO:1900088	involved in	regulation of inositol biosynthetic process	P		0.230837	0.34512	0.316705	0.261203	0.260025	0.22639	1	0	0
GO:1900060	involved in	negative regulation of ceramide biosynthetic process	P	LOC107786235	0.14847	0.172922	0.173823	0.111656	0.160554	0.221013	1	0	0	0.181056	0.568712	A0A1S3ZFE8	AT1G01230	84.615	5.07e-99	156
GO:1900060	involved in	negative regulation of ceramide biosynthetic process	P	LOC107806378	4.55202	4.6054	4.89916	4.34601	4.32113	4.29669	1	0	0	0.0365859	0.613991	A0A1S4BAU1	AT5G42000	84.967	4.63e-97	153
GO:1900060	involved in	negative regulation of ceramide biosynthetic process	P	LOC107761410	1.0747	1.11832	1.02572	0.970011	0.879744	0.908468	1	0	0	-0.0800065	0.509779	A0A1S3X5Y4	AT5G42000	86.364	7e-100	154
GO:1900060	involved in	negative regulation of ceramide biosynthetic process	P	LOC107809910	2.52674	2.30478	2.46726	1.89024	1.66488	1.93322	1	0	0	-0.255831	0.00176262	A0A1S4BMH6	AT5G42000	83.66	6.74e-96	153
GO:1900060	involved in	negative regulation of ceramide biosynthetic process	P	LOC107791858	1.53638	1.5985	1.44625	1.63485	1.52668	1.63099	1	0	0	0.214991	0.0216461	A0A1S3ZYH5	AT5G42000	88.073	2.43e-70	109
GO:1900060	involved in	negative regulation of ceramide biosynthetic process	P		9.83831	9.79991	10.0122	8.95277	8.55299	8.99039	5	0	0
GO:1900057	involved in	positive regulation of leaf senescence	P	LOC107770628	1.93824	1.82295	1.80692	1.43495	1.73774	1.47861	1	0	0	-0.10614	0.276638	A0A1S3XZR5	AT1G19270	62.873	0	536
GO:1900057	involved in	positive regulation of leaf senescence	P	LOC107802724	0.724055	0.731604	0.726353	0.777627	0.721644	0.752207	1	0	0	0.191903	0.127616	A0A1S4AYL8	AT1G19270	62.687	0	536
GO:1900057	involved in	positive regulation of leaf senescence	P	LOC107797421	7.42827	6.73264	6.51701	10.8466	11.9536	12.73	1	0	0	0.954165	1.46155e-22	A0A1S4AGN1	AT1G77450	31.176	6.06e-12	170
GO:1900057	involved in	positive regulation of leaf senescence	P	LOC107798905	0.277595	0.263077	0.2445	0.1933	0.168756	0.196215	1	0	0	-0.340654	0.282499	A0A1S4AL76	AT3G12130	52.961	3.96e-92	304
GO:1900057	involved in	positive regulation of leaf senescence	P	LOC107828626	0.242384	0.196044	0.249411	0.174056	0.214525	0.231291	1	0	0	0.0429804	0.907578	A0A1S4DDE9	AT3G12130	52.632	5.65e-91	304
GO:1900057	involved in	positive regulation of leaf senescence	P	LOC107819065	0.255193	0.216161	0.289434	0.255889	0.177405	0.194811	1	0	0	-0.165892	0.622607	A0A1S4CHE8	AT3G12130	43.729	2.5e-67	295
GO:1900057	involved in	positive regulation of leaf senescence	P	LOC107767924	2.07633	2.35006	2.18727	0.785233	1.27198	1.16145	1	0	0	-0.791978	5.51334e-09	A0A1S3XRL8	AT3G27930	73.182	3.68e-117	220
GO:1900057	involved in	positive regulation of leaf senescence	P	LOC107771065	1.85045	1.50212	1.62483	0.840773	0.929062	0.794593	1	0	0	-0.790914	6.48466e-07	A0A1S3Y198	AT3G27930	69.427	7.64e-77	157
GO:1900057	involved in	positive regulation of leaf senescence	P	LOC107784250	1.44589	1.19496	1.11903	1.28131	1.26339	1.31104	1	0	0	0.216257	0.0591356	A0A1S3Z9E2	AT3G27930	69.63	0	405
GO:1900057	involved in	positive regulation of leaf senescence	P	LOC107826504	2.58049	2.41993	2.85456	1.8945	2.14584	1.8758	1	0	0	-0.24186	0.0092573	A0A1S4D6E5	AT3G63530	45.902	9.68e-66	244
GO:1900057	involved in	positive regulation of leaf senescence	P	LOC107812957	1.39194	1.47542	1.51265	1.00045	1.10887	0.942475	1	0	0	-0.365521	5.54674e-05	A0A1S4BXK2	AT3G63530	46.025	3.78e-66	239
[truncated: 153,126 more rows]

## Sheet: Suppl. Dataset S18
Suppl. Dataset S18. Transcriptomics: GO Term analysis - Biological Process. All analysed tobacco genes were assigned a UniProt identifier, and the protein sequences were blasted against an Arabidopsis database to find the closest homologs. Based on this homology, genes were assigned one or several GO IDs. Shown are all assigned GO IDs and corresponding terms from the sub-ontology Biological Proce…
GO ID	GO term	based on RPKM sums		RPKM sum means		RPKM sum SDs		RPKM sums						genes	based on DE analysis
		log2FC	p-value	RT_mean	HS_mean	RT_SD	HS_SD	RT_6h_1	RT_6h_2	RT_6h_3	HS_3h_1	HS_3h_2	HS_3h_3		DEG up	DEG down
GO:0003998	has acylphosphatase activity	NA	3.99692e-06	0	0.15563	0	0.00629643	0	0	0	0.150095	0.164438	0.152358	1	1	0
GO:0120091	has jasmonic acid hydrolase	10.5231	0.000129291	0.000750618	1.10459	0.00106153	0.107185	0.00225186	0	0	1.25601	1.03493	1.02282	1	1	0
GO:0098973	has structural constituent of postsynaptic actin cytoskeleton	5.87198	0.0033838	0.0037062	0.217055	0.00524135	0.0481566	0.0111186	0	0	0.191622	0.284485	0.17506	1	1	0
GO:1990837	functions in sequence-specific double-stranded DNA binding	5.47109	0.00180233	0.0114179	0.506463	0.000722932	0.094936	0.0117942	0.0104065	0.012053	0.409727	0.474203	0.635459	2	2	0
GO:0043295	has glutathione binding	4.57974	2.04435e-05	2.98854	71.4656	0.562063	4.13548	3.68122	2.97985	2.30454	67.8099	77.247	69.34	7	4	0
GO:0043621	functions in protein self-association	4.08627	1.43051e-07	165.204	2806.14	5.02056	46.1493	171.559	159.284	164.769	2814.5	2858.02	2745.91	126	47	5
GO:0044548	has S100 protein binding	3.97691	0.00321039	0.0233585	0.367801	0.0188464	0.0747602	0	0.0461536	0.0239219	0.286839	0.467168	0.349397	1	1	0
GO:0018685	has alkane 1-monooxygenase activity	3.96625	0.000140846	0.153371	2.39719	0.0438615	0.218318	0.178214	0.0917267	0.190172	2.08956	2.5282	2.5738	2	1	0
GO:0030627	has pre-mRNA 5'-splice site binding	3.43868	0.000305231	0.270288	2.93071	0.0847673	0.310215	0.169548	0.264384	0.376932	3.36561	2.66331	2.76321	3	2	0
GO:0051879	functions in Hsp90 protein binding	3.37836	9.84627e-08	13.8467	143.99	0.148168	2.07831	13.8409	14.031	13.6682	141.104	145.912	144.956	21	12	0
GO:0001671	has ATPase activator activity	3.28068	3.12112e-08	7.65112	74.3547	0.233669	0.766398	7.8767	7.3292	7.74747	75.341	74.2508	73.4723	12	6	0
GO:0080025	has phosphatidylinositol-3,5-bisphosphate binding	3.0463	2.72312e-07	5.3	43.7829	0.349017	0.713882	5.67782	5.38615	4.83603	43.4946	44.765	43.0892	7	2	0
GO:0032266	has phosphatidylinositol-3-phosphate binding	2.87744	3.01662e-07	6.04943	44.454	0.417548	0.698264	6.56319	6.04466	5.54045	44.1552	45.4185	43.7882	9	2	0
GO:0004637	has phosphoribosylamine-glycine ligase activity	2.49266	6.88925e-05	0.0553319	0.311416	0.0169342	0.0127569	0.0315351	0.069562	0.0648986	0.321151	0.319703	0.293395	1	1	0
GO:0016768	has spermine synthase activity	2.42707	6.53379e-05	0.268419	1.44356	0.0126151	0.0951642	0.25973	0.286258	0.25927	1.56858	1.33791	1.42417	2	1	0
GO:2001071	has maltoheptaose binding	2.36244	0.000193707	0.195961	1.00771	0.0263163	0.0833057	0.181465	0.232894	0.173523	1.09848	1.02736	0.897282	1	1	0
GO:0071424	has rRNA (cytosine-N4-)-methyltransferase activity	2.32234	0.00889292	0.0165729	0.0828885	0.00520066	0.0189958	0.00984271	0.0173693	0.0225068	0.0925269	0.0997854	0.0563533	1	1	0
GO:0002020	has protease binding	2.23846	1.07819e-05	59.9735	283.011	3.6844	10.9724	65.1839	57.4089	57.3279	270.716	297.357	280.961	18	5	0
GO:0051082	has unfolded protein binding	2.20111	5.73472e-07	1050.37	4829.96	38.8784	85.6177	1105.19	1026.65	1019.28	4773.64	4950.95	4765.29	225	102	1
GO:0000774	has adenyl-nucleotide exchange factor activity	1.92228	5.89868e-05	1.47153	5.57743	0.126221	0.301499	1.62936	1.3204	1.46485	5.7148	5.85832	5.15918	7	3	0
GO:0045548	has phenylalanine ammonia-lyase activity	1.87071	0.0185395	0.0387063	0.141553	0.00409552	0.0377052	0.038378	0.0338625	0.0438783	0.120258	0.194538	0.109864	1	1	0
GO:0016841	has ammonia-lyase activity	1.87071	0.0185395	0.0387063	0.141553	0.00409552	0.0377052	0.038378	0.0338625	0.0438783	0.120258	0.194538	0.109864	1	1	0
GO:0003756	has protein disulfide isomerase activity	1.78014	1.51043e-06	42.4433	145.776	0.975492	3.12747	43.8201	41.6801	41.8296	148.279	141.366	147.682	25	9	1
GO:0052732	has phosphoethanolamine phosphatase activity	1.7481	4.06669e-05	12.7678	42.8888	0.892855	1.99203	13.8011	11.6227	12.8795	45.1573	43.2011	40.3079	4	3	0
GO:0052731	has phosphocholine phosphatase activity	1.7481	4.06669e-05	12.7678	42.8888	0.892855	1.99203	13.8011	11.6227	12.8795	45.1573	43.2011	40.3079	4	3	0
GO:0008942	has nitrite reductase [NAD(P)H] activity	1.72787	0.00136027	0.0848385	0.281018	0.0233356	0.0259888	0.0642107	0.0728433	0.117462	0.244321	0.301128	0.297606	1	1	0
GO:0003713	has transcription coactivator activity	1.65904	9.1742e-06	53.2666	168.219	1.88498	5.40939	55.719	51.1355	52.9451	162.361	166.887	175.409	46	9	1
GO:0051990	has (R)-2-hydroxyglutarate dehydrogenase activity	1.51266	0.0453956	0.033823	0.0965087	0.0107378	0.0289441	0.0242009	0.048808	0.02846	0.130001	0.100142	0.0593826	1	1	0
GO:0047545	has 2-hydroxyglutarate dehydrogenase activity	1.51266	0.0453956	0.033823	0.0965087	0.0107378	0.0289441	0.0242009	0.048808	0.02846	0.130001	0.100142	0.0593826	1	1	0
GO:0045544	has gibberellin 20-oxidase activity	1.45924	0.0148729	0.147838	0.4065	0.0579853	0.0678552	0.124422	0.0914855	0.227606	0.422367	0.480528	0.316605	1	1	0
GO:0001135	has RNA polymerase II transcription regulator recruiting activity	1.45101	0.000223199	0.0976868	0.267075	0.0166582	0.00893066	0.121179	0.08441	0.0874718	0.269349	0.276698	0.255179	2	1	0
GO:0009916	has alternative oxidase activity	1.43946	7.14913e-07	33.3839	90.5438	0.822305	1.25779	32.362	33.414	34.3756	91.3667	88.7667	91.4981	8	4	0
GO:0004557	has alpha-galactosidase activity	1.42304	0.00040846	0.0630638	0.169105	0.00290061	0.0135048	0.0591901	0.0638318	0.0661695	0.185473	0.152399	0.169443	1	1	0
GO:0102721	has ubiquinol:oxygen oxidoreductase activity	1.41789	2.03244e-06	32.4184	86.6203	0.966754	1.57853	31.2216	32.4443	33.5893	87.9397	84.4011	87.5201	5	2	0
GO:0051087	has chaperone binding	1.38264	9.83988e-09	122.803	320.201	1.10539	1.39088	124.243	122.609	121.556	321.402	318.252	320.95	61	24	1
GO:1990610	has acetolactate synthase regulator activity	1.35808	0.00182127	0.0614377	0.157491	0.0105202	0.0151837	0.0759121	0.0512204	0.0571806	0.146921	0.14659	0.178964	1	1	0
GO:0047734	has CDP-glycerol diphosphatase activity	1.32269	7.47475e-06	7.52502	18.8224	0.491924	0.20973	8.21423	7.26241	7.09841	18.6927	18.6563	19.1183	4	1	0
GO:0046316	has gluconokinase activity	1.29632	0.034699	0.06468	0.158855	0.0180846	0.0383003	0.0691082	0.0406515	0.0842804	0.144368	0.211298	0.1209	1	1	0
GO:0016430	has tRNA (adenine-N6-)-methyltransferase activity	1.25559	0.0149447	0.209553	0.500338	0.0177938	0.0988966	0.191761	0.203039	0.233861	0.520768	0.370299	0.609947	1	1	0
GO:0016426	has tRNA (adenine) methyltransferase activity	1.25559	0.0149447	0.209553	0.500338	0.0177938	0.0988966	0.191761	0.203039	0.233861	0.520768	0.370299	0.609947	1	1	0
GO:0042623	has ATPase activity, coupled	1.23432	2.96979e-05	421.084	990.686	12.5843	36.0008	438.411	415.936	408.904	946.912	1035.09	990.057	34	20	0
GO:0044183	has protein folding chaperone	1.21774	2.993e-05	431.482	1003.55	13.1201	36.0647	449.53	426.189	418.727	959.764	1048.09	1002.79	47	23	0
GO:0016530	has metallochaperone activity	1.21271	9.334e-06	3.63786	8.43157	0.146528	0.189979	3.45594	3.64289	3.81476	8.34772	8.25244	8.69455	4	4	0
GO:0051787	has misfolded protein binding	1.19666	1.80625e-05	482.662	1106.3	13.1437	34.4194	500.819	477.031	470.136	1064.19	1148.5	1106.21	52	28	0
GO:0032441	has pheophorbide a oxygenase activity	1.15452	3.20632e-05	0.97951	2.18049	0.0428444	0.0698901	0.923717	1.02787	0.986941	2.16341	2.27334	2.10472	2	1	0
GO:0031072	has heat shock protein binding	1.15121	2.4814e-05	545.787	1212.2	18.7814	38.2866	571.745	537.684	527.933	1164.14	1257.82	1214.63	53	25	0
GO:0016532	has superoxide dismutase copper chaperone activity	1.07898	0.000166954	0.996596	2.10536	0.0911144	0.0699974	0.943584	0.921392	1.12481	2.16585	2.14297	2.00725	2	1	0
GO:0004765	has shikimate kinase activity	1.05782	0.00055507	1.98178	4.12565	0.240751	0.182686	2.31696	1.86601	1.76237	4.1367	4.34366	3.89658	3	2	0
GO:0030628	has pre-mRNA 3'-splice site binding	1.05776	2.16258e-05	8.4738	17.6399	0.293734	0.484524	8.73954	8.06442	8.61743	18.1103	17.8362	16.9732	20	7	0
GO:0004371	has glycerone kinase activity	1.0525	0.00125004	0.0961722	0.199472	0.0104096	0.0146697	0.0815426	0.102065	0.104909	0.189276	0.188924	0.220217	2	1	0
GO:0102389	has polyprenol reductase activity	1.02796	0.00240042	0.238107	0.485534	0.0251198	0.0446318	0.219337	0.273613	0.221372	0.497698	0.53309	0.425814	1	1	0
GO:0003865	has 3-oxo-5-alpha-steroid 4-dehydrogenase activity	1.02796	0.00240042	0.238107	0.485534	0.0251198	0.0446318	0.219337	0.273613	0.221372	0.497698	0.53309	0.425814	1	1	0
GO:0047517	has 1,4-beta-D-xylan synthase activity	1.01718	0.000499855	1.21697	2.46311	0.0130132	0.170485	1.21624	1.23326	1.20141	2.2729	2.42991	2.68652	3	1	0
GO:0016707	has gibberellin 3-beta-dioxygenase activity	1.0147	0.000406053	0.982798	1.98573	0.0778908	0.104634	1.06884	0.88021	0.999345	1.89789	2.13278	1.92651	1	1	0
GO:1990381	has ubiquitin-specific protease binding	0.995986	1.99345e-06	51.735	103.183	0.388513	1.70477	52.2548	51.6293	51.321	104.566	100.781	104.201	11	5	0
GO:0047631	has ADP-ribose diphosphatase activity	0.995643	1.41218e-05	10.7734	21.4818	0.560281	0.19934	11.5542	10.4994	10.2665	21.204	21.579	21.6623	8	1	0
GO:0000156	has phosphorelay response regulator activity	0.971404	0.000180854	5.74807	11.2705	0.214338	0.543293	5.6953	5.51596	6.03296	11.9056	11.3274	10.5785	17	4	1
GO:0047538	has 2-carboxy-D-arabinitol-1-phosphatase activity	0.955898	0.000271989	0.075844	0.147121	0.00572326	0.00610114	0.0679215	0.0783702	0.0812403	0.155532	0.141249	0.144582	1	1	0
GO:0004520	has endodeoxyribonuclease activity	0.94636	0.00271122	3.6839	7.09889	0.167285	0.710926	3.51119	3.91027	3.63024	7.90322	7.21915	6.17431	4	1	1
GO:0003755	has peptidyl-prolyl cis-trans isomerase activity	0.941978	1.44443e-05	61.4638	118.082	2.88002	1.30563	65.2585	60.8479	58.2851	119.723	116.529	117.994	53	6	0
GO:0102345	has 3-hydroxy-lignoceroyl-CoA dehydratase activity	0.929817	0.000103607	0.413652	0.788022	0.0240421	0.0245584	0.387387	0.445484	0.408085	0.763704	0.821655	0.778705	2	1	0
GO:0102344	has 3-hydroxy-behenoyl-CoA dehydratase activity	0.929817	0.000103607	0.413652	0.788022	0.0240421	0.0245584	0.387387	0.445484	0.408085	0.763704	0.821655	0.778705	2	1	0
GO:0102343	has 3-hydroxy-arachidoyl-CoA dehydratase activity	0.929817	0.000103607	0.413652	0.788022	0.0240421	0.0245584	0.387387	0.445484	0.408085	0.763704	0.821655	0.778705	2	1	0
GO:0102158	has very-long-chain 3-hydroxyacyl-CoA dehydratase activity	0.929817	0.000103607	0.413652	0.788022	0.0240421	0.0245584	0.387387	0.445484	0.408085	0.763704	0.821655	0.778705	2	1	0
GO:0018812	has 3-hydroxyacyl-CoA dehydratase activity	0.929817	0.000103607	0.413652	0.788022	0.0240421	0.0245584	0.387387	0.445484	0.408085	0.763704	0.821655	0.778705	2	1	0
GO:0034038	has deoxyhypusine synthase activity	0.922718	0.0121892	0.073081	0.138538	0.0159084	0.0141594	0.0509091	0.0874719	0.0808619	0.158336	0.131243	0.126037	2	1	0
GO:0080123	has jasmonate-amino synthetase activity	0.915062	0.000267134	32.4084	61.1109	0.629985	3.29346	32.8397	31.5176	32.8679	65.7627	58.987	58.583	4	1	0
GO:0070728	has leucine binding	0.915062	0.000267134	32.4084	61.1109	0.629985	3.29346	32.8397	31.5176	32.8679	65.7627	58.987	58.583	4	1	0
GO:0016881	has acid-amino acid ligase activity	0.915011	0.000254272	32.7385	61.7311	0.666671	3.27749	33.2479	31.7967	33.1708	66.3497	59.7598	59.0838	7	3	0
GO:0010279	has indole-3-acetic acid amido synthetase activity	0.910001	0.031625	0.330065	0.620208	0.0560666	0.113485	0.408147	0.279085	0.302963	0.587019	0.772788	0.500816	3	2	0
GO:0004644	has phosphoribosylglycinamide formyltransferase activity	0.90245	0.0623816	0.04547	0.0849942	0.00559562	0.0210709	0.0486998	0.0375987	0.0501116	0.0858384	0.058776	0.110368	1	1	0
GO:0070566	has adenylyltransferase activity	0.896178	0.000278592	33.5146	62.375	0.690108	3.33742	34.0246	32.539	33.9802	67.0919	60.1603	59.8729	6	1	0
GO:0046424	has ferulate 5-hydroxylase activity	0.894088	0.00359645	0.476132	0.884859	0.0739365	0.0586122	0.574912	0.456434	0.397048	0.915382	0.936339	0.802857	2	1	0
GO:0004839	has ubiquitin activating enzyme activity	0.880332	0.0002292	4.65232	8.56399	0.282257	0.336815	5.04969	4.42082	4.48646	8.42956	8.23546	9.02695	6	2	0
GO:0019899	has enzyme binding	0.878287	0.00032116	33.8828	62.283	0.685081	3.40987	34.5529	32.9417	34.1536	67.1042	59.9607	59.7842	9	1	0
GO:0015117	has thiosulfate transmembrane transporter activity	0.876156	0.000220234	86.805	159.329	3.167	7.41711	91.0725	83.4939	85.8485	150.166	159.488	168.332	2	1	0
GO:0050486	has intramolecular transferase activity, transferring hydroxy groups	0.875448	0.00607676	0.974246	1.78733	0.100416	0.192204	0.992857	1.08686	0.843018	1.54198	1.80869	2.01132	3	1	0
GO:0061798	has GTP 3',8'-cyclase activity	0.875446	8.36831e-05	0.197348	0.36205	0.0122504	0.00742248	0.195391	0.213235	0.183419	0.37058	0.352487	0.363084	1	1	0
GO:0004198	has calcium-dependent cysteine-type endopeptidase activity	0.870137	0.0072135	0.237659	0.434401	0.0461359	0.0300485	0.214102	0.196744	0.302131	0.394336	0.442168	0.4667	2	1	0
GO:0005310	has dicarboxylic acid transmembrane transporter activity	0.853615	0.000255298	89.9148	162.478	3.29626	7.70402	94.4221	86.6309	88.6915	152.984	162.597	171.854	4	1	0
GO:0015141	has succinate transmembrane transporter activity	0.851974	0.000192052	95.7532	172.832	3.19098	7.63758	99.9779	92.267	95.0147	163.626	172.541	182.328	4	1	0
GO:0030696	has tRNA (m5U54) methyltransferase activity	0.829984	0.0402113	0.261456	0.464781	0.0564416	0.0777375	0.328235	0.1902	0.265933	0.37468	0.455278	0.564385	3	1	0
GO:0031624	has ubiquitin conjugating enzyme binding	0.829709	0.00048997	270.342	480.485	17.8306	22.4706	268.992	249.21	292.823	453.336	508.363	479.758	29	3	0
GO:0003861	has 3-isopropylmalate dehydratase activity	0.811592	0.00229636	1.11642	1.95948	0.063639	0.160278	1.15658	1.16608	1.02659	1.74885	1.99227	2.13731	4	1	0
GO:0016710	has trans-cinnamate 4-monooxygenase activity	0.795147	0.0722418	0.169249	0.293691	0.0680273	0.0251354	0.115616	0.265234	0.126899	0.326056	0.290238	0.264778	1	0	0
GO:0015131	has oxaloacetate transmembrane transporter activity	0.790595	0.000248338	95.5988	165.366	3.14901	7.3541	99.7461	92.1201	94.9302	156.163	165.77	174.164	9	1	0
GO:0017178	has diphthine-ammonia ligase activity	0.786262	0.0975913	0.0438658	0.075651	0.0159589	0.0134534	0.0213551	0.0565277	0.0537147	0.0836459	0.0567019	0.0866053	1	0	0
GO:0004168	has dolichol kinase activity	0.784262	2.91194e-05	5.01212	8.63194	0.226258	0.0834641	5.24621	4.70616	5.08401	8.52184	8.72385	8.65012	3	1	0
GO:0015140	has malate transmembrane transporter activity	0.780551	0.000258639	97.1115	166.817	3.27145	7.38408	101.405	93.4729	96.4561	157.607	167.159	175.685	11	1	0
GO:0004806	has triglyceride lipase activity	0.778319	0.00112298	23.6779	40.6107	1.12895	2.63516	25.0781	23.6421	22.3135	36.9095	42.8376	42.085	9	1	0
GO:0019172	has glyoxalase III activity	0.776453	0.00397218	0.830115	1.42192	0.0755105	0.118319	0.919517	0.734835	0.835991	1.50777	1.50337	1.25461	4	2	0
GO:0008840	has 4-hydroxy-tetrahydrodipicolinate synthase activity	0.770681	0.00031487	1.25082	2.13399	0.10563	0.0205484	1.37849	1.25416	1.11981	2.15899	2.13433	2.10866	2	1	0
GO:0033730	has arogenate dehydrogenase (NADP+) activity	0.760983	0.00765027	2.06949	3.50705	0.0824304	0.400648	1.95747	2.09755	2.15345	2.94611	3.85672	3.71832	3	2	0
GO:0008977	has prephenate dehydrogenase (NAD+) activity	0.760983	0.00765027	2.06949	3.50705	0.0824304	0.400648	1.95747	2.09755	2.15345	2.94611	3.85672	3.71832	3	2	0
GO:0004665	has prephenate dehydrogenase (NADP+) activity	0.760983	0.00765027	2.06949	3.50705	0.0824304	0.400648	1.95747	2.09755	2.15345	2.94611	3.85672	3.71832	3	2	0
GO:0004660	has protein farnesyltransferase activity	0.75373	0.0203718	0.258438	0.435765	0.0522452	0.0424375	0.327909	0.245491	0.201915	0.389076	0.426451	0.491767	3	2	0
GO:0051920	has peroxiredoxin activity	0.752598	0.00219901	0.668945	1.12705	0.022979	0.089734	0.667858	0.697616	0.641361	1.19378	1.00021	1.18717	5	2	1
GO:0019199	has transmembrane receptor protein kinase activity	0.74819	0.0228231	0.641984	1.07833	0.0919884	0.14482	0.727207	0.684494	0.514252	1.16889	1.19214	0.873965	4	1	0
GO:0004364	has glutathione transferase activity	0.744061	0.000106965	70.6041	118.254	1.37005	4.1916	72.3397	68.9904	70.4821	114.331	124.064	116.366	15	4	0
GO:0042409	has caffeoyl-CoA O-methyltransferase activity	0.739016	0.0047676	6.55973	10.9484	0.405514	1.01643	6.98462	6.01372	6.68086	12.1939	9.70416	10.9472	5	1	0
GO:0052745	has inositol phosphate phosphatase activity	0.734045	0.00775829	0.220216	0.366285	0.0236078	0.034407	0.191659	0.249473	0.219518	0.339257	0.344759	0.41484	2	1	0
GO:0080061	has indole-3-acetonitrile nitrilase activity	0.732433	0.00782319	0.262466	0.436071	0.0385469	0.0313896	0.226677	0.244748	0.315972	0.430028	0.401006	0.477179	2	1	0
GO:0047558	has 3-cyanoalanine hydratase activity	0.732433	0.00782319	0.262466	0.436071	0.0385469	0.0313896	0.226677	0.244748	0.315972	0.430028	0.401006	0.477179	2	1	0
GO:0047427	has cyanoalanine nitrilase activity	0.732433	0.00782319	0.262466	0.436071	0.0385469	0.0313896	0.226677	0.244748	0.315972	0.430028	0.401006	0.477179	2	1	0
GO:0018822	has nitrile hydratase activity	0.732433	0.00782319	0.262466	0.436071	0.0385469	0.0313896	0.226677	0.244748	0.315972	0.430028	0.401006	0.477179	2	1	0
GO:0000257	has nitrilase activity	0.732433	0.00782319	0.262466	0.436071	0.0385469	0.0313896	0.226677	0.244748	0.315972	0.430028	0.401006	0.477179	2	1	0
GO:0010277	has chlorophyllide a oxygenase [overall] activity	0.726256	8.78762e-05	1.52802	2.52787	0.045941	0.0750991	1.53546	1.5802	1.4684	2.59806	2.5618	2.42375	3	1	0
GO:0008519	has ammonium transmembrane transporter activity	0.690822	0.000280671	31.3256	50.5659	0.701239	2.16564	32.0619	30.3821	31.5327	49.2436	48.8346	53.6194	1	0	0
GO:0102985	has Delta12-fatty-acid desaturase activity	0.681594	0.000361948	1285.27	2061.45	65.202	73.1813	1375.99	1254.22	1225.6	1963.21	2082.39	2138.76	4	0	0
GO:0016720	has delta12-fatty acid dehydrogenase activity	0.681594	0.000361948	1285.27	2061.45	65.202	73.1813	1375.99	1254.22	1225.6	1963.21	2082.39	2138.76	4	0	0
GO:0045485	has omega-6 fatty acid desaturase activity	0.681266	0.000363968	1286.08	2062.3	65.2752	73.3081	1376.93	1254.87	1226.45	1963.84	2083.42	2139.64	6	0	0
GO:0000014	has single-stranded DNA endodeoxyribonuclease activity	0.676103	0.00464541	0.205561	0.328448	0.0251916	0.017059	0.225976	0.170068	0.220638	0.352223	0.320112	0.313011	2	1	0
GO:0080041	has ADP-ribose pyrophosphohydrolase activity	0.649531	0.000377517	0.93671	1.46938	0.0512601	0.0446729	0.992502	0.948899	0.868728	1.49036	1.51049	1.40728	2	0	0
GO:0016830	has carbon-carbon lyase activity	0.649531	0.000377517	0.93671	1.46938	0.0512601	0.0446729	0.992502	0.948899	0.868728	1.49036	1.51049	1.40728	2	0	0
GO:0004698	has calcium-dependent protein kinase C activity	0.647847	0.0002751	1.09364	1.71355	0.0452527	0.0572395	1.12824	1.12297	1.02972	1.68503	1.66221	1.79342	2	0	0
GO:0005463	has UDP-N-acetylgalactosamine transmembrane transporter activity	0.643928	0.0174	0.304748	0.476192	0.0517666	0.0341508	0.24352	0.300605	0.370118	0.51345	0.430949	0.484177	4	1	0
GO:0050313	has sulfur dioxygenase activity	0.642502	0.00108617	2.95145	4.6073	0.142565	0.238557	3.01908	3.08212	2.75314	4.91689	4.56861	4.33641	4	1	0
GO:0010296	has prenylcysteine methylesterase activity	0.625259	5.34211e-05	1.82429	2.81395	0.0351479	0.0683244	1.77872	1.8299	1.86426	2.81174	2.73139	2.89871	3	0	0
GO:0080124	has pheophytinase activity	0.624365	0.0164121	0.636767	0.981597	0.0913949	0.081647	0.598558	0.548939	0.762804	1.07479	0.994038	0.875962	2	1	0
GO:0017091	has AU-rich element binding	0.623015	0.0074561	0.891678	1.37327	0.0790261	0.110729	1.00332	0.831395	0.840321	1.5292	1.28284	1.30776	5	1	0
GO:0017017	has MAP kinase tyrosine/serine/threonine phosphatase activity	0.613452	0.000520666	10.4101	15.9265	0.339927	0.685227	10.88	10.2629	10.0873	14.9575	16.4023	16.4197	3	0	0
GO:0008887	has glycerate kinase activity	0.608834	0.0332433	0.610504	0.931034	0.115213	0.0832412	0.773069	0.519705	0.538738	0.826701	0.935982	1.03042	1	0	0
GO:0019237	has centromeric DNA binding	0.608606	0.00949882	0.496486	0.757035	0.0285813	0.0734934	0.510717	0.522135	0.456608	0.838196	0.660226	0.772684	2	1	0
GO:0097367	has carbohydrate derivative binding	0.605625	3.4169e-05	1.99021	3.02838	0.0183482	0.069632	2.01559	1.98219	1.97284	3.01895	3.11798	2.9482	3	1	0
GO:0004360	has glutamine-fructose-6-phosphate transaminase (isomerizing) activity	0.605625	3.4169e-05	1.99021	3.02838	0.0183482	0.069632	2.01559	1.98219	1.97284	3.01895	3.11798	2.9482	3	1	0
GO:0051980	has iron-nicotianamine transmembrane transporter activity	0.602688	0.0335913	1.95718	2.97206	0.107298	0.438655	1.81126	1.99408	2.06619	3.56742	2.82531	2.52343	2	0	0
GO:0003839	has gamma-glutamylcyclotransferase activity	0.599431	1.83828e-05	21.5525	32.6546	0.521041	0.403157	21.8564	21.9818	20.8192	32.3708	33.2247	32.3681	5	1	0
GO:0047274	has galactinol-sucrose galactosyltransferase activity	0.593723	3.31216e-06	40.0975	60.5127	0.232427	0.752884	39.9397	39.9268	40.4262	59.4716	60.8401	61.2264	4	0	0
GO:0031491	has nucleosome binding	0.586391	0.000578609	13.3681	20.072	0.360563	0.884571	13.6502	13.5948	12.8592	18.8251	20.783	20.6079	28	2	0
GO:0030946	has protein tyrosine phosphatase activity, metal-dependent	0.565034	0.0297843	0.361775	0.535218	0.0579552	0.0463484	0.442828	0.31071	0.331788	0.472372	0.550517	0.582766	2	1	0
GO:0017125	has deoxycytidyl transferase activity	0.559911	0.00963363	0.185901	0.274052	0.0168287	0.0208409	0.191673	0.16302	0.203011	0.250768	0.270045	0.301343	2	0	0
GO:0004851	has uroporphyrin-III C-methyltransferase activity	0.55823	0.000102338	25.2288	37.1485	0.836443	0.700195	25.4706	24.1051	26.1107	36.9541	38.0865	36.4048	2	0	0
GO:0051267	has CP2 mannose-ethanolamine phosphotransferase activity	0.554995	0.0785639	0.240365	0.353136	0.0534464	0.0418487	0.173752	0.24274	0.304604	0.294914	0.391445	0.37305	1	0	0
GO:0008824	has cyanate hydratase activity	0.549707	0.149014	0.110371	0.16156	0.028883	0.0285073	0.141413	0.117843	0.071858	0.160016	0.197221	0.127444	1	0	0
GO:0009008	has DNA-methyltransferase activity	0.5443	0.0021178	0.335203	0.48883	0.0165465	0.0259225	0.351362	0.312466	0.34178	0.524271	0.479228	0.462992	2	0	0
GO:0008170	has N-methyltransferase activity	0.5443	0.0021178	0.335203	0.48883	0.0165465	0.0259225	0.351362	0.312466	0.34178	0.524271	0.479228	0.462992	2	0	0
GO:0051019	has mitogen-activated protein kinase binding	0.540936	0.0628536	0.0766367	0.1115	0.00636557	0.0182029	0.0822938	0.0798726	0.0677436	0.128935	0.119185	0.0863801	1	0	0
GO:0080023	has 3R-hydroxyacyl-CoA dehydratase activity	0.539953	0.00026836	0.928418	1.34985	0.0468061	0.0154543	0.869236	0.983687	0.93233	1.37035	1.33304	1.34615	4	1	0
GO:0019707	has protein-cysteine S-acyltransferase activity	0.537896	0.000189152	14.036	20.3783	0.607384	0.302291	14.8825	13.4862	13.7394	19.987	20.4248	20.723	5	0	0
GO:0008186	has RNA-dependent ATPase activity	0.53234	0.0370159	0.0631064	0.0912691	0.00448176	0.0121402	0.0693054	0.0611512	0.0588628	0.0930727	0.105154	0.075581	1	0	0
GO:0004615	has phosphomannomutase activity	0.531412	0.0364363	1.55847	2.25252	0.00921311	0.317116	1.56068	1.56848	1.54624	2.58917	2.34079	1.82759	2	0	0
GO:0003922	has GMP synthase (glutamine-hydrolyzing) activity	0.528729	0.205636	0.0810765	0.116966	0.0186462	0.0279751	0.0982289	0.0551547	0.0898458	0.153901	0.0862203	0.110775	1	0	0
GO:0003921	has GMP synthase activity	0.528729	0.205636	0.0810765	0.116966	0.0186462	0.0279751	0.0982289	0.0551547	0.0898458	0.153901	0.0862203	0.110775	1	0	0
GO:0062047	functions as pipecolic acid N-hydroxylase	0.519754	0.00024717	7.05844	10.1198	0.350307	0.0145591	6.9777	6.67551	7.52211	10.1082	10.1403	10.1108	2	0	0
GO:0031543	has peptidyl-proline dioxygenase activity	0.519754	0.00024717	7.05844	10.1198	0.350307	0.0145591	6.9777	6.67551	7.52211	10.1082	10.1403	10.1108	2	0	0
GO:0004150	has dihydroneopterin aldolase activity	0.517398	0.291854	0.192632	0.275727	0.0935631	0.0251238	0.15749	0.320678	0.0997267	0.303692	0.280727	0.242763	1	0	0
GO:0008233	has peptidase activity	0.512678	8.90862e-06	123.157	175.708	2.35049	1.11026	126.037	123.156	120.279	176.548	176.437	174.139	35	4	1
GO:0033549	has MAP kinase phosphatase activity	0.510129	0.00197535	0.480772	0.684705	0.01455	0.0373388	0.496378	0.484584	0.461354	0.723987	0.634503	0.695624	4	1	0
GO:0016422	has mRNA (2'-O-methyladenosine-N6-)-methyltransferase activity	0.507491	0.13257	0.0377719	0.0536956	0.00692413	0.00973836	0.0456418	0.0388831	0.0287908	0.0567146	0.063823	0.0405492	1	0	0
GO:0035885	has exochitinase activity	0.496492	0.0854747	0.301825	0.425808	0.0257198	0.0727374	0.313397	0.325903	0.266175	0.438408	0.507922	0.331094	1	0	0
GO:0008843	has endochitinase activity	0.496492	0.0854747	0.301825	0.425808	0.0257198	0.0727374	0.313397	0.325903	0.266175	0.438408	0.507922	0.331094	1	0	0
GO:0033741	has adenylyl-sulfate reductase (glutathione) activity	0.49494	0.00180292	46.5005	65.5314	1.91789	3.10554	48.6174	43.9735	46.9106	61.189	68.2718	67.1334	5	3	0
GO:0009973	has adenylyl-sulfate reductase activity	0.49494	0.00180292	46.5005	65.5314	1.91789	3.10554	48.6174	43.9735	46.9106	61.189	68.2718	67.1334	5	3	0
GO:0004144	has diacylglycerol O-acyltransferase activity	0.492807	0.00162344	9.87612	13.8975	0.464218	0.589266	10.4405	9.88438	9.30349	13.7409	14.6846	13.2669	12	5	0
GO:0046920	has alpha-(1->3)-fucosyltransferase activity	0.490014	0.0130404	1.18476	1.66395	0.0930416	0.128973	1.28859	1.20284	1.06285	1.83139	1.64287	1.51759	4	0	0
GO:0004673	has protein histidine kinase activity	0.489273	0.00129636	7.28339	10.224	0.435971	0.277809	7.67222	7.50335	6.67459	10.3379	10.4926	9.84138	11	3	0
GO:0003980	has UDP-glucose:glycoprotein glucosyltransferase activity	0.487793	0.00329804	0.515141	0.722382	0.0126707	0.044977	0.514025	0.531188	0.500211	0.775609	0.725927	0.66561	2	0	0
GO:0000179	has rRNA (adenine-N6,N6-)-dimethyltransferase activity	0.486508	0.0171352	1.54466	2.16415	0.107066	0.195673	1.61553	1.39335	1.62511	1.99664	2.05715	2.43866	3	0	0
GO:0046593	has mandelonitrile lyase activity	0.486477	0.156149	0.224798	0.314947	0.0474629	0.0556105	0.194953	0.187653	0.291788	0.333212	0.239568	0.37206	1	0	0
GO:0034618	has arginine binding	0.48599	0.010217	5.11023	7.15712	0.45716	0.437306	5.6796	5.09081	4.5603	6.70421	7.74828	7.01887	2	0	0
GO:0003991	has acetylglutamate kinase activity	0.48599	0.010217	5.11023	7.15712	0.45716	0.437306	5.6796	5.09081	4.5603	6.70421	7.74828	7.01887	2	0	0
GO:0050145	has nucleoside monophosphate kinase activity	0.481864	0.0456863	0.152	0.212275	0.01519	0.0255798	0.137181	0.172878	0.14594	0.248426	0.195341	0.193057	2	1	0
GO:0046404	has ATP-dependent polydeoxyribonucleotide 5'-hydroxyl-kinase activity	0.481864	0.0456863	0.152	0.212275	0.01519	0.0255798	0.137181	0.172878	0.14594	0.248426	0.195341	0.193057	2	1	0
GO:0046403	has polynucleotide 3'-phosphatase activity	0.481864	0.0456863	0.152	0.212275	0.01519	0.0255798	0.137181	0.172878	0.14594	0.248426	0.195341	0.193057	2	1	0
GO:0010291	has carotene beta-ring hydroxylase activity	0.464052	0.000859704	5.56687	7.67899	0.160947	0.292096	5.39523	5.52322	5.78215	7.99557	7.75053	7.29089	3	0	2
GO:0004515	has nicotinate-nucleotide adenylyltransferase activity	0.4592	0.292014	0.106422	0.146306	0.0368614	0.0283746	0.0785958	0.158511	0.082158	0.158324	0.173454	0.107141	1	0	0
GO:0000309	has nicotinamide-nucleotide adenylyltransferase activity	0.4592	0.292014	0.106422	0.146306	0.0368614	0.0283746	0.0785958	0.158511	0.082158	0.158324	0.173454	0.107141	1	0	0
GO:0016731	has oxidoreductase activity, acting on iron-sulfur proteins as donors, NAD or NADP as acceptor	0.457394	0.0195691	0.449649	0.617395	0.0541083	0.0320547	0.412519	0.526159	0.41027	0.646518	0.632919	0.572748	2	1	0
GO:0015039	has NADPH-adrenodoxin reductase activity	0.457394	0.0195691	0.449649	0.617395	0.0541083	0.0320547	0.412519	0.526159	0.41027	0.646518	0.632919	0.572748	2	1	0
GO:0000155	has phosphorelay sensor kinase activity	0.454905	0.00202888	7.14191	9.78937	0.427532	0.302883	7.50114	7.38348	6.54112	10.0147	9.99222	9.36122	10	2	0
GO:0004180	has carboxypeptidase activity	0.435524	0.415161	0.0840584	0.113681	0.0403452	0.0223637	0.138589	0.071332	0.0422539	0.108568	0.0892076	0.143267	1	0	0
GO:0003992	has N2-acetyl-L-ornithine:2-oxoglutarate 5-aminotransferase activity	0.430777	0.357697	0.0916446	0.123533	0.0283799	0.0328696	0.0899868	0.057745	0.127202	0.166622	0.0868844	0.117093	1	0	0
GO:0052824	has dolichyl-pyrophosphate Man7GlcNAc2 alpha-1,6-mannosyltransferase activity	0.423759	0.0909627	0.602302	0.807938	0.0287159	0.128021	0.62865	0.562365	0.61589	0.984283	0.684255	0.755276	2	0	0
GO:0000009	has alpha-1,6-mannosyltransferase activity	0.423759	0.0909627	0.602302	0.807938	0.0287159	0.128021	0.62865	0.562365	0.61589	0.984283	0.684255	0.755276	2	0	0
GO:0005460	has UDP-glucose transmembrane transporter activity	0.42079	0.000103093	39.3855	52.7238	0.995121	0.710847	38.8388	38.5357	40.7819	52.9064	51.7763	53.4886	7	0	0
GO:0045145	has single-stranded DNA 5'-3' exodeoxyribonuclease activity	0.420755	0.0343205	0.28505	0.381576	0.0336179	0.0272191	0.239916	0.320557	0.294678	0.40811	0.344158	0.392461	1	0	0
GO:0000978	has RNA polymerase II cis-regulatory region sequence-specific DNA binding	0.420103	0.000106678	47.6154	63.7105	0.763849	1.27761	48.396	46.5784	47.8717	65.3572	63.5312	62.2431	49	11	0
GO:0003917	has DNA topoisomerase type I (single strand cut, ATP-independent) activity	0.417949	0.00138887	2.51481	3.35986	0.098073	0.115183	2.41212	2.48542	2.6469	3.50674	3.34742	3.22542	5	1	0
GO:0048244	has phytanoyl-CoA dioxygenase activity	0.41389	0.278072	0.0685872	0.0913768	0.0188407	0.017476	0.0946743	0.0508476	0.0602397	0.116086	0.0794872	0.0785575	1	0	0
GO:0061929	has gamma-glutamylaminecyclotransferase activity	0.41054	0.000218053	131.776	175.155	2.72887	3.96298	135.635	129.891	129.803	171.125	173.796	180.543	4	0	0
GO:0015431	has ATPase-coupled glutathione S-conjugate transmembrane transporter activity	0.401098	0.00532018	4.4607	5.89042	0.0415157	0.365117	4.44733	4.41788	4.5169	5.39142	6.25488	6.02495	5	0	0
GO:0010290	has chlorophyll catabolite transmembrane transporter activity	0.401098	0.00532018	4.4607	5.89042	0.0415157	0.365117	4.44733	4.41788	4.5169	5.39142	6.25488	6.02495	5	0	0
GO:0019778	has Atg12 activating enzyme activity	0.400581	0.437506	0.0951924	0.125658	0.033222	0.0373759	0.0661238	0.141692	0.0777608	0.1776	0.0912059	0.108167	1	0	0
GO:0004359	has glutaminase activity	0.397324	0.00536388	53.708	70.7368	3.22927	2.96905	58.0539	52.7502	50.3198	66.5554	73.1585	72.4965	8	3	1
GO:0016843	has amine-lyase activity	0.396772	0.00443706	52.029	68.4993	3.13179	2.53079	56.3541	50.6926	49.0404	64.9298	70.5114	70.0566	4	2	1
GO:0051266	has sirohydrochlorin ferrochelatase activity	0.396115	0.0247506	0.523073	0.688343	0.0507762	0.0431829	0.526638	0.45918	0.583402	0.741699	0.687394	0.635936	2	0	0
GO:0016852	has sirohydrochlorin cobaltochelatase activity	0.396115	0.0247506	0.523073	0.688343	0.0507762	0.0431829	0.526638	0.45918	0.583402	0.741699	0.687394	0.635936	2	0	0
GO:0034511	has U3 snoRNA binding	0.393252	0.266928	0.169205	0.222225	0.0537143	0.0223436	0.174167	0.101078	0.232369	0.206919	0.253819	0.205937	2	0	0
[truncated: 1,911 more rows]

## Sheet: interessante
GO-Term		log2FC	p-value	detected genes	DEG up	DEG down
Molecular Function
[truncated: 43 more rows]

## Sheet: Suppl. Dataset S19
Suppl. Dataset S19. Transcriptomics: GO Term analysis - Molecular Function. All analysed tobacco genes were assigned a UniProt identifier, and the protein sequences were blasted against an Arabidopsis database to find the closest homologs. Based on this homology, genes were assigned one or several GO IDs. Shown are all assigned GO IDs and corresponding terms from the sub-ontology Molecular Functi…
[truncated: 3,176 more rows]

[truncated: 1 more sheets: Suppl. Dataset S20]
