# Supplementary material for: Heat stress leads to rapid lipid remodeling and transcriptional adaptations in Nicotiana tabacum pollen tubes
Source: Plant Physiol. 2022 Mar 18;189(2):490–515. doi: 10.1093/plphys/kiac127 (PMC9157110; doi:10.1093/plphys/kiac127)
Supplement: kiac127_Supplementary_Data [file kiac127_supplementary_data.zip › Supplemental datasets S1S3.xlsx]

## Sheet: Suppl. Dataset S1
Suppl. Dataset S1. Glycerolipids: Absolute peak areas. Depicted are the retention times and peak areas of the individual lipid species detected, as well as the precursor and product ions used. The total number of carbons and double bonds are indicated in parentheses behind the lipid subclass name, followed by an underscore and the fatty acid detected as the fragment ion. Given are also the number…
					Retention times																										Peak areas
lipid name_fragment ion	precursor ion	product ion	number of C atoms	icf	3h 1	3h 2	3h 3	3h 4	3h 5	6h 1	6h 2	6h 3	6h 4	6h 5	3+3h HS 1	3+3h HS 2	3+3h HS 3	3+3h HS 4	3+3h HS 5	3+3+3h HSR 1	3+3+3h HSR 2	3+3+3h HSR 3	3+3+3h HSR 4	3+3+3h HSR 5	3+6h HS 1	3+6h HS 2	3+6h HS 3	3+6h HS 4	3+6h HS 5		3h 1	3h 2	3h 3	3h 4	3h 5	6h 1	6h 2	6h 3	6h 4	6h 5	3+3h HS 1	3+3h HS 2	3+3h HS 3	3+3h HS 4	3+3h HS 5	3+3+3h HSR 1	3+3+3h HSR 2	3+3+3h HSR 3	3+3+3h HSR 4
PC(32:1)_16:1	790.56	253.217	40	1.53438	7.62	7.66	7.64	7.62	7.64	7.6	7.62	7.66	7.63	7.61	7.61	7.62	7.65	7.63	7.62	7.63	7.64	7.61	7.63	7.61	7.62	7.63	7.62	7.62	7.63		42600	41200	48700	50000	40900	38400	46200	40100	42600	53900	83200	71600	71300	70800	85200	136000	120000	138000	123000
PC(32:1)_16:0	790.56	255.232	40	1.53438	7.65	7.64	7.63	7.62	7.65	7.63	7.61	7.62	7.64	7.62	7.6	7.6	7.64	7.65	7.63	7.65	7.63	7.62	7.63	7.64	7.63	7.62	7.62	7.61	7.62		21600	23500	21800	23200	22700	16300	23500	27100	24300	29900	36500	37600	36500	36300	37000	61000	68600	73800	67300
PC(32:0)_16:0	792.575	255.232	40	1.53438	8.14	8.16	8.16	8.16	8.16	8.15	8.17	8.17	8.16	8.18	8.17	8.16	8.17	8.16	8.17	8.17	8.17	8.17	8.18	8.18	8.16	8.17	8.17	8.16	8.17		132000	153000	144000	142000	127000	228000	217000	241000	268000	236000	1600000	1450000	1350000	1370000	1390000	1170000	1100000	1120000	1090000
PC(34:4)_16:1	812.544	253.217	42	1.56618	6.85	6.83	6.83	6.81	6.86	6.85	6.8	6.84	6.83	6.8	6.86	6.83	6.83	6.85	6.87	6.81	6.84	6.82	6.84	6.85	6.84	6.87	6.84	6.84	6.83		38400	26500	27700	37600	21800	11600	15800	14100	16800	20700	8570	14100	11900	15500	13800	46500	49100	47800	35700
PC(34:4)_18:3	812.544	277.217	42	1.56618	6.82	6.86	6.83	6.83	6.83	6.83	6.84	6.85	6.87	6.84	6.83	6.84	6.86	6.85	6.84	6.84	6.82	6.83	6.84	6.85	6.85	6.84	6.85	6.84	6.81		48300	44000	35200	64700	44200	34300	35700	36500	31700	39800	19900	21000	22700	28500	27400	87600	80800	76000	66600
PC(34:3)_16:1	814.56	253.217	42	1.56618	7.29	7.3	7.32	7.32	7.29	7.29	7.32	7.32	7.34	7.28	7.26	7.31	7.35	7.35	7.32	7.33	7.32	7.33	7.32	7.32	7.34	7.32	7.32	7.34	7.32		57500	56400	48400	58700	52800	46300	48400	48900	57200	45600	23800	36500	33500	34600	28800	140000	98400	121000	102000
PC(34:3)_18:2	814.56	279.232	42	1.56618	7.33	7.28	7.3	7.29	7.31	7.31	7.29	7.31	7.3	7.28	7.33	7.36	7.35	7.34	7.38	7.32	7.32	7.32	7.31	7.32	7.37	7.38	7.32	7.37	7.32		117000	92500	118000	132000	108000	91600	113000	83700	95000	104000	61500	26800	62200	65800	54900	274000	234000	256000	225000
PC(34:3)_16:0	814.56	255.232	42	1.56618	7.42	7.43	7.42	7.43	7.42	7.43	7.43	7.43	7.42	7.42	7.44	7.44	7.45	7.44	7.44	7.43	7.43	7.43	7.43	7.43	7.43	7.44	7.43	7.43	7.44		1630000	1430000	1510000	1640000	1450000	1140000	1270000	1250000	1250000	1360000	1350000	1360000	1220000	1350000	1370000	3040000	2700000	2730000	2460000
PC(34:3)_18:3	814.56	277.217	42	1.56618	7.43	7.43	7.42	7.43	7.43	7.43	7.42	7.43	7.43	7.42	7.44	7.44	7.44	7.44	7.44	7.43	7.43	7.42	7.42	7.43	7.43	7.44	7.43	7.43	7.44		3490000	3100000	3450000	3920000	3290000	2620000	2910000	2820000	3090000	3010000	3030000	3140000	2720000	3380000	2940000	6950000	6080000	6000000	5520000
PC(34:2)_16:1	816.575	253.217	42	1.56618	7.79	7.84	7.78	7.81	7.8	7.8	7.76	7.75	7.79	7.8	7.86	7.83	7.79	7.8	7.84	7.88	7.83	7.77	7.75	7.8	7.79	7.8	7.79	7.8	7.72		16000	18000	21000	21300	15200	12700	10500	9970	9120	15200	9950	14100	3990	8080	11100	8020	11600	15500	13600
PC(34:2)_18:1	816.575	281.248	42	1.56618	7.8	7.84	7.8	7.81	7.81	7.84	7.78	7.83	7.8	7.77	7.78	7.76	7.75	7.85	7.82	7.75	7.79	7.77	7.78	7.78	7.79	7.75	7.77	7.78	7.79		42000	44500	51600	42800	36800	32700	37000	31500	29300	39500	16500	19900	19100	22500	22700	32800	27900	32900	25900
PC(34:2)_16:0	816.575	255.232	42	1.56618	7.85	7.85	7.84	7.86	7.85	7.85	7.85	7.86	7.86	7.86	7.86	7.86	7.87	7.86	7.86	7.87	7.86	7.85	7.86	7.86	7.86	7.86	7.85	7.84	7.86		4830000	4580000	4860000	5280000	4180000	4820000	5030000	5450000	5300000	5620000	6210000	6030000	6200000	6370000	6450000	12200000	11300000	11000000	10200000
PC(34:2)_18:2	816.575	279.232	42	1.56618	7.85	7.86	7.85	7.85	7.85	7.85	7.86	7.86	7.86	7.86	7.86	7.86	7.87	7.86	7.86	7.86	7.86	7.86	7.86	7.86	7.86	7.86	7.85	7.85	7.86		14000000	13200000	15500000	14800000	12700000	14000000	15400000	15700000	15800000	16200000	18000000	17400000	17100000	18800000	18800000	37300000	31500000	33800000	30900000
PC(34:1)_16:0	818.591	255.232	42	1.56618	8.33	8.33	8.32	8.34	8.32	8.33	8.33	8.32	8.33	8.32	8.32	8.33	8.33	8.32	8.34	8.33	8.33	8.33	8.33	8.34	8.33	8.33	8.33	8.33	8.34		1500000	1650000	1690000	1760000	1480000	1950000	1960000	2220000	2280000	2160000	2910000	2870000	2650000	2710000	2830000	3320000	3250000	3290000	3270000
PC(34:1)_18:1	818.591	281.248	42	1.56618	8.33	8.33	8.33	8.33	8.32	8.33	8.32	8.32	8.33	8.32	8.33	8.33	8.33	8.33	8.33	8.34	8.34	8.33	8.34	8.34	8.33	8.33	8.32	8.33	8.33		4920000	5220000	5430000	5840000	4790000	6330000	5880000	7350000	7240000	7360000	8880000	9150000	8410000	8440000	9040000	10700000	10200000	11100000	10200000
PC(34:0)_16:0	820.607	255.232	42	1.56618	8.85	8.85	8.83	8.81	8.85	8.84	8.85	8.83	8.85	8.86	8.84	8.85	8.85	8.83	8.85	8.84	8.83	8.84	8.83	8.83	8.82	8.83	8.83	8.84	8.85		8890	6390	8640	8590	9560	27700	37300	27500	35500	40400	199000	167000	206000	274000	251000	243000	232000	263000	234000
PC(34:0)_18:0	820.607	283.264	42	1.56618	8.88	8.83	8.82	8.84	8.85	8.84	8.85	8.82	8.87	8.85	8.84	8.84	8.84	8.84	8.84	8.84	8.84	8.83	8.85	8.83	8.82	8.83	8.84	8.83	8.83		15000	6680	13200	13400	11700	36400	32200	36200	42600	46300	293000	242000	299000	381000	379000	337000	347000	318000	328000
PC(36:6)_18:3	836.544	277.217	44	1.59847	6.58	6.58	6.56	6.58	6.58	6.58	6.58	6.58	6.58	6.58	6.58	6.59	6.59	6.59	6.59	6.6	6.58	6.58	6.58	6.59	6.58	6.59	6.59	6.59	6.6		1290000	1070000	1210000	1300000	1230000	784000	967000	810000	875000	950000	447000	493000	454000	537000	617000	1880000	1680000	1580000	1430000
PC(36:5)_18:3	838.56	277.217	44	1.59847	7.05	7.06	7.06	7.07	7.06	7.06	7.06	7.06	7.06	7.05	7.06	7.06	7.07	7.06	7.07	7.06	7.06	7.06	7.06	7.06	7.06	7.07	7.06	7.06	7.07		3770000	3470000	3900000	4230000	3740000	2860000	3200000	2980000	3310000	2970000	1710000	1980000	1640000	2050000	1980000	6750000	5870000	6350000	5370000
PC(36:5)_18:2	838.56	279.232	44	1.59847	7.05	7.06	7.05	7.07	7.06	7.05	7.06	7.06	7.05	7.05	7.06	7.06	7.06	7.06	7.06	7.06	7.06	7.05	7.05	7.06	7.06	7.06	7.06	7.05	7.06		4770000	4030000	4430000	5190000	4550000	3500000	3590000	3380000	3940000	3860000	2130000	2160000	2070000	2440000	2370000	8890000	7540000	7830000	6680000
PC(36:4)_18:3	840.575	277.217	44	1.59847	7.58	7.58	7.58	7.59	7.58	7.59	7.59	7.58	7.58	7.58	7.58	7.58	7.58	7.58	7.58	7.59	7.59	7.58	7.59	7.58	7.58	7.58	7.58	7.57	7.58		972000	971000	1150000	1090000	921000	692000	677000	728000	696000	768000	397000	381000	378000	443000	394000	931000	822000	894000	814000
PC(36:4)_18:1	840.575	281.248	44	1.59847	7.58	7.58	7.57	7.58	7.57	7.57	7.57	7.58	7.58	7.57	7.57	7.58	7.59	7.59	7.57	7.58	7.58	7.57	7.57	7.58	7.57	7.58	7.57	7.56	7.59		1170000	1050000	1210000	1300000	1040000	719000	732000	762000	745000	801000	465000	425000	387000	436000	453000	1070000	969000	1030000	971000
PC(36:4)_18:2	840.575	279.232	44	1.59847	7.52	7.52	7.51	7.51	7.52	7.52	7.53	7.54	7.53	7.52	7.53	7.53	7.54	7.53	7.52	7.53	7.53	7.52	7.53	7.52	7.52	7.54	7.53	7.52	7.53		13500000	13200000	14900000	15700000	13400000	15300000	15000000	14800000	15900000	15700000	11200000	10800000	9700000	10800000	11600000	33200000	29300000	29700000	27400000
PC(36:3)_18:3	842.591	277.217	44	1.59847	8.19	8.2	8.18	8.18	8.18	8.18	8.2	8.19	8.19	8.2	8.19	8.19	8.18	8.19	8.19	8.2	8.19	8.2	8.21	8.19	8.19	8.2	8.19	8.19	8.21		183000	141000	149000	192000	154000	268000	286000	247000	274000	250000	314000	325000	324000	336000	321000	466000	490000	433000	402000
PC(36:3)_18:0	842.591	283.264	44	1.59847	8.19	8.2	8.18	8.19	8.18	8.19	8.19	8.19	8.19	8.19	8.18	8.18	8.2	8.19	8.18	8.2	8.19	8.2	8.2	8.2	8.19	8.2	8.19	8.19	8.2		109000	61400	71600	99500	88500	119000	152000	130000	144000	145000	164000	160000	189000	190000	202000	267000	257000	250000	217000
PC(36:3)_18:2	842.591	279.232	44	1.59847	8	8	8	8.01	8.01	7.98	7.99	8	8	7.99	8	7.99	8	7.99	8	8	8	7.99	8	7.99	7.99	7.99	7.99	7.98	7.99		4320000	4180000	4710000	4460000	4110000	4040000	4320000	4640000	4530000	4800000	2510000	2430000	2370000	2580000	2400000	4860000	4190000	4370000	4170000
PC(36:3)_18:1	842.591	281.248	44	1.59847	8	8	8	8.01	8	7.99	8	8	7.99	7.99	7.99	8	8	7.99	7.99	8	8	7.99	8	7.99	7.99	7.99	7.99	7.98	7.99		3900000	4110000	4310000	4500000	3920000	3660000	3580000	4260000	4000000	4400000	2120000	2120000	2010000	2320000	2090000	4100000	3910000	3950000	3560000
PC(36:2)_16:0	844.607	255.232	44	1.59847	8.48	N/A	8.51	8.48	8.53	8.45	8.5	8.44	8.44	8.44	8.42	8.51	8.48	8.46	8.43	8.5	8.46	8.45	8.45	8.44	8.47	8.5	8.47	8.47	8.5		4970	0	1400	5250	1760	5250	6650	6080	7470	3040	6880	11600	9400	13500	6490	11100	8850	9950	8840
PC(36:2)_20:2	844.607	307.264	44	1.59847	8.44	8.44	8.49	8.5	8.5	8.45	8.43	8.48	8.45	8.44	8.47	8.46	8.49	8.47	8.45	8.47	8.47	8.46	8.49	8.48	8.48	8.46	8.46	8.47	8.47		11100	14700	19100	9670	14400	18600	22100	25700	25200	21600	30400	26800	33300	27900	37300	53900	48400	50300	42700
PC(36:2)_18:2	844.607	279.232	44	1.59847	8.57	8.59	8.58	8.58	8.57	8.57	8.58	8.57	8.58	8.57	8.58	8.58	8.58	8.58	8.59	8.59	8.59	8.58	8.58	8.59	8.58	8.58	8.58	8.58	8.59		637000	516000	496000	688000	609000	1380000	1480000	1510000	1670000	1500000	2770000	2430000	2560000	3190000	3350000	4470000	4160000	4340000	4170000
PC(36:2)_18:0	844.607	283.264	44	1.59847	8.58	8.59	8.58	8.58	8.57	8.56	8.58	8.57	8.58	8.59	8.58	8.58	8.58	8.58	8.59	8.59	8.59	8.59	8.59	8.59	8.59	8.58	8.58	8.58	8.58		261000	236000	228000	310000	244000	601000	604000	632000	651000	674000	1230000	1070000	1120000	1290000	1390000	2030000	1840000	1790000	1800000
PC(36:2)_18:1	844.607	281.248	44	1.59847	8.47	8.47	8.46	8.48	8.47	8.47	8.47	8.47	8.46	8.46	8.46	8.47	8.47	8.46	8.47	8.48	8.47	8.47	8.47	8.48	8.47	8.47	8.47	8.46	8.48		2540000	2920000	3160000	3070000	2630000	2550000	2560000	3430000	2890000	3260000	1620000	1400000	1370000	1650000	1720000	2600000	2450000	2630000	2580000
PC(36:1)_18:1	846.622	281.248	44	1.59847	9	9.01	9.01	9	9.02	9.01	8.98	9.01	8.99	9	9	8.98	9	9	9	9	9.01	9	9	8.99	8.98	8.99	8.99	8.98	9		183000	143000	129000	170000	138000	255000	239000	286000	286000	267000	659000	516000	634000	732000	845000	912000	911000	961000	957000
PC(36:1)_18:0	846.622	283.264	44	1.59847	9.03	9.05	9	9.03	9.05	8.99	8.99	8.98	8.98	9	9	9	9.01	9	8.99	8.99	9	8.99	9	9	8.99	8.98	8.99	8.99	8.99		61700	58600	48900	69800	56000	105000	103000	109000	105000	123000	274000	217000	270000	316000	350000	401000	358000	387000	376000
PC(38:4)_18:3	868.607	277.217	46	1.63123	8.23	8.28	8.28	8.28	8.25	8.28	8.28	8.27	8.29	8.21	8.3	8.28	8.19	8.26	8.28	8.3	8.27	8.25	8.28	8.29	8.29	8.35	8.26	8.27	8.29		8870	18000	16600	18400	12000	14700	14300	12500	20500	10200	5600	6220	2680	4530	6860	80400	20200	15100	16400
PC(38:4)_20:1	868.607	309.279	46	1.63123	8.26	8.27	8.26	8.26	8.24	8.27	8.25	8.25	8.27	8.29	8.28	8.27	8.24	8.27	8.25	8.32	8.3	8.27	8.32	8.3	8.27	8.3	8.33	8.27	8.28		6590	11300	7190	10800	8850	12400	13000	11300	12200	10200	7030	1660	4980	5250	8020	10500	12200	14100	12100
PC(38:4)_18:2	868.607	279.232	46	1.63123	8.2	8.21	8.18	8.18	8.19	8.18	8.2	8.22	8.2	8.2	8.19	8.21	8.16	8.22	8.21	8.21	8.21	8.21	8.19	8.21	8.2	8.18	8.19	8.18	8.2		35100	38100	39000	51700	41500	48400	51400	62500	62600	61800	32100	32100	25400	28700	25400	62500	75100	68700	58200
PC(38:4)_20:2	868.607	307.264	46	1.63123	8.21	8.18	8.19	8.2	8.17	8.19	8.21	8.17	8.2	8.17	8.2	8.2	8.2	8.19	8.18	8.23	8.21	8.2	8.2	8.19	8.2	8.23	8.19	8.22	8.2		26000	29600	30400	33500	22700	29600	41200	38400	32100	40600	18800	18000	17700	19700	23800	52800	42500	53600	43700
PC(38:3)_18:2	870.622	279.232	46	1.63123	8.79	8.82	8.76	8.79	8.8	8.75	8.76	8.76	8.77	8.77	8.82	8.83	8.84	8.81	8.81	8.79	8.77	8.77	8.76	8.75	8.79	8.77	8.79	8.79	8.8		132000	167000	129000	191000	144000	199000	240000	273000	275000	283000	236000	170000	172000	272000	256000	447000	456000	501000	456000
PC(38:3)_20:1	870.622	309.279	46	1.63123	8.69	8.68	8.72	8.67	8.7	8.67	8.67	8.68	8.67	8.68	8.68	8.67	8.69	8.65	8.7	8.69	8.68	8.67	8.67	8.68	8.66	8.68	8.68	8.66	8.68		29000	37300	29600	48100	33000	57500	62800	76300	66000	69400	35100	35700	37100	41900	55600	114000	124000	132000	117000
PC(38:3)_18:1	870.622	281.248	46	1.63123	8.64	8.62	8.64	8.64	8.64	8.64	8.61	8.6	8.62	8.66	8.66	8.67	8.62	8.7	8.58	8.65	8.64	8.62	8.65	8.66	8.7	8.72	8.66	8.67	8.58		11300	11900	11100	9400	8570	11100	9120	11300	14700	13500	11300	4980	7470	5250	7190	9110	12400	18500	11100
PC(38:3)_20:2	870.622	307.264	46	1.63123	8.56	8.61	8.66	8.62	8.62	8.57	8.62	8.65	8.62	8.58	8.61	8.58	8.61	8.68	8.61	8.58	8.63	8.59	8.65	8.67	8.65	8.59	8.66	8.64	8.63		6900	8570	5250	5530	6360	2800	6850	11300	7460	7740	3590	5530	4110	2490	4420	11600	10800	9590	10300
PC(38:2)_18:2	872.638	279.232	46	1.63123	9.26	9.24	9.27	9.3	9.22	9.25	9.26	9.22	9.22	9.22	9.26	9.21	9.25	9.26	9.25	9.25	9.25	9.24	9.25	9.24	9.23	9.25	9.25	9.24	9.25		45600	30600	27300	45500	30000	75100	94300	63500	90400	69000	121000	61700	124000	181000	182000	297000	288000	275000	285000
PC(38:2)_20:0	872.638	311.295	46	1.63123	9.27	9.25	9.25	9.27	9.29	9.24	9.26	9.23	9.23	9.22	9.23	9.23	9.24	9.23	9.24	9.24	9.24	9.24	9.24	9.23	9.23	9.24	9.24	9.24	9.25		21400	7190	14400	16600	13600	28500	46600	37900	30300	42600	61700	51100	54500	79400	86800	134000	151000	128000	135000
PC(40:3)_18:3	898.654	277.217	48	1.66449	9.52	9.52	9.51	9.52	9.55	9.48	9.5	9.51	9.49	9.49	9.49	9.49	9.51	9.51	9.46	9.49	9.48	9.48	9.5	9.48	9.51	9.51	9.51	9.48	9.52		27600	23000	23700	30100	19600	42900	36900	52500	51400	41800	44500	37100	46000	69100	67700	119000	134000	110000	119000
PC(40:3)_22:0	898.654	339.326	48	1.66449	9.48	9.54	9.48	9.5	9.57	9.51	9.5	9.5	9.47	9.54	9.47	9.5	9.51	9.53	9.5	9.51	9.52	9.45	9.48	9.5	9.49	9.5	9.49	9.46	9.5		9360	11100	11900	8270	8740	21000	21300	29000	23800	19900	19900	12800	26500	33500	32900	64700	41200	28900	55000
PC(40:2)_18:2	900.669	279.232	48	1.66449	9.79	9.84	9.82	9.82	9.79	9.78	9.76	9.77	9.77	9.77	9.77	9.79	9.76	9.76	9.74	9.73	9.71	9.72	9.72	9.72	9.73	9.73	9.71	9.72	9.72		114000	92100	95100	97700	67700	181000	202000	225000	193000	204000	236000	180000	236000	292000	287000	503000	553000	504000	517000
PC(40:2)_22:0	900.669	339.326	48	1.66449	9.85	9.76	9.76	9.79	9.78	9.74	9.78	9.75	9.79	9.74	9.73	9.8	9.78	9.75	9.78	9.72	9.73	9.73	9.72	9.73	9.73	9.77	9.7	9.72	9.72		39800	22200	26600	48100	24300	72200	98100	100000	86200	63000	107000	88600	98200	115000	135000	213000	227000	220000	251000
PC(42:2)_18:2	928.701	279.232	50	1.69822	10.3	10.33	10.31	10.32	10.32	10.32	10.29	10.31	10.32	10.32	10.31	10.33	10.34	10.3	10.33	10.33	10.31	10.33	10.34	10.31	10.34	10.33	10.31	10.31	10.32		57500	62500	57200	64700	36300	42200	63100	51200	68000	56100	39100	67100	61100	51600	53900	69600	61200	75200	68900
PC(42:2)_24:0	928.701	367.358	50	1.69822	10.36	10.31	10.34	10.3	10.29	10.28	10.33	10.33	10.32	10.37	10.38	10.3	10.38	10.33	10.3	10.32	10.33	10.31	10.33	10.32	10.35	10.36	10.31	10.26	10.33		14700	20200	21000	22100	13800	21300	16300	21500	15400	24300	21000	23500	18800	21600	35600	23500	26600	43900	27800
PE(32:1)_16:1	688.492	253.217	37	1.48759	7.88	7.91	7.91	7.91	7.88	7.9	7.9	7.92	7.92	7.91	7.9	7.88	7.94	7.87	7.9	7.92	7.92	7.9	7.9	7.9	7.9	7.91	7.89	7.91	7.92		19400	25400	18500	22400	21000	21900	22700	24100	35700	33200	27400	30100	29300	26500	26000	50600	53400	48100	40400
PE(32:1)_16:0	688.492	255.232	37	1.48759	7.88	7.87	7.98	7.91	7.87	7.92	7.92	7.86	7.88	7.91	7.92	7.91	7.94	7.86	7.91	7.92	7.91	7.93	7.92	7.92	7.89	7.93	7.84	7.9	7.94		6910	9950	8020	9680	6360	7740	7140	8020	9120	9400	13600	10500	10800	7740	13000	19300	16000	23200	17100
PE(32:0)_16:0	690.507	255.232	37	1.48759	8.38	8.39	8.38	8.41	8.37	8.36	8.39	8.39	8.39	8.39	8.38	8.38	8.39	8.39	8.38	8.39	8.37	8.38	8.39	8.39	8.37	8.39	8.38	8.38	8.39		45600	56600	45300	40100	37000	40400	39000	49200	50000	42500	213000	196000	175000	187000	174000	173000	134000	138000	142000
PE(34:4)_16:1	710.476	253.217	39	1.51866	7.1	7.13	7.05	7.07	7.08	7.06	7.06	7.06	7.06	7.06	7.05	7.06	7.03	7.13	7.09	7.06	7.08	7.04	7.05	7.05	7.08	7.05	7.01	7.03	7.11		9680	12700	15200	16900	12700	9300	11100	10500	12200	13300	2760	9950	3590	6080	7740	20200	19600	20700	19900
PE(34:4)_18:3	710.476	277.217	39	1.51866	7.09	7.07	7.06	7.07	7.09	7.09	7.07	7.1	7.06	7.05	7.07	7.01	7.06	7.05	7.05	7.07	7.1	7.04	7.05	7.06	7.04	7.04	7.11	7.16	7.09		34300	36500	32900	33700	30100	30400	29300	28000	34000	36200	18000	6580	13500	18300	16300	58900	50900	56400	47800
PE(34:3)_16:1	712.492	253.217	39	1.51866	7.57	7.53	7.56	7.55	7.52	7.53	7.55	7.54	7.54	7.53	7.56	7.55	7.56	7.57	7.56	7.58	7.55	7.54	7.53	7.54	7.58	7.57	7.56	7.54	7.56		39800	28200	37300	41700	35400	34600	29600	31200	36500	42000	39500	22700	34000	26800	27700	66900	73300	67700	62700
PE(34:3)_18:2	712.492	279.232	39	1.51866	7.56	7.57	7.54	7.56	7.55	7.57	7.54	7.55	7.55	7.55	7.57	7.56	7.56	7.54	7.55	7.55	7.56	7.54	7.55	7.57	7.57	7.56	7.55	7.54	7.56		113000	100000	123000	116000	123000	105000	114000	125000	117000	126000	104000	79900	86000	77100	95100	218000	189000	209000	200000
PE(34:3)_16:0	712.492	255.232	39	1.51866	7.65	7.66	7.64	7.65	7.65	7.64	7.64	7.64	7.64	7.64	7.64	7.64	7.64	7.64	7.64	7.64	7.64	7.64	7.64	7.64	7.63	7.64	7.64	7.63	7.64		1680000	1630000	1680000	1710000	1540000	1850000	1700000	1960000	1840000	1990000	1770000	1670000	1510000	1700000	1790000	3100000	3030000	2960000	2950000
PE(34:3)_18:3	712.492	277.217	39	1.51866	7.65	7.65	7.64	7.65	7.65	7.64	7.64	7.64	7.65	7.63	7.64	7.64	7.65	7.64	7.64	7.64	7.64	7.64	7.64	7.64	7.64	7.64	7.64	7.63	7.64		5370000	5520000	5560000	5610000	5140000	6020000	5730000	6270000	5930000	6390000	5670000	5630000	4960000	5890000	5660000	10200000	9610000	9950000	9720000
PE(34:2)_16:0	714.507	255.232	39	1.51866	8.09	8.1	8.09	8.1	8.09	8.09	8.1	8.1	8.1	8.11	8.09	8.09	8.11	8.09	8.1	8.1	8.1	8.09	8.1	8.09	8.09	8.1	8.09	8.08	8.09		4940000	5010000	5090000	5020000	4480000	5800000	6310000	6570000	6690000	6740000	6700000	6510000	6280000	6290000	6410000	11200000	10800000	10700000	10100000
PE(34:2)_18:2	714.507	279.232	39	1.51866	8.09	8.09	8.09	8.1	8.09	8.1	8.11	8.1	8.1	8.11	8.09	8.09	8.1	8.09	8.1	8.1	8.1	8.09	8.1	8.1	8.09	8.09	8.09	8.09	8.09		17700000	17900000	18200000	18200000	17000000	21900000	23400000	23600000	24100000	23100000	24200000	24100000	23900000	22200000	21900000	39600000	38400000	39200000	35900000
PE(34:1)_16:0	716.523	255.232	39	1.51866	8.55	8.54	8.54	8.55	8.54	8.53	8.55	8.54	8.54	8.54	8.54	8.54	8.55	8.55	8.55	8.55	8.55	8.55	8.54	8.55	8.54	8.55	8.55	8.54	8.55		297000	365000	383000	342000	300000	532000	544000	650000	599000	632000	897000	786000	816000	887000	922000	1250000	1150000	1350000	1320000
PE(34:1)_18:1	716.523	281.248	39	1.51866	8.54	8.54	8.54	8.54	8.55	8.54	8.55	8.54	8.55	8.54	8.54	8.54	8.55	8.55	8.54	8.56	8.55	8.55	8.55	8.55	8.54	8.55	8.55	8.55	8.55		1160000	1330000	1330000	1320000	1060000	1960000	2060000	2390000	2210000	2380000	3330000	2800000	3180000	3180000	3440000	4500000	4210000	4620000	4510000
PE(36:6)_18:3	734.476	277.217	41	1.55022	6.83	6.83	6.82	6.83	6.82	6.83	6.84	6.83	6.83	6.83	6.84	6.83	6.83	6.83	6.83	6.83	6.83	6.82	6.83	6.83	6.82	6.84	6.84	6.82	6.83		983000	927000	1040000	1090000	953000	753000	810000	774000	883000	781000	458000	510000	507000	585000	587000	1620000	1460000	1450000	1300000
PE(36:5)_18:3	736.492	277.217	41	1.55022	7.32	7.32	7.33	7.33	7.32	7.33	7.33	7.33	7.33	7.33	7.35	7.35	7.35	7.34	7.34	7.33	7.34	7.32	7.32	7.32	7.32	7.33	7.32	7.33	7.33		2010000	1810000	2010000	2130000	1870000	1360000	1540000	1480000	1620000	1520000	974000	1090000	960000	1080000	1110000	3280000	2800000	2940000	2660000
PE(36:5)_18:2	736.492	279.232	41	1.55022	7.31	7.31	7.32	7.31	7.3	7.31	7.33	7.33	7.33	7.32	7.34	7.33	7.34	7.33	7.33	7.32	7.33	7.32	7.32	7.32	7.32	7.33	7.32	7.32	7.32		2480000	2190000	2400000	2650000	2340000	1660000	1820000	1830000	1890000	1850000	1290000	1390000	1300000	1440000	1380000	4160000	3680000	3740000	3120000
PE(36:4)_18:3	738.507	277.217	41	1.55022	7.81	7.83	7.82	7.82	7.81	7.84	7.83	7.84	7.83	7.84	7.84	7.82	7.84	7.84	7.84	7.83	7.82	7.84	7.83	7.84	7.83	7.83	7.84	7.82	7.82		539000	523000	576000	550000	472000	376000	393000	408000	388000	423000	182000	183000	176000	189000	190000	388000	373000	346000	329000
PE(36:4)_18:1	738.507	281.248	41	1.55022	7.82	7.83	7.82	7.82	7.82	7.82	7.82	7.84	7.83	7.83	7.84	7.81	7.84	7.83	7.83	7.82	7.82	7.81	7.83	7.82	7.81	7.83	7.82	7.82	7.8		245000	266000	265000	256000	227000	197000	189000	198000	195000	185000	110000	95500	85800	103000	90600	200000	189000	204000	178000
PE(36:4)_18:2	738.507	279.232	41	1.55022	7.75	7.75	7.75	7.76	7.75	7.76	7.75	7.76	7.76	7.74	7.75	7.75	7.75	7.75	7.75	7.75	7.74	7.74	7.73	7.74	7.73	7.74	7.74	7.73	7.74		10200000	10200000	10700000	11300000	9940000	8820000	9330000	9760000	9430000	10100000	6910000	7350000	6950000	7400000	7160000	14800000	13900000	14300000	13700000
PE(36:3)_18:3	740.523	277.217	41	1.55022	8.37	8.41	8.39	8.39	8.4	8.38	8.39	8.4	8.4	8.4	8.4	8.4	8.4	8.39	8.4	8.4	8.4	8.39	8.4	8.4	8.39	8.39	8.39	8.39	8.4		107000	92100	105000	111000	108000	231000	256000	238000	273000	251000	241000	254000	273000	302000	286000	520000	531000	457000	455000
PE(36:3)_18:0	740.523	283.264	41	1.55022	8.38	8.39	8.38	8.39	8.4	8.38	8.38	8.39	8.4	8.39	8.4	8.39	8.4	8.38	8.4	8.39	8.39	8.39	8.4	8.39	8.4	8.4	8.38	8.4	8.38		39800	33100	26500	38400	34400	89800	88500	82900	98700	88200	88500	89300	98200	96800	103000	160000	165000	152000	153000
PE(36:3)_18:2	740.523	279.232	41	1.55022	8.24	8.25	8.24	8.24	8.23	8.23	8.24	8.25	8.24	8.23	8.24	8.24	8.24	8.23	8.24	8.25	8.25	8.24	8.24	8.25	8.24	8.25	8.24	8.24	8.25		2240000	2300000	2390000	2390000	2190000	2610000	2810000	3120000	2920000	3060000	1620000	1520000	1380000	1450000	1570000	2810000	2830000	2920000	2790000
PE(36:3)_18:1	740.523	281.248	41	1.55022	8.23	8.24	8.23	8.24	8.23	8.23	8.24	8.24	8.23	8.23	8.25	8.24	8.24	8.24	8.24	8.24	8.25	8.24	8.24	8.25	8.23	8.25	8.24	8.24	8.25		1060000	1130000	1070000	1220000	985000	1210000	1280000	1310000	1370000	1390000	728000	728000	714000	720000	766000	1360000	1350000	1400000	1300000
PI(32:0)_16:0	809.518	255.232	41	1.55022	6.4	6.42	6.4	6.4	6.41	6.37	6.39	6.4	6.39	6.38	6.38	6.38	6.38	6.38	6.37	6.38	6.37	6.38	6.37	6.37	6.38	6.38	6.37	6.38	6.38		42460	43420	29680	34930	27190	31930	32310	28610	43190	38450	114300	108400	115200	149500	113800	86910	89840	101700	83420
PI(34:3)_16:0	831.502	255.232	43	1.58226	5.62	5.62	5.62	5.62	5.62	5.61	5.61	5.61	5.61	5.61	5.61	5.61	5.61	5.61	5.61	5.62	5.62	5.62	5.61	5.61	5.62	5.61	5.61	5.62	5.62		1808000	1793000	2224000	1829000	1701000	1744000	1991000	1892000	2261000	2150000	1191000	1221000	1241000	1472000	1341000	1100000	1002000	1112000	1599000
PI(34:3)_18:3	831.502	277.217	43	1.58226	5.63	5.62	5.62	5.63	5.62	5.6	5.61	5.62	5.61	5.61	5.61	5.61	5.61	5.61	5.61	5.62	5.62	5.62	5.61	5.61	5.62	5.61	5.61	5.62	5.61		1706000	1684000	2135000	1730000	1628000	1806000	1951000	1858000	2228000	2020000	1234000	1179000	1098000	1436000	1291000	1129000	959000	1210000	1514000
PI(34:2)_16:0	833.518	255.232	43	1.58226	6.1	6.09	6.09	6.09	6.09	6.08	6.08	6.09	6.08	6.09	6.08	6.09	6.08	6.09	6.09	6.1	6.1	6.1	6.08	6.11	6.08	6.09	6.08	6.1	6.09		2539000	2534000	2406000	2321000	2130000	2305000	2503000	2057000	2409000	2283000	2855000	2935000	3144000	3361000	3264000	3205000	3291000	3364000	4375000
PI(34:2)_18:2	833.518	279.232	43	1.58226	6.1	6.09	6.09	6.09	6.09	6.07	6.08	6.09	6.08	6.08	6.08	6.09	6.08	6.09	6.1	6.1	6.1	6.1	6.08	6.11	6.09	6.08	6.08	6.09	6.09		2543000	2468000	2441000	2320000	2123000	2248000	2522000	2068000	2360000	2199000	2820000	2943000	3138000	3350000	3192000	3197000	3263000	3329000	4394000
PI(34:1)_16:0	835.534	255.232	43	1.58226	6.61	6.61	6.62	6.62	6.61	6.6	6.6	6.61	6.59	6.6	6.6	6.6	6.59	6.59	6.6	6.6	6.59	6.6	6.6	6.59	6.61	6.6	6.6	6.6	6.6		157500	162500	122000	131900	121400	146300	147400	131100	155700	168200	189400	177300	197000	219300	217100	158500	166900	190100	178700
PI(34:1)_18:1	835.534	281.248	43	1.58226	6.62	6.62	6.62	6.61	6.62	6.6	6.6	6.61	6.6	6.6	6.59	6.59	6.59	6.6	6.6	6.6	6.59	6.6	6.59	6.6	6.62	6.6	6.6	6.6	6.6		144700	148200	104400	122000	110300	142200	137100	118900	147900	154100	171400	160200	173400	211900	197800	146500	149200	173500	163800
PI(36:6)_18:3	853.487	277.217	45	1.61479	4.67	4.66	4.68	4.68	4.68	4.65	4.66	4.68	4.68	4.68	4.66	4.64	4.64	4.66	4.69	4.68	4.65	4.69	4.66	4.66	4.66	4.68	4.61	4.68	4.64		71570	75350	100400	82040	74240	58670	64600	70280	73830	73660	10160	10460	10680	16720	18280	22300	18440	24360	63000
PI(36:5)_18:3	855.502	277.217	45	1.61479	5.25	5.24	5.26	5.26	5.26	5.25	5.25	5.26	5.26	5.26	5.25	5.26	5.25	5.27	5.26	5.27	5.27	5.26	5.23	5.26	5.24	5.26	5.24	5.26	5.26		204900	216500	273300	237200	202100	211200	228000	246100	263100	250500	61270	48220	57270	79810	75380	86260	89480	82820	191600
PI(36:5)_18:2	855.502	279.232	45	1.61479	5.26	5.26	5.28	5.26	5.27	5.25	5.25	5.27	5.26	5.26	5.26	5.26	5.24	5.28	5.27	5.27	5.26	5.27	5.24	5.27	5.24	5.26	5.24	5.27	5.27		259600	242400	327800	220400	227500	217000	257200	267200	293200	272700	60430	67680	68160	84610	85870	104700	89360	89590	217000
PI(36:4)_18:3	857.518	277.217	45	1.61479	5.85	5.83	5.82	5.85	5.84	5.83	5.81	5.82	5.82	5.81	5.87	5.87	5.87	5.89	5.86	5.87	5.87	5.86	5.81	5.85	5.83	5.84	5.88	5.87	5.87		84520	88120	91330	87620	82140	75340	83240	82740	85780	82760	21780	15680	19130	25080	24960	32980	34790	32270	53840
PI(36:4)_18:1	857.518	281.248	45	1.61479	5.86	5.83	5.84	5.83	5.84	5.84	5.83	5.83	5.81	5.82	5.85	5.87	5.84	5.84	5.9	5.87	5.86	5.85	5.82	5.87	5.84	5.88	5.84	5.89	5.85		109600	127300	119400	105100	96930	101600	111700	106100	121700	114500	24640	17940	20260	28510	27770	41580	39460	48770	60000
PI(36:4)_18:2	857.518	279.232	45	1.61479	5.75	5.75	5.74	5.74	5.75	5.72	5.73	5.73	5.72	5.73	5.72	5.73	5.72	5.72	5.73	5.73	5.73	5.72	5.73	5.71	5.75	5.75	5.75	5.75	5.74		578600	607000	673400	568500	535800	633900	709400	668800	717900	687900	229900	221000	237400	296000	278600	397000	367300	381700	649800
PI(36:3)_18:3	859.534	277.217	45	1.61479	6.52	6.54	6.47	6.5	6.51	6.5	6.51	6.48	6.48	6.49	6.49	6.48	6.47	6.49	6.47	6.47	6.46	6.48	6.48	6.49	6.48	6.47	6.58	6.47	6.47		21510	11190	10430	13470	11590	14500	15800	15110	22590	21150	10780	9382	13340	19910	15560	14740	18180	18710	14740
PI(36:3)_18:0	859.534	283.264	45	1.61479	6.49	6.5	6.5	6.48	6.5	6.48	6.48	6.49	6.46	6.46	6.46	6.48	6.45	6.46	6.46	6.46	6.47	6.47	6.46	6.48	6.46	6.47	6.52	6.46	6.47		21720	15430	11170	12190	13570	21070	19560	16230	27010	20990	13940	15070	17870	21360	20710	21040	21400	24640	21040
PI(36:3)_18:1	859.534	281.248	45	1.61479	6.28	6.28	6.28	6.28	6.28	6.26	6.26	6.27	6.27	6.27	6.25	6.26	6.25	6.27	6.26	6.25	6.25	6.25	6.24	6.26	6.25	6.26	6.23	6.27	6.27		164500	176000	144600	141500	127300	157200	170700	152800	214200	214700	88070	75760	94280	107600	101300	135400	141600	158600	144700
PI(36:3)_18:2	859.534	279.232	45	1.61479	6.28	6.28	6.27	6.29	6.27	6.26	6.26	6.27	6.27	6.27	6.25	6.26	6.25	6.27	6.26	6.26	6.26	6.26	6.24	6.27	6.24	6.26	6.21	6.27	6.26		120500	141600	124200	116400	114500	133800	140600	124100	187100	184200	77950	72590	75790	104200	88740	125200	131700	138800	128800
PI(36:2)_18:2	861.549	279.232	45	1.61479	6.91	6.91	6.94	6.91	6.92	6.9	6.91	6.89	6.9	6.89	6.89	6.9	6.88	6.89	6.9	6.89	6.88	6.89	6.89	6.9	6.91	6.89	6.88	6.89	6.89		27740	19050	13990	21770	19450	25340	24050	17290	20240	19280	17380	17170	23080	24590	25420	30840	27760	27230	36020
PI(36:2)_18:0	861.549	283.264	45	1.61479	6.91	6.9	6.91	6.9	6.89	6.88	6.87	6.9	6.88	6.89	6.87	6.89	6.87	6.89	6.89	6.9	6.88	6.9	6.87	6.87	6.89	6.87	6.89	6.89	6.89		35460	20980	12970	21280	20870	30350	26410	20040	24640	23410	23880	22800	31250	27130	30480	32050	34230	31930	33870
PI(36:2)_18:1	861.549	281.248	45	1.61479	6.8	6.79	6.79	6.8	6.81	6.78	6.8	6.8	6.77	6.78	6.77	6.77	6.76	6.76	6.79	6.79	6.76	6.78	6.78	6.78	6.79	6.81	6.77	6.79	6.78		54860	63250	47690	46370	41970	40100	38630	32990	39340	42540	12510	11300	16910	16790	16950	19510	19250	18860	21610
PS(34:3)_16:0	756.482	255.232	40	1.53438	5.73	5.76	5.8	5.78	5.78	5.76	5.75	5.71	5.75	5.78	5.75	5.74	5.76	5.73	5.74	5.73	5.77	5.74	5.77	5.75	5.74	5.77	5.75	5.78	5.78		15700	22000	20700	15800	23700	33400	32300	23300	38700	33200	59400	66400	63300	65500	69900	56900	62400	48100	60000
PS(34:3)_18:3	756.482	277.217	40	1.53438	5.83	5.75	5.78	5.92	5.77	5.78	5.75	5.78	5.72	5.74	5.7	5.73	5.78	5.76	5.75	5.73	5.74	5.75	5.89	5.69	5.73	5.75	5.72	5.77	5.73		9120	11300	8050	2760	9670	13900	18500	18000	11200	20500	26300	30700	31300	36200	29300	20800	30800	26800	15200
PS(34:2)_16:0	758.497	255.232	40	1.53438	6.26	6.24	6.23	6.25	6.23	6.22	6.2	6.23	6.21	6.23	6.19	6.22	6.21	6.23	6.22	6.25	6.23	6.24	6.21	6.22	6.23	6.24	6.23	6.24	6.22		26200	34100	40600	44300	39500	42200	62800	54600	62800	63300	123000	129000	129000	137000	142000	244000	254000	225000	220000
PS(34:2)_18:2	758.497	279.232	40	1.53438	6.24	6.3	6.21	6.28	6.29	6.23	6.22	6.22	6.28	6.24	6.2	6.2	6.23	6.23	6.21	6.24	6.23	6.21	6.25	6.25	6.21	6.22	6.23	6.21	6.24		17500	14700	18000	23000	14600	27600	30400	27500	30700	25400	73700	66200	59400	56300	57100	118000	120000	110000	95900
PS(36:2)_18:2	786.529	279.232	42	1.56618	N/A	6.99	N/A	7.05	N/A	N/A	6.99	6.91	6.89	7.03	7.04	7	7.03	6.84	7	6.92	6.98	7.03	6.96	6.99	6.95	6.96	6.97	7	7.02		0	1930	0	237	0	0	2490	551	276	2990	7740	2490	7180	4130	7510	20300	24200	9740	18400
PS(36:2)_18:0	786.529	283.264	42	1.56618	7.01	7.04	7.08	7.06	7.01	7	6.89	7.03	7.07	6.99	6.97	7.03	7.16	7.05	7.05	7.02	7	7.02	6.99	7	7.03	7.02	7.01	7.01	7		829	1110	1110	553	1940	554	553	2490	2490	1380	3600	3590	2220	7470	3870	21200	19600	14100	12200
PS(42:2)_18:2	870.622	279.232	48	1.66449	8.74	8.71	8.72	8.7	8.75	8.68	8.72	8.72	8.71	8.67	8.7	8.7	8.67	8.71	8.73	8.7	8.67	8.69	8.72	8.69	8.72	8.73	8.69	8.72	8.71		23800	42300	44800	43400	30400	53500	60700	74600	60300	67200	43700	30600	47500	52100	52300	118000	109000	113000	122000
PS(42:2)_24:0	870.622	367.358	48	1.66449	8.94	9	8.84	8.93	8.95	8.89	8.84	8.92	8.86	8.85	8.92	8.9	8.84	8.82	8.89	8.94	8.89	8.84	8.86	8.82	8.87	8.83	8.88	8.86	8.82		5180	12400	9410	9420	10800	19400	18900	15100	22100	16800	17400	17800	15800	20500	15200	32100	35500	39800	31400
PG(32:0)_16:0	721.502	255.232	38	1.50306	6.82	6.82	6.83	6.83	6.82	6.83	6.83	6.82	6.82	6.82	6.81	6.82	6.82	6.81	6.82	6.81	6.82	6.82	6.82	6.81	6.81	6.81	6.81	6.8	6.82		1600000	1450000	1570000	1460000	1360000	1680000	1660000	1750000	2020000	2040000	4720000	4040000	4820000	4250000	5440000	8620000	7390000	6700000	7830000
PG(34:3)_16:0	743.486	255.232	40	1.53438	6.07	6.08	6.07	6.08	6.08	6.08	6.07	6.07	6.08	6.07	6.08	6.08	6.08	6.07	6.07	6.11	6.11	6.09	6.09	6.09	6.08	6.08	6.09	6.09	6.09		741000	807000	882000	855000	742000	1030000	1070000	1040000	1190000	1120000	909000	864000	836000	996000	1060000	2090000	2300000	2100000	1770000
PG(34:3)_18:3	743.486	277.217	40	1.53438	6.09	6.09	6.09	6.11	6.09	6.09	6.08	6.08	6.09	6.09	6.08	6.08	6.08	6.09	6.08	6.12	6.11	6.09	6.1	6.1	6.08	6.1	6.09	6.1	6.1		1290000	1280000	1560000	1460000	1350000	1910000	2030000	1940000	2150000	2070000	1670000	1750000	1630000	1940000	1990000	3810000	4200000	3800000	3050000
PG(34:2)_16:0	745.502	255.232	40	1.53438	6.52	6.53	6.52	6.53	6.52	6.51	6.53	6.52	6.52	6.52	6.53	6.53	6.53	6.54	6.52	6.54	6.53	6.52	6.52	6.53	6.52	6.53	6.52	6.52	6.52		1020000	958000	1030000	1120000	905000	1150000	1280000	1310000	1400000	1450000	1250000	1280000	1330000	1440000	1560000	3400000	3370000	3330000	3050000
PG(34:2)_18:2	745.502	279.232	40	1.53438	6.53	6.54	6.53	6.54	6.54	6.53	6.53	6.53	6.53	6.53	6.53	6.53	6.55	6.54	6.53	6.55	6.54	6.53	6.54	6.54	6.52	6.53	6.53	6.53	6.54		2080000	1950000	2100000	2070000	1890000	2340000	2540000	2500000	2820000	2790000	2850000	2820000	3000000	3040000	3400000	7050000	6660000	6990000	6370000
PG(34:1)_16:0	747.518	255.232	40	1.53438	6.98	6.99	6.98	7	6.98	6.97	6.98	6.98	6.98	6.98	6.98	6.98	6.98	6.98	6.98	6.97	6.99	6.98	6.97	6.99	6.98	6.99	6.98	6.98	6.98		453000	436000	437000	456000	400000	388000	429000	477000	454000	539000	504000	425000	446000	471000	591000	1090000	935000	877000	1190000
PG(34:1)_18:1	747.518	281.248	40	1.53438	6.98	7	6.99	7	6.99	6.98	6.99	6.99	6.99	6.99	6.99	7	6.99	6.99	7	6.99	7	6.98	6.98	6.99	6.98	6.99	6.99	6.99	6.99		319000	357000	352000	394000	325000	349000	378000	434000	417000	443000	481000	380000	485000	460000	592000	995000	960000	834000	1130000
PG(34:0)_16:0	749.533	255.232	40	1.53438	7.52	7.54	7.53	7.54	7.56	7.52	7.52	7.53	7.54	7.52	7.53	7.53	7.53	7.54	7.53	7.53	7.53	7.53	7.54	7.54	7.51	7.51	7.52	7.52	7.53		56700	29300	27100	35900	27100	53600	50000	51400	63000	59200	131000	144000	160000	160000	166000	204000	202000	186000	200000
PG(34:0)_18:0	749.533	283.264	40	1.53438	7.53	7.52	7.49	7.53	7.52	7.52	7.53	7.56	7.53	7.53	7.53	7.53	7.53	7.52	7.52	7.52	7.54	7.52	7.52	7.52	7.52	7.52	7.53	7.53	7.53		24100	17400	8850	22400	20200	35400	30700	19600	30100	25700	74400	64400	79400	87400	90700	113000	112000	91500	93200
PG(36:6)_18:3	765.471	277.217	42	1.56618	5.17	5.17	5.15	5.15	5.14	5.15	5.14	5.17	5.17	5.15	5.18	5.15	5.16	5.18	5.15	5.15	5.14	5.17	5.15	5.15	5.14	5.17	5.16	5.17	5.14		86500	82400	88200	83200	75400	107000	106000	108000	112000	115000	60600	53900	56200	64100	60800	52800	73800	62200	72400
PG(36:5)_18:3	767.486	277.217	42	1.56618	5.69	5.71	5.7	5.7	5.71	5.7	5.7	5.7	5.71	5.7	5.7	5.7	5.7	5.7	5.71	5.71	5.73	5.73	5.72	5.7	5.69	5.7	5.7	5.7	5.7		253000	272000	343000	294000	239000	380000	456000	463000	416000	454000	249000	267000	254000	276000	322000	425000	507000	568000	469000
PG(36:5)_18:2	767.486	279.232	42	1.56618	5.69	5.7	5.69	5.7	5.69	5.69	5.69	5.69	5.69	5.69	5.69	5.7	5.69	5.71	5.69	5.71	5.72	5.72	5.71	5.69	5.69	5.69	5.69	5.69	5.7
																															268000	274000	313000	268000	247000	330000	391000	411000	419000	434000	275000	232000	279000	296000	345000	379000	435000	563000	438000
PG(36:4)_18:3	769.502	277.217	42	1.56618	6.24	6.24	6.23	6.24	6.24	6.23	6.25	6.25	6.26	6.24	6.23	6.25	6.26	6.22	6.24	6.25	6.25	6.25	6.26	6.24	6.23	6.25	6.22	6.23	6.25		87700	89900	102000	125000	92100	108000	110000	123000	109000	120000	50100	53600	67700	67100	68000	248000	208000	207000	180000
PG(36:4)_18:1	769.502	281.248	42	1.56618	6.24	6.23	6.23	6.24	6.26	6.23	6.25	6.25	6.24	6.25	6.26	6.22	6.23	6.23	6.25	6.24	6.23	6.23	6.27	6.23	6.24	6.25	6.22	6.22	6.23
																															44000	50300	58600	61400	53600	45600	57500	56400	55900	55000	23300	31000	32400	37600	35300	139000	119000	106000	87900
PG(36:4)_18:2	769.502	279.232	42	1.56618	6.18	6.19	6.19	6.19	6.19	6.16	6.17	6.17	6.17	6.17	6.14	6.16	6.17	6.16	6.16	6.2	6.17	6.17	6.17	6.19	6.15	6.17	6.17	6.18	6.18		652000	694000	744000	768000	627000	719000	770000	751000	847000	836000	530000	623000	703000	696000	808000	2750000	2570000	1990000	1970000
PG(36:3)_18:3	771.518	277.217	42	1.56618	6.85	6.83	6.91	6.89	6.87	6.89	6.88	6.87	6.87	6.87	6.86	6.86	6.89	6.87	6.86	6.87	6.88	6.87	6.86	6.87	6.85	6.86	6.85	6.88	6.88		19400	10200	13800	14100	16900	26000	21300	22400	25400	31500	24300	21000	35900	36800	39000	76000	68800	67400	76000
PG(36:3)_18:0	771.518	283.264	42	1.56618	6.89	6.85	6.83	6.88	6.87	6.89	6.92	6.84	6.9	6.88	6.88	6.94	6.88	6.85	6.84	6.87	6.87	6.88	6.85	6.88	6.85	6.85	6.89	6.87	6.86		6080	2490	4420	5530	6640	8290	8020	7190	9680	9400	10800	3590	13600	8850	18000	33500	32600	33200	31000
PG(36:3)_18:2	771.518	279.232	42	1.56618	6.71	6.72	6.71	6.71	6.71	6.7	6.71	6.71	6.71	6.7	6.7	6.7	6.7	6.69	6.71	6.7	6.71	6.71	6.69	6.7	6.69	6.7	6.7	6.69	6.71		140000	154000	149000	150000	153000	148000	132000	180000	170000	205000	105000	108000	114000	114000	136000	357000	343000	312000	337000
PG(36:3)_18:1	771.518	281.248	42	1.56618	6.71	6.7	6.71	6.7	6.71	6.69	6.7	6.7	6.7	6.68	6.68	6.72	6.71	6.71	6.69	6.69	6.7	6.71	6.7	6.7	6.7	6.68	6.67	6.67	6.7		73000	71600	85400	73800	68300	80500	68900	81300	85000	100000	73000	60800	57200	56600	84300	197000	178000	170000	175000
PG(36:2)_18:2	773.533	279.232	42	1.56618	7.26	7.26	7.2	7.25	7.23	7.25	7.22	7.23	7.23	7.21	7.22	7.23	7.22	7.22	7.19	7.22	7.22	7.22	7.21	7.22	7.2	7.22	7.21	7.21	7.22		22300	10200	11400	18500	15200	23500	20800	27000	23200	23700	24600	35100	33200	33200	49400	101000	83300	80000	88700
PG(36:2)_18:0	773.533	283.264	42	1.56618	7.22	7.28	7.24	7.24	7.3	7.29	7.27	7.26	7.2	7.19	7.2	7.18	7.21	7.2	7.21	7.2	7.22	7.21	7.21	7.22	7.2	7.2	7.19	7.2	7.23		6910	2210	4150	5780	8570	6070	5440	7740	4650	8300	8290	11300	13600	13000	14100	38700	33700	31000	31300
PG(36:2)_18:1	773.533	281.248	42	1.56618	7.15	7.14	7.17	7.15	7.15	7.14	7.15	7.14	7.13	7.13	7.12	7.15	7.14	7.12	7.13	7.17	7.16	7.15	7.14	7.15	7.12	7.13	7.14	7.14	7.16		29600	35700	41200	32900	34800	26800	25400	29400	32100	32900	27600	18800	17200	18000	31300	70200	82100	55600	84300
PA(32:1)_16:1	659.45	253.217	36	1.47223	7.22	7.22	7.22	7.22	7.22	7.23	7.23	7.21	7.21	7.21	7.24	7.22	7.22	7.23	7.23	7.23	7.22	7.24	7.23	7.22	7.23	7.23	7.23	7.25	7.22		279500	307000	205100	173600	218300	250200	214500	202300	185200	256300	375300	280700	447200	292300	561200	440000	428600	344900	607600
PA(32:1)_16:0	659.45	255.232	36	1.47223	7.22	7.21	7.25	7.22	7.23	7.22	7.22	7.21	7.21	7.23	7.22	7.2	7.23	7.2	7.22	7.25	7.24	7.23	7.24	7.23	7.23	7.22	7.22	7.24	7.21		128500	117500	90950	71790	103800	95640	83440	75950	80050	104600	135500	114200	175700	136400	216700	204900	173900	161600	218600
PA(32:0)_16:0	661.465	255.232	36	1.47223	7.72	7.73	7.72	7.74	7.72	7.72	7.72	7.72	7.72	7.73	7.72	7.72	7.72	7.72	7.71	7.72	7.73	7.73	7.73	7.74	7.72	7.73	7.72	7.72	7.73		1483000	1368000	952700	856900	1057000	1228000	1151000	1046000	1077000	1544000	4044000	3756000	4866000	3460000	5267000	5431000	4829000	4808000	6076000
PA(34:4)_16:1	681.434	253.217	38	1.50306	6.41	6.37	6.38	6.39	6.39	6.37	6.36	6.35	6.35	6.34	6.36	6.34	6.33	6.34	6.33	6.35	6.35	6.36	6.36	6.37	6.32	6.35	6.35	6.34	6.35		163300	167900	123300	110300	130400	164300	135200	157000	125900	130100	171700	138100	165600	141900	214200	177000	172600	130600	208300
PA(34:4)_18:3	681.434	277.2	38	1.50306	6.4	6.4	6.39	6.4	6.38	6.36	6.35	6.36	6.35	6.35	6.34	6.34	6.34	6.35	6.33	6.35	6.35	6.36	6.37	6.37	6.33	6.36	6.35	6.35	6.36		285800	317200	260000	193600	254200	288500	254500	245400	195900	244000	256600	200200	268800	235600	335300	263500	257700	212900	341000
PA(34:3)_16:0	683.45	255.232	38	1.50306	7.02	7.01	7.01	7.02	7.03	7	7	7	7.01	7.02	7.02	7.01	7.01	7.01	7	7.02	7.02	7.02	7.02	7.01	7.01	7.01	7.01	7.01	7.02		9588000	8760000	6666000	5285000	6839000	6995000	6473000	5011000	5174000	6804000	7591000	5628000	10140000	6838000	12270000	9130000	8698000	7589000	13110000
PA(34:3)_18:3	683.45	277.2	38	1.50306	7.02	7.01	7.01	7.02	7.01	7	7.01	7.01	7.01	7.02	7.03	7.01	7.01	7.01	7	7.02	7.02	7.01	7.02	7.02	7.01	7.01	7.01	7.01	7.02		28290000	27990000	19910000	16350000	21060000	21600000	18810000	16050000	15170000	21420000	22750000	16760000	29850000	19570000	36500000	28160000	25490000	21720000	39430000
PA(34:3)_16:1	683.45	253.217	38	1.50306	6.88	6.9	6.91	6.88	6.88	6.89	6.91	6.89	6.89	6.89	6.9	6.92	6.92	6.91	6.92	6.91	6.91	6.91	6.88	6.9	6.92	6.91	6.92	6.91	6.92		361200	349100	264700	204500	252800	238600	224400	177300	166000	239100	241500	165700	300500	224500	370100	279600	275400	243800	445500
PA(34:3)_18:2	683.45	279.2	38	1.50306	6.9	6.9	6.89	6.9	6.9	6.89	6.89	6.91	6.88	6.9	6.92	6.93	6.93	6.91	6.92	6.92	6.92	6.9	6.9	6.91	6.93	6.92	6.92	6.93	6.93		642600	657900	471500	407800	505800	471500	429900	374700	304700	420400	406200	310000	532600	388400	627000	479100	465700	448400	778900
PA(34:2)_16:0	685.465	255.232	38	1.50306	7.42	7.41	7.41	7.41	7.41	7.4	7.4	7.41	7.39	7.39	7.4	7.41	7.41	7.4	7.39	7.4	7.4	7.41	7.41	7.4	7.4	7.41	7.41	7.41	7.4		24710000	20920000	14910000	11660000	17510000	19000000	16470000	14240000	14020000	21240000	31020000	21930000	40810000	24090000	45410000	36530000	32900000	25560000	42900000
PA(34:2)_18:2	685.465	279.2	38	1.50306	7.41	7.41	7.42	7.42	7.41	7.4	7.4	7.4	7.39	7.39	7.41	7.41	7.4	7.41	7.39	7.41	7.4	7.4	7.41	7.41	7.39	7.42	7.4	7.41	7.4		80310000	68620000	49260000	38930000	54370000	63080000	54670000	47650000	47440000	69650000	103200000	71840000	131300000	79010000	152300000	119500000	109000000	90580000	143300000
PA(34:2)_16:1	685.465	253.217	38	1.50306	7.35	7.35	7.32	7.39	7.31	7.33	7.31	7.34	7.35	7.34	7.32	7.36	7.37	7.35	7.32	7.37	7.33	7.36	7.33	7.33	7.38	7.39	7.36	7.37	7.32		52370	64540	36370	16840	49350	25400	21390	21470	27680	29260	30200	21920	34760	19640	31310	38800	44680	21850	34320
PA(34:2)_18:1	685.465	281.248	38	1.50306	7.35	7.34	7.36	7.34	7.34	7.32	7.34	7.34	7.36	7.34	7.35	7.37	7.35	7.35	7.34	7.37	7.34	7.34	7.38	7.38	7.37	7.37	7.31	7.36	7.33		107400	113000	59700	38050	79830	58000	35440	41700	33620	47710	37590	36070	64900	34000	54710	51690	50080	46850	59350
PA(34:1)_16:0	687.481	255.232	38	1.50306	7.84	7.83	7.85	7.83	7.83	7.82	7.81	7.8	7.82	7.8	7.82	7.82	7.83	7.83	7.82	7.83	7.84	7.84	7.83	7.84	7.82	7.83	7.83	7.84	7.83		2505000	2226000	1226000	843100	1722000	1331000	891500	793800	840800	1132000	2076000	1977000	2596000	1837000	2325000	2926000	2681000	2802000	3203000
PA(34:1)_18:1	687.481	281.248	38	1.50306	7.84	7.84	7.85	7.83	7.84	7.83	7.82	7.82	7.81	7.82	7.83	7.84	7.83	7.84	7.83	7.84	7.84	7.84	7.84	7.84	7.83	7.83	7.84	7.84	7.84		7836000	7016000	3734000	2438000	5358000	3729000	2521000	2395000	2503000	3111000	5876000	5957000	8143000	5014000	6795000	8323000	8062000	8207000	10140000
PA(34:0)_16:0	689.496	255.232	38	1.50306	8.3	8.36	8.31	8.34	8.24	8.27	8.31	8.36	8.29	8.26	8.32	8.34	8.31	8.31	8.35	8.35	8.34	8.33	8.35	8.34	8.34	8.35	8.32	8.35	8.33		48040	13510	11640	9973	21270	21500	19700	12270	7072	9623	38560	60040	79200	60930	67650	123000	90360	99660	126900
PA(34:0)_18:0	689.496	283.3	38	1.50306	8.35	8.2	8.33	8.32	8.28	8.29	8.32	8.45	8.31	8.33	8.33	8.33	8.32	8.34	8.33	8.34	8.33	8.35	8.33	8.33	8.31	8.34	8.34	8.35	8.35		35160	20990	9991	6165	21060	18120	10700	8842	8193	7108	53960	68920	68190	57000	60030	100500	96070	88540	109600
PA(36:6)_18:3	705.434	277.2	40	1.53438	6.21	6.21	6.21	6.22	6.21	6.21	6.21	6.2	6.22	6.19	6.22	6.22	6.22	6.21	6.2	6.21	6.22	6.21	6.21	6.21	6.21	6.22	6.22	6.23	6.22		8268000	9189000	8087000	6586000	7163000	11220000	10630000	10890000	9449000	11630000	13030000	9394000	15530000	10870000	17290000	12090000	12150000	9469000	13490000
PA(36:5)_18:3	707.45	277.2	40	1.53438	6.66	6.65	6.67	6.66	6.66	6.65	6.65	6.64	6.65	6.65	6.66	6.67	6.66	6.66	6.66	6.66	6.67	6.66	6.66	6.67	6.65	6.66	6.66	6.68	6.65		20180000	19350000	14940000	12340000	14700000	15390000	12470000	10750000	9777000	12650000	11340000	8401000	13770000	10320000	17210000	14560000	14380000	12080000	22290000
PA(36:5)_18:2	707.45	279.2	40	1.53438	6.65	6.66	6.66	6.66	6.65	6.65	6.64	6.63	6.64	6.64	6.64	6.66	6.65	6.65	6.65	6.66	6.65	6.66	6.65	6.66	6.65	6.65	6.65	6.66	6.64		21500000	20890000	16530000	12800000	15580000	15810000	13790000	11400000	10400000	13330000	12710000	9508000	15000000	11170000	19510000	15650000	15400000	13150000	26040000
PA(36:4)_18:1	709.465	281.248	40	1.53438	7.15	7.15	7.15	7.14	7.14	7.14	7.14	7.13	7.14	7.13	7.15	7.15	7.13	7.15	7.12	7.15	7.16	7.15	7.14	7.15	7.12	7.15	7.14	7.15	7.13		3141000	2733000	1791000	1362000	2417000	1408000	1029000	975300	967400	1296000	997100	829700	1338000	876200	1538000	1437000	1465000	1299000	1739000
PA(36:4)_18:3	709.465	277.2	40	1.53438	7.14	7.15	7.15	7.15	7.15	7.14	7.14	7.15	7.14	7.14	7.13	7.15	7.13	7.15	7.12	7.14	7.16	7.15	7.14	7.15	7.13	7.15	7.15	7.14	7.13		4082000	4085000	2560000	1821000	3296000	2032000	1486000	1473000	1392000	1842000	1519000	1165000	1951000	1316000	2194000	1968000	1892000	1568000	2368000
PA(36:4)_18:2	709.465	279.2	40	1.53438	7.09	7.09	7.1	7.1	7.1	7.08	7.09	7.09	7.09	7.08	7.09	7.09	7.08	7.1	7.09	7.09	7.1	7.1	7.09	7.09	7.09	7.09	7.09	7.1	7.1		81650000	73560000	55360000	48130000	62520000	65330000	62520000	50260000	51800000	70400000	75240000	50470000	96610000	62340000	131900000	89480000	83930000	62920000	121600000
PA(36:3)_18:0	711.481	283.3	40	1.53438	7.73	7.72	7.73	7.72	7.73	7.72	7.72	7.71	7.71	7.71	7.71	7.73	7.72	7.72	7.72	7.72	7.71	7.72	7.72	7.72	7.71	7.71	7.72	7.72	7.72		252200	156900	80380	88130	154000	150600	131800	86480	100500	127800	213300	195200	298300	220900	298400	304700	310500	250000	292400
PA(36:3)_18:3	711.481	277.2	40	1.53438	7.68	7.68	7.67	7.68	7.68	7.67	7.69	7.69	7.69	7.67	7.7	7.71	7.7	7.71	7.7	7.7	7.72	7.71	7.72	7.71	7.71	7.72	7.72	7.72	7.73		1022000	625900	359400	298000	536000	544300	436400	326600	343300	478200	637500	666400	1044000	665400	953100	1039000	972600	813600	945200
PA(36:3)_18:2	711.481	279.2	40	1.53438	7.55	7.55	7.56	7.55	7.55	7.53	7.52	7.52	7.52	7.52	7.52	7.54	7.52	7.53	7.51	7.52	7.52	7.54	7.53	7.53	7.5	7.52	7.52	7.52	7.52		12500000	11700000	6784000	4892000	9090000	6871000	5019000	4845000	4721000	6673000	7124000	5035000	8954000	5415000	9214000	8676000	8287000	6568000	9354000
PA(36:3)_18:1	711.481	281.248	40	1.53438	7.56	7.56	7.56	7.55	7.55	7.53	7.52	7.53	7.53	7.51	7.53	7.53	7.52	7.54	7.5	7.53	7.52	7.54	7.53	7.53	7.51	7.52	7.53	7.53	7.54		9441000	9001000	4894000	3515000	7000000	5072000	3415000	3293000	3323000	4776000	4972000	3685000	6339000	3769000	6060000	5863000	5984000	4856000	6605000
PA(36:2)_18:0	713.496	283.3	40	1.53438	8.08	8.07	8.09	8.07	8.08	8.08	8.07	8.09	8.07	8.08	8.08	8.09	8.07	8.08	8.07	8.08	8.08	8.08	8.08	8.09	8.08	8.07	8.08	8.09	8.08		388000	195100	122800	89080	170300	216500	147800	107400	138400	166500	381300	345100	569100	374400	493700	588900	517400	430800	611500
PA(36:2)_18:2	713.496	279.2	40	1.53438	8.06	8.04	8	7.95	8.01	8.04	8.05	8.05	8.06	8.06	8.06	8.05	8.05	8.06	8.05	8.06	8.06	8.06	8.05	8.06	8.05	8.08	8.05	8.07	8.05		1388000	812600	685200	466700	659400	663300	486700	398400	377700	531300	1173000	1326000	1931000	1291000	1676000	1762000	1835000	1614000	2075000
PA(36:2)_18:1	713.496	281.248	40	1.53438	7.98	7.97	7.97	7.95	7.97	7.95	7.95	7.96	7.97	7.96	7.98	7.98	7.97	7.97	7.96	7.97	7.98	7.98	7.97	7.97	7.97	7.96	7.97	7.97	7.97		2312000	2053000	1179000	709000	1587000	859900	460800	489400	506500	692100	598400	551200	860500	527800	654300	857000	901400	832600	1025000
PA(36:1)_18:1	715.512	281.248	40	1.53438											8.46	8.41	8.49	8.43	8.46	8.45	8.47	8.46	8.45	8.45	8.46	8.48	8.43	8.47	8.48												56110	57870	92610	79170	73920	146600	111200	129800	181300
PA(36:1)_18:0	715.512	283.3	40	1.53438											8.41	8.48	8.45	8.45	8.43	8.45	8.44	8.49	8.44	8.46	8.48	8.44	8.46	8.5	8.44												20690	27030	27180	19040	19280	46830	35460	46470	52730
LPC(16:0)_16:0	554.3	255.2	24	1.2974	6.61	6.62	6.64	6.61	6.6	6.63	6.59	6.64	6.61	6.61	6.62	6.59	6.59	6.64	6.63	6.62	6.6	6.63	6.61	6.61	6.61	6.6	6.62	6.63	6.61		1436000	531800	723600	907000	1887000	754000	661000	277700	833500	876200	558700	592700	387100	376100	384800	365800	235800	245300	452100
LPC(18:0)_18:0	582.4	283.3	26	1.32533	7.62	7.66	7.61	7.62	7.57	7.62	7.6	7.7	7.6	7.6	7.61	7.58	7.55	7.65	7.61	7.62	7.63	7.63	7.58	7.59	7.6	7.57	7.55	7.64	7.58		100600	24000	24580	24780	82410	48830	30590	20530	53360	32970	65130	66190	38800	36630	57260	47120	48050	21950	90960
LPC(18:1)_18:1	580.4	281.2	26	1.32533	6.85	6.9	6.84	6.79	6.8	6.84	6.84	6.82	6.82	6.8	6.84	6.81	6.89	6.87	6.86	6.84	6.89	6.88	6.87	6.81	6.81	6.77	6.82	6.82	6.84		587000	230200	280800	408000	666200	206400	178900	95970	249400	242200	84340	107100	58110	63670	64230	54330	50230	59510	83250
LPC(18:2)_18:2	578.3	279.2	26	1.32533	6.19	6.18	6.16	6.14	6.16	6.19	6.21	6.21	6.17	6.18	6.2	6.17	6.24	6.2	6.18	6.21	6.24	6.15	6.22	6.15	6.16	6.22	6.13	6.15	6.14		1371000	494200	787000	1362000	2716000	708500	825300	230800	944300	1114000	233300	355300	143900	200900	172800	292800	141400	190400	234300
LPC(18:3)_18:3	576.3	277.2	26	1.32533	5.57	5.38	5.6	5.49	5.54	5.64	5.46	5.52	5.54	5.55	5.5	5.54	5.69	5.58	5.56	5.54	5.57	5.55	5.63	5.55	5.61	5.43	5.56	5.54	5.51		216500	96110	100100	386500	562300	123300	100300	32860	169700	187200	10820	43170	13830	27890	24730	26760	17090	25060	20830
LPE(16:0)_16:0	452.3	255.2	21	1.25641	6.72	6.73	6.72	6.72	6.73	6.72	6.72	6.72	6.73	6.71	6.72	6.71	6.72	6.73	6.73	6.73	6.73	6.73	6.73	6.73	6.71	6.72	6.71	6.73	6.73		6355000	2311000	3572000	3333000	6835000	3939000	4385000	1328000	4235000	3334000	3427000	3325000	2449000	1720000	2537000	2212000	1975000	1502000	4149000
LPE(16:1)_16:1	450.3	253.2	21	1.25641	5.97	5.84	6.05	5.9	5.92	5.88	6.1	5.97	5.99	5.89	5.91	5.99	n.d.	n.d.	5.84	n.d.	n.d.	5.92	5.81	5.88	5.99	n.d.	n.d.	n.d.	5.9		14990	10650	5014	14300	29470	7704	8326	4092	12200	10810	4099	5586	0	0	1736	0	0	1398	6379
LPE(18:0)_18:0	480.3	283.3	23	1.28361	7.68	7.65	7.66	7.66	7.64	7.65	7.66	7.66	7.67	7.68	7.66	7.67	7.65	7.65	7.66	7.68	7.67	7.65	7.66	7.68	7.64	7.67	7.64	7.66	7.65		202500	67770	98860	61470	110000	118800	202300	20950	100700	59620	200600	223300	183900	99120	202000	148700	203500	90740	493000
LPE(18:1)_18:1	478.3	281.2	23	1.28361	6.98	6.99	6.99	6.98	6.97	6.97	6.96	6.99	6.99	6.97	6.98	6.95	6.98	6.97	6.98	6.97	6.99	6.98	6.99	7.01	6.97	7	6.98	6.98	6.99		1042000	349300	411000	382000	759800	362900	360200	88390	332500	278700	247000	237500	143000	121300	172400	176300	130400	100300	331700
LPE(18:2)_18:2	476.3	279.2	23	1.28361	6.34	6.34	6.36	6.32	6.3	6.31	6.3	6.31	6.32	6.32	6.33	6.34	6.34	6.32	6.34	6.33	6.37	6.34	6.35	6.32	6.32	6.33	6.31	6.3	6.3		4073000	1712000	2201000	3319000	6438000	2273000	2540000	802200	2723000	2674000	930600	1444000	616100	687600	696100	842500	585300	596500	1121000
LPE(18:3)_18:3	474.3	277.2	23	1.28361	5.71	5.72	5.71	5.66	5.69	5.62	5.74	5.73	5.7	5.67	5.75	5.66	5.76	5.75	5.7	5.74	5.71	5.73	5.75	5.73	5.69	5.69	5.72	5.71	5.69		374500	174200	159900	449100	751800	204600	201100	71670	268700	305100	60030	88210	40780	55200	51950	72750	28790	45640	80690
LPE(20:0)_20:0	508.3	311.3	25	1.3113	8.45	8.44	8.44	8.35	8.41	8.45	8.41	8.42	8.46	8.42	8.42	8.41	8.44	8.42	8.43	8.48	8.4	8.45	8.42	8.41	8.4	8.43	8.44	8.41	8.44		48450	25800	27540	9207	27190	45320	55080	5575	30480	11520	42190	53350	44970	9412	56820	13940	33810	13590	85780
LPE(20:1)_20:1	506.3	309.28	25	1.3113	7.79	7.69	7.8	7.83	7.79	7.81	7.79	7.76	7.78	7.84	7.75	7.78	7.85	7.83	7.85	7.89	7.73	7.96	7.78	7.77	7.85	7.77	7.76	7.96	7.79		8366	3850	3367	3137	5925	6972	6660	333.2	6623	1649	6623	2765	3139	1014	4880	3137	7147	335.9	8029
LPE(22:0)_22:0	536.3	339.33	27	1.33947	8.97	9.04	8.96	9.04	9.01	9.04	8.94	9.04	9.01	9.03	8.96	8.97	8.94	8.99	9.02	9.04	8.99	9.05	8.95	9.03	8.97	9	8.97	9	9.01		51940	40100	23630	36600	52640	34860	40530	26240	46940	44270	29630	54020	27190	42880	110200	36270	44640	47180	48970
LPI(16:0)_16:0	571.3	255.2	25	1.3113	5.6	5.71	5.64	5.59	5.6	5.59	5.59	5.62	5.63	5.58	5.59	5.61	5.56	5.61	5.59	5.63	5.6	5.63	5.6	5.62	5.58	5.54	5.59	5.6	5.6		60540	21660	36180	93040	154600	57480	80710	29980	100100	160200	53600	47860	42350	57930	46400	61360	34830	49810	56810
LPI(18:0)_18:0	599.3	283.3	27	1.33947	n.d.	n.d.	n.d.	n.d.	n.d.	6.6	6.58	6.55	6.61	6.56	6.55	6.55	6.58	6.54	6.56	6.6	6.55	6.65	6.54	6.58	6.65	6.55	6.51	6.58	6.67		0	0	0	0	0	5926	6274	2091	3834	3135	2787	3137	4109	1743	2789	2486	1743	1367	4181
LPI(18:1)_18:1	597.3	281.2	27	1.33947	5.83	6.07	5.74	5.75	5.71	5.64	5.82	5.77	5.74	5.73	5.88	5.78	5.77	5.77	5.8	5.81	5.88	5.75	5.82	5.76	5.8	5.85	5.8	5.8	5.75		12920	5771	7081	19040	29860	26140	26140	6000	32840	39390	10100	10110	6045	7017	10140	9530	6966	5391	11180
LPI(18:2)_18:2	595.3	279.2	27	1.33947	5.02	5.01	5.12	5.01	4.99	5.07	5	5.02	5	4.99	5.05	4.98	5.05	4.99	4.99	4.98	4.96	5.04	5.1	5.02	4.99	4.99	4.94	5.07	4.99		51390	28140	34100	152700	183500	123200	90890	31370	147300	217900	41810	47390	17360	37650	33120	28560	13640	32420	52990
LPI(18:3)_18:3	593.3	277.2	27	1.33947	4.18	4.23	4.15	4.26	4.16	4.11	4.13	4.36	4.17	4.14	4.17	4.26	4.47	4.14	4.12	4.37	4.09	4.24	4.25	4.18	4.2	4.1	4.07	4.49	4.24		12560	7303	7431	47320	66170	17840	24310	8366	38930	41260	5909	12560	2787	2451	4373	6350	2803	8780	9364
LPG(16:0)_16:0	483.3	255.2	22	1.26995	5.83	5.82	5.81	5.81	5.82	5.83	5.83	5.85	5.83	5.81	5.82	5.82	5.83	5.83	5.82	5.82	5.85	5.84	5.82	5.83	5.81	5.81	5.81	5.82	5.83		898800	317500	621400	1043000	2034000	648600	816400	309800	1028000	1383000	452100	516700	282000	491300	362500	500000	246600	369200	535100
LPG(18:0)_18:0	511.3	283.3	24	1.2974	6.78	6.83	6.78	6.76	6.74	6.78	6.79	6.78	6.76	6.78	6.76	6.77	6.77	6.77	6.79	6.76	6.75	6.81	6.79	6.77	6.77	6.77	6.76	6.77	6.78		42940	10320	16650	16740	38370	31720	37590	9063	32240	42480	44870	39760	36980	49550	27640	75610	56750	43860	71070
LPG(18:1)_18:1	509.3	281.2	24	1.2974	6.08	6.06	6.13	6.07	6.09	6.08	6.08	6.1	6.08	6.08	6.09	6.06	6.09	6.1	6.11	6.12	6.12	6.11	6.09	6.1	6.07	6.09	6.08	6.11	6.12		126000	31880	87560	119400	241100	96410	112400	40400	125500	177700	53320	71530	32160	66920	43600	44400	34530	43830	63550
LPG(18:2)_18:2	507.3	279.2	24	1.2974	5.39	5.29	5.4	5.36	5.38	5.36	5.37	5.31	5.4	5.39	5.46	5.41	5.46	5.45	5.45	5.46	5.47	5.46	5.49	5.44	5.43	5.45	5.47	5.47	5.45		332200	223300	287400	685800	984700	302000	300600	188900	578300	773700	167200	227500	103900	188200	163100	196600	105900	133600	203000
LPG(18:3)_18:3	505.3	277.2	24	1.2974	4.7	4.67	4.71	4.68	4.68	4.61	4.72	4.77	4.7	4.68	4.82	4.69	4.8	4.83	4.77	4.82	4.9	4.82	4.8	4.82	4.79	4.76	4.79	4.8	4.85		57050	34780	61050	166300	247900	74770	68400	35240	105800	162900	27520	41630	9404	36600	15450	37990	16820	18830	29970
LPG(22:0)_22:0	567.3	339.33	28	1.35374	8.11	8.17	8.07	8.1	8.11	8.21	8.18	8.09	8.15	8.13	8.15	8.13	8.18	8.11	8.14	8.12	8.14	8.11	8.16	8.14	8.17	8.13	8.14	8.11	8.13		6981	3137	3354	1704	4183	2092	14290	1983	3496	2440	5229	5926	10810	2440	4532	8018	5578	3137	14690
LPA(16:0)_16:0	423.25	255.23	20	1.24299	6.05	6.05	6.05	6.05	6.05	6.05	6.05	6.04	6.04	6.04	6.04	6.05	6.04	6.04	6.04	6.04	6.04	6.04	6.04	6.03	6.04	6.04	6.05	6.04	6.04		5839000	6483000	8324000	5375000	5114000	6455000	9799000	8971000	8790000	7100000	5357000	6913000	6646000	5887000	6170000	9027000	8559000	7145000	7536000
LPA(18:0)_18:0	451.28	283.26	22	1.26995	6.98	6.98	6.98	6.98	6.97	6.97	6.98	6.98	6.96	6.97	6.96	6.97	6.97	6.97	6.97	6.96	6.98	6.97	6.97	6.96	6.97	6.97	6.97	6.97	6.97		168700	185500	179100	169900	128300	260100	324200	300300	273000	256000	299600	381800	383800	359400	354600	588100	462100	467400	454300
LPA(18:1)_18:1	449.27	281.25	22	1.26995	6.28	6.28	6.28	6.29	6.28	6.29	6.29	6.29	6.28	6.28	6.29	6.28	6.27	6.28	6.29	6.29	6.29	6.29	6.28	6.27	6.28	6.28	6.26	6.28	6.27		509700	452900	565400	526600	449800	595900	809400	732400	707300	672500	504600	680100	572200	472100	480800	808000	675600	655000	700900
LPA(18:2)_18:2	447.25	279.23	22	1.26995	5.66	5.66	5.67	5.67	5.67	5.67	5.67	5.65	5.67	5.67	5.66	5.66	5.66	5.67	5.67	5.67	5.66	5.67	5.66	5.66	5.66	5.65	5.61	5.65	5.65		5295000	5477000	6801000	5667000	5054000	5726000	7751000	7789000	6977000	6162000	3933000	5149000	4187000	3333000	3540000	4673000	4576000	4141000	3748000
LPA(18:3)_18:3	445.24	277.22	22	1.26995	5.03	5.04	5.04	5.04	5.04	5.02	5.04	5.03	5.04	5.04	5.03	5	5.01	5.02	5	5.02	5.04	5.02	5.02	5.02	5	5	4.94	5.02	4.99		757700	927500	1015000	942200	736700	806100	1213000	1139000	1047000	781600	631500	855500	572200	484100	507200	661500	670400	584900	523000
LPA(20:0)_20:0	479.31	311.3	24	1.2974	7.71	7.71	7.74	7.71	7.72	7.72	7.72	7.72	7.71	7.72	7.72	7.72	7.7	7.71	7.71	7.71	7.7	n.d.	7.73	7.7	7.72	7.74	7.71	7.73	7.71		22430	20100	21500	17580	18270	35440	50350	62850	47430	39460	48940	63220	41820	54350	52730	59650	50930	0	45040
LPA(20:1)_20:1	477.3	309.28	24	1.2974	7.11	7.11	7.11	7.12	7.12	7.09	7.12	7.15	7.09	7.08	7.13	7.11	7.12	7.09	7.07	7.11	7.12	7.11	7.12	7.11	7.11	7.15	7.09	7.09	7.07		12590	13380	10130	10540	10530	11590	19410	17070	13920	13130	17240	21910	18530	15930	14410	18210	19950	19630	19970
LPA(20:2)_20:2	475.3	307.28	24	1.2974	6.59	6.6	6.62	6.57	6.58	6.6	6.59	6.61	6.6	6.6	6.61	6.59	6.59	6.6	6.6	6.58	6.61	6.6	6.61	6.58	6.58	6.61	6.57	6.58	6.58		26740	35260	26500	29850	16210	24750	30390	32740	28090	24200	15370	27950	29020	17890	17090	19340	21910	18210	18500
LPA(22:0)_22:0	507.35	339.33	26	1.32533	8.35	8.35	8.34	8.35	8.34	8.35	8.34	8.34	8.34	8.35	8.34	8.34	8.34	8.34	8.34	8.33	8.33	8.33	8.34	8.34	8.34	8.33	8.34	8.34	8.34		100700	115900	137700	98700	64620	237900	265500	307900	248400	218000	280700	365100	312200	218200	319200	369200	392600	402100	376900
LPA(24:0)_24:0	535.38	367.36	28	1.35374	8.91	8.89	8.88	8.9	8.9	8.88	8.89	8.89	8.88	8.89	8.89	8.89	8.89	8.89	8.89	8.89	8.89	8.89	8.89	8.89	8.89	8.89	8.89	8.89	8.89		97870	120400	144800	90760	53200	242500	336200	353200	233600	263600	310500	333000	309000	224200	350600	393500	302600	306000	400200
LPA(26:0)_26:0	563.38	395.36	30	1.38264	9.31	9.34	9.32	9.29	9.32	9.35	9.29	9.31	9.33	9.3	9.31	9.3	9.3	9.3	9.31	9.33	9.3	9.38	9.31	9.32	9.29	9.3	9.31	9.3	9.29		2276	4552	5121	5121	2845	6543	6828	5690	3983	4267	4559	4836	3129	2560	4267	5690	5121	3414	2276
MGDG(32:0)_16:0	789.573	255.232	41	1.55022	9.21	9.18	9.29	9.28	9.18	9.21	9.2	9.19	9.21	9.21	9.19	9.19	9.22	9.19	9.2	9.22	9.2	9.19	9.19	9.2	9.2	9.21	9.21	9.2	9.21		1860	1850	1560	1710	553	5800	6360	8290	13000	15800	37900	27900	44700	44000	49900	79100	66600	82500	75700
MGDG(34:3)_16:0	811.557	255.232	43	1.58226	8.52	8.51	8.54	8.52	8.5	8.51	8.53	8.52	8.53	8.52	8.51	8.51	8.51	8.53	8.52	8.52	8.53	8.51	8.52	8.53	8.51	8.52	8.52	8.51	8.53		41800	47300	44200	43400	42900	66100	62200	65000	68800	57000	108000	92900	110000	131000	118000	249000	230000	256000	241000
MGDG(34:3)_18:3	811.557	277.217	43	1.58226	8.51	8.53	8.53	8.51	8.51	8.51	8.52	8.52	8.52	8.52	8.51	8.52	8.51	8.51	8.53	8.52	8.51	8.51	8.52	8.52	8.51	8.52	8.51	8.51	8.53		37100	33200	33500	28700	31800	51200	51200	58900	56700	66600	85400	82400	86500	87400	82700	185000	158000	195000	180000
MGDG(34:2)_16:0	813.573	255.232	43	1.58226	8.89	8.9	8.91	8.92	8.92	8.9	8.91	8.91	8.91	8.91	8.91	8.92	8.91	8.9	8.91	8.91	8.91	8.91	8.91	8.91	8.91	8.91	8.91	8.91	8.92		60800	45900	51400	61900	42900	99500	116000	110000	106000	107000	269000	192000	220000	271000	274000	630000	624000	655000	688000
MGDG(34:2)_18:2	813.573	279.232	43	1.58226	8.9	8.88	8.91	8.92	8.92	8.92	8.92	8.9	8.91	8.91	8.91	8.91	8.91	8.9	8.91	8.91	8.91	8.91	8.91	8.91	8.9	8.91	8.91	8.91	8.92		44500	35400	30700	41200	41500	88700	77600	97300	94300	91300	219000	163000	185000	225000	244000	475000	518000	502000	582000
MGDG(34:1)_16:0	815.588	255.232	43	1.58226	9.33	9.32	9.37	9.34	9.31	9.31	9.33	9.32	9.33	9.34	9.33	9.33	9.33	9.32	9.31	9.33	9.32	9.31	9.32	9.32	9.32	9.32	9.32	9.32	9.32		11000	7190	10500	13300	10200	21200	26800	25000	30600	29300	61000	41700	75800	75500	86200	145000	151000	161000	147000
MGDG(34:1)_18:1	815.588	281.248	43	1.58226	9.33	9.33	9.28	9.33	9.3	9.3	9.33	9.32	9.3	9.33	9.33	9.32	9.34	9.34	9.31	9.32	9.31	9.32	9.32	9.32	9.31	9.33	9.32	9.32	9.32		9400	15200	10800	12400	6640	19900	22100	18800	24900	23000	61100	49200	55000	64700	70300	133000	127000	148000	132000
MGDG(36:6)_18:3	833.542	277.217	45	1.61479	7.73	7.73	7.72	7.73	7.73	7.72	7.73	7.73	7.72	7.72	7.73	7.72	7.73	7.72	7.72	7.72	7.72	7.71	7.72	7.72	7.71	7.72	7.71	7.71	7.72		556000	495000	521000	500000	509000	673000	622000	679000	646000	710000	732000	762000	703000	662000	683000	1680000	1470000	1590000	1540000
MGDG(36:5)_18:3	835.557	277.217	45	1.61479	8.2	8.2	8.19	8.2	8.18	8.21	8.2	8.19	8.2	8.21	8.21	8.2	8.21	8.2	8.2	8.21	8.21	8.21	8.21	8.21	8.2	8.21	8.21	8.21	8.21		202000	212000	221000	204000	230000	236000	244000	215000	224000	221000	182000	192000	176000	169000	183000	276000	286000	281000	262000
MGDG(36:5)_18:2	835.557	279.232	45	1.61479	8.19	8.2	8.2	8.2	8.19	8.19	8.21	8.2	8.2	8.2	8.2	8.2	8.19	8.19	8.21	8.21	8.21	8.21	8.22	8.2	8.2	8.22	8.21	8.2	8.2		264000	254000	246000	243000	240000	287000	250000	258000	283000	267000	213000	226000	193000	202000	208000	332000	294000	304000	319000
MGDG(36:4)_18:3	837.573	277.217	45	1.61479	8.66	8.66	8.65	8.64	8.64	8.65	8.65	8.65	8.66	8.65	8.65	8.64	8.66	8.65	8.66	8.66	8.66	8.65	8.65	8.65	8.65	8.65	8.65	8.66	8.65		90300	97400	113000	97800	86500	189000	195000	232000	238000	238000	255000	219000	234000	274000	277000	475000	438000	518000	477000
MGDG(36:4)_18:1	837.573	281.248	45	1.61479	8.65	8.65	8.65	8.66	8.65	8.65	8.65	8.66	8.66	8.65	8.66	8.65	8.66	8.66	8.66	8.66	8.66	8.65	8.66	8.66	8.66	8.65	8.65	8.65	8.66		121000	133000	126000	121000	98200	265000	233000	290000	285000	301000	315000	237000	272000	285000	326000	604000	536000	599000	557000
MGDG(36:4)_18:2	837.573	279.232	45	1.61479	8.6	8.6	8.6	8.59	8.6	8.61	8.61	8.6	8.61	8.6	8.61	8.61	8.62	8.61	8.62	8.61	8.62	8.61	8.62	8.62	8.62	8.61	8.61	8.61	8.61		316000	328000	268000	299000	274000	363000	428000	374000	421000	388000	384000	373000	382000	488000	482000	820000	895000	808000	789000
MGDG(36:3)_18:3	839.588	277.217	45	1.61479	9.1	9.11	9.12	9.18	9.21	9.18	9.17	9.18	9.16	9.2	9.22	9.2	9.18	9.19	9.14	9.18	9.17	9.17	9.17	9.17	9.15	9.18	9.18	9.17	9.17		3690	866	2970	4940	1660	3490	5710	9790	8260	8260	17400	11200	11500	13500	17700	35600	28300	34000	34400
MGDG(36:3)_18:0	839.588	283.264	45	1.61479	9.13	9.1	9.13	9.17	9.16	9.17	9.17	9.16	9.14	9.18	9.17	9.15	9.12	9.16	9.17	9.16	9.17	9.15	9.18	9.16	9.17	9.18	9.17	9.17	9.17		6080	3340	3590	3320	3040	5810	13600	8590	8290	12700	16000	14900	14400	27100	27900	57500	49500	54500	55000
MGDG(36:3)_18:2	839.588	279.232	45	1.61479	9.04	9.04	9.04	9.04	9.02	9.04	9.03	9.03	9.03	9.02	9.05	9.04	9.04	9.02	9.03	9.02	9.03	9.03	9.03	9.03	9.02	9.03	9.01	9.01	9.03		89600	107000	96200	97000	90100	102000	115000	117000	115000	139000	148000	99300	139000	178000	192000	257000	259000	269000	243000
MGDG(36:3)_18:1	839.588	281.248	45	1.61479	9.04	9.04	9.03	9.04	9.02	9.03	9.03	9.02	9.03	9.04	9.04	9.02	9.05	9.03	9.03	9.04	9.03	9.03	9.03	9.03	9.03	9.02	9.03	9.02	9.03		97500	94300	109000	112000	98200	133000	132000	139000	126000	132000	157000	116000	142000	185000	185000	279000	294000	321000	275000
MGDG(36:2)_18:1	841.604	281.248	45	1.61479	9.43	9.43	9.42	9.44	9.42	9.42	9.43	9.43	9.43	9.45	9.42	9.44	9.42	9.42	9.43	9.42	9.41	9.42	9.42	9.42	9.42	9.4	9.4	9.41	9.41		71500	70900	80700	69900	58600	127000	102000	138000	108000	120000	108000	84800	121000	146000	134000	197000	181000	243000	229000
DGDG(32:0)_16:0	951.626	255.232	47	1.6478	8.36	8.41	8.39	8.32	8.34	8.47	8.53	8.45	8.45	8.44	8.44	8.46	8.43	8.46	8.45	8.45	8.45	8.45	8.44	8.45	8.45	8.43	8.44	8.45	8.45		829	277	829	553	277	4150	3320	2770	4420	5250	31000	31000	30100	32100	20500	56700	76300	69700	66600
DGDG(34:3)_16:0	973.61	255.232	49	1.6813	7.75	7.71	7.75	7.73	7.76	7.69	7.72	7.75	7.72	7.71	7.71	7.74	7.74	7.72	7.74	7.73	7.75	7.71	7.71	7.73	7.71	7.73	7.72	7.72	7.72		4640	4950	9120	7470	5530	9950	9120	11300	11100	11100	11800	18800	8290	12200	11100	30700	28800	35400	30900
DGDG(34:3)_18:3	973.61	277.217	49	1.6813	7.77	7.75	7.73	7.73	7.72	7.72	7.7	7.72	7.74	7.71	7.73	7.74	7.78	7.73	7.72	7.74	7.74	7.73	7.72	7.69	7.7	7.72	7.73	7.72	7.73		13500	7190	8850	11300	11300	18300	16600	13300	20500	15500	17100	25200	19100	17400	19900	47600	44200	43700	44200
DGDG(34:2)_16:0	975.626	255.232	49	1.6813	8.19	8.19	8.19	8.2	8.18	8.17	8.2	8.2	8.18	8.17	8.18	8.19	8.21	8.17	8.2	8.19	8.2	8.18	8.18	8.2	8.19	8.2	8.19	8.19	8.21		6640	6360	5530	5530	6080	9940	9400	16900	10200	10800	24100	26300	28500	23200	20700	62400	63400	54700	63000
DGDG(34:2)_18:2	975.626	279.232	49	1.6813	8.15	8.18	8.18	8.15	8.16	8.16	8.18	8.19	8.17	8.2	8.19	8.2	8.19	8.19	8.18	8.2	8.19	8.18	8.19	8.2	8.19	8.19	8.19	8.18	8.2		13800	11900	7680	8290	5490	16300	14900	24100	21300	19400	45900	42900	49200	42000	39800	97900	105000	92400	92300
DGDG(34:1)_16:0	977.641	255.232	49	1.6813	8.57	8.66	8.63	8.69	8.65	8.62	8.62	8.56	8.61	8.61	8.62	8.6	8.6	8.63	8.67	8.61	8.64	8.61	8.6	8.63	8.61	8.6	8.63	8.62	8.62		829	1110	1380	217	553	4150	4420	3590	4980	4980	15200	8850	9950	14600	16000	39000	31800	39200	35400
DGDG(34:1)_18:1	977.641	281.248	49	1.6813	8.58	8.65	8.62	8.6	8.64	8.6	8.58	8.63	8.58	8.62	8.63	8.6	8.6	8.62	8.61	8.64	8.63	8.64	8.61	8.62	8.61	8.62	8.62	8.6	8.61		2490	2210	4150	1940	2210	4980	6080	9120	8280	5810	21600	17100	21300	15800	19900	50600	53600	54200	57500
DGDG(36:6)_18:3	995.594	277.217	51	1.71527	6.91	6.9	6.91	6.89	6.91	6.91	6.91	6.9	6.92	6.91	6.93	6.92	6.92	6.91	6.92	6.92	6.91	6.92	6.91	6.92	6.91	6.91	6.91	6.91	6.92		137000	122000	142000	130000	150000	143000	146000	135000	146000	152000	149000	160000	146000	148000	183000	487000	441000	449000	393000
DGDG(36:5)_18:3	997.61	277.217	51	1.71527	7.41	7.41	7.39	7.43	7.39	7.41	7.42	7.46	7.45	7.43	7.42	7.42	7.49	7.46	7.45	7.42	7.42	7.41	7.39	7.42	7.4	7.41	7.41	7.42	7.42		18500	14400	16200	11600	10700	14100	15800	8300	17400	14100	16900	17900	17100	20200	16900	42500	39200	35400	32300
DGDG(36:5)_18:2	997.61	279.232	51	1.71527	7.39	7.42	7.46	7.43	7.43	7.43	7.4	7.45	7.41	7.4	7.43	7.46	7.43	7.44	7.39	7.42	7.43	7.42	7.41	7.41	7.42	7.43	7.43	7.42	7.42		8570	11600	13600	9680	11300	15800	17100	19400	14400	12200	17700	13800	17100	17400	14900	44000	39800	41500	31500
DGDG(36:4)_18:3	999.626	277.217	51	1.71527	7.82	7.92	7.89	7.89	7.84	7.91	7.94	7.9	7.93	7.93	7.91	7.94	7.91	7.91	7.92	7.91	7.89	7.93	7.91	7.91	7.87	7.93	7.93	7.91	7.91		3870	5250	6360	5810	7190	14100	11300	6640	14900	18300	16300	13300	13600	16900	16900	26800	23800	22700	27700
DGDG(36:4)_18:1	999.626	281.248	51	1.71527	7.87	7.85	7.92	7.94	7.9	7.91	7.9	7.89	7.95	7.9	7.89	7.93	7.92	7.9	7.94	7.91	7.92	7.91	7.9	7.9	7.9	7.91	7.93	7.9	7.9		3040	3590	7460	3320	1940	12700	13000	8850	13300	14700	18300	13800	14100	12200	14900	26500	22700	23500	22400
DGDG(36:4)_18:2	999.626	279.232	51	1.71527	7.89	7.85	7.86	7.8	7.86	7.84	7.85	7.89	7.9	7.84	7.88	7.86	7.86	7.83	7.87	7.91	7.89	7.88	7.87	7.88	7.87	7.85	7.88	7.87	7.87		9400	9700	9400	9400	7220	14100	16100	14100	11600	16900	18200	21600	20200	15800	14700	46700	38200	35100	31000
DGDG(36:3)_18:3	1001.64	277.217	51	1.71527	8.42	8.42	8.48	8.36	8.43	8.47	8.49	8.45	8.53	8.48	8.48	8.44	8.51	8.43	8.48	8.46	8.45	8.44	8.48	8.47	8.46	8.43	8.45	8.47	8.45		553	1110	2490	277	553	3040	3870	2490	3320	3320	3600	4150	4420	4700	1940	12400	9400	13000	12400
DGDG(36:3)_18:0	1001.64	283.264	51	1.71527	8.45	8.5	8.48	8.54	8.42	8.44	8.47	8.4	8.45	8.5	8.41	8.47	8.42	8.44	8.49	8.45	8.47	8.47	8.47	8.47	8.44	8.45	8.45	8.44	8.44		1940	553	829	1660	1380	3590	3040	3040	3590	2490	1940	4420	4420	4700	5250	12200	14900	12200	12700
DGDG(36:3)_18:2	1001.64	279.232	51	1.71527	8.33	8.33	8.31	8.28	8.3	8.28	8.34	8.29	8.32	8.35	8.32	8.36	8.35	8.33	8.34	8.33	8.33	8.3	8.33	8.32	8.33	8.29	8.33	8.32	8.29		3320	4980	7470	1940	3320	9660	7470	9120	14100	9680	10500	11400	15200	11300	13300	32300	32300	26300	29500
DGDG(36:3)_18:1	1001.64	281.248	51	1.71527	8.35	8.29	8.34	8.32	8.28	8.27	8.3	8.31	8.33	8.36	8.35	8.33	8.32	8.31	8.34	8.29	8.33	8.35	8.35	8.3	8.32	8.33	8.34	8.3	8.29		5250	3040	4980	3320	2770	7190	6360	9400	11900	10800	6910	8570	9680	12700	9950	21000	27700	24600	26200
DG(32:2)_16:0	582.5	309.243	35	1.457	6.41	6.35	6.36	6.38	6.4	6.42	6.34	6.34	6.33	6.41	6.37	6.38	6.42	6.4	6.4	6.45	6.36	6.34	6.38	6.38	6.38	6.38	6.38	6.39	6.38		32000	40000	46000	65100	61000	47700	36600	41200	46200	112000	97100	113000	53500	115000	69400	43400	87200	63200	128000
DG(32:2)_16:2	582.5	313.274	35	1.457	6.37	6.41	6.44	6.38	6.36	6.37	6.36	6.39	6.41	6.45	6.38	6.37	6.37	6.4	6.36	6.4	6.34	6.41	6.4	6.4	6.39	6.38	6.4	6.38	6.38		58700	39200	47500	80100	51900	71100	82400	73000	52600	79000	141000	121000	137000	152000	101000	169000	84000	121000	172000
DG(32:2)_16:1	582.5	311.259	35	1.457	6.31	6.37	6.17	6.34	6.26	6.24	6.2	6.22	6.2	6.24	6.52	6.27	6.21	6.18	6.22	6.2	6.24	6.2	6.33	6.41	6.3	6.3	6.45	6.33	6.21		4000	3390	4140	2550	2740	3120	3920	3040	3710	2800	6550	5470	4610	7380	8410	8130	2700	6490	6060
DG(32:1)_16:0	584.5	311.259	35	1.457	7.02	7.01	7.02	7	7.02	7.02	7.03	7.02	7.01	7.05	7.02	7.03	7.03	7.03	7.01	7.02	7.01	7	7.02	7.02	7.03	7.01	7.01	7.02	7.05		395000	360000	468000	197000	397000	581000	268000	406000	594000	672000	766000	957000	809000	830000	728000	894000	889000	554000	1100000
DG(32:1)_16:1	584.5	313.274	35	1.457	7.04	7.01	7.05	7.03	7.02	7.04	7	7.04	7.03	7.06	7.03	7.03	7.04	7.05	7.02	7.03	7.06	7.07	7.04	7.03	7.04	7.03	7.02	7.04	7.03		464000	410000	357000	404000	456000	693000	302000	483000	613000	779000	954000	1140000	962000	944000	849000	990000	530000	478000	1260000
DG(32:0)_16:0	586.5	313.274	35	1.457	7.72	7.71	7.72	7.73	7.73	7.7	7.72	7.71	7.72	7.74	7.72	7.73	7.73	7.74	7.72	7.73	7.72	7.73	7.74	7.73	7.74	7.73	7.73	7.74	7.73		3830000	3860000	4840000	3790000	3800000	4180000	6610000	7060000	8260000	10400000	22900000	22600000	21200000	22000000	19800000	19100000	18200000	19100000	21800000
DG(34:4)_18:2	606.5	309.243	37	1.48759	5.83	5.83	5.83	5.87	5.86	5.86	5.86	5.87	5.83	5.82	5.86	5.86	5.84	5.9	5.81	5.88	5.85	5.89	5.86	5.9	5.86	5.86	5.84	5.86	5.86		42400	50800	83200	38800	85900	105000	51200	36200	57700	51700	101000	40300	96000	58300	42400	78600	103000	76800	136000
DG(34:4)_16:2	606.5	337.274	37	1.48759	5.88	5.84	5.84	5.84	5.86	5.88	5.86	5.86	5.83	5.9	5.86	5.88	5.9	5.84	5.87	5.85	5.83	5.84	5.91	5.85	5.88	5.88	5.86	5.87	5.87		48400	82300	63700	52100	83500	129000	97000	93700	75200	166000	124000	123000	79700	74200	122000	86400	113000	145000	92800
DG(34:4)_18:3	606.5	311.259	37	1.48759	5.85	5.84	5.81	5.88	5.89	5.86	5.85	5.84	5.85	5.89	5.86	5.87	5.86	5.87	5.87	5.89	5.86	5.85	5.86	5.87	5.87	5.89	5.89	5.87	5.86		251000	227000	118000	144000	137000	335000	253000	260000	361000	417000	300000	355000	319000	336000	134000	172000	330000	294000	515000
DG(34:4)_16:1	606.5	335.259	37	1.48759	5.9	5.86	5.92	5.82	5.86	5.86	5.87	5.86	5.84	5.9	5.89	5.9	5.87	5.93	5.86	5.87	5.86	5.86	5.86	5.87	5.85	5.9	5.91	5.84	5.88		131000	206000	153000	92400	179000	190000	213000	224000	157000	366000	167000	280000	279000	161000	224000	340000	266000	284000	257000
DG(34:3)_18:2	608.5	311.259	37	1.48759	6.49	6.49	6.53	6.54	6.49	6.5	6.48	6.48	6.48	6.51	6.51	6.5	6.49	6.5	6.49	6.5	6.49	6.49	6.5	6.49	6.53	6.49	6.5	6.5	6.49		859000	805000	553000	415000	900000	1340000	931000	981000	1200000	1580000	1190000	1370000	1150000	1310000	1060000	1450000	1390000	1390000	1850000
DG(34:3)_16:1	608.5	337.274	37	1.48759	6.49	6.49	6.49	6.5	6.48	6.51	6.5	6.49	6.49	6.52	6.56	6.51	6.5	6.51	6.5	6.5	6.5	6.5	6.51	6.5	6.5	6.5	6.54	6.55	6.49		651000	858000	1030000	739000	421000	1320000	913000	775000	1300000	1600000	638000	1450000	1230000	1430000	1060000	1490000	1500000	1440000	1800000
DG(34:3)_18:3	608.5	313.274	37	1.48759	6.64	6.63	6.64	6.62	6.64	6.65	6.63	6.63	6.63	6.66	6.64	6.65	6.64	6.65	6.63	6.64	6.63	6.64	6.64	6.64	6.64	6.63	6.64	6.64	6.64		44900000	38100000	53800000	21500000	44400000	55000000	40100000	45500000	50200000	65800000	59000000	66300000	55900000	60800000	53300000	62300000	57600000	57100000	70700000
DG(34:3)_16:0	608.5	335.259	37	1.48759	6.63	6.63	6.64	6.68	6.64	6.65	6.63	6.63	6.63	6.66	6.64	6.65	6.64	6.65	6.63	6.64	6.63	6.64	6.65	6.64	6.64	6.63	6.64	6.64	6.64		35600000	29700000	41500000	17300000	34100000	41700000	32300000	33000000	38600000	48100000	43200000	49500000	42500000	46500000	42200000	45000000	44600000	44100000	51900000
DG(34:2)_18:1	610.5	311.259	37	1.48759	7.22	7.21	7.22	7.23	7.2	7.25	7.26	7.22	7.22	7.26	7.26	7.28	7.27	7.26	7.23	7.23	7.21	7.22	7.27	7.24	7.25	7.24	7.25	7.26	7.24		178000	318000	370000	276000	190000	457000	176000	315000	407000	492000	325000	264000	210000	371000	371000	451000	269000	284000	289000
DG(34:2)_16:1	610.5	339.29	37	1.48759	7.2	7.17	7.18	7.18	7.15	7.19	7.16	7.17	7.18	7.17	7.29	7.24	7.21	7.18	7.28	7.3	7.23	7.18	7.18	7.16	7.26	7.18	7.24	7.15	7.21		99600	197000	221000	112000	113000	241000	113000	210000	215000	114000	99800	156000	207000	115000	81000	101000	127000	178000	185000
DG(34:2)_18:2	610.5	313.274	37	1.48759	7.25	7.24	7.26	7.25	7.26	7.26	7.25	7.24	7.25	7.28	7.26	7.26	7.26	7.26	7.25	7.25	7.25	7.26	7.26	7.25	7.25	7.25	7.25	7.26	7.25		109000000	98500000	130000000	106000000	114000000	162000000	124000000	112000000	151000000	182000000	172000000	204000000	177000000	179000000	148000000	185000000	183000000	173000000	208000000
DG(34:2)_16:0	610.5	337.274	37	1.48759	7.25	7.25	7.29	7.25	7.27	7.26	7.25	7.24	7.25	7.28	7.25	7.26	7.26	7.26	7.25	7.25	7.25	7.25	7.26	7.26	7.26	7.25	7.25	7.26	7.25		97600000	83800000	59600000	87500000	96500000	130000000	104000000	101000000	126000000	155000000	150000000	170000000	153000000	150000000	129000000	157000000	152000000	150000000	183000000
DG(34:1)_18:1	612.6	313.274	37	1.48759	7.89	7.89	7.9	7.89	7.91	7.9	7.89	7.88	7.9	7.92	7.9	7.9	7.9	7.91	7.9	7.9	7.89	7.9	7.91	7.91	7.91	7.9	7.91	7.9	7.91		13700000	16100000	18000000	12900000	15100000	26400000	19200000	20700000	25500000	29700000	32100000	36900000	30700000	29500000	24900000	35800000	35000000	37500000	43700000
DG(34:1)_16:0	612.6	339.29	37	1.48759	7.88	7.89	7.9	7.9	7.91	7.9	7.89	7.89	7.9	7.91	7.91	7.9	7.9	7.91	7.9	7.9	7.9	7.9	7.91	7.91	7.91	7.9	7.91	7.9	7.9		13000000	15900000	18000000	12900000	14500000	27400000	18800000	20600000	25300000	29400000	32100000	35700000	30200000	28700000	24900000	35200000	33900000	37000000	42100000
DG(34:0)_18:0	614.6	313.274	37	1.48759	8.59	8.6	8.59	8.61	8.6	8.6	8.59	8.59	8.59	8.61	8.6	8.6	8.6	8.6	8.59	8.59	8.6	8.6	8.61	8.6	8.6	8.6	8.6	8.6	8.6		679000	564000	710000	893000	700000	1400000	1060000	1040000	1260000	1470000	2900000	2800000	2640000	2800000	2470000	2460000	2350000	2310000	3070000
DG(34:0)_16:0	614.6	341.306	37	1.48759	8.58	8.59	8.59	8.6	8.6	8.6	8.58	8.59	8.59	8.61	8.6	8.6	8.6	8.6	8.59	8.6	8.59	8.6	8.61	8.6	8.6	8.6	8.6	8.6	8.6		665000	580000	741000	885000	716000	1400000	1080000	1040000	1240000	1550000	3140000	2780000	2840000	2690000	2640000	2470000	2390000	2290000	3090000
DG(36:6)_18:3	630.5	335.259	39	1.51866	5.47	5.46	5.48	5.51	5.48	5.49	5.46	5.45	5.46	5.5	5.48	5.48	5.48	5.48	5.46	5.47	5.46	5.47	5.49	5.47	5.47	5.46	5.47	5.48	5.47		6460000	5470000	6960000	2850000	6280000	7490000	6190000	6010000	7460000	7990000	7050000	8950000	8300000	8670000	7930000	8510000	8810000	8510000	10900000
DG(36:5)_20:2	632.5	307.227	39	1.51866	6.09	6.13	6.12	6.12	6.12	6.12	6.09	6.09	6.15	6.16	6.11	6.11	6.12	6.14	6.12	6.13	6.09	6.12	6.11	6.11	6.12	6.12	6.11	6.13	6.13		44000	40100	61200	21200	59600	80300	42100	38000	42500	68500	49100	54600	83000	84300	43000	101000	32200	45200	114000
DG(36:5)_18:2	632.5	335.259	39	1.51866	6.11	6.11	6.12	6.12	6.12	6.13	6.11	6.1	6.12	6.15	6.12	6.12	6.12	6.13	6.11	6.12	6.11	6.11	6.13	6.12	6.12	6.12	6.13	6.13	6.12		20100000	17900000	21600000	17200000	20100000	30400000	21900000	20100000	26600000	34900000	27300000	31200000	28400000	30800000	27400000	33900000	32100000	30100000	39300000
DG(36:5)_18:3	632.5	337.274	39	1.51866	6.11	6.11	6.12	6.12	6.12	6.13	6.11	6.1	6.11	6.14	6.12	6.13	6.12	6.13	6.11	6.12	6.11	6.11	6.13	6.12	6.13	6.12	6.13	6.12	6.12		23100000	20900000	26300000	20500000	22800000	37300000	24600000	24300000	30500000	40500000	31700000	35400000	35200000	36400000	32200000	39800000	38800000	35600000	46600000
DG(36:5)_16:3	632.5	365.306	39	1.51866	6.13	6.11	6.14	6.13	6.1	6.11	6.14	6.12	6.11	6.12	6.11	6.12	6.11	6.12	6.09	6.11	6.1	6.12	6.12	6.12	6.15	6.14	6.12	6.12	6.14		62400	36200	43500	52700	43500	52000	35000	52100	77200	51300	74700	94300	102000	98500	45300	90800	96400	86700	116000
DG(36:4)_20:1	634.5	307.227	39	1.51866	6.77	6.73	6.76	6.74	6.77	6.76	6.76	6.74	6.75	6.78	6.77	6.76	6.75	6.76	6.76	6.77	6.76	6.75	6.75	6.76	6.76	6.75	6.75	6.77	6.75		164000	86400	132000	195000	198000	294000	197000	215000	242000	293000	283000	318000	294000	289000	275000	297000	290000	279000	177000
DG(36:4)_16:3	634.5	367.321	39	1.51866	6.74	6.76	6.77	6.76	6.77	6.74	6.75	6.71	6.72	6.75	6.73	6.76	6.79	6.81	6.72	6.75	6.76	6.75	6.77	6.77	6.74	6.75	6.76	6.78	6.76		91000	76800	71800	90400	92200	80200	115000	69700	91600	87900	96300	108000	72400	85300	92000	161000	160000	161000	169000
DG(36:4)_20:2	634.5	309.243	39	1.51866	6.74	6.74	6.77	6.75	6.75	6.75	6.75	6.74	6.79	6.77	6.75	6.75	6.76	6.76	6.76	6.76	6.74	6.77	6.77	6.76	6.76	6.75	6.73	6.77	6.78		84600	89200	68100	50100	98200	129000	106000	50300	63200	150000	124000	160000	140000	141000	117000	144000	145000	132000	152000
DG(36:4)_16:2	634.5	365.306	39	1.51866	6.74	6.8	6.72	6.74	6.74	6.79	6.75	6.74	6.75	6.77	6.78	6.77	6.75	6.77	6.74	6.75	6.75	6.72	6.77	6.8	6.78	6.75	6.79	6.76	6.75		128000	65400	48200	102000	94700	106000	141000	125000	163000	194000	99700	213000	158000	183000	155000	187000	196000	94500	240000
DG(36:4)_18:1	634.5	335.259	39	1.51866	6.79	6.83	6.84	6.83	6.81	6.8	6.79	6.78	6.8	6.82	6.76	6.79	6.76	6.8	6.78	6.79	6.79	6.8	6.81	6.8	6.83	6.79	6.79	6.8	6.78		4960000	2990000	3130000	2470000	5690000	7820000	5400000	5570000	6870000	8000000	2780000	6510000	3170000	5700000	5040000	6810000	6280000	6430000	7450000
DG(36:4)_18:3	634.5	339.29	39	1.51866	6.79	6.8	6.78	6.79	6.8	6.8	6.81	6.77	6.78	6.82	6.79	6.79	6.78	6.79	6.77	6.78	6.78	6.79	6.8	6.79	6.79	6.78	6.78	6.79	6.78		7350000	8090000	4730000	6410000	7780000	11000000	4340000	7820000	10300000	12000000	8180000	10000000	7890000	9600000	7070000	9930000	9430000	10000000	11300000
DG(36:4)_18:2	634.5	337.274	39	1.51866	6.75	6.75	6.75	6.75	6.75	6.76	6.75	6.74	6.75	6.78	6.76	6.76	6.75	6.76	6.75	6.76	6.75	6.76	6.77	6.75	6.76	6.75	6.76	6.77	6.76		79200000	76100000	89900000	72500000	84200000	134000000	96600000	94500000	123000000	141000000	125000000	141000000	123000000	138000000	118000000	144000000	134000000	131000000	162000000
DG(36:3)_18:0	636.6	335.259	39	1.51866	7.6	7.6	7.61	7.6	7.61	7.62	7.6	7.59	7.61	7.63	7.6	7.61	7.59	7.61	7.61	7.61	7.6	7.62	7.62	7.62	7.62	7.6	7.61	7.61	7.61		1200000	1040000	1100000	950000	1110000	2140000	1520000	1350000	1860000	2090000	1980000	2420000	1040000	2490000	1920000	2520000	2640000	2370000	2910000
DG(36:3)_18:3	636.6	341.306	39	1.51866	7.6	7.59	7.61	7.61	7.61	7.62	7.6	7.6	7.6	7.63	7.61	7.62	7.61	7.61	7.6	7.61	7.6	7.61	7.61	7.62	7.61	7.6	7.61	7.59	7.61		1540000	1260000	1450000	1240000	1370000	2740000	1950000	1710000	2450000	2810000	2510000	3300000	2580000	3230000	2380000	3340000	3510000	3260000	3640000
DG(36:3)_18:1	636.6	337.274	39	1.51866	7.41	7.41	7.42	7.42	7.42	7.42	7.41	7.39	7.41	7.44	7.42	7.41	7.42	7.42	7.4	7.42	7.41	7.42	7.43	7.42	7.42	7.42	7.42	7.43	7.42		17100000	20000000	19500000	15000000	20500000	26300000	18500000	19900000	23900000	29100000	16500000	20900000	16300000	17000000	13600000	21300000	22300000	21800000	24300000
DG(36:3)_18:2	636.6	339.29	39	1.51866	7.41	7.42	7.41	7.41	7.42	7.43	7.41	7.39	7.41	7.44	7.42	7.41	7.42	7.42	7.41	7.42	7.41	7.42	7.43	7.42	7.42	7.42	7.42	7.43	7.42		17900000	21400000	21200000	16000000	21900000	28800000	21600000	23000000	27400000	30200000	18400000	23700000	17900000	18300000	14700000	22700000	23500000	24200000	27800000
DG(36:2)_20:2	638.6	313.274	39	1.51866	8.04	8.04	8.06	8.06	8.06	8.06	8.03	8.06	8.06	8.08	8.06	8.05	8.05	8.07	8.04	8.06	8.05	8.06	8.05	8.07	8.05	8.06	8.06	8.05	8.06		139000	108000	166000	112000	122000	181000	81600	131000	163000	142000	227000	288000	201000	241000	188000	248000	220000	247000	286000
DG(36:2)_16:0	638.6	365.306	39	1.51866	8.03	8.03	8.04	8.04	8.06	8.04	8.07	8.05	8.06	8.07	8.06	8.07	8.06	8.05	8.05	8.05	8.05	8.07	8.08	8.06	8.06	8.06	8.06	8.07	8.06		114000	82600	64300	107000	105000	89900	116000	119000	155000	194000	217000	217000	196000	228000	185000	236000	207000	205000	268000
DG(36:2)_18:0	638.6	337.274	39	1.51866	8.16	8.16	8.16	8.17	8.16	8.17	8.16	8.15	8.15	8.18	8.17	8.16	8.17	8.17	8.17	8.16	8.16	8.16	8.17	8.16	8.17	8.16	8.17	8.17	8.17		3620000	2910000	3570000	2970000	3270000	8030000	5550000	5440000	7590000	7660000	10500000	12800000	10300000	11900000	8710000	13100000	12800000	12300000	14800000
DG(36:2)_18:2	638.6	341.306	39	1.51866	8.16	8.16	8.17	8.16	8.17	8.18	8.16	8.15	8.15	8.18	8.17	8.17	8.17	8.17	8.14	8.17	8.16	8.16	8.17	8.17	8.17	8.17	8.17	8.17	8.17		4450000	3600000	4140000	3220000	3500000	9240000	6700000	6080000	8260000	9150000	11700000	15200000	11600000	13300000	5070000	15200000	15100000	14000000	16800000
DG(36:2)_18:1	638.6	339.29	39	1.51866	8.05	8.04	8.05	8.05	8.05	8.06	8.04	8.05	8.04	8.07	8.05	8.06	8.06	8.05	8.04	8.05	8.04	8.03	8.06	8.06	8.05	8.05	8.06	8.05	8.05		9270000	12700000	12800000	9220000	10600000	14500000	9670000	11300000	14500000	15500000	7070000	8850000	6340000	7050000	5260000	9700000	8900000	4970000	11700000
DG(36:1)_20:1	640.6	313.274	39	1.51866	8.68	8.66	8.69	8.66	8.69	8.71	8.66	8.65	8.66	8.67	8.7	8.7	8.66	8.69	8.66	8.68	8.69	8.69	8.68	8.68	8.69	8.68	8.71	8.69	8.68		52800	23600	57500	21500	46500	49000	61000	40000	76200	93200	129000	88700	55100	117000	67400	138000	150000	138000	172000
DG(36:1)_16:0	640.6	367.321	39	1.51866	8.67	8.7	8.65	8.69	8.7	8.67	8.65	8.66	8.67	8.69	8.67	8.68	8.69	8.71	8.66	8.69	8.68	8.7	8.69	8.68	8.68	8.7	8.67	8.68	8.68		34800	33800	33800	29100	18100	45700	63700	62500	83100	108000	125000	132000	106000	123000	85100	144000	104000	156000	155000
DG(36:1)_18:0	640.6	339.29	39	1.51866	8.74	8.74	8.75	8.75	8.75	8.74	8.74	8.72	8.74	8.76	8.72	8.75	8.75	8.74	8.75	8.74	8.74	8.75	8.76	8.75	8.74	8.75	8.78	8.75	8.77		423000	430000	397000	357000	423000	1030000	661000	708000	931000	951000	728000	1550000	1380000	1350000	1070000	1790000	1720000	1830000	2060000
DG(36:1)_18:1	640.6	341.306	39	1.51866	8.74	8.05	8.73	8.06	8.06	8.74	8.74	8.73	8.73	8.75	8.74	8.75	8.75	8.74	8.74	8.75	8.74	8.75	8.77	8.74	8.75	8.75	8.74	8.75	8.75		410000	516000	404000	412000	434000	1060000	693000	739000	890000	1040000	1360000	1540000	1310000	1380000	1070000	1790000	1680000	1870000	1400000
DG(36:0)_20:0	642.6	313.274	39	1.51866	9.41	9.38	9.39	9.39	9.4	9.39	9.39	9.39	9.38	9.4	9.39	9.39	9.39	9.39	9.4	9.4	9.38	9.4	9.4	9.4	9.4	9.39	9.4	9.4	9.39		116000	180000	279000	213000	211000	401000	289000	294000	329000	372000	555000	532000	486000	465000	394000	396000	465000	396000	547000
DG(36:0)_16:0	642.6	369.337	39	1.51866	9.38	9.38	9.38	9.4	9.41	9.39	9.38	9.38	9.37	9.4	9.4	9.39	9.4	9.4	9.39	9.38	9.38	9.4	9.4	9.39	9.4	9.4	9.4	9.4	9.4		242000	190000	285000	250000	247000	414000	326000	291000	353000	411000	627000	571000	528000	510000	380000	385000	423000	423000	554000
DG(36:0)_18:0	642.6	341.306	39	1.51866	9.37	9.36	9.36	9.38	9.37	9.37	9.36	9.36	9.36	9.39	9.37	9.38	9.38	9.38	9.37	9.37	9.37	9.37	9.38	9.38	9.38	9.38	9.38	9.38	9.37		427000	322000	480000	784000	552000	694000	539000	560000	649000	764000	903000	866000	787000	782000	868000	684000	665000	588000	895000
DG(38:5)_20:2	660.6	335.259	41	1.55022	6.99	6.99	6.99	7.03	7.03	7.01	7	7.03	6.99	7.03	6.98	7.01	7.01	7.04	6.98	7.01	7.02	6.99	7	7.01	7	7	7.02	7.01	7		69500	66200	71000	35100	67300	102000	70400	35400	87900	72500	43900	111000	90100	85200	79800	104000	75400	69300	121000
DG(38:5)_18:3	660.6	365.306	41	1.55022	7	6.99	7	6.99	7.01	6.99	7	6.98	6.96	7.02	6.97	6.99	7	7.01	6.99	7.01	7	7	6.99	6.99	7.01	6.99	7	7.01	7.04		84800	73500	97900	66600	78700	80300	91700	67300	55400	104000	41700	69200	91800	90800	91400	121000	103000	101000	78200
DG(38:4)_20:2	662.6	337.274	41	1.55022	7.59	7.61	7.59	7.61	7.58	7.6	7.6	7.57	7.6	7.62	7.59	7.6	7.59	7.6	7.6	7.59	7.59	7.59	7.6	7.59	7.59	7.59	7.59	7.59	7.59		257000	122000	330000	213000	182000	401000	173000	284000	364000	460000	338000	415000	377000	358000	333000	422000	394000	389000	465000
DG(38:4)_18:2	662.6	365.306	41	1.55022	7.57	7.59	7.59	7.58	7.59	7.6	7.58	7.57	7.59	7.62	7.59	7.6	7.6	7.6	7.59	7.59	7.6	7.59	7.6	7.6	7.59	7.59	7.6	7.6	7.58		230000	181000	264000	109000	227000	371000	251000	252000	324000	397000	313000	391000	315000	295000	304000	364000	363000	356000	480000
DG(38:3)_20:0	664.6	335.259	41	1.55022	8.48	8.46	8.46	8.48	8.48	8.49	8.47	8.46	8.48	8.49	8.48	8.5	8.49	8.49	8.48	8.49	8.49	8.49	8.49	8.46	8.49	8.49	8.48	8.49	8.49		80700	36300	35800	65900	72200	175000	120000	66500	167000	184000	164000	183000	165000	172000	163000	205000	258000	207000	287000
DG(38:3)_18:3	664.6	369.337	41	1.55022	8.46	8.49	8.49	8.51	8.49	8.46	8.49	8.48	8.48	8.51	8.48	8.5	8.49	8.49	8.48	8.49	8.47	8.49	8.49	8.49	8.5	8.49	8.49	8.49	8.49		104000	75200	106000	96100	104000	121000	150000	138000	181000	254000	225000	253000	222000	244000	207000	317000	327000	284000	341000
DG(38:3)_20:1	664.6	337.274	41	1.55022	8.22	8.23	8.24	8.24	8.23	8.27	8.25	8.23	8.23	8.26	8.25	8.25	8.24	8.27	8.24	8.25	8.24	8.24	8.25	8.25	8.24	8.24	8.26	8.25	8.25		187000	213000	281000	183000	230000	305000	321000	350000	427000	508000	325000	342000	312000	329000	236000	421000	403000	419000	522000
DG(38:3)_18:2	664.6	367.321	41	1.55022	8.24	8.22	8.24	8.25	8.25	8.25	8.24	8.23	8.24	8.26	8.24	8.25	8.24	8.25	8.25	8.25	8.24	8.24	8.26	8.26	8.25	8.25	8.26	8.25	8.25		204000	228000	296000	200000	257000	489000	333000	366000	443000	541000	330000	368000	318000	332000	256000	435000	414000	432000	521000
DG(38:2)_20:0	666.6	337.274	41	1.55022	8.97	8.98	8.99	9	8.99	8.99	8.98	8.98	8.98	9.01	9	8.99	9.01	9	8.99	9	8.99	9.01	9	8.99	9	9	9	9	9		265000	205000	268000	213000	243000	727000	482000	401000	569000	613000	764000	855000	676000	803000	601000	956000	960000	967000	1170000
DG(38:2)_18:2	666.6	369.337	41	1.55022	8.99	8.99	9	9	8.99	9	8.99	8.99	8.99	9	8.99	8.99	9	8.99	9	8.99	8.99	9	9	8.99	9	9	9	9	9		300000	238000	279000	283000	254000	886000	539000	491000	732000	724000	875000	1050000	803000	922000	743000	1070000	1090000	1100000	1460000
DG(38:1)_20:0	668.6	339.29	41	1.55022	9.51	9.49	9.53	9.54	9.52	9.51	9.51	9.51	9.52	9.53	9.52	9.52	9.52	9.53	9.52	9.53	9.52	9.54	9.51	9.52	9.52	9.51	9.53	9.53	9.52		38000	25500	49500	27900	27100	109000	74400	84500	97800	137000	148000	131000	110000	104000	98400	144000	151000	144000	104000
DG(38:1)_18:1	668.6	369.337	41	1.55022	9.47	9.54	9.5	9.51	9.53	9.53	9.51	9.52	9.52	9.54	9.53	9.53	9.55	9.53	9.52	9.52	9.52	9.53	9.54	9.52	9.52	9.53	9.52	9.53	9.53		19300	38000	26800	29800	39900	123000	80700	101000	106000	127000	149000	130000	63900	120000	97900	147000	144000	159000	202000
DG(38:0)_22:0	670.6	313.274	41	1.55022	10.1	10.06	10.09	10.11	10.11	10.12	10.11	10.13	10.09	10.13	10.12	10.12	10.1	10.12	10.11	10.12	10.1	10.1	10.12	10.11	10.11	10.11	10.12	10.11	10.11		55500	26100	80800	68900	51500	129000	93100	50200	124000	141000	212000	235000	216000	221000	158000	223000	209000	192000	246000
DG(38:0)_16:0	670.6	397.368	41	1.55022	10.1	10.11	10.12	10.15	10.11	10.11	10.11	10.11	10.11	10.12	10.14	10.12	10.12	10.12	10.11	10.12	10.1	10.11	10.11	10.11	10.1	10.11	10.12	10.1	10.11		74200	53000	97400	38900	72200	161000	124000	109000	146000	154000	139000	249000	225000	245000	188000	231000	249000	220000	289000
DG(38:0)_20:0	670.6	341.306	41	1.55022	10.08	10.08	10.08	10.1	10.08	10.08	10.06	10.08	10.06	10.1	10.08	10.09	10.09	10.08	10.06	10.09	10.08	10.08	10.08	10.09	10.07	10.08	10.08	10.08	10.09		63200	88700	135000	106000	108000	150000	134000	125000	149000	157000	172000	163000	126000	133000	111000	131000	138000	115000	152000
DG(38:0)_18:0	670.6	369.337	41	1.55022	10.09	10.08	10.08	10.09	10.08	10.09	10.07	10.1	10.06	10.1	10.08	10.08	10.07	10.07	10.07	10.08	10.07	10.09	10.09	10.09	10.07	10.08	10.08	10.09	10.08		79500	81800	133000	83500	112000	156000	134000	66900	150000	147000	194000	187000	156000	160000	122000	125000	142000	127000	169000
DG(40:3)_22:0	692.6	335.259	43	1.58226	9.29	9.27	9.29	9.3	9.28	9.29	9.28	9.27	9.29	9.31	9.29	9.3	9.29	9.28	9.29	9.29	9.29	9.29	9.29	9.3	9.29	9.29	9.29	9.3	9.29		314000	268000	393000	279000	280000	647000	414000	394000	596000	665000	718000	795000	637000	685000	630000	865000	881000	897000	1200000
DG(40:3)_18:3	692.6	397.368	43	1.58226	9.29	9.28	9.29	9.3	9.29	9.29	9.28	9.28	9.29	9.3	9.3	9.29	9.29	9.29	9.3	9.29	9.28	9.3	9.3	9.3	9.29	9.3	9.3	9.29	9.29		475000	357000	528000	418000	396000	961000	546000	566000	904000	1010000	1010000	1140000	940000	980000	873000	1260000	1170000	1290000	1750000
DG(40:2)_22:0	694.6	337.274	43	1.58226	9.74	9.75	9.75	9.75	9.75	9.75	9.75	9.74	9.74	9.76	9.76	9.75	9.76	9.75	9.75	9.76	9.75	9.76	9.76	9.76	9.75	9.75	9.75	9.75	9.75		1470000	1150000	1740000	1310000	1330000	3380000	2160000	2050000	2980000	3300000	3850000	4560000	3710000	4060000	3320000	5630000	5630000	5400000	6910000
DG(40:2)_18:2	694.6	397.368	43	1.58226	9.74	9.75	9.75	9.76	9.75	9.75	9.75	9.74	9.74	9.76	9.75	9.75	9.75	9.76	9.75	9.76	9.75	9.75	9.75	9.76	9.75	9.75	9.75	9.75	9.75		1890000	1360000	2100000	1650000	1650000	4400000	2840000	2650000	3840000	4130000	5080000	5800000	4640000	5040000	4250000	7060000	6960000	6790000	8890000
DG(40:1)_22:0	696.7	339.29	43	1.58226	9.77	10.22	9.74	10.25	10.22	10.23	10.21	10.22	10.22	10.24	10.23	10.24	10.24	10.22	10.26	10.23	10.23	10.23	10.23	10.23	10.23	10.24	10.24	10.23	10.23		47800	65400	60800	59400	60500	331000	205000	222000	282000	300000	369000	402000	320000	358000	137000	549000	482000	552000	749000
DG(40:1)_18:1	696.7	397.368	43	1.58226	10.21	10.22	10.22	10.25	10.24	10.22	10.22	10.22	10.22	10.23	10.24	10.24	10.23	10.23	10.23	10.23	10.24	10.23	10.23	10.23	10.22	10.24	10.24	10.23	10.23		66000	79100	97800	57700	90200	345000	236000	246000	320000	323000	391000	465000	360000	371000	283000	577000	629000	603000	797000
DG(40:0)_20:0	698.7	369.337	43	1.58226	10.7	10.72	10.71	10.72	10.71	10.71	10.71	10.7	10.71	10.73	10.72	10.72	10.71	10.72	10.72	10.72	10.72	10.71	10.72	10.74	10.71	10.71	10.74	10.72	10.72		112000	116000	153000	108000	132000	164000	119000	110000	162000	134000	153000	190000	130000	129000	109000	106000	119000	101000	134000
DG(42:3)_24:0	720.7	335.259	45	1.61479	9.99	10.01	10.01	10.01	10.02	10.01	10.01	10.02	10	10.02	10.01	10.01	10.01	10.01	10.02	10.01	10.01	10.01	10.02	10.01	10.01	10.01	10.02	10.01	10.01		478000	363000	558000	393000	380000	785000	491000	388000	711000	748000	976000	1170000	877000	866000	789000	1170000	1020000	938000	1410000
DG(42:3)_18:3	720.7	425.399	45	1.61479	10	10	10.04	10.01	10.02	10.01	10	10.01	10	10.02	10.01	10.02	10.01	10.01	10.02	10.01	10.01	10.02	10.01	10.02	10.01	10.01	10.02	10.01	10.02		653000	505000	421000	570000	580000	1060000	709000	581000	1010000	1100000	1420000	1530000	1240000	1130000	1150000	1640000	1480000	1340000	2020000
DG(42:2)_24:0	722.7	337.274	45	1.61479	10.43	10.42	10.43	10.43	10.43	10.43	10.43	10.43	10.43	10.44	10.43	10.43	10.43	10.44	10.44	10.43	10.43	10.44	10.44	10.44	10.44	10.43	10.44	10.44	10.44		1750000	1340000	1960000	1580000	1560000	2970000	2020000	1540000	2600000	2720000	4040000	4490000	3490000	3510000	3240000	4330000	4170000	3980000	5520000
DG(42:2)_18:2	722.7	425.399	45	1.61479	10.42	10.42	10.43	10.43	10.43	10.43	10.43	10.43	10.42	10.44	10.44	10.44	10.43	10.44	10.44	10.44	10.44	10.44	10.44	10.44	10.44	10.43	10.44	10.44	10.43		2390000	1760000	2660000	1980000	2000000	3940000	2600000	2180000	3420000	3550000	5070000	5720000	4620000	4420000	4270000	5650000	5360000	5190000	7090000
DG(44:3)_26:0	748.7	335.259	47	1.6478	10.66	10.66	10.69	10.65	10.65	10.66	10.66	10.64	10.67	10.63	10.66	10.67	10.66	10.67	10.65	10.68	10.66	10.65	10.66	10.66	10.69	10.66	10.68	10.64	10.66		18400	17200	10400	9820	16600	28200	22100	23000	32000	16700	59100	53100	22900	47000	34100	38800	40300	45300	42400
DG(44:3)_18:3	748.7	453.431	47	1.6478	10.67	10.67	10.67	10.68	10.65	10.7	10.67	10.66	10.66	10.67	10.67	10.67	10.67	10.66	10.68	10.65	10.67	10.67	10.67	10.68	10.67	10.66	10.66	10.66	10.67		28300	13600	23800	11900	28700	28600	45100	24500	46700	44900	37800	76900	60600	54100	51400	42800	55400	57600	102000
DG(44:2)_26:0	750.7	337.274	47	1.6478	11.05	11.04	11.06	11.04	11.05	11.06	11.05	11.05	11.06	11.05	11.05	11.06	11.07	11.04	11.06	11.06	11.05	11.06	11.06	11.07	11.07	11.06	11.06	11.08	11.05		78100	53300	72100	62500	62200	108000	84600	66100	110000	54800	146000	178000	119000	127000	115000	142000	138000	144000	183000
DG(44:2)_18:2	750.7	453.431	47	1.6478	11.05	11.04	11.06	11.06	11.09	11.07	11.04	11.05	11.05	11.07	11.05	11.06	11.05	11.05	11.07	11.06	11.05	11.06	11.07	11.06	11.05	11.06	11.07	11.08	11.05		93900	65600	100000	87900	52100	142000	71600	100000	129000	116000	217000	229000	167000	175000	154000	197000	188000	190000	237000
TG(48:3)_16:0	818.724	545.457	48	1.71971	5.78	5.78	5.8	5.79	5.79	5.8	5.8	5.78	5.79		5.79		5.8	5.79	5.79	5.8	5.8	5.79	5.8	5.79	5.79	5.78	5.79	5.79	5.79		113000	68600	91400	125000	97400	177000	166000	130000	194000		560000		564000	323000	474000	546000	543000	453000	634000
TG(48:3)_16:1	818.724	547.473	48	1.71971	5.78	5.79	5.72	5.75	5.76	5.76	5.75	5.73	5.74		5.77		5.77	5.75	5.75	5.76	5.76	5.74	5.74	5.73	5.76	5.74	5.77	5.74	5.76		22500	26900	17400	30800	13500	35300	24900	22900	26900		71000		88000	37700	66500	66100	51700	53600	69700
TG(48:2)_16:0	820.739	547.473	48	1.71971	6.06	6.07	6.07	6.07	6.06	6.06	6.05	6.07	6.07		6.07		6.07	6.08	6.06	6.07	6.08	6.07	6.07	6.06	6.07	6.07	6.07	6.07	6.07		280000	185000	184000	315000	289000	449000	421000	426000	562000		1920000		1760000	1060000	1220000	1660000	1830000	1870000	2040000
TG(48:2)_16:1	820.739	549.488	48	1.71971	6.08	6.12	6.02	6.08	6.04	6.08	6.1	6.07	6.07		6.1		6.06	6.12	6.11	6.08	6.08	6.06	6.1	6.07	6.05	6.06	6.09	6.06	6.08		16300	23400	8380	7940	15200	25900	25300	29300	27800		82500		52600	25800	32000	48200	62800	52900	58000
TG(48:1)_16:0	822.755	549.488	48	1.71971	6.37	6.37	6.4	6.37	6.37	6.38	6.39	6.39	6.38		6.38		6.38	6.4	6.38	6.38	6.39	6.37	6.38	6.38	6.38	6.38	6.38	6.38	6.38		136000	129000	59700	164000	132000	239000	278000	251000	289000		1180000		1040000	689000	1030000	1520000	1300000	1380000	1680000
TG(48:1)_16:1	822.755	551.504	48	1.71971	6.41	6.4	6.39	6.39	6.34	6.39	6.38	6.38	6.4		6.39		6.4	6.4	6.39	6.4	6.41	6.4	6.39	6.38	6.38	6.39	6.39	6.39	6.39		60300	57600	33400	60600	44000	94400	115000	78900	98600		433000		380000	232000	372000	532000	493000	549000	566000
TG(48:0)_16:0	824.771	551.504	48	1.71971	6.73	6.74	6.73	6.74	6.73	6.72	6.74	6.75	6.73		6.74		6.75	6.74	6.75	6.75	6.75	6.74	6.74	6.74	6.75	6.75	6.76	6.75	6.74		581000	497000	264000	748000	644000	667000	867000	782000	944000		8540000		9550000	5340000	7050000	7930000	8240000	6160000	9830000
TG(50:4)_18:0	844.739	543.441	50	1.75515	5.79	5.77	5.79	5.86	5.78	5.8	5.75	5.81	5.71		5.81		5.81	5.81	5.8	5.79	5.78	5.81	5.8	5.79	5.8	5.8	5.79	5.82	5.8		13900	3480	3980	5000	7950	9440	12400	10400	4970		18400		21900	13400	19400	15400	14900	19400	26300
TG(50:4)_18:1	844.739	545.457	50	1.75515	5.81	5.83	5.8	5.82	5.8	5.81	5.8	5.81	5.82		5.82		5.83	5.82	5.82	5.82	5.81	5.81	5.81	5.8	5.82	5.81	5.81	5.81	5.8		53100	58500	50700	62800	52200	115000	121000	128000	117000		295000		241000	224000	260000	196000	209000	204000	260000
TG(50:4)_18:2	844.739	547.473	50	1.75515	5.79	5.79	5.79	5.79	5.79	5.79	5.79	5.8	5.79		5.8		5.81	5.8	5.8	5.81	5.8	5.8	5.8	5.79	5.8	5.8	5.8	5.8	5.79		1280000	731000	773000	1170000	1220000	1420000	1440000	1350000	1660000		3750000		2820000	2700000	3340000	2740000	3210000	2990000	3750000
TG(50:4)_18:3	844.739	549.488	50	1.75515	5.82	5.83	5.81	5.82	5.81	5.83	5.82	5.83	5.83		5.83		5.84	5.83	5.82	5.84	5.83	5.82	5.82	5.82	5.83	5.82	5.82	5.82	5.82		381000	206000	177000	387000	345000	485000	507000	500000	551000		1400000		1030000	837000	1040000	1130000	1320000	1320000	1440000
TG(50:4)_16:0	844.739	571.473	50	1.75515	5.83	5.83	5.83	5.84	5.83	5.83	5.83	5.83	5.83		5.83		5.84	5.83	5.83	5.84	5.83	5.83	5.82	5.82	5.83	5.83	5.83	5.82	5.83		416000	323000	254000	489000	416000	638000	708000	588000	770000		1390000		1040000	975000	1110000	1260000	1400000	1630000	1790000
TG(50:4)_16:1	844.739	573.488	50	1.75515	5.83	5.82	5.83	5.83	5.81	5.84	5.83	5.83	5.84		5.83		5.84	5.83	5.83	5.84	5.83	5.83	5.82	5.81	5.83	5.83	5.83	5.82	5.83		364000	264000	232000	434000	352000	604000	536000	538000	616000		1120000		862000	893000	929000	1100000	1130000	1210000	1270000
TG(50:4)_16:2	844.739	575.504	50	1.75515	5.83	5.82	5.84	5.83	5.83	5.84	5.82	5.84	5.83		5.82		5.84	5.84	5.84	5.84	5.83	5.84	5.82	5.82	5.82	5.83	5.83	5.82	5.83		148000	97400	95100	159000	125000	162000	173000	157000	199000		335000		286000	241000	245000	292000	333000	369000	375000
TG(50:4)_16:3	844.739	577.52	50	1.75515	5.88	5.88	5.75	5.86	6.13	5.87	5.84	5.81	5.89		5.84		5.87	5.63	5.89	5.86	5.85	5.56	5.85	5.83	5.82	5.86	5.86	5.85	5.84		5890	6960	9940	6450	2980	5540	10400	6560	14400		15900		23800	14900	13000	15900	15600	11400	19200
TG(50:3)_18:0	846.755	545.457	50	1.75515	6.15	6.06	6.09	5.84	6.15	6.12	6.15	6.18	6.14		6.14		6.17	6.17	6.15	6.15	6.13	6.14	6.14	6.17	6.13	6.13	6.16	6.17	6.16		6950	3300	1520	3490	2980	12400	14400	10600	17800		44400		47800	31300	52000	47700	29800	52600	52700
TG(50:3)_18:1	846.755	547.473	50	1.75515	6.08	6.08	6.07	6.08	6.09	6.09	6.08	6.08	6.09		6.09		6.1	6.1	6.09	6.08	6.1	6.08	6.09	6.09	6.08	6.09	6.08	6.09	6.08		115000	78600	92600	117000	98000	241000	281000	294000	251000		641000		525000	461000	635000	528000	495000	478000	680000
TG(50:3)_18:2	846.755	549.488	50	1.75515	6.09	6.09	6.09	6.09	6.1	6.11	6.09	6.1	6.1		6.1		6.11	6.11	6.1	6.1	6.11	6.09	6.09	6.09	6.09	6.09	6.09	6.09	6.09		832000	539000	453000	806000	770000	1170000	1190000	1150000	1420000		2880000		2520000	1950000	2500000	3180000	2640000	2910000	4480000
TG(50:3)_18:3	846.755	551.504	50	1.75515	6.14	6.14	6.14	6.14	6.13	6.13	6.13	6.14	6.14		6.15		6.16	6.15	6.15	6.15	6.15	6.14	6.14	6.13	6.14	6.14	6.14	6.14	6.14		2470000	1610000	1470000	2870000	2350000	4400000	4420000	4010000	5140000		15600000		15600000	11400000	13700000	19900000	17700000	17100000	25300000
TG(50:3)_16:0	846.755	573.488	50	1.75515	6.13	6.14	6.14	6.14	6.14	6.13	6.13	6.14	6.14		6.14		6.15	6.15	6.15	6.14	6.15	6.14	6.14	6.13	6.14	6.14	6.14	6.14	6.14		8080000	5000000	4020000	8040000	6940000	12800000	12500000	11700000	13500000		40800000		40900000	29600000	37400000	49600000	46800000	48200000	70200000
TG(50:3)_16:1	846.755	575.504	50	1.75515	6.1	6.1	6.1	6.1	6.09	6.11	6.09	6.1	6.09		6.1		6.11	6.11	6.1	6.1	6.11	6.09	6.1	6.09	6.09	6.1	6.1	6.09	6.1		907000	663000	580000	1060000	894000	1410000	1290000	1250000	1300000		2900000		2810000	1820000	2610000	3350000	2960000	3560000	4320000
TG(50:3)_16:2	846.755	577.52	50	1.75515	6.13	6.08	6.16	6.1	6.1	6.09	6.11	6.1	6.11		6.1		6.15	6.11	6.12	6.09	6.12	6.11	6.11	6.1	6.12	6.12	6.09	6.1	6.11		20100	19300	12800	32900	27300	49300	49700	38000	42800		64000		91100	54700	76300	75200	77000	66400	113000
TG(50:2)_18:0	848.771	547.473	50	1.75515	6.4	6.49	6.11	6.46	6.41	6.45	6.43	6.43	6.42		6.44		6.45	6.44	6.44	6.44	6.44	6.43	6.43	6.43	6.44	6.42	6.43	6.44	6.45		19900	19900	3480	15600	10900	29300	29600	29900	46600		159000		149000	112000	161000	200000	147000	190000	178000
TG(50:2)_18:1	848.771	549.488	50	1.75515	6.4	6.4	6.41	6.39	6.38	6.4	6.38	6.39	6.4		6.4		6.4	6.4	6.4	6.4	6.41	6.39	6.4	6.39	6.39	6.4	6.4	6.39	6.41		142000	130000	82700	171000	138000	197000	332000	287000	287000		686000		726000	430000	669000	801000	688000	754000	849000
TG(50:2)_18:2	848.771	551.504	50	1.75515	6.42	6.42	6.43	6.42	6.42	6.43	6.42	6.42	6.43		6.42		6.43	6.44	6.43	6.43	6.43	6.42	6.43	6.42	6.42	6.42	6.42	6.43	6.44		7550000	5620000	3720000	8250000	6780000	10600000	13400000	12500000	15900000		54300000		53000000	29600000	50700000	76700000	65800000	70800000	93600000
TG(50:2)_16:0	848.771	575.504	50	1.75515	6.42	6.42	6.42	6.42	6.42	6.43	6.42	6.43	6.43		6.42		6.43	6.44	6.43	6.43	6.42	6.42	6.42	6.42	6.42	6.42	6.42	6.43	6.43		18700000	13100000	10400000	20800000	17800000	29200000	33700000	35600000	45900000		146000000		128000000	72400000	137000000	185000000	172000000	198000000	238000000
TG(50:2)_16:1	848.771	577.52	50	1.75515	6.41	6.4	6.38	6.4	6.4	6.39	6.4	6.42	6.4		6.4		6.42	6.43	6.41	6.41	6.41	6.4	6.41	6.39	6.4	6.42	6.4	6.4	6.39		154000	131000	97500	197000	142000	205000	295000	271000	380000		738000		670000	352000	649000	787000	765000	856000	1040000
TG(50:1)_18:0	850.786	549.488	50	1.75515	6.8	6.8	6.83	6.74	6.76	6.38	6.76	6.76	6.78		6.76		6.78	6.8	6.79	6.79	6.8	6.78	6.78	6.78	6.8	6.78	6.82	6.79	6.78		12800	11900	1440	18900	20900	20900	33100	22400	26800		87400		131000	55300	77500	145000	151000	142000	183000
TG(50:1)_18:1	850.786	551.504	50	1.75515	6.76	6.75	6.75	6.76	6.75	6.75	6.75	6.75	6.76		6.76		6.77	6.77	6.77	6.76	6.77	6.76	6.75	6.76	6.77	6.76	6.78	6.78	6.76		1490000	1640000	886000	1750000	1620000	2730000	3640000	3420000	4030000		10700000		13100000	6210000	10500000	16400000	15100000	14600000	18300000
TG(50:1)_16:0	850.786	577.52	50	1.75515	6.75	6.75	6.76	6.76	6.75	6.75	6.75	6.75	6.75		6.76		6.77	6.77	6.76	6.76	6.78	6.76	6.76	6.75	6.77	6.76	6.78	6.78	6.76		4650000	4730000	2710000	5330000	4450000	8490000	9740000	9890000	12000000		29200000		37600000	18300000	29000000	48400000	42300000	46400000	51700000
TG(50:1)_16:1	850.786	579.535	50	1.75515	6.77	6.83	6.84	6.79	6.64	6.83	6.75	6.8	6.78		6.81		6.79	6.79	6.8	6.82	6.81	6.77	6.8	6.81	6.81	6.81	6.8	6.81	6.79		12500	7010	2480	11000	7460	17400	32800	16800	17300		78100		85300	33700	48100	92000	83200	72900	113000
TG(50:0)_18:0	852.802	551.504	50	1.75515	7.2	7.16	7.23	7.18	7.19	7.18	7.16	7.19	7.17		7.17		7.19	7.2	7.19	7.19	7.19	7.18	7.19	7.18	7.18	7.18	7.19	7.17	7.18		62800	40900	31000	516000	418000	82500	86000	153000	115000		945000		1010000	382000	958000	820000	737000	844000	870000
TG(50:0)_16:0	852.802	579.535	50	1.75515	7.17	7.17	7.17	7.18	7.18	7.18	7.17	7.19	7.16		7.18		7.19	7.19	7.18	7.18	7.19	7.18	7.18	7.17	7.18	7.18	7.19	7.17	7.18		116000	79500	59000	619000	524000	138000	165000	229000	284000		1600000		1880000	742000	1610000	1580000	1290000	1470000	1770000
TG(52:7)_18:2	866.724	569.457	52	1.79133	5.29	5.3	5.3	5.29	5.3	5.3	5.28	5.3	5.3		5.3		5.3	5.31	5.31	5.3	5.3	5.3	5.3	5.31	5.3	5.29	5.31	5.3	5.3		242000	156000	182000	208000	204000	239000	225000	196000	249000		383000		292000	283000	296000	328000	301000	227000	372000
TG(52:7)_18:3	866.724	571.473	52	1.79133	5.29	5.29	5.3	5.29	5.3	5.3	5.28	5.29	5.3		5.3		5.3	5.3	5.31	5.3	5.31	5.3	5.3	5.29	5.3	5.29	5.31	5.29	5.3		703000	500000	546000	622000	598000	757000	707000	688000	904000		1180000		1090000	1100000	975000	1050000	1040000	892000	1180000
TG(52:7)_16:1	866.724	595.473	52	1.79133	5.3	5.3	5.3	5.31	5.3	5.3	5.29	5.29	5.31		5.3		5.3	5.31	5.3	5.3	5.31	5.3	5.31	5.29	5.3	5.3	5.32	5.29	5.32		282000	176000	272000	316000	265000	319000	316000	313000	358000		610000		612000	477000	426000	448000	459000	419000	550000
TG(52:7)_16:2	866.724	597.488	52	1.79133	5.3	5.29	5.3	5.28	5.28	5.3	5.29	5.29	5.3		5.29		5.3	5.3	5.29	5.3	5.3	5.3	5.3	5.28	5.3	5.29	5.3	5.3	5.3		202000	143000	156000	196000	185000	195000	177000	192000	247000		314000		307000	226000	245000	238000	244000	231000	308000
TG(52:7)_16:3	866.724	599.504	52	1.79133	5.33	5.31	5.32	5.31	5.3	5.31	5.31	5.3	5.32		5.33		5.32	5.32	5.31	5.33	5.33	5.3	5.31	5.3	5.32	5.31	5.33	5.32	5.32		45500	31800	38900	39600	52200	56100	35300	51400	75100		108000		59300	74300	63200	59600	96200	62400	86900
TG(52:6)_20:0	868.739	539.41	52	1.79133	5.61	5.62	5.62	5.62	5.63	5.61	5.6	5.62	5.61		5.6		5.62	5.62	5.62	5.61	5.6	5.6	5.61	5.61	5.61	5.62	5.63	5.62	5.63		98900	52700	63600	105000	92800	95400	99500	110000	133000		198000		224000	161000	186000	316000	279000	204000	309000
TG(52:6)_20:1	868.739	541.426	52	1.79133	5.54	5.63	5.59	5.56	5.62	5.57	5.55	5.55	5.58		5.56		5.58	5.56	5.58	5.56	5.58	5.56	5.59	5.58	5.58	5.57	5.58	5.58	5.58		15900	6520	18900	12400	6960	11900	11400	11900	23400		44200		34300	12400	34300	25800	38300	27800	24300
TG(52:6)_20:2	868.739	543.441	52	1.79133	5.57	5.64	5.59	5.6	5.61	5.62	5.56	5.6	5.64		5.58		5.6	5.62	5.58	5.59	5.63	5.62	5.6	5.59	5.61	5.6	5.59	5.6	5.63		2980	7950	4990	7950	6460	8440	18900	6960	13800		37300		14900	11400	12400	20400	21400	19400	14900
TG(52:6)_18:1	868.739	569.457	52	1.79133	5.58	5.57	5.57	5.59	5.6	5.59	5.59	5.57	5.58		5.58		5.58	5.6	5.58	5.6	5.59	5.57	5.6	5.58	5.59	5.58	5.59	5.57	5.59		47200	32300	50400	52700	41700	47100	37000	55200	70300		113000		110000	75400	90900	105000	81000	74800	94800
TG(52:6)_18:2	868.739	571.473	52	1.79133	5.58	5.57	5.57	5.57	5.56	5.57	5.57	5.57	5.57		5.58		5.58	5.58	5.58	5.58	5.58	5.57	5.58	5.57	5.57	5.59	5.59	5.57	5.58		1500000	950000	1170000	1570000	1510000	1830000	1710000	1470000	1880000		3510000		3140000	2240000	2670000	2780000	2640000	2150000	2900000
TG(52:6)_18:3	868.739	573.488	52	1.79133	5.61	5.61	5.62	5.61	5.6	5.62	5.61	5.61	5.61		5.6		5.62	5.61	5.61	5.61	5.61	5.59	5.61	5.6	5.61	5.61	5.62	5.6	5.62		16400000	9680000	8880000	14000000	12500000	19900000	15900000	13500000	20400000		33400000		30800000	26500000	27500000	37800000	36400000	29800000	43200000
TG(52:6)_16:0	868.739	595.473	52	1.79133	5.61	5.61	5.62	5.61	5.61	5.62	5.61	5.61	5.61		5.61		5.62	5.61	5.61	5.61	5.61	5.6	5.61	5.61	5.61	5.61	5.63	5.61	5.61		8530000	4930000	4770000	7310000	7250000	9450000	9220000	7510000	10700000		17200000		16200000	13600000	13800000	19700000	20700000	16300000	21900000
TG(52:6)_16:1	868.739	597.488	52	1.79133	5.57	5.56	5.57	5.57	5.56	5.56	5.56	5.57	5.56		5.57		5.57	5.58	5.57	5.57	5.58	5.57	5.57	5.57	5.57	5.57	5.58	5.57	5.57		1200000	815000	817000	1270000	1130000	1490000	1480000	1330000	1640000		2660000		2650000	2010000	2190000	2190000	2190000	1880000	2270000
TG(52:6)_16:2	868.739	599.504	52	1.79133	5.56	5.55	5.55	5.56	5.56	5.56	5.57	5.56	5.56		5.57		5.58	5.57	5.58	5.58	5.58	5.57	5.57	5.57	5.56	5.57	5.58	5.56	5.57		210000	145000	147000	265000	227000	266000	256000	213000	313000		482000		369000	334000	383000	398000	347000	318000	373000
TG(52:6)_16:3	868.739	601.52	52	1.79133	5.59	5.63	5.61	5.63	5.6	5.63	5.6	5.58	5.61		5.62		5.59	5.61	5.62	5.6	5.62	5.6	5.62	5.6	5.62	5.59	5.61	5.59	5.61		21900	14900	11400	29600	20900	31300	35300	22400	34800		44000		35300	40300	28100	32800	36000	45200	39300
TG(52:5)_20:0	870.755	541.426	52	1.79133	5.87	5.87	5.88	5.87	5.86	5.87	5.87	5.87	5.87		5.88		5.87	5.87	5.88	5.87	5.87	5.87	5.87	5.87	5.88	5.88	5.87	5.87	5.87		436000	223000	202000	458000	313000	507000	495000	418000	629000		897000		939000	601000	821000	1030000	1100000	1130000	1180000
TG(52:5)_20:1	870.755	543.441	52	1.79133	5.86	5.86	5.84	5.85	5.86	5.88	5.87	5.87	5.85		5.86		5.85	5.85	5.88	5.87	5.87	5.84	5.84	5.86	5.86	5.87	5.86	5.87	5.86		31300	26800	7450	36800	46200	40100	34000	29800	61600		75600		74200	51500	68200	74000	77500	87100	64000
TG(52:5)_20:2	870.755	545.457	52	1.79133	5.87	5.87	5.89	5.84	5.87	5.88	5.88	5.87	5.86		5.87		5.88	5.85	5.88	5.88	5.87	5.86	5.87	5.86	5.87	5.88	5.86	5.87	5.87		21900	8390	17400	21400	16400	43200	25300	28300	30700		51500		40800	53500	51300	65600	50300	65200	65200
TG(52:5)_18:1	870.755	571.473	52	1.79133	5.85	5.86	5.86	5.86	5.86	5.87	5.86	5.87	5.86		5.85		5.86	5.87	5.87	5.87	5.88	5.86	5.87	5.86	5.87	5.86	5.87	5.86	5.87		573000	364000	352000	529000	495000	834000	796000	745000	953000		1630000		1350000	1020000	1400000	1490000	1410000	1450000	1590000
TG(52:5)_18:2	870.755	573.488	52	1.79133	5.87	5.86	5.86	5.86	5.87	5.87	5.86	5.87	5.87		5.87		5.88	5.88	5.88	5.88	5.88	5.86	5.87	5.87	5.88	5.87	5.87	5.87	5.88		32200000	18100000	15500000	30700000	25400000	40900000	38200000	36100000	44000000		68400000		69700000	49000000	59700000	79900000	76800000	82400000	86000000
TG(52:5)_18:3	870.755	575.504	52	1.79133	5.86	5.87	5.87	5.87	5.87	5.87	5.86	5.87	5.87		5.88		5.88	5.88	5.87	5.88	5.87	5.86	5.87	5.87	5.88	5.88	5.87	5.87	5.88		29900000	17500000	17200000	33300000	27800000	36600000	39100000	35000000	41000000		78400000		75400000	53500000	62700000	86000000	80200000	80400000	92500000
TG(52:5)_16:0	870.755	597.488	52	1.79133	5.86	5.87	5.87	5.86	5.87	5.87	5.87	5.87	5.87		5.87		5.88	5.88	5.87	5.88	5.88	5.86	5.88	5.87	5.87	5.88	5.87	5.87	5.88		37400000	19500000	19700000	38200000	30200000	45800000	39600000	41500000	46800000		89700000		83900000	55400000	68300000	90600000	88400000	97600000	102000000
TG(52:5)_16:1	870.755	599.504	52	1.79133	5.83	5.83	5.83	5.83	5.83	5.84	5.83	5.84	5.83		5.84		5.84	5.84	5.84	5.84	5.84	5.83	5.84	5.83	5.83	5.84	5.83	5.83	5.84		1510000	920000	933000	1660000	1340000	2060000	1690000	1660000	1870000		3270000		3370000	1870000	2880000	2470000	2520000	2470000	2660000
TG(52:5)_16:2	870.755	601.52	52	1.79133	5.86	5.85	5.84	5.84	5.87	5.84	5.86	5.86	5.84		5.85		5.85	5.87	5.86	5.85	5.85	5.86	5.87	5.83	5.86	5.87	5.85	5.85	5.86		71100	43400	40600	87900	75700	107000	105000	130000	126000		200000		193000	123000	172000	129000	153000	151000	175000
TG(52:5)_16:3	870.755	603.535	52	1.79133	5.89	5.83	5.87	5.88	5.88	5.89	5.86	5.88	5.88		5.85		5.88	5.88	5.88	5.87	5.87	5.88	5.86	5.84	5.87	5.87	5.86	5.88	5.87		27300	12800	13900	39800	16400	29100	35300	22800	36800		78000		71100	39900	57400	56100	83500	48200	69100
TG(52:4)_20:0	872.771	543.441	52	1.79133	6.13	6.13	6.15	6.13	6.14	6.15	6.13	6.13	6.14		6.14		6.15	6.15	6.14	6.15	6.15	6.13	6.15	6.13	6.15	6.14	6.15	6.14	6.14		330000	218000	203000	468000	362000	613000	561000	589000	739000		1350000		1190000	677000	953000	1460000	1220000	1190000	1610000
TG(52:4)_20:1	872.771	545.457	52	1.79133	6.13	6.14	6.16	6.13	6.14	6.14	6.14	6.14	6.15		6.15		6.16	6.17	6.15	6.15	6.14	6.13	6.14	6.15	6.13	6.14	6.15	6.13	6.13		27000	16800	15400	37800	36900	42900	40200	34300	54800		98300		93900	51000	71600	113000	84900	85000	133000
TG(52:4)_20:2	872.771	547.473	52	1.79133	6.15	6.14	6.12	6.13	6.13	6.15	6.14	6.12	6.14		6.14		6.16	6.14	6.15	6.14	6.15	6.13	6.14	6.13	6.14	6.13	6.15	6.13	6.15		27800	25800	11900	54700	29800	50600	69500	66500	90000		113000		93700	58300	84200	110000	141000	124000	150000
TG(52:4)_18:0	872.771	571.473	52	1.79133	6.17	6.21	6.21	6.16	6.19	6.18	6.17	6.17	6.18		6.17		6.18	6.18	6.17	6.18	6.18	6.17	6.18	6.18	6.18	6.17	6.19	6.19	6.17		32100	21700	20000	37000	27400	54000	68800	62400	73300		118000		118000	97200	110000	186000	131000	138000	184000
TG(52:4)_18:1	872.771	573.488	52	1.79133	6.15	6.15	6.15	6.15	6.15	6.15	6.15	6.15	6.15		6.16		6.16	6.16	6.15	6.15	6.17	6.15	6.16	6.15	6.16	6.16	6.16	6.16	6.15		4570000	3730000	2270000	4820000	4150000	7180000	8700000	8860000	10700000		17200000		15700000	11600000	14700000	18500000	16300000	18100000	22800000
TG(52:4)_18:2	872.771	575.504	52	1.79133	6.13	6.14	6.13	6.13	6.13	6.14	6.14	6.13	6.13		6.14		6.14	6.14	6.13	6.14	6.15	6.13	6.14	6.13	6.14	6.14	6.14	6.14	6.14		74000000	46600000	33400000	78700000	54100000	85100000	96500000	96300000	125000000		197000000		173000000	136000000	166000000	234000000	207000000	232000000	262000000
TG(52:4)_18:3	872.771	577.52	52	1.79133	6.14	6.15	6.15	6.15	6.14	6.16	6.16	6.15	6.15		6.16		6.16	6.16	6.15	6.16	6.16	6.16	6.16	6.15	6.16	6.16	6.16	6.16	6.15		5130000	3430000	2400000	5470000	4340000	7840000	8620000	8410000	11200000		18300000		17400000	11100000	15900000	21100000	19000000	21000000	24400000
TG(52:4)_16:0	872.771	599.504	52	1.79133	6.13	6.13	6.14	6.14	6.13	6.14	6.13	6.13	6.13		6.14		6.14	6.15	6.14	6.15	6.15	6.14	6.14	6.14	6.14	6.14	6.14	6.15	6.14		49600000	27800000	25200000	49900000	43200000	61500000	69400000	60400000	87800000		137000000		135000000	82800000	119000000	167000000	143000000	158000000	174000000
TG(52:4)_16:1	872.771	601.52	52	1.79133	6.12	6.12	6.11	6.12	6.12	6.13	6.12	6.12	6.12		6.12		6.13	6.13	6.12	6.13	6.14	6.12	6.13	6.13	6.13	6.12	6.12	6.13	6.13		540000	298000	242000	474000	405000	665000	829000	863000	1070000		1580000		1410000	937000	1440000	1270000	1110000	1300000	1540000
TG(52:4)_16:2	872.771	603.535	52	1.79133	6.14	6.14	6.14	6.15	6.14	6.14	6.15	6.13	6.14		6.14		6.15	6.16	6.13	6.15	6.16	6.13	6.15	6.14	6.16	6.14	6.13	6.15	6.14		63000	42500	31200	60700	42200	85500	104000	73300	119000		177000		190000	109000	150000	205000	196000	180000	217000
TG(52:4)_16:3	872.771	605.551	52	1.79133	6.14	6.14	5.86	6.14	6.15	6.15	6.13	6.15	6.14		6.16		6.15	6.16	6.14	6.14	6.16	6.14	6.14	6.13	6.15	6.14	6.13	6.15	6.14		11000	19900	6440	34300	21900	26300	34300	33800	48900		51200		72700	26300	68100	101000	60900	68300	95400
TG(52:3)_20:1	874.786	547.473	52	1.79133	6.54	6.44	6.5	6.4	6.44	6.42	6.42	6.41	6.41		6.45		6.46	6.44	6.42	6.44	6.42	6.45	6.46	6.41	6.44	6.45	6.45	6.44	6.48		3480	1970	2980	4880	3010	12700	7850	17000	10700		30100		27300	12400	11500	27500	39600	33800	46300
TG(52:3)_18:0	874.786	573.488	52	1.79133	6.51	6.51	6.51	6.51	6.5	6.5	6.5	6.5	6.5		6.51		6.51	6.52	6.51	6.52	6.51	6.5	6.5	6.5	6.51	6.52	6.51	6.5	6.51		460000	347000	228000	486000	410000	943000	1220000	1150000	1140000		3790000		4800000	1770000	3420000	4830000	5180000	4150000	5190000
TG(52:3)_18:1	874.786	575.504	52	1.79133	6.44	6.44	6.45	6.44	6.44	6.45	6.44	6.44	6.43		6.45		6.45	6.44	6.44	6.43	6.45	6.44	6.44	6.44	6.44	6.45	6.44	6.45	6.44		8760000	6430000	4730000	9510000	8880000	15000000	18100000	18800000	22600000		42200000		46300000	20800000	33700000	46500000	44700000	41600000	57500000
TG(52:3)_18:2	874.786	577.52	52	1.79133	6.44	6.43	6.45	6.44	6.44	6.44	6.44	6.44	6.44		6.45		6.44	6.44	6.44	6.44	6.45	6.43	6.44	6.44	6.44	6.45	6.44	6.45	6.44		8260000	6380000	4500000	8350000	8270000	14700000	16500000	18000000	20200000		42900000		44900000	20500000	34400000	47200000	45200000	41100000	58700000
TG(52:3)_18:3	874.786	579.535	52	1.79133	6.5	6.51	6.51	6.51	6.52	6.51	6.5	6.51	6.52		6.5		6.51	6.5	6.52	6.5	6.52	6.5	6.5	6.5	6.51	6.52	6.51	6.51	6.52		305000	239000	127000	322000	340000	709000	805000	841000	867000		2760000		3240000	1320000	2660000	3550000	3440000	2680000	4060000
TG(52:3)_16:0	874.786	601.52	52	1.79133	6.44	6.44	6.44	6.44	6.44	6.44	6.43	6.45	6.44		6.44		6.45	6.45	6.44	6.44	6.45	6.42	6.45	6.43	6.44	6.45	6.45	6.45	6.44		9430000	8340000	5540000	10500000	9690000	18200000	20100000	22500000	24100000		46000000		55300000	29900000	38800000	61700000	52800000	49900000	70400000
TG(52:3)_16:1	874.786	603.535	52	1.79133	6.45	6.42	6.43	6.44	6.41	6.44	6.44	6.44	6.44		6.44		6.45	6.44	6.44	6.44	6.45	6.43	6.45	6.45	6.46	6.44	6.46	6.45	6.44		188000	114000	88000	147000	135000	255000	306000	307000	322000		485000		545000	304000	434000	550000	490000	485000	667000
TG(52:3)_16:2	874.786	605.551	52	1.79133	6.42	6.44	6.52	6.44	6.46	6.45	6.42	6.43	6.46		6.47		6.45	6.45	6.48	6.45	6.45	6.43	6.45	6.45	6.45	6.44	6.45	6.46	6.43		3000	7990	5430	8040	11500	16900	20400	15900	22800		29500		28400	21300	33800	28700	35300	34600	42600
TG(52:2)_20:2	876.802	551.504	52	1.79133	6.79	6.8	6.76	6.72	6.71	6.72	6.42	6.76	6.71		6.79		6.8	6.89	6.75	6.76	6.81	6.74	6.77	6.75	6.78	6.79	6.78	6.75	6.79		4470	13400	5870	5510	7950	8450	6980	10900	7450		45300		36300	8940	29200	33800	27300	28800	31400
TG(52:2)_18:0	876.802	575.504	52	1.79133	6.82	6.82	6.81	6.82	6.82	6.82	6.81	6.82	6.82		6.83		6.84	6.83	6.83	6.83	6.84	6.82	6.83	6.81	6.83	6.82	6.83	6.83	6.83		1430000	1320000	568000	1670000	1280000	2730000	2980000	3200000	3850000		12000000		16800000	6140000	14300000	20000000	19000000	15100000	23400000
TG(52:2)_18:1	876.802	577.52	52	1.79133	6.77	6.76	6.77	6.77	6.77	6.77	6.77	6.77	6.77		6.77		6.79	6.78	6.78	6.78	6.79	6.77	6.78	6.76	6.79	6.77	6.78	6.77	6.77		5810000	5340000	2820000	6470000	6000000	8180000	8860000	10200000	10600000		14600000		15500000	6660000	14300000	18000000	15100000	14600000	21800000
TG(52:2)_18:2	876.802	579.535	52	1.79133	6.82	6.81	6.83	6.83	6.82	6.82	6.82	6.82	6.82		6.82		6.84	6.83	6.83	6.82	6.84	6.82	6.83	6.8	6.83	6.82	6.83	6.82	6.84		1130000	864000	396000	1180000	991000	2120000	2360000	2330000	3090000		9870000		12600000	4870000	11000000	14600000	15000000	11100000	17900000
TG(52:2)_16:0	876.802	603.535	52	1.79133	6.78	6.78	6.79	6.78	6.78	6.8	6.79	6.79	6.79		6.8		6.81	6.82	6.81	6.8	6.82	6.8	6.81	6.79	6.82	6.81	6.81	6.81	6.82		4800000	4290000	2170000	5730000	4720000	7810000	8440000	9030000	10800000		22000000		25300000	10300000	21900000	27000000	26600000	24100000	35100000
TG(52:2)_16:1	876.802	605.551	52	1.79133	6.78	6.76	6.79	6.78	6.8	6.8	6.8	6.79	6.81		6.79		6.8	6.82	6.79	6.79	6.81	6.8	6.8	6.79	6.82	6.81	6.8	6.81	6.79		9940	25400	8020	18900	28000	31600	40600	41700	37100		57300		71400	43400	80100	97400	97200	101000	122000
TG(52:1)_20:0	878.818	549.488	52	1.79133	7.14	7.22	7.19	7.27	7.23	7.23	7.29	7.2	7.22		7.22		7.25	7.24	7.23	7.2	7.24	7.24	7.25	7.23	7.24	7.25	7.26	7.25	7.26		1990	3980	2480	13900	11900	9440	9440	12400	19300		74000		70600	21900	54700	47100	78000	68700	76200
TG(52:1)_20:1	878.818	551.504	52	1.79133	7.12	7.16	7.12	7.14	7.2	7.15	7.19	7.24	7.14		7.19		7.16	7.19	7.17	7.15	7.17	7.16	7.17	7.16	7.18	7.18	7.16	7.16	7.17		9050	9400	4470	3530	4940	4970	10900	11400	19200		50800		79400	31800	55200	57600	66100	51400	69500
TG(52:1)_18:0	878.818	577.52	52	1.79133	7.19	7.2	7.2	7.19	7.19	7.19	7.19	7.2	7.19		7.19		7.21	7.21	7.2	7.2	7.21	7.19	7.2	7.2	7.22	7.2	7.2	7.21	7.21		482000	463000	170000	662000	483000	793000	1320000	1080000	1340000		4500000		5150000	1960000	4270000	5190000	5340000	5100000	5840000
TG(52:1)_18:1	878.818	579.535	52	1.79133	7.19	7.2	7.2	7.2	7.19	7.19	7.19	7.19	7.2		7.2		7.21	7.2	7.2	7.2	7.21	7.19	7.21	7.2	7.22	7.2	7.2	7.2	7.21		358000	290000	109000	385000	347000	596000	884000	870000	902000		2900000		3610000	1310000	2860000	3340000	3520000	3680000	4040000
TG(52:1)_16:0	878.818	605.551	52	1.79133	7.2	7.19	7.19	7.19	7.18	7.19	7.19	7.2	7.2		7.2		7.21	7.21	7.2	7.2	7.21	7.2	7.21	7.2	7.22	7.2	7.2	7.19	7.21		484000	401000	131000	503000	553000	759000	1210000	1120000	1330000		4170000		5710000	1960000	4220000	5100000	5270000	4950000	5700000
TG(52:1)_16:1	878.818	607.567	52	1.79133	6.78	7.26	7.29	7.26	7.21	7.25	7.22	7.25	7.26		7.25		7.22	7.35	7.26	7.25	7.25	7.23	7.26	7.23	7.25	7.24	7.26	7.25	7.28		3480	9440	1490	10900	6410	9440	16400	5960	22900		51200		41800	8750	36300	33700	46800	21800	69700
TG(52:0)_20:0	880.833	551.504	52	1.79133	7.69	7.71	7.66	7.69	7.69	7.68	7.66	7.66	7.66		7.68		7.69	7.67	7.68	7.68	7.68	7.68	7.68	7.68	7.68	7.68	7.68	7.68	7.68		23900	36800	8460	39800	49200	12400	39800	47700	57600		367000		494000	176000	444000	421000	375000	364000	435000
TG(52:0)_18:0	880.833	579.535	52	1.79133	7.69	7.67	7.66	7.66	7.67	7.64	7.66	7.67	7.66		7.66		7.68	7.68	7.66	7.66	7.67	7.66	7.67	7.67	7.66	7.66	7.67	7.66	7.67		13400	30200	12200	1050000	718000	37000	36400	163000	173000		241000		256000	155000	823000	317000	201000	255000	304000
TG(52:0)_16:0	880.833	607.567	52	1.79133	7.65	7.66	7.78	7.67	7.66	7.68	7.67	7.66	7.67		7.68		7.68	7.69	7.68	7.67	7.68	7.68	7.68	7.68	7.68	7.66	7.68	7.68	7.67		68600	64400	20900	612000	475000	63700	125000	174000	209000		722000		847000	393000	1180000	811000	762000	814000	889000
TG(54:9)_18:3	890.724	595.473	54	1.82825	5.06	5.06	5.06	5.06	5.05	5.07	5.06	5.06	5.05		5.06		5.07	5.08	5.06	5.06	5.05	5.06	5.06	5.05	5.06	5.05	5.06	5.06	5.06		10200000	6910000	7390000	10800000	8890000	10600000	9810000	8080000	11100000		16600000		16900000	14800000	16000000	13700000	13400000	10300000	14200000
TG(54:8)_20:2	892.739	567.441	54	1.82825	5.33	5.35	5.33	5.33	5.37	5.34	5.38	5.34	5.33		5.36		5.34	5.38	5.35	5.34	5.35	5.34	5.35	5.35	5.37	5.35	5.35	5.35	5.33		35200	14900	7950	32800	16400	24300	14400	19900	26800		49200		34800	24600	28800	37800	21400	37300	34800
TG(54:8)_18:2	892.739	595.473	54	1.82825	5.34	5.34	5.34	5.34	5.34	5.34	5.34	5.34	5.34		5.34		5.35	5.36	5.36	5.34	5.36	5.34	5.34	5.33	5.35	5.34	5.35	5.34	5.34		13500000	9320000	10900000	14700000	13300000	16800000	15300000	12700000	17200000		26400000		29300000	24000000	20200000	20200000	20900000	18100000	19900000
TG(54:8)_18:3	892.739	597.488	54	1.82825	5.34	5.34	5.34	5.34	5.33	5.35	5.34	5.34	5.34		5.34		5.35	5.36	5.36	5.34	5.35	5.34	5.34	5.33	5.35	5.34	5.34	5.34	5.34		27500000	19500000	23600000	29900000	28500000	32400000	32600000	29200000	38100000		56300000		57900000	49700000	43500000	41700000	44300000	38300000	42600000
TG(54:8)_16:3	892.739	625.52	54	1.82825	5.37	5.35	5.33	5.34	5.37	5.33	5.34	5.35	5.34		5.34		5.35	5.35	5.35	5.35	5.35	5.35	5.36	5.33	5.36	5.33	5.35	5.34	5.33		19400	17400	21400	16900	13900	23300	23400	17400	35700		32300		32300	46700	24300	33700	10500	21400	29700
TG(54:7)_22:1	894.755	539.41	54	1.82825	5.61	5.61	5.61	5.63	5.63	5.61	5.62	5.62	5.61		5.63		5.63	5.62	5.62	5.62	5.6	5.63	5.61	5.61	5.62	5.6	5.61	5.61	5.62		95400	56500	55800	122000	58800	127000	114000	111000	103000		227000		179000	161000	143000	165000	114000	94800	200000
TG(54:7)_20:1	894.755	567.441	54	1.82825	5.61	5.6	5.58	5.65	5.66	5.65	5.59	5.59	5.6		5.61		5.64	5.62	5.6	5.61	5.6	5.61	5.61	5.59	5.61	5.62	5.61	5.59	5.63		21400	10900	13900	21900	14400	19400	17400	10900	22300		51300		44400	30800	33900	23000	23900	22900	32300
TG(54:7)_20:2	894.755	569.457	54	1.82825	5.6	5.62	5.6	5.61	5.62	5.6	5.62	5.6	5.6		5.61		5.63	5.62	5.61	5.62	5.62	5.61	5.61	5.62	5.61	5.62	5.62	5.62	5.63		52300	21300	31000	64600	38300	69300	57100	53400	68600		127000		134000	75700	122000	74200	109000	77900	81100
TG(54:7)_18:1	894.755	595.473	54	1.82825	5.62	5.63	5.63	5.62	5.62	5.62	5.62	5.62	5.62		5.63		5.63	5.63	5.63	5.62	5.63	5.63	5.63	5.61	5.62	5.63	5.63	5.62	5.63		2280000	1790000	1660000	2600000	2420000	3600000	3680000	3090000	3640000		8450000		7860000	5720000	6120000	4840000	4820000	4220000	5040000
TG(54:7)_18:2	894.755	597.488	54	1.82825	5.61	5.61	5.61	5.61	5.6	5.6	5.6	5.61	5.61		5.61		5.62	5.62	5.61	5.6	5.62	5.61	5.61	5.6	5.61	5.61	5.62	5.61	5.62		55500000	31500000	34800000	59500000	47600000	55200000	52600000	50200000	68500000		117000000		113000000	86500000	83000000	88900000	83000000	75200000	81300000
TG(54:7)_18:3	894.755	599.504	54	1.82825	5.61	5.61	5.61	5.61	5.61	5.61	5.61	5.62	5.61		5.62		5.62	5.62	5.62	5.61	5.62	5.61	5.61	5.6	5.6	5.61	5.63	5.61	5.62		33800000	19200000	20000000	34600000	28600000	34700000	36500000	30500000	42100000		77300000		78700000	54200000	60700000	52800000	53200000	45500000	52600000
TG(54:7)_16:2	894.755	625.52	54	1.82825	5.63	5.61	5.61	5.6	5.59	5.59	5.6	5.62	5.61		5.62		5.62	5.6	5.62	5.63	5.61	5.6	5.61	5.6	5.61	5.61	5.63	5.61	5.62		57600	30800	23800	49700	71900	63400	39300	49900	63100		125000		147000	87600	77500	69100	66700	78500	75400
TG(54:7)_16:3	894.755	627.535	54	1.82825	5.59	5.6	5.59	5.63	5.6	5.59	5.61	5.61	5.6		5.61		5.62	5.62	5.61	5.6	5.61	5.62	5.62	5.61	5.62	5.62	5.63	5.6	5.61		21300	25300	18900	39600	36100	24400	44200	24000	50700		91900		81500	75500	83000	39800	46200	61600	61100
TG(54:6)_22:1	896.771	541.426	54	1.82825	5.87	5.87	5.88	5.87	5.88	5.89	5.87	5.87	5.87		5.88		5.89	5.88	5.88	5.87	5.88	5.87	5.87	5.87	5.88	5.88	5.88	5.87	5.88		133000	88500	71500	148000	137000	195000	186000	152000	242000		419000		366000	283000	292000	250000	252000	237000	290000
TG(54:6)_20:0	896.771	567.441	54	1.82825	5.88	5.82	5.67	5.84	5.94	5.82	5.89	5.65	5.88		5.92		5.88	5.89	5.88	5.95	5.9	6.01	5.85	5.87	5.86	5.9	5.85	5.88	5.91		5000	1980	1460	3410	2950	4970	6470	2980	13900		6970		8240	8150	8210	13800	3930	7470	13400
TG(54:6)_20:1	896.771	569.457	54	1.82825	5.85	5.92	5.91	5.89	5.87	5.91	5.91	5.88	5.85		5.89		5.87	5.87	5.87	5.86	5.85	5.87	5.88	5.88	5.88	5.86	5.88	5.89	5.89		25800	9240	8460	17300	22900	14900	27800	20800	32200		43400		50500	31000	51600	35800	33800	26400	53300
TG(54:6)_20:2	896.771	571.473	54	1.82825	5.88	5.83	5.86	5.86	5.89	5.87	5.88	5.86	5.86		5.88		5.87	5.87	5.87	5.88	5.87	5.87	5.88	5.85	5.88	5.86	5.87	5.87	5.87		81000	39700	48000	65300	58200	77400	89600	62800	78700		166000		132000	106000	137000	105000	106000	114000	114000
TG(54:6)_18:0	896.771	595.473	54	1.82825	5.95	5.96	5.94	5.95	5.94	5.95	5.94	5.95	5.95		5.95		5.96	5.96	5.95	5.95	5.96	5.95	5.95	5.95	5.96	5.96	5.95	5.96	5.96		405000	301000	181000	387000	325000	656000	616000	522000	582000		1060000		1360000	780000	1340000	1330000	1290000	1110000	1380000
TG(54:6)_18:1	896.771	597.488	54	1.82825	5.88	5.88	5.87	5.88	5.88	5.88	5.88	5.88	5.88		5.88		5.89	5.89	5.88	5.88	5.88	5.88	5.88	5.88	5.88	5.88	5.88	5.88	5.88		7390000	5190000	4090000	7560000	7500000	11800000	12000000	11700000	14200000		24200000		26100000	18200000	25100000	14900000	15300000	14400000	19600000
TG(54:6)_18:2	896.771	599.504	54	1.82825	5.87	5.86	5.86	5.87	5.86	5.86	5.87	5.87	5.87		5.87		5.88	5.88	5.87	5.87	5.87	5.87	5.87	5.86	5.87	5.87	5.87	5.87	5.87		69600000	44800000	41000000	77300000	72300000	88400000	84800000	75200000	104000000		148000000		134000000	110000000	149000000	114000000	125000000	107000000	139000000
TG(54:6)_18:3	896.771	601.52	54	1.82825	5.88	5.88	5.87	5.88	5.87	5.88	5.88	5.88	5.88		5.89		5.9	5.89	5.89	5.88	5.89	5.88	5.88	5.89	5.89	5.89	5.89	5.89	5.89		8180000	5720000	4910000	8230000	8090000	15000000	13000000	12400000	14500000		29000000		26300000	20100000	28100000	17700000	18800000	16600000	21600000
TG(54:6)_16:1	896.771	625.52	54	1.82825	5.86	5.87	5.87	5.88	5.85	5.86	5.86	5.87	5.85		5.87		5.87	5.88	5.87	5.86	5.87	5.86	5.87	5.87	5.87	5.86	5.87	5.87	5.86		86000	48700	45200	71500	99400	123000	91900	84800	109000		196000		129000	87200	154000	132000	140000	154000	181000
TG(54:6)_16:2	896.771	627.535	54	1.82825	5.87	5.85	5.88	5.87	5.86	5.86	5.87	5.87	5.87		5.88		5.87	5.87	5.89	5.86	5.88	5.87	5.85	5.87	5.87	5.87	5.86	5.88	5.87		72100	39300	35700	57400	62500	81000	73500	51700	90000		122000		102000	96500	90300	102000	109000	59000	86500
TG(54:6)_16:3	896.771	629.551	54	1.82825	5.86	5.87	5.88	5.88	5.86	5.87	5.84	5.9	5.86		5.88		5.88	5.87	5.88	5.85	5.88	5.86	5.87	5.85	5.87	5.87	5.88	5.86	5.88		39300	31800	22700	30400	46200	52700	45100	48900	45600		84100		73800	46700	71400	61900	54600	76100	60900
TG(54:5)_22:0	898.786	541.426	54	1.82825	6.19	6.19	6.21	6.22	6.23	6.2	6.21	6.22	6.2		6.2		6.22	6.22	6.21	6.22	6.22	6.21	6.22	6.21	6.21	6.21	6.22	6.22	6.21		20900	11400	8930	20900	26500	36300	43600	61500	41800		73000		95400	46500	87100	102000	71300	81000	83700
TG(54:5)_22:1	898.786	543.441	54	1.82825	6.15	6.14	6.17	6.15	6.14	6.15	6.15	6.15	6.15		6.15		6.16	6.17	6.15	6.15	6.16	6.14	6.16	6.16	6.17	6.16	6.16	6.15	6.16		75600	61900	45900	85700	89600	166000	161000	172000	205000		328000		310000	205000	276000	209000	190000	214000	236000
TG(54:5)_20:0	898.786	569.457	54	1.82825	6.16	6.16	6.16	6.22	5.83	6.16	6.19	6.22	6.16		6.17		6.17	6.22	6.17	6.22	6.17	6.17	6.22	6.21	6.24	6.22	6.22	6.21	6.2		5430	5920	2510	2480	7330	6070	13200	5980	18000		12900		19000	3480	14400	20500	16400	15800	30300
TG(54:5)_20:1	898.786	571.473	54	1.82825	6.16	6.19	6.15	6.17	6.19	6.16	6.18	6.15	6.18		6.16		6.17	6.18	6.16	6.17	6.19	6.17	6.19	6.16	6.15	6.2	6.17	6.17	6.18		7980	14400	6740	21800	11900	18300	27800	39300	24300		37000		59100	28600	42800	43100	28800	42700	30000
TG(54:5)_20:2	898.786	573.488	54	1.82825	6.17	6.16	6.18	6.17	6.17	6.17	6.18	6.17	6.17		6.17		6.18	6.18	6.17	6.17	6.17	6.16	6.19	6.17	6.17	6.19	6.18	6.19	6.18		103000	87000	52600	116000	122000	154000	161000	150000	213000		245000		269000	137000	244000	301000	255000	256000	305000
TG(54:5)_18:0	898.786	597.488	54	1.82825	6.21	6.22	6.23	6.21	6.21	6.22	6.21	6.21	6.21		6.22		6.22	6.22	6.21	6.22	6.21	6.21	6.22	6.21	6.21	6.22	6.22	6.23	6.22		1880000	1340000	869000	1650000	1470000	2930000	3570000	2610000	3650000		6530000		6860000	3920000	5810000	8000000	8380000	7770000	8690000
TG(54:5)_18:1	898.786	599.504	54	1.82825	6.15	6.16	6.16	6.16	6.15	6.15	6.15	6.16	6.15		6.15		6.17	6.17	6.16	6.16	6.17	6.16	6.16	6.16	6.17	6.15	6.16	6.17	6.16		9850000	7580000	5380000	9490000	9910000	19700000	19100000	21100000	22900000		37400000		38000000	23500000	31200000	24900000	22600000	25600000	26800000
TG(54:5)_18:2	898.786	601.52	54	1.82825	6.15	6.15	6.16	6.15	6.15	6.15	6.16	6.16	6.15		6.15		6.17	6.16	6.16	6.16	6.17	6.16	6.16	6.16	6.17	6.16	6.17	6.17	6.16		14700000	10600000	7910000	13800000	13400000	25700000	27200000	28900000	34700000		53600000		58800000	36500000	48500000	42600000	42200000	40700000	42000000
TG(54:5)_18:3	898.786	603.535	54	1.82825	6.19	6.19	6.19	6.19	6.19	6.19	6.18	6.2	6.18		6.2		6.2	6.19	6.2	6.21	6.2	6.19	6.21	6.19	6.2	6.21	6.21	6.21	6.21		3150000	2640000	1620000	3070000	3180000	4740000	5750000	5830000	7790000		10000000		11500000	6840000	10500000	11000000	10700000	10300000	10800000
TG(54:4)_18:0	900.802	599.504	54	1.82825	6.51	6.51	6.5	6.5	6.5	6.51	6.5	6.5	6.5		6.51		6.51	6.51	6.51	6.51	6.51	6.5	6.5	6.5	6.51	6.5	6.51	6.5	6.51		2620000	1990000	1140000	2850000	2980000	4740000	4970000	6540000	6590000		10000000		11900000	6820000	12000000	15300000	13100000	14100000	15800000
TG(54:4)_18:1	900.802	601.52	54	1.82825	6.45	6.47	6.46	6.46	6.46	6.46	6.46	6.46	6.45		6.45		6.46	6.48	6.46	6.46	6.46	6.46	6.47	6.46	6.47	6.46	6.47	6.46	6.47		6670000	5510000	3400000	7320000	7220000	12700000	13500000	18300000	18700000		20600000		23000000	12400000	21300000	17300000	16300000	18400000	20600000
TG(54:4)_18:2	900.802	603.535	54	1.82825	6.48	6.49	6.48	6.49	6.49	6.49	6.48	6.47	6.48		6.48		6.48	6.5	6.49	6.49	6.49	6.48	6.49	6.49	6.5	6.49	6.5	6.49	6.5		6930000	5540000	3360000	7320000	6980000	12800000	12400000	16400000	18000000		20200000		27500000	14800000	23400000	27800000	24800000	27000000	33300000
TG(54:4)_18:3	900.802	605.551	54	1.82825	6.52	6.52	6.52	6.52	6.51	6.52	6.51	6.5	6.5		6.52		6.53	6.53	6.52	6.52	6.52	6.51	6.51	6.51	6.52	6.52	6.51	6.52	6.52		470000	427000	209000	597000	519000	960000	1020000	1110000	1370000		1640000		2270000	1180000	2070000	2740000	2190000	2660000	3220000
TG(54:3)_20:0	902.818	573.488	54	1.82825	6.91	6.91	6.9	6.92	6.9	6.93	6.91	6.91	6.91		6.91		6.93	6.93	6.92	6.92	6.92	6.92	6.91	6.91	6.93	6.92	6.92	6.92	6.92		275000	248000	106000	351000	304000	393000	531000	520000	731000		1690000		2060000	889000	1730000	2250000	2260000	2590000	2580000
TG(54:3)_18:0	902.818	601.52	54	1.82825	6.83	6.84	6.83	6.84	6.83	6.84	6.83	6.84	6.83		6.84		6.84	6.86	6.85	6.85	6.85	6.85	6.85	6.84	6.83	6.86	6.84	6.85	6.85		1240000	1070000	513000	1480000	1330000	2310000	2970000	3150000	3340000		5660000		6890000	3160000	6180000	6930000	6810000	6080000	7650000
TG(54:3)_18:1	902.818	603.535	54	1.82825	6.79	6.79	6.79	6.8	6.79	6.79	6.79	6.79	6.8		6.81		6.81	6.81	6.81	6.81	6.82	6.81	6.81	6.81	6.82	6.82	6.81	6.82	6.82		5560000	4830000	2580000	6080000	5460000	7730000	9920000	10700000	10600000		11000000		11600000	5850000	11500000	8710000	9710000	8610000	11200000
TG(54:3)_18:2	902.818	605.551	54	1.82825	6.83	6.83	6.83	6.83	6.83	6.83	6.83	6.84	6.83		6.83		6.84	6.85	6.84	6.83	6.84	6.84	6.83	6.83	6.83	6.84	6.83	6.83	6.83		1360000	1030000	440000	1520000	1240000	2370000	2930000	3000000	3210000		5080000		6100000	2600000	4910000	5490000	6060000	5620000	7090000
TG(54:3)_18:3	902.818	607.567	54	1.82825	6.92	6.91	6.93	6.92	6.91	6.91	6.91	6.92	6.91		6.92		6.93	6.92	6.94	6.93	6.93	6.91	6.92	6.91	6.92	6.92	6.92	6.91	6.92		236000	181000	88400	275000	200000	405000	539000	488000	580000		1560000		2030000	811000	1430000	1910000	1800000	1770000	2270000
TG(54:3)_16:0	902.818	629.551	54	1.82825	6.85	6.86	6.83	6.85	6.84	6.85	6.85	6.86	6.85		6.88		6.9	6.9	6.9	6.87	6.88	6.87	6.87	6.87	6.9	6.91	6.88	6.88	6.89		500000	430000	224000	662000	506000	846000	1060000	1070000	1250000		2440000		2990000	1170000	2340000	3340000	3420000	2890000	3970000
TG(54:3)_16:1	902.818	631.567	54	1.82825	6.87	6.9	6.88	6.89	6.83	6.85	6.85	6.85	6.86		6.86		6.88	6.88	6.87	6.86	6.87	6.88	6.86	6.87	6.88	6.89	6.86	6.87	6.86		57600	50600	24300	52100	47800	74700	83600	91400	103000		113000		221000	79000	113000	182000	179000	182000	246000
TG(54:2)_22:0	904.833	547.473	54	1.82825	7.3	7.28	7.31	7.27	7.3	7.3	7.28	7.29	7.3		7.29		7.31	7.29	7.29	7.31	7.33	7.31	7.29	7.29	7.3	7.32	7.31	7.31	7.29		16800	16400	1490	17000	11400	11900	32300	35300	34300		63100		117000	24800	75000	141000	116000	108000	113000
TG(54:2)_20:0	904.833	575.504	54	1.82825	7.27	7.27	7.28	7.27	7.27	7.26	7.27	7.28	7.27		7.27		7.29	7.29	7.28	7.29	7.29	7.27	7.27	7.27	7.28	7.28	7.28	7.28	7.28		842000	757000	282000	939000	801000	1300000	2060000	2180000	2320000		6920000		8130000	3350000	7420000	9340000	9090000	8140000	9350000
TG(54:2)_20:1	904.833	577.52	54	1.82825	7.17	7.16	7.17	7.16	7.16	7.2	7.17	7.18	7.17		7.17		7.17	7.2	7.19	7.18	7.2	7.18	7.17	7.17	7.18	7.16	7.16	7.18	7.2		75000	95100	30800	108000	81000	114000	157000	191000	159000		223000		287000	120000	221000	279000	351000	273000	405000
TG(54:2)_18:0	904.833	603.535	54	1.82825	7.22	7.22	7.23	7.22	7.23	7.22	7.23	7.23	7.23		7.24		7.26	7.26	7.26	7.26	7.27	7.26	7.26	7.26	7.26	7.26	7.26	7.26	7.26		596000	548000	204000	610000	579000	1140000	1450000	1640000	1870000		3240000		4230000	1810000	3880000	4220000	4340000	4460000	4520000
TG(54:2)_18:1	904.833	605.551	54	1.82825	7.2	7.21	7.2	7.2	7.2	7.2	7.21	7.21	7.2		7.21		7.21	7.21	7.21	7.22	7.22	7.22	7.2	7.21	7.22	7.19	7.21	7.21	7.22		781000	749000	284000	766000	829000	1160000	1370000	1880000	1880000		2140000		2390000	1100000	2230000	2490000	2390000	2430000	3020000
TG(54:2)_18:2	904.833	607.567	54	1.82825	7.27	7.27	7.27	7.28	7.27	7.26	7.27	7.27	7.27		7.27		7.27	7.29	7.29	7.28	7.29	7.28	7.27	7.28	7.29	7.27	7.28	7.28	7.27		833000	714000	223000	995000	769000	1320000	1670000	1940000	2080000		5810000		6570000	3010000	6490000	8510000	8120000	8840000	9120000
TG(54:2)_16:0	904.833	631.567	54	1.82825	7.27	7.26	7.26	7.28	7.26	7.26	7.27	7.26	7.26		7.27		7.28	7.29	7.29	7.28	7.29	7.28	7.27	7.27	7.29	7.27	7.28	7.27	7.28		1070000	891000	309000	1150000	929000	1580000	2300000	2380000	2550000		7180000		8550000	3300000	7310000	10500000	8940000	9280000	11100000
TG(54:1)_20:0	906.849	577.52	54	1.82825	7.68	7.69	7.69	7.7	7.69	7.7	7.69	7.69	7.67		7.7		7.7	7.7	7.7	7.69	7.71	7.69	7.7	7.7	7.7	7.7	7.69	7.7	7.7		245000	285000	56100	254000	244000	334000	605000	631000	611000		1950000		2540000	846000	2090000	3030000	2820000	2700000	3110000
TG(54:1)_18:0	906.849	605.551	54	1.82825	7.68	7.68	7.67	7.69	7.69	7.67	7.68	7.68	7.68		7.68		7.68	7.69	7.68	7.68	7.69	7.68	7.69	7.69	7.68	7.68	7.68	7.69	7.68		62600	66000	25100	98600	64200	133000	249000	221000	218000		490000		578000	237000	565000	816000	772000	671000	872000
TG(54:1)_18:1	906.849	607.567	54	1.82825	7.68	7.69	7.68	7.69	7.68	7.68	7.69	7.69	7.68		7.69		7.7	7.71	7.69	7.69	7.71	7.69	7.69	7.69	7.7	7.7	7.68	7.7	7.7		198000	195000	64300	182000	203000	291000	490000	505000	529000		1440000		1900000	732000	1740000	2460000	2210000	1860000	2720000
TG(54:1)_16:0	906.849	633.582	54	1.82825	7.68	7.69	7.69	7.69	7.68	7.69	7.69	7.69	7.68		7.69		7.69	7.71	7.7	7.7	7.71	7.69	7.7	7.69	7.71	7.7	7.69	7.7	7.71		289000	229000	67300	240000	257000	344000	607000	637000	605000		1840000		2850000	853000	2040000	2950000	2560000	2520000	2900000
TG(54:1)_16:1	906.849	635.598	54	1.82825	7.76	7.77	7.8	7.75	7.74	7.68	7.75	7.86	7.7		7.74		7.78	7.76	7.76	7.78	7.76	7.71	7.75	7.74	7.77	7.8	7.72	7.78	7.77		13900	12400	4440	7450	993	8450	17400	3080	24800		52200		59600	7950	54800	75000	65100	55700	74500
TG(56:8)_20:2	920.771	595.473	56	1.86593	5.66	5.66	5.67	5.65	5.67	5.65	5.66	5.65	5.65		5.65		5.66	5.67	5.65	5.65	5.66	5.64	5.66	5.66	5.66	5.66	5.66	5.66	5.67		307000	253000	203000	324000	324000	340000	270000	270000	329000		371000		438000	276000	447000	284000	356000	267000	347000
TG(56:8)_18:3	920.771	625.52	56	1.86593	5.65	5.66	5.66	5.65	5.65	5.65	5.65	5.65	5.65		5.65		5.66	5.66	5.64	5.64	5.66	5.64	5.66	5.65	5.65	5.65	5.66	5.65	5.66		780000	723000	612000	938000	946000	914000	887000	799000	942000		1120000		1010000	746000	1150000	842000	893000	873000	982000
TG(56:7)_20:1	922.786	595.473	56	1.86593	5.93	5.92	5.93	5.94	5.94	5.94	5.94	5.93	5.95		5.96		5.95	5.95	5.94	5.92	5.94	5.93	5.95	5.94	5.96	5.94	5.94	5.94	5.95		77500	73400	65900	121000	74900	150000	150000	150000	165000		197000		214000	138000	233000	167000	178000	151000	231000
TG(56:7)_20:2	922.786	597.488	56	1.86593	5.91	5.91	5.91	5.91	5.9	5.9	5.91	5.91	5.9		5.92		5.92	5.92	5.91	5.9	5.91	5.9	5.92	5.91	5.92	5.92	5.92	5.91	5.92		638000	431000	316000	683000	572000	682000	671000	602000	751000		746000		779000	584000	729000	659000	799000	750000	904000
TG(56:7)_18:2	922.786	625.52	56	1.86593	5.9	5.9	5.91	5.91	5.89	5.9	5.9	5.9	5.9		5.92		5.92	5.92	5.9	5.9	5.91	5.91	5.91	5.89	5.91	5.91	5.92	5.91	5.91		837000	611000	441000	985000	706000	974000	919000	861000	1070000		1110000		1110000	852000	1130000	1040000	1190000	993000	1210000
TG(56:7)_18:3	922.786	627.535	56	1.86593	5.91	5.91	5.92	5.91	5.91	5.92	5.91	5.92	5.91		5.92		5.92	5.92	5.92	5.92	5.92	5.92	5.92	5.92	5.93	5.92	5.93	5.92	5.92		781000	572000	420000	816000	687000	960000	850000	816000	1070000		1230000		1060000	775000	1100000	1000000	1100000	894000	1050000
TG(56:6)_20:0	924.802	595.473	56	1.86593	6.31	6.3	6.29	6.3	6.3	6.3	6.29	6.3	6.31		6.31		6.31	6.31	6.32	6.32	6.31	6.31	6.31	6.3	6.31	6.31	6.31	6.3	6.3		153000	96400	77000	185000	156000	292000	244000	272000	402000		508000		647000	394000	569000	724000	857000	683000	790000
TG(56:6)_20:1	924.802	597.488	56	1.86593	6.21	6.21	6.21	6.21	6.21	6.21	6.2	6.21	6.2		6.21		6.22	6.21	6.21	6.21	6.21	6.21	6.21	6.21	6.21	6.21	6.21	6.21	6.21		364000	264000	218000	355000	429000	568000	740000	591000	743000		768000		845000	615000	842000	818000	908000	787000	1110000
TG(56:6)_20:2	924.802	599.504	56	1.86593	6.17	6.18	6.18	6.17	6.17	6.16	6.17	6.18	6.17		6.17		6.18	6.18	6.18	6.18	6.18	6.19	6.19	6.18	6.18	6.18	6.19	6.19	6.18		572000	449000	268000	517000	618000	590000	832000	595000	765000		810000		858000	580000	876000	742000	972000	728000	939000
TG(56:6)_18:1	924.802	625.52	56	1.86593	6.18	6.19	6.17	6.19	6.18	6.19	6.18	6.18	6.17		6.18		6.19	6.2	6.19	6.19	6.19	6.19	6.19	6.18	6.19	6.2	6.2	6.19	6.18		172000	111000	80300	167000	167000	211000	277000	256000	234000		217000		259000	192000	264000	261000	231000	214000	282000
TG(56:6)_18:2	924.802	627.535	56	1.86593	6.18	6.18	6.18	6.19	6.18	6.17	6.17	6.18	6.17		6.19		6.18	6.19	6.19	6.19	6.19	6.19	6.19	6.18	6.19	6.19	6.19	6.2	6.2		1200000	858000	574000	1150000	1330000	1350000	1700000	1520000	1810000		1670000		2060000	1250000	2040000	1750000	2030000	1710000	2040000
TG(56:6)_18:3	924.802	629.551	56	1.86593	6.24	6.25	6.22	6.24	6.23	6.25	6.24	6.24	6.25		6.26		6.28	6.26	6.25	6.28	6.29	6.26	6.27	6.28	6.28	6.27	6.28	6.27	6.28		672000	508000	345000	882000	660000	1060000	1270000	1170000	1470000		1750000		2070000	1240000	1540000	2120000	2210000	2130000	2400000
TG(56:6)_16:3	924.802	657.582	56	1.86593	6.21	6.13	6.19	6.19	6.09	6.15	6.19	6.27	6.22		6.17		6.4	6.51	6.15	6.42	5.9	6.39	5.92	6.55	6.2	6.31	6.21	6.33	6.28		4470	3930	1990	3980	1970	3960	4460	4470	11900		3460		3920	8920	3980	2010	4500	7010	4950
TG(56:5)_20:0	926.818	597.488	56	1.86593	6.59	6.6	6.59	6.6	6.59	6.6	6.6	6.59	6.59		6.59		6.6	6.6	6.6	6.6	6.59	6.59	6.6	6.6	6.59	6.6	6.6	6.6	6.6		1340000	865000	498000	1250000	1010000	1650000	2020000	2250000	2440000		2740000		3540000	1690000	3270000	4240000	3880000	4350000	4480000
TG(56:5)_20:1	926.818	599.504	56	1.86593	6.5	6.49	6.5	6.5	6.49	6.49	6.49	6.5	6.49		6.49		6.5	6.5	6.5	6.49	6.5	6.49	6.5	6.49	6.5	6.5	6.5	6.5	6.5		495000	376000	232000	524000	531000	873000	950000	1010000	1260000		921000		1100000	571000	1170000	1150000	1240000	1180000	1340000
TG(56:5)_20:2	926.818	601.52	56	1.86593	6.48	6.48	6.48	6.47	6.48	6.47	6.47	6.46	6.48		6.47		6.48	6.49	6.48	6.48	6.48	6.48	6.48	6.47	6.49	6.49	6.48	6.49	6.49		160000	135000	78000	182000	137000	241000	240000	212000	268000		259000		281000	150000	315000	214000	288000	267000	285000
TG(56:5)_18:0	926.818	625.52	56	1.86593	6.54	6.52	6.53	6.53	6.53	6.57	6.21	6.55	6.53		6.52		6.55	6.53	6.54	6.55	6.55	6.54	6.54	6.52	6.53	6.52	6.55	6.54	6.54		26800	37800	10400	38200	29100	18900	21200	50900	42000		36900		38200	24900	41300	66000	39400	36800	41200
TG(56:5)_18:1	926.818	627.535	56	1.86593	6.49	6.5	6.5	6.49	6.48	6.49	6.48	6.51	6.49		6.49		6.5	6.5	6.49	6.5	6.5	6.52	6.49	6.49	6.5	6.49	6.5	6.5	6.5		235000	225000	126000	303000	265000	363000	411000	491000	534000		498000		497000	257000	531000	504000	476000	416000	551000
TG(56:5)_18:2	926.818	629.551	56	1.86593	6.56	6.55	6.53	6.56	6.53	6.54	6.55	6.55	6.55		6.56		6.57	6.56	6.57	6.56	6.58	6.57	6.55	6.56	6.58	6.56	6.57	6.57	6.57		1750000	1380000	712000	1770000	1550000	2530000	3360000	3130000	3440000		3970000		4240000	1940000	4530000	5130000	4390000	4620000	4990000
TG(56:5)_18:3	926.818	631.567	56	1.86593	6.59	6.58	6.58	6.59	6.59	6.59	6.58	6.59	6.58		6.59		6.59	6.6	6.6	6.59	6.6	6.59	6.59	6.58	6.59	6.59	6.59	6.58	6.59		1340000	1040000	493000	1190000	911000	1750000	2060000	1940000	2340000		2750000		3300000	1450000	3330000	4020000	3640000	4110000	3460000
TG(56:4)_24:0	928.833	543.441	56	1.86593	6.9	6.91	6.92	6.92	6.94	6.9	6.94	6.93	6.92		6.92		6.89	6.93	6.94	6.91	6.91	6.93	6.92	6.92	6.91	6.91	6.9	6.92	6.92		10100	6930	3480	14800	9440	15400	12400	13400	28000		50700		30300	12400	42600	52000	44100	38900	48300
TG(56:4)_22:0	928.833	571.473	56	1.86593	6.96	6.95	6.99	6.97	7.03	6.95	7	6.98	6.95		6.98		6.99	7.01	6.99	6.98	6.97	6.97	6.98	6.95	6.98	6.98	6.97	6.98	6.97		20700	19400	11400	31300	21400	39300	36300	38300	63100		42200		71100	18000	66100	102000	105000	87500	117000
TG(56:4)_20:0	928.833	599.504	56	1.86593	6.91	6.91	6.92	6.91	6.91	6.91	6.91	6.91	6.91		6.92		6.92	6.93	6.92	6.92	6.93	6.92	6.91	6.91	6.92	6.92	6.91	6.93	6.91		1720000	1260000	562000	1840000	1620000	2350000	3230000	3490000	3660000		4620000		6450000	2350000	5320000	8430000	6950000	7380000	8350000
TG(56:4)_20:1	928.833	601.52	56	1.86593	6.81	6.81	6.82	6.84	6.82	6.82	6.82	6.82	6.81		6.83		6.83	6.83	6.83	6.83	6.84	6.82	6.83	6.82	6.83	6.83	6.83	6.82	6.84		260000	233000	106000	243000	289000	402000	525000	559000	643000		489000		699000	227000	369000	577000	444000	617000	699000
TG(56:4)_20:2	928.833	603.535	56	1.86593	6.81	6.81	6.84	6.8	6.81	6.83	6.82	6.82	6.82		6.82		6.85	6.83	6.84	6.84	6.87	6.81	6.85	6.83	6.87	6.83	6.85	6.85	6.83		82700	86900	22800	55200	81000	74100	102000	102000	115000		90700		128000	69100	81800	128000	111000	109000	136000
TG(56:4)_18:0	928.833	627.535	56	1.86593	6.86	6.84	6.81	6.87	6.85	6.87	6.86	6.85	6.88		6.86		6.87	6.85	6.86	6.86	6.87	6.86	6.86	6.87	6.87	6.87	6.85	6.86	6.87		35500	42400	20100	38000	40300	37800	51800	69200	45200		65700		90600	31500	79200	119000	116000	105000	81500
TG(56:4)_18:1	928.833	629.551	56	1.86593	6.86	6.85	6.87	6.87	6.87	6.87	6.87	6.87	6.87		6.88		6.9	6.91	6.9	6.88	6.92	6.91	6.89	6.9	6.91	6.91	6.91	6.91	6.91		528000	446000	214000	567000	564000	918000	1120000	1230000	1330000		1260000		1680000	539000	1370000	1550000	1720000	1690000	2010000
TG(56:4)_18:2	928.833	631.567	56	1.86593	6.9	6.91	6.9	6.91	6.91	6.9	6.9	6.9	6.9		6.9		6.91	6.92	6.91	6.9	6.92	6.91	6.9	6.9	6.91	6.91	6.92	6.91	6.92		2670000	1990000	856000	2790000	2550000	3870000	5130000	5340000	5620000		6660000		9440000	3650000	8330000	9730000	10100000	10100000	10900000
TG(56:4)_18:3	928.833	633.582	56	1.86593	6.92	6.93	6.93	6.93	6.93	6.92	6.93	6.92	6.92		6.92		6.93	6.93	6.93	6.93	6.94	6.93	6.92	6.92	6.92	6.93	6.92	6.94	6.93		292000	237000	98700	323000	274000	458000	694000	790000	675000		879000		1140000	499000	1050000	1350000	1460000	1420000	1520000
TG(56:4)_16:0	928.833	655.567	56	1.86593	6.85	6.83	6.83	6.81	6.82	6.84	6.84	6.83	6.85		6.84		6.84	6.87	6.85	6.84	6.83	6.83	6.84	6.84	6.84	6.84	6.86	6.84	6.84		43200	32300	9970	40200	47000	71100	47200	61500	62100		88200		61800	42600	105000	114000	116000	132000	144000
TG(56:4)_16:1	928.833	657.582	56	1.86593	6.96	6.96	7	7	6.95	6.96	6.97	6.94	6.95		6.98		6.95	6.97	7	6.97	6.97	6.95	6.96	6.95	6.98	6.96	6.94	6.96	6.96		14100	24300	15700	30800	28300	30700	48600	59100	51700		70100		46700	35500	47800	92400	85000	93900	98400
TG(56:4)_16:2	928.833	659.598	56	1.86593	6.94	6.88	6.91	7.03	6.99	7	7.02	6.93	6.94		6.92		6.98	6.94	6.98	6.97	6.96	6.94	6.94	6.95	7	6.97	6.95	6.92	6.97		11400	7980	2480	8940	6850	14900	17900	9350	18900		21900		20900	9910	25300	28300	29300	31900	39800
TG(56:3)_24:0	930.849	545.457	56	1.86593	N/A	7.28	N/A	7.28	N/A	7.26	7.32	7.32	7.27		7.29		7.31	6.87	7.3	7.3	7.26	6.92	7.3	7.29	7.32	7.31	7.29	7.29	6.89		0	11900	0	2980	0	3440	8960	4470	9940		10900		9960	3480	9430	15900	12400	6940	13300
TG(56:3)_22:0	930.849	573.488	56	1.86593	7.36	7.36	7.37	7.38	7.36	7.38	7.36	7.37	7.37		7.37		7.4	7.38	7.39	7.39	7.4	7.39	7.38	7.38	7.39	7.38	7.37	7.39	7.38		529000	436000	155000	545000	501000	565000	994000	1050000	1170000		2280000		3210000	1170000	3130000	4280000	3180000	3980000	3990000
TG(56:3)_22:1	930.849	575.504	56	1.86593	7.24	7.22	7.22	7.25	7.24	7.22	7.21	7.22	7.22		7.24		7.26	7.23	7.24	7.24	7.25	7.22	7.25	7.24	7.26	7.26	7.25	7.25	7.26		37800	22000	6440	35700	23000	47400	63600	87400	79000		126000		148000	57100	94100	200000	209000	155000	176000
TG(56:3)_20:0	930.849	601.52	56	1.86593	7.28	7.28	7.27	7.28	7.28	7.29	7.28	7.28	7.29		7.29		7.3	7.3	7.3	7.29	7.3	7.28	7.29	7.29	7.3	7.3	7.3	7.3	7.3		666000	677000	280000	960000	700000	1360000	2140000	2580000	2510000		3090000		4280000	1660000	4040000	4160000	4410000	3690000	4830000
TG(56:3)_20:1	930.849	603.535	56	1.86593	7.18	7.2	7.2	7.2	7.19	7.19	7.2	7.19	7.2		7.21		7.22	7.23	7.22	7.22	7.22	7.2	7.22	7.21	7.23	7.22	7.22	7.23	7.22		144000	124000	55600	124000	135000	175000	259000	269000	288000		203000		285000	127000	258000	294000	237000	281000	311000
TG(56:3)_18:0	930.849	629.551	56	1.86593	7.26	7.27	7.28	7.29	7.3	7.29	7.3	7.29	7.3		7.33		7.36	7.36	7.35	7.34	7.38	7.35	7.35	7.35	7.36	7.36	7.35	7.35	7.36		46200	26300	19300	81900	51200	77500	145000	126000	185000		283000		435000	139000	391000	400000	443000	405000	501000
TG(56:3)_18:1	930.849	631.567	56	1.86593	7.27	7.26	7.26	7.27	7.27	7.27	7.27	7.27	7.27		7.29		7.29	7.29	7.29	7.29	7.29	7.27	7.28	7.29	7.29	7.29	7.28	7.29	7.3		780000	687000	289000	925000	821000	1410000	2110000	2170000	2370000		2550000		3590000	1460000	3090000	3580000	3290000	3910000	3880000
TG(56:3)_18:2	930.849	633.582	56	1.86593	7.27	7.28	7.28	7.28	7.28	7.28	7.28	7.28	7.28		7.29		7.29	7.29	7.29	7.29	7.29	7.28	7.29	7.29	7.29	7.3	7.29	7.29	7.3		679000	681000	209000	863000	681000	1210000	1750000	1940000	1930000		2600000		3490000	1340000	3080000	3960000	3690000	4150000	4040000
TG(56:3)_18:3	930.849	635.598	56	1.86593	7.38	7.37	7.38	7.38	7.38	7.39	7.38	7.38	7.37		7.39		7.39	7.39	7.39	7.38	7.4	7.38	7.38	7.37	7.38	7.38	7.38	7.39	7.38		339000	323000	106000	439000	313000	489000	733000	732000	852000		1810000		2570000	765000	1790000	3180000	2780000	2770000	3470000
TG(56:3)_16:0	930.849	657.582	56	1.86593	7.37	7.38	7.37	7.38	7.38	7.37	7.38	7.38	7.37		7.39		7.39	7.39	7.4	7.38	7.4	7.38	7.38	7.37	7.39	7.38	7.38	7.39	7.38		495000	370000	143000	497000	398000	616000	1010000	950000	961000		2270000		3080000	931000	2280000	3730000	3170000	3200000	4190000
TG(56:3)_16:1	930.849	659.598	56	1.86593	7.33	7.34	7.34	7.3	7.31	7.31	7.31	7.32	7.31		7.34		7.34	7.33	7.36	7.33	7.33	7.33	7.33	7.33	7.34	7.32	7.32	7.33	7.33		76000	74000	20900	67100	86200	87100	112000	96800	142000		201000		223000	93200	179000	324000	269000	321000	374000
TG(56:2)_24:0	932.865	547.473	56	1.86593	7.83	7.78	8.49	7.78	7.88	7.93	7.84	7.8	7.79		7.74		7.83	7.79	7.83	7.79	7.83	7.87	7.79	7.83	7.85	7.87	7.79	7.83	7.86		2530	1490	497	498	5540	5470	7970	3480	13900		1500		13900	2980	5480	6460	9940	9940	16400
TG(56:2)_22:0	932.865	575.504	56	1.86593	7.77	7.78	7.8	7.79	7.78	7.78	7.79	7.78	7.78		7.78		7.8	7.8	7.8	7.8	7.79	7.79	7.79	7.79	7.8	7.79	7.79	7.8	7.79		1610000	1250000	360000	1600000	1370000	1820000	3230000	2690000	3830000		9390000		11700000	3830000	9760000	16000000	13900000	12000000	15500000
TG(56:2)_20:0	932.865	603.535	56	1.86593	7.71	7.72	7.7	7.73	7.72	7.73	7.72	7.72	7.71		7.74		7.75	7.76	7.75	7.75	7.77	7.74	7.75	7.74	7.75	7.76	7.74	7.77	7.76		264000	256000	82300	263000	213000	412000	710000	701000	953000		1330000		1980000	621000	1550000	2240000	2030000	1610000	2000000
TG(56:2)_18:0	932.865	631.567	56	1.86593	7.76	7.75	7.74	7.78	7.75	7.77	7.75	7.77	7.76		7.75		7.79	7.78	7.76	7.78	7.78	7.75	7.77	7.77	7.77	7.77	7.77	7.78	7.77		86400	63800	9780	83900	73100	169000	252000	185000	311000		720000		1070000	384000	901000	1290000	1170000	802000	1130000
TG(56:2)_18:1	932.865	633.582	56	1.86593	7.71	7.71	7.7	7.7	7.7	7.69	7.71	7.7	7.69		7.71		7.71	7.74	7.71	7.72	7.72	7.7	7.71	7.69	7.71	7.71	7.71	7.72	7.71		353000	309000	87500	382000	346000	532000	856000	927000	1010000		959000		1270000	501000	1220000	1570000	1420000	1360000	1570000
TG(56:2)_18:2	932.865	635.598	56	1.86593	7.78	7.78	7.79	7.79	7.77	7.77	7.78	7.79	7.78		7.78		7.8	7.8	7.79	7.79	7.8	7.78	7.79	7.79	7.79	7.8	7.79	7.8	7.79		1310000	983000	269000	1460000	994000	1420000	2710000	2400000	2650000		6460000		8370000	3150000	7760000	11500000	11100000	8330000	10700000
TG(56:2)_16:0	932.865	659.598	56	1.86593	7.78	7.78	7.78	7.79	7.78	7.78	7.78	7.78	7.78		7.78		7.8	7.8	7.8	7.79	7.8	7.78	7.8	7.8	7.8	7.79	7.79	7.8	7.79		1500000	1300000	367000	1950000	1420000	1740000	3400000	2840000	3550000		8650000		10900000	3740000	9680000	14500000	13800000	11200000	14300000
TG(56:1)_22:0	934.88	577.52	56	1.86593	8.26	8.27	8.28	8.26	8.25	8.25	8.25	8.26	8.26		8.26		8.29	8.28	8.28	8.27	8.26	8.26	8.26	8.27	8.28	8.27	8.26	8.29	8.28		293000	252000	54200	300000	249000	379000	702000	690000	862000		2150000		3340000	804000	2590000	3930000	3210000	3600000	3550000
TG(56:1)_18:0	934.88	633.582	56	1.86593	8.23	8.24	N/A	8.27	8.35	8.22	8.23	8.25	8.22		8.24		8.26	8.29	8.26	8.25	8.25	8.24	8.24	8.24	8.25	8.25	8.25	8.26	8.25		30300	25300	0	29800	12400	30300	90000	56900	82600		160000		216000	63100	148000	268000	251000	211000	242000
TG(56:1)_18:1	934.88	635.598	56	1.86593	8.27	8.27	8.27	8.27	8.27	8.25	8.26	8.26	8.25		8.26		8.28	8.28	8.28	8.27	8.27	8.26	8.26	8.26	8.28	8.27	8.26	8.28	8.27		178000	164000	32800	212000	191000	324000	554000	576000	676000		1490000		2210000	591000	1950000	2640000	2230000	2580000	2270000
TG(56:1)_16:0	934.88	661.613	56	1.86593	8.26	8.25	8.25	8.26	8.29	8.25	8.26	8.26	8.25		8.26		8.28	8.29	8.28	8.27	8.28	8.26	8.26	8.27	8.28	8.27	8.27	8.28	8.27		258000	247000	68900	401000	235000	407000	728000	861000	972000		2180000		3520000	833000	2600000	3690000	3410000	3590000	3450000
TG(58:6)_22:0	952.833	595.473	58	1.90438	6.69	6.68	6.68	6.69	6.68	6.69	6.68	6.69	6.69		6.7		6.69	6.69	6.69	6.69	6.7	6.7	6.7	6.69	6.69	6.7	6.7	6.7	6.69		398000	311000	153000	447000	338000	416000	565000	534000	553000		630000		728000	439000	801000	1050000	948000	1140000	1140000
TG(58:6)_22:1	952.833	597.488	58	1.90438	6.57	6.56	6.55	6.54	6.55	6.57	6.56	6.55	6.56		6.55		6.55	6.57	6.55	6.57	6.57	6.57	6.57	6.57	6.55	6.54	6.57	6.58	6.55		50100	62300	23400	75500	40500	101000	93700	116000	122000		77700		66700	53400	106000	95700	122000	92500	129000
TG(58:6)_20:1	952.833	625.52	58	1.90438	6.55	6.52	6.57	6.49	6.54	6.55	6.53	6.5	6.55		6.54		6.54	6.57	6.48	6.5	6.54	6.54	6.54	6.52	6.49	6.5	6.5	6.5	6.54		11400	5450	1930	10500	8940	9430	9940	8470	6470		7950		8930	9870	5950	9920	9940	10400	5460
TG(58:6)_20:2	952.833	627.535	58	1.90438	6.52	6.52	6.47	6.5	6.48	6.5	6.49	6.5	6.51		6.48		6.49	6.52	6.53	6.53	6.51	6.49	6.47	6.49	6.5	6.49	6.49	6.49	6.52		29800	24900	17400	54500	27900	15900	23300	44200	32800		19500		24400	21800	28800	26600	32300	21900	17400
TG(58:6)_18:2	952.833	655.567	58	1.90438	6.51	6.51	6.51	6.51	6.5	6.51	6.51	6.52	6.52		6.52		6.51	6.52	6.51	6.52	6.53	6.53	6.52	6.5	6.51	6.53	6.53	6.51	6.51		271000	290000	162000	385000	283000	340000	306000	346000	397000		291000		331000	164000	309000	379000	427000	339000	383000
TG(58:6)_18:3	952.833	657.582	58	1.90438	6.68	6.67	6.67	6.68	6.67	6.68	6.68	6.68	6.68		6.69		6.7	6.69	6.7	6.7	6.69	6.68	6.7	6.69	6.7	6.69	6.7	6.69	6.68		703000	517000	256000	663000	595000	803000	994000	948000	1100000		1120000		1120000	602000	1320000	1880000	1810000	2080000	2080000
TG(58:6)_16:2	952.833	683.598	58	1.90438	6.13	6.45	N/A	6.69	6.04	6.33	6.59	6.54	6.54		6.5		6.83	7	6.67	6.19	6.1	6.71	6.96	6.71	6.32	6.67	6.62	6.96	6.14		497	1990	0	2480	1980	2490	2480	3480	1990		4000		993	2980	1460	1990	2000	1520	994
TG(58:5)_26:0	954.849	541.426	58	1.90438	7.02	7.03	6.99	7	7.03	6.99	7.01	7.01	7.01		7.04		7.03	7.01	7.02	7.04	7.02	7.02	7.03	7.01	7	7.02	7.03	7.02	7.02		11900	10900	4970	24300	20900	13900	24800	32300	19800		45700		33300	30300	37700	46200	63100	60000	58600
TG(58:5)_22:0	954.849	597.488	58	1.90438	7.01	7.01	7.01	7.01	7.01	7.01	7.01	7.01	7.01		7.02		7.03	7.02	7.03	7.02	7.03	7.01	7.02	7.01	7.01	7.02	7.01	7.02	7.02		2130000	1580000	668000	2400000	1900000	2340000	3230000	3280000	3840000		4120000		5280000	2010000	4930000	6130000	6540000	6890000	6070000
TG(58:5)_22:1	954.849	599.504	58	1.90438	6.87	6.87	6.9	6.89	6.88	6.89	6.87	6.88	6.89		6.87		6.91	6.88	6.88	6.88	6.88	6.9	6.87	6.86	6.9	6.88	6.87	6.88	6.88		76100	61400	30300	72900	81600	106000	130000	185000	146000		135000		135000	78300	111000	202000	164000	227000	181000
TG(58:5)_20:0	954.849	625.52	58	1.90438	6.96	6.92	6.87	6.94	6.95	6.89	6.97	6.91	6.97		6.91		6.95	6.97	6.92	6.95	6.91	6.97	6.93	6.94	6.93	6.95	6.96	6.92	6.94		5440	3480	3480	13900	9200	10300	13400	13400	10900		5570		13400	10900	4470	15400	16400	12400	11900
TG(58:5)_18:2	954.849	657.582	58	1.90438	7.01	7.01	7	7	7.01	7.01	7	7.01	7		7.02		7.02	7.03	7.03	7.01	7.02	7.02	7.01	7.01	7.02	7.02	7.01	7.01	7.02		1710000	1320000	580000	2050000	1360000	2020000	2580000	2820000	2890000		3080000		3860000	1570000	3510000	4970000	5270000	5240000	4520000
TG(58:5)_18:3	954.849	659.598	58	1.90438	7	7.01	7.01	7.01	7.01	7.01	7	7	7.01		7.01		7.03	7.03	7.03	7.01	7.02	7.02	7.02	7.01	7.01	7.02	7.01	7.01	7.02		1860000	1500000	608000	2220000	1610000	2190000	2920000	2930000	3160000		3500000		4340000	1650000	3840000	6230000	5670000	5390000	5210000
TG(58:4)_22:0	956.865	599.504	58	1.90438	7.36	7.37	7.37	7.37	7.37	7.37	7.38	7.37	7.38		7.37		7.39	7.4	7.38	7.37	7.38	7.38	7.37	7.37	7.38	7.38	7.37	7.37	7.38		3280000	2630000	719000	3370000	2810000	3810000	5370000	5530000	6790000		6430000		9870000	3160000	7870000	9060000	11300000	10900000	11400000
TG(58:4)_18:1	956.865	657.582	58	1.90438	7.38	7.39	7.39	7.39	7.37	7.39	7.39	7.4	7.39		7.39		7.4	7.4	7.39	7.4	7.4	7.39	7.39	7.39	7.39	7.39	7.39	7.39	7.4		386000	457000	160000	423000	437000	643000	847000	946000	1070000		1080000		1460000	447000	1160000	1450000	1670000	1770000	1680000
TG(58:4)_18:2	956.865	659.598	58	1.90438	7.36	7.37	7.38	7.37	7.37	7.37	7.37	7.37	7.37		7.37		7.38	7.38	7.37	7.37	7.39	7.37	7.37	7.37	7.38	7.38	7.37	7.38	7.39		4540000	3570000	1220000	4450000	3740000	5420000	7360000	7370000	8860000		9280000		11700000	3750000	11700000	13800000	15300000	16500000	14100000
TG(58:4)_18:3	956.865	661.613	58	1.90438	7.38	7.39	7.39	7.39	7.38	7.39	7.39	7.39	7.39		7.39		7.39	7.4	7.4	7.39	7.4	7.39	7.4	7.39	7.4	7.4	7.39	7.39	7.41		417000	359000	116000	480000	325000	634000	865000	941000	1090000		1180000		1450000	445000	1450000	1750000	1790000	1970000	1980000
TG(58:3)_24:0	958.88	573.488	58	1.90438	7.9	7.9	7.88	7.88	7.9	7.91	7.9	7.91	7.9		7.9		7.92	7.93	7.92	7.93	7.94	7.9	7.91	7.91	7.93	7.93	7.93	7.93	7.91		127000	94900	26300	123000	68100	75000	155000	114000	170000		115000		191000	60100	195000	243000	224000	245000	238000
TG(58:3)_22:0	958.88	601.52	58	1.90438	7.8	7.8	7.8	7.8	7.78	7.8	7.8	7.8	7.8		7.8		7.83	7.83	7.81	7.81	7.82	7.81	7.81	7.8	7.8	7.8	7.8	7.8	7.8		1040000	868000	229000	1030000	845000	1540000	2790000	2500000	3290000		3670000		5200000	1580000	4750000	6190000	5480000	5880000	5500000
TG(58:3)_18:0	958.88	657.582	58	1.90438	7.87	7.87	7.89	7.89	7.88	7.89	7.89	7.88	7.88		7.89		7.91	7.92	7.9	7.9	7.92	7.89	7.89	7.9	7.9	7.91	7.89	7.91	7.9		33500	26500	3480	32800	26300	41500	72100	87200	93200		193000		362000	85500	289000	369000	319000	383000	353000
TG(58:3)_18:1	958.88	659.598	58	1.90438	7.79	7.79	7.79	7.8	7.8	7.8	7.8	7.8	7.8		7.8		7.82	7.82	7.81	7.79	7.81	7.81	7.8	7.8	7.81	7.8	7.8	7.81	7.79		821000	655000	168000	949000	711000	1220000	2150000	2240000	2670000		2670000		3670000	1200000	3400000	4740000	4410000	4440000	4600000
TG(58:3)_18:2	958.88	661.613	58	1.90438	7.8	7.8	7.8	7.8	7.8	7.8	7.8	7.8	7.8		7.8		7.81	7.82	7.8	7.8	7.81	7.81	7.8	7.8	7.81	7.8	7.81	7.81	7.79		947000	660000	230000	960000	713000	1160000	2310000	2210000	2700000		2920000		3960000	1230000	3500000	5070000	4350000	4580000	4860000
TG(58:3)_18:3	958.88	663.629	58	1.90438	7.9	7.92	7.86	7.92	7.89	7.92	7.91	7.9	7.89		7.9		7.91	7.92	7.91	7.91	7.93	7.89	7.91	7.9	7.91	7.91	7.91	7.9	7.9		107000	91100	20400	107000	94900	86100	166000	151000	229000		223000		337000	118000	300000	477000	444000	435000	463000
TG(58:3)_16:0	958.88	685.613	58	1.90438	7.93	7.92	7.89	7.94	7.91	7.9	7.92	7.91	7.91		7.93		7.91	7.94	7.91	7.92	7.92	7.91	7.92	7.91	7.9	7.92	7.92	7.92	7.92		110000	87000	15800	92900	82000	61600	121000	97900	153000		120000		180000	56700	166000	248000	240000	203000	199000
TG(58:3)_16:1	958.88	687.629	58	1.90438	7.86	7.86	7.83	7.86	7.81	7.85	7.89	7.88	7.89		8.01		7.84	7.84	7.86	7.89	7.88	7.85	7.88	7.89	7.84	7.88	7.88	7.86	7.87		15400	11900	5470	22900	14400	13900	12900	19500	31300		6680		19900	2480	19500	32700	36800	18100	22400
TG(58:2)_24:0	960.896	575.504	58	1.90438	8.37	8.38	8.36	8.37	8.37	8.36	8.38	8.36	8.37		8.38		8.39	8.4	8.39	8.39	8.38	8.37	8.38	8.37	8.38	8.39	8.38	8.38	8.37		329000	288000	66600	337000	319000	205000	489000	341000	487000		434000		634000	135000	696000	828000	663000	724000	762000
TG(58:2)_22:0	960.896	603.535	58	1.90438	8.29	8.28	8.28	8.29	8.28	8.29	8.3	8.29	8.28		8.31		8.34	8.33	8.32	8.33	8.34	8.32	8.32	8.31	8.33	8.34	8.33	8.33	8.33		295000	277000	65500	339000	227000	385000	790000	760000	980000		1410000		2030000	477000	1930000	2180000	2270000	2160000	2410000
TG(58:2)_20:0	960.896	631.567	58	1.90438	8.34	8.32	8.42	8.35	8.3	8.32	8.3	8.29	8.34		8.37		8.35	8.38	8.34	8.34	8.36	8.35	8.34	8.33	8.34	8.37	8.35	8.35	8.32		24900	17900	1990	33800	27800	28300	61200	42200	48200		67100		89000	25400	117000	130000	115000	109000	144000
TG(58:2)_18:0	960.896	659.598	58	1.90438	8.32	8.32	8.32	8.33	8.33	8.33	8.34	8.35	8.34		8.35		8.37	8.37	8.35	8.35	8.36	8.35	8.36	8.34	8.35	8.37	8.35	8.36	8.35		81700	60100	29300	96500	76100	131000	230000	213000	263000		684000		1030000	252000	959000	1250000	1230000	1250000	1180000
TG(58:2)_18:1	960.896	661.613	58	1.90438	8.27	8.28	8.29	8.28	8.27	8.29	8.28	8.27	8.27		8.27		8.3	8.3	8.29	8.29	8.29	8.28	8.29	8.28	8.29	8.28	8.29	8.27	8.28		297000	331000	88400	431000	312000	495000	811000	1050000	1100000		1150000		1490000	451000	1700000	1830000	1790000	1900000	1890000
TG(58:2)_18:2	960.896	663.629	58	1.90438	8.37	8.37	8.38	8.37	8.37	8.37	8.35	8.35	8.36		8.36		8.38	8.37	8.37	8.37	8.37	8.36	8.37	8.35	8.37	8.37	8.36	8.38	8.36		362000	277000	78000	404000	269000	251000	487000	472000	538000		829000		1400000	306000	1230000	1660000	1400000	1600000	1610000
TG(58:2)_16:0	960.896	687.629	58	1.90438	8.36	8.37	8.38	8.37	8.37	8.37	8.37	8.35	8.37		8.38		8.39	8.39	8.39	8.38	8.39	8.38	8.38	8.37	8.38	8.38	8.38	8.39	8.38		382000	352000	72000	361000	314000	224000	393000	321000	481000		506000		671000	181000	689000	977000	683000	938000	797000
TG(60:6)_24:0	980.865	595.473	60	1.94363	7.12	7.12	7.13	7.12	7.12	7.1	7.12	7.09	7.12		7.12		7.11	7.15	7.15	7.13	7.13	7.14	7.13	7.12	7.14	7.12	7.15	7.13	7.11		89400	63500	30800	98900	86300	74500	99400	92200	133000		70100		87900	25800	85200	106000	95500	106000	66600
TG(60:6)_24:1	980.865	597.488	60	1.94363	7.36	6.99	7.25	6.94	7.04	6.96	7.26	6.89	6.98		7.06		7.17	7.04	6.95	6.99	6.98	7.14	N/A	7.16	6.93	6.91	7	7.25	6.77		3980	5460	2490	2500	3010	3390	2480	2980	7440		1970		4470	978	6940	4490	11900	5470	0
TG(60:6)_18:2	980.865	683.598	60	1.94363	6.86	6.88	6.88	6.89	6.9	6.86	6.88	6.86	6.86		6.87		6.87	6.89	6.9	6.89	6.88	6.87	6.87	6.87	6.89	6.86	6.89	6.87	6.89		40600	51300	19700	38600	34300	29600	39500	57000	51900		28300		49300	11000	27500	39500	49800	38400	43700
TG(60:6)_18:3	980.865	685.613	60	1.94363	7.12	7.13	7.1	7.11	7.13	7.1	7.11	7.11	7.12		7.11		7.13	7.13	7.14	7.12	7.14	7.12	7.13	7.12	7.13	7.13	7.13	7.15	7.12		192000	112000	44600	203000	142000	121000	217000	156000	205000		164000		163000	66200	167000	180000	170000	238000	202000
TG(60:5)_24:0	982.88	597.488	60	1.94363	7.5	7.49	7.49	7.49	7.49	7.49	7.49	7.49	7.49		7.5		7.51	7.51	7.5	7.51	7.51	7.5	7.5	7.49	7.49	7.5	7.5	7.5	7.49		539000	384000	107000	591000	421000	362000	617000	399000	633000		455000		456000	181000	526000	666000	703000	696000	562000
TG(60:5)_22:0	982.88	625.52	60	1.94363	7.36	7.38	7.43	7.4	7.43	7.47	7.4	7.44	7.43		7.42		7.41	7.55	7.41	7.41	7.41	7.42	7.41	7.39	7.37	7.42	7.39	7.38	7.43		26800	1990	3970	9940	7450	11400	7950	9730	14900		10400		14400	2020	6460	12400	20400	21900	8960
TG(60:5)_18:1	982.88	683.598	60	1.94363	8.2	8.86	8.65	7.99	8.11	8.11	8.49	8.78	8.86		8.49		8.4	8.28	8.2	8.2	8.28	8.45	8.45	8.45	8.57	8.36	8.18	8.32	N/A		1490	994	994	2490	1990	497	497	497	994		1490		994	497	497	1490	1990	993	2480
TG(60:5)_18:2	982.88	685.613	60	1.94363	7.48	7.49	7.48	7.48	7.49	7.5	7.49	7.49	7.49		7.48		7.52	7.51	7.49	7.5	7.51	7.49	7.5	7.48	7.49	7.5	7.49	7.49	7.49		453000	309000	89600	415000	342000	295000	478000	392000	535000		338000		411000	132000	349000	462000	536000	501000	490000
TG(60:5)_18:3	982.88	687.629	60	1.94363	7.48	7.49	7.49	7.49	7.49	7.49	7.49	7.48	7.49		7.49		7.51	7.49	7.5	7.5	7.51	7.5	7.5	7.49	7.5	7.5	7.5	7.49	7.5		523000	337000	117000	557000	417000	349000	567000	463000	579000		351000		471000	177000	448000	593000	593000	689000	530000
TG(60:4)_24:0	984.896	599.504	60	1.94363	7.9	7.9	7.9	7.9	7.9	7.89	7.9	7.91	7.9		7.9		7.93	7.92	7.92	7.92	7.92	7.9	7.91	7.9	7.91	7.92	7.92	7.91	7.9		790000	576000	161000	867000	613000	457000	809000	615000	990000		630000		699000	227000	770000	892000	921000	1030000	742000
TG(60:4)_22:0	984.896	627.535	60	1.94363	7.82	7.83	8.03	7.83	7.83	7.86	7.82	7.8	7.82		7.85		7.85	7.86	7.83	7.85	7.87	7.84	7.82	7.83	7.86	7.82	7.84	7.85	7.84		13900	16400	3970	20900	14400	18900	21100	29800	39200		22400		25700	9440	35800	37400	33300	60100	42800
TG(60:4)_20:2	984.896	659.598	60	1.94363	7.76	7.85	7.83	7.8	7.82	7.83	7.79	7.82	7.78		7.78		7.8	7.84	7.82	7.84	7.81	7.83	7.82	7.8	7.83	7.8	7.84	7.83	7.79		10900	10900	1990	9750	13900	11500	16400	12900	31600		19400		21900	6460	17400	29300	28300	21900	38600
TG(60:4)_18:2	984.896	687.629	60	1.94363	7.9	7.9	7.89	7.89	7.9	7.89	7.9	7.91	7.89		7.9		7.91	7.92	7.91	7.91	7.92	7.89	7.9	7.9	7.92	7.92	7.91	7.9	7.91		1060000	924000	229000	1150000	940000	736000	1210000	1140000	1610000		808000		1100000	346000	1200000	1490000	1480000	1630000	1070000
TG(60:4)_18:3	984.896	689.645	60	1.94363	7.91	7.92	7.93	7.9	7.91	7.91	7.91	7.93	7.92		7.89		7.94	7.88	7.93	7.93	7.93	7.91	7.92	7.91	7.93	7.93	7.93	7.92	7.91		82400	72300	25300	94100	73000	49900	123000	108000	124000		66200		105000	26500	101000	151000	157000	152000	117000
[truncated: 6 more columns]

## Sheet: Suppl. Dataset S2
Suppl. Dataset S2. Glycerolipids: Icf-corrected peak areas (partially summed) on the molecular species level and the lipid subclass level. Depicted are the peak areas of the individual lipid species (for diacyl lipid species composed of two different acyl residues, the corresponding peak area of the two respective acyl residues were summed), corrected by an isotope correction factor (see Suppl. D…
	Partially added and totally icf-corrected peak areas
lipid name	3h 1	3h 2	3h 3	3h 4	3h 5	6h 1	6h 2	6h 3	6h 4	6h 5	3+3h HS 1	3+3h HS 2	3+3h HS 3	3+3h HS 4	3+3h HS 5	3+3+3h HSR 1	3+3+3h HSR 2	3+3+3h HSR 3	3+3+3h HSR 4	3+3+3h HSR 5	3+6h HS 1	3+6h HS 2	3+6h HS 3	3+6h HS 4	3+6h HS 5
PC(16:0_16:1)	98507.2	99274.4	108174	112317	97586.6	83930.6	106946	103110	102650	128581	183665	167554	165406	164332	187501	302273	289384	324982	291993	292760	379145	370706	375616	434383	431621
PC(16:0_16:0)	202538	234760	220951	217882	194866	349839	332960	369786	411214	362114	2455008	2224851	2.07141e+06	2.1021e+06	2.13279e+06	1.79522e+06	1.68782e+06	1.71851e+06	1.67247e+06	1.79522e+06	3.42167e+06	3.31426e+06	3.78992e+06	3.48304e+06	3.7132e+06
PC(18:3_16:1)	135788	110416	98512.8	160220	103368	71887.7	80658.3	79248.8	75959.8	94754	44589.2	54973	54189.9	68912	64526.7	210025	203447	193893	160220	200784	91621.6	112295	85826.7	104778	86453.2
PC(18:2_16:1)	273299	233204	260613	298671	251842	215976	252782	207676	238373	234301	133595	99139.3	149884	157245	131089	648399	520599	590450	512141	514804	315742	269540	354427	307441	372125
PC(18:3_16:0)	8.01885e+06	7.0948e+06	7.76826e+06	8.70797e+06	7.4237e+06	5.88884e+06	6.54664e+06	6.37436e+06	6.79723e+06	6.84421e+06	6.85987e+06	7.04781e+06	6.17075e+06	7.40804e+06	6.75024e+06	1.56461e+07	1.37511e+07	1.36728e+07	1.24981e+07	1.41896e+07	1.21066e+07	12529448	1.33125e+07	1.42679e+07	1.36258e+07
PC(18:1_16:1)	90838.5	97886.3	113705	100392	81441.4	71104.6	74393.6	64949.5	60172.7	85670.1	41425.5	53250.2	36163.1	47893.8	52936.9	63931.5	61864.1	75803.2	61864.1	62020.8	44213.3	31339.3	64056.8	37948.6	45967.4
PC(18:2_16:0)	2.94912e+07	2.78467e+07	3.18874e+07	3.14489e+07	2.64371e+07	2.94755e+07	3.19971e+07	3.31247e+07	3.30464e+07	3.41741e+07	3.79172e+07	3.66956e+07	3.6492e+07	3.94208e+07	3.95461e+07	7.7526e+07	6.70325e+07	7.01649e+07	6.437e+07	68911964	6.49965e+07	6.90686e+07	67345783	7.61164e+07	7.40804e+07
PC(18:1_16:0)	1.00549e+07	1.07597e+07	1.11512e+07	1.1903e+07	9.81995e+06	1.2968e+07	1.22789e+07	1.49884e+07	1.491e+07	1.491e+07	1.84653e+07	1.88255e+07	1.7322e+07	1.74629e+07	1.85906e+07	2.19579e+07	2.10651e+07	2.25373e+07	2.10965e+07	2.21928e+07	2.08615e+07	2.02664e+07	2.17856e+07	2.51059e+07	2.05483e+07
PC(18:0_16:0)	37416.1	20470	34205.4	34440.3	33297	100392	108850	99765.7	122319	135788	770561	640568	790921	1.02585e+06	986694	908385	906819	909951	880194	969466	1.38764e+06	1.37197e+06	1.34692e+06	1.42992e+06	1.23102e+06
PC(18:3_18:3)	2.06202e+06	1.71036e+06	1.93414e+06	2.07801e+06	1.96611e+06	1.2532e+06	1.54572e+06	1.29476e+06	1.39866e+06	1.51854e+06	714514	788044	725704	858376	986254	3.00512e+06	2.68542e+06	2.52558e+06	2.28581e+06	2.66944e+06	1.20524e+06	1.22442e+06	992647	1.33951e+06	1.17487e+06
PC(18:2_18:3)	1.36509e+07	11988495	1.33152e+07	1.50575e+07	1.32513e+07	1.01662e+07	1.08536e+07	1.01662e+07	1.15889e+07	1.09175e+07	6.13811e+06	6.61765e+06	5.93031e+06	7.17711e+06	6.95333e+06	2.5e+07	2.14354e+07	2.26662e+07	1.92615e+07	2.0812e+07	1.11093e+07	1.18926e+07	1.01183e+07	1.33951e+07	1.20205e+07
PC(18:1_18:3)	3.42391e+06	3.2305e+06	3.77238e+06	3.82033e+06	3.13459e+06	2.25544e+06	2.25224e+06	2.38171e+06	2.30339e+06	2.50799e+06	1.37788e+06	1.28836e+06	1.22283e+06	1.40505e+06	1.3539e+06	3.19853e+06	2.86285e+06	3.07545e+06	2.85326e+06	2.94118e+06	1.75032e+06	1.74393e+06	1.85582e+06	2.01726e+06	1.69437e+06
PC(18:2_18:2)	21579291	2.10998e+07	2.38171e+07	2.50959e+07	2.14194e+07	2.44565e+07	23976990	2.36573e+07	2.54156e+07	2.50959e+07	1.79028e+07	1.72634e+07	1.55051e+07	1.72634e+07	1.85422e+07	5.30691e+07	4.68351e+07	4.74744e+07	4.3798e+07	4.82737e+07	3.16496e+07	3.29284e+07	3.58056e+07	3.80435e+07	3.54859e+07
PC(18:0_18:3)	466752	323530	352622	465953	387628	618606	700128	602622	668159	631394	764067	775256	820013	840793	835998	1.17168e+06	1.19405e+06	1.09175e+06	989450	1.0406e+06	864770	904732	917519	946292	1.01982e+06
PC(18:1_18:2)	1.31394e+07	1.32513e+07	1.44182e+07	1.43223e+07	1.28357e+07	1.23082e+07	1.26279e+07	1.42263e+07	1.36349e+07	1.47059e+07	7.4009e+06	7.27302e+06	7.00128e+06	7.83248e+06	7.17711e+06	1.43223e+07	1.29476e+07	1.32992e+07	1.23561e+07	1.25959e+07	7.72059e+06	8.21612e+06	8.67967e+06	9.30307e+06	7.72059e+06
PC(20:2_16:0)	25687.3	23497.5	32768.6	23849.1	25831.2	38123.4	45955.9	50799.2	52221.9	39386.2	59590.8	61381.1	68254.5	66176.5	69996.8	103900	91512.2	96307.6	82384.9	114770	87851.7	108216	119725	147538	122922
PC(18:0_18:2)	1.43542e+06	1.20205e+06	1.15729e+06	1.59527e+06	1.36349e+06	3.16656e+06	3.3312e+06	3.42391e+06	3.71004e+06	3.47507e+06	6393864	5594631	5.88235e+06	7.16113e+06	7.57673e+06	10390029	9590796	9.7986e+06	9.54284e+06	9.95844e+06	9.95844e+06	9.54284e+06	9.7986e+06	1.08216e+07	1.02142e+07
PC(18:1_18:1)	4.0601e+06	4.66752e+06	5.05115e+06	4.90729e+06	4.20397e+06	4.07609e+06	4.09207e+06	5.48274e+06	4.61957e+06	5.211e+06	2.58951e+06	2.23785e+06	2.1899e+06	2.63747e+06	2.74936e+06	4.15601e+06	3.91624e+06	4.20397e+06	4.12404e+06	4.29987e+06	2.17391e+06	2.23785e+06	2.30179e+06	2.65345e+06	2.06202e+06
PC(18:0_18:1)	391145	322251	284367	383312	310102	575448	546675	631394	625000	623402	1.49137e+06	1.17168e+06	1.44501e+06	1.67519e+06	1.91017e+06	2.09879e+06	2.02845e+06	2.15473e+06	2.13076e+06	2.17551e+06	1.92136e+06	1.88939e+06	2.05243e+06	2.31778e+06	1.78389e+06
PC(20:1_18:3)	25218.9	47795.2	38807.1	47632.1	34011.2	44206.5	44532.7	38823.4	53341.4	33277.2	20602.5	12854.1	12495.3	15953.5	24272.8	148279	52852	47632.1	46490.2	59377	23979.2	16801.7	22315.3	33472.9	22103.2
PC(20:2_18:2)	99668.5	110435	113208	138981	104725	127236	151052	164592	154478	167038	83029.9	81724.9	70306.2	78951.8	80256.8	188081	191833	199500	166223	186450	107335	98363.5	121690	107335	144201
PC(20:1_18:2)	262629	333261	258714	390028	288729	418412	493938	569790	556251	574847	442228	335545	341091	512045	508293	915123	946116	1.03257e+06	934698	996685	621174	562613	650863	631777	583330
PC(20:2_18:1)	29688.5	33391.4	26670.7	24354.3	24354.3	22674.2	26050.8	36865.9	36148.2	34647.4	24289.1	17144.3	18889.7	12625.8	18938.6	33782.9	37844.7	45821.4	34908.4	50568.3	25121	20814.6	16932.2	26344.4	17144.3
PC(20:0_18:2)	109293	61644.4	68022.5	101300	71121.8	168996	229841	165407	196890	182046	298027	184003	291175	424774	438476	703062	716112	657388	685119	748737	712850	569301	623132	657388	610082
PC(22:0_18:3)	61519.5	56759	59255.8	63866.4	47171.6	106361	96873.2	135656	125169	102699	107193	83058	120675	170776	167447	305766	291618	231197	289621	324575	212056	194246	192248	225039	205731
PC(22:0_18:2)	255998	190251	202568	242682	153133	421448	499513	540959	464725	444418	570919	447081	556272	677447	702414	1.19177e+06	1.2983e+06	1.20509e+06	1.27833e+06	1.25169e+06	838902	840566	595887	903817	570919
PC(24:0_18:2)	122612	140443	132801	147406	85081.1	107837	134839	123461	141632	136537	102063	153859	135688	124310	151991	158105	149104	202259	164218	182899	88817.2	128216	100025	91755.1	136198
PE(16:0_16:1)	39138.4	52586.2	39450.8	47721.8	40700.4	44092	44389.6	47781.3	66673.6	63371.2	60991	60396	59652.2	50934.9	58015.9	103982	103238	106065	85536.2	104131	86726.3	110230	98031.9	136858	112313
PE(16:0_16:0)	67833.9	84197.4	67387.6	59652.2	55040.7	60098.5	58015.9	73189.2	74379.3	63222.4	316856	291567	260328	278179	258840	257352	199337	205287	211237	215700	548919	467102	523630	595034	538506
PE(18:3_16:1)	66790.7	74718.1	73047.6	76844.2	64998.7	60290.8	61353.9	58468.4	70162.1	75173.7	31527.4	25103.5	25953.9	37025	36508.6	120126	107066	117089	102813	118000	57952.1	58772.2	45742.1	41003.8	58620.3
PE(18:2_16:1)	232051	194692	243441	239493	240556	212005	218080	237215	233114	255135	217928	155815	182239	157789	186492	432667	398345	420213	398952	407457	272296	258324	285205	301150	317248
PE(18:3_16:0)	1.07066e+07	1.08584e+07	1.09951e+07	1.11166e+07	1.01447e+07	1.19519e+07	1.12837e+07	1.24986e+07	1.18e+07	1.27264e+07	1.12988e+07	1.10862e+07	9.82574e+06	1.15266e+07	1.1314e+07	2.01982e+07	1.91959e+07	1.96059e+07	1.92414e+07	1.95452e+07	1.64471e+07	1.7009e+07	1.62649e+07	1.90744e+07	1.82695e+07
PE(18:2_16:0)	3.43825e+07	3.47925e+07	3.53696e+07	3.52633e+07	3.26208e+07	4.20669e+07	4.51194e+07	4.5818e+07	4.67596e+07	4.53168e+07	4.69266e+07	4.64862e+07	4.58332e+07	4.32667e+07	4.29933e+07	7.7148e+07	7.47181e+07	7.57812e+07	69858406	7.51737e+07	6.67603e+07	6.49835e+07	6.79297e+07	7.35032e+07	7.07696e+07
PE(18:1_16:0)	2.21269e+06	2.57413e+06	2.60147e+06	2.52401e+06	2.06538e+06	3.7845e+06	3.95459e+06	4.61673e+06	4.26592e+06	4.57421e+06	6.41938e+06	5.44592e+06	6.06857e+06	6.17639e+06	6.6244e+06	8.7323e+06	8.14002e+06	9.06641e+06	8.85379e+06	8.82342e+06	8.24633e+06	7.80592e+06	8.58043e+06	9.58275e+06	7.51737e+06
PE(18:3_18:3)	1.52387e+06	1.43705e+06	1.61223e+06	1.68974e+06	1.47736e+06	1.16732e+06	1.25568e+06	1.19987e+06	1.36884e+06	1.21072e+06	710001	790612	785962	906879	909979	2.51136e+06	2.26332e+06	2247819	2.01529e+06	2.26332e+06	1.23863e+06	1.28668e+06	1.11771e+06	1.32389e+06	1.14251e+06
PE(18:2_18:3)	6.96049e+06	6200880	6.83647e+06	7.41005e+06	6.52643e+06	4.68166e+06	5.20874e+06	5.13123e+06	5.44127e+06	5.22424e+06	3.5097e+06	3.84455e+06	3.5035e+06	3.90655e+06	3.86005e+06	1.15336e+07	1.00454e+07	1.03555e+07	8.96027e+06	1.00609e+07	6.10787e+06	6.3559e+06	6.3559e+06	7.31704e+06	6.65044e+06
PE(18:1_18:3)	1.21537e+06	1.22312e+06	1.30374e+06	1.24948e+06	1.0836e+06	888276	902228	939433	903778	942534	452664	431736	405848	452664	434992	911529	871224	852621	785962	796813	479018	474367	497621	489870	468166
PE(18:2_18:2)	1.58122e+07	1.58122e+07	1.65874e+07	17517486	1.54092e+07	1.36729e+07	1.44636e+07	1.51301e+07	1.46186e+07	1.56572e+07	1.0712e+07	1.13941e+07	1.0774e+07	1.14716e+07	1.10996e+07	2.29433e+07	2.15481e+07	2.21681e+07	2.1238e+07	2.20131e+07	1.64323e+07	1.56572e+07	1.64323e+07	18137574	1.67424e+07
PE(18:0_18:3)	227572	194088	203854	231603	220751	497311	534051	497466	576217	525835	510797	532191	575442	618228	603036	1.05415e+06	1.07895e+06	944084	942534	995241	906879	776660	827817	891377	905328
PE(18:1_18:2)	5115726	5.31725e+06	5.36376e+06	5.59629e+06	4.92195e+06	5.92184e+06	6.3404e+06	6.86747e+06	6.65044e+06	6898479	3.63992e+06	3.48489e+06	3.24616e+06	3.36398e+06	3.62131e+06	6.46442e+06	6.47992e+06	6.69695e+06	6.3404e+06	6.23188e+06	3.90035e+06	3.81819e+06	3.94376e+06	4.39022e+06	3.83989e+06
PI(16:0_16:0)	65822.3	67310.6	46010.5	54149.2	42150.5	49498.5	50087.6	44351.8	66954	59606	177190	168044	178585	231758	176415	134730	139272	157657	129319	179670	72860.3	233153	45095.9	311904	289271
PI(18:3_16:0)	5.56007e+06	5.50153e+06	6.89708e+06	5.63127e+06	5.26735e+06	5.61703e+06	6.23728e+06	5.93349e+06	7.10278e+06	6.59804e+06	3.83699e+06	3.79743e+06	3.70091e+06	4.60122e+06	4.16452e+06	3.52686e+06	3.10282e+06	3.67401e+06	4.92558e+06	3.66294e+06	2.89791e+06	2.6139e+06	803631	3.40028e+06	2.81184e+06
PI(18:2_16:0)	8.04106e+06	7.91448e+06	7.66923e+06	7.34328e+06	6.72936e+06	7.20404e+06	7.95087e+06	6.52683e+06	7.54581e+06	7.0917e+06	8.97934e+06	9.30054e+06	9.93978e+06	1.06186e+07	1.02151e+07	1.01296e+07	1.03702e+07	1.05901e+07	1.38749e+07	1.10932e+07	7.84328e+06	1.07531e+07	3.10029e+06	1.21312e+07	1.17705e+07
PI(18:1_16:0)	478160	491609	358224	401737	366610	456483	450154	395566	480375	509963	570880	534014	586070	682272	656481	482590	500153	575311	541925	637177	392401	417876	92799.7	634646	500786
PI(18:3_18:3)	115571	121674	162125	132477	119882	94739.7	104315	113487	119220	118945	16406.3	16890.7	17246	26999.3	29518.4	36009.8	29776.7	39336.3	101732	36284.3	31682.2	14458.8	4104.8	13409.2	11502.1
PI(18:2_18:3)	750070	741027	970650	738928	693714	691453	783496	828872	898308	844858	196520	187154	202543	265504	260385	308360	288789	278406	659803	323491	285269	136127	52480.7	155811	144782
PI(18:1_18:3)	313463	347858	340285	311202	289160	285721	314787	304937	335037	318533	74958.6	54289.2	63606.6	86536.6	85147.9	120399	119898	130863	183828	112793	95611.7	36767.2	10294.3	49767.8	41806.9
PI(18:2_18:2)	934317	980178	1.0874e+06	918008	865204	1.02362e+06	1.14553e+06	1.07997e+06	1.15926e+06	1.11081e+06	371240	356869	383351	477978	449880	641072	593112	616365	1.04929e+06	596342	591013	354608	105123	408057	400306
PI(18:0_18:3)	69807.4	42985.7	34879.5	41435.5	40628.1	57438.1	57099	50607.5	80093.6	68047.3	39917.6	39484.8	50397.6	66642.4	58568.4	57777.2	63913.4	70001.1	57777.2	87796.1	43631.6	32794.8	4293.08	45472.5	48185.3
PI(18:2_18:1)	460215	512857	434056	416454	390456	469904	502684	447135	648015	644140	268087	239554	274627	342013	306875	420814	441322	480239	441645	548867	230075	169327	29206.7	230802	201364
PI(18:0_18:2)	102055	64640	43534.7	69516.7	65108.3	89927.7	81482.3	60280.1	72471.8	68935.4	66626.2	64543.2	87731.5	83516.9	90266.8	101554	100101	95531	112858	96451.4	103637	78914.8	20025	90815.8	91687.8
PI(18:1_18:1)	88587.4	102135	77009.3	74877.8	67772.7	64753.1	62379.3	53271.9	63525.8	68693.2	20201	18247.1	27306.1	27112.3	27370.7	31504.6	31084.7	30454.9	34895.6	36558.8	28016.6	9448.14	2588.51	19668.1	13709.6
PS(18:3_16:0)	38083.3	51094.9	44113.4	28478.1	51202.3	72576.2	77946.5	63369.9	76565.6	82396.2	131496	148988	145152	156046	152210	119221	143004	114925	115385	134719	190417	141470	164025	172925	165866
PS(18:2_16:0)	67052.4	74877.7	89914.7	103264	83010	107100	143004	125973	143465	136100	301813	299511	289077	296596	305495	555446	573858	514017	484711	517086	638302	702746	667455	856184	733434
PS(18:0_18:2)	1298.36	4761.19	1738.46	1237.28	3038.39	867.664	4765.89	4762.76	4332.06	6844.21	17760.5	9522.38	14722.1	18167.7	17823.1	64996.5	68598.7	37337.8	47925.1	38997.9	67659	57948.7	58418.6	66719.3	63273.7
PS(24:0_18:2)	48236.9	91047.5	90231.9	87918.3	68576.9	121341	132493	149305	137154	139817	101700	80561.2	105362	120842	112353	249840	240519	254334	255332	268315	152301	152800	151968	145310	137653
PG(16:0_16:0)	2.4049e+06	2.17944e+06	2.35981e+06	2.19447e+06	2.04417e+06	2.52515e+06	2.49508e+06	2.63036e+06	3.03619e+06	3.06625e+06	7.09446e+06	6.07237e+06	7.24476e+06	6.38802e+06	8.17666e+06	1.29564e+07	1.11076e+07	1.00705e+07	1.1769e+07	1.1799e+07	1.87883e+07	1.71349e+07	1.54815e+07	1.84877e+07	1.54815e+07
PG(18:3_16:0)	3.11633e+06	3.20225e+06	3.74696e+06	3.55209e+06	3.20992e+06	4.51108e+06	4756578	4.57245e+06	5.12483e+06	4.89467e+06	3.95717e+06	4.01087e+06	3.78378e+06	4.50494e+06	4679859	9052842	9.97347e+06	9.05284e+06	7.39571e+06	9.16025e+06	4.6952e+06	4.34383e+06	4.54176e+06	5.17086e+06	4.49573e+06
PG(18:2_16:0)	4756578	4.46198e+06	4.80261e+06	4.89467e+06	4.28859e+06	5.35499e+06	5.86133e+06	5.84599e+06	6.47508e+06	6.50577e+06	6290958	6290958	6.64387e+06	6.87402e+06	7.61052e+06	1.60343e+07	1.53898e+07	1.58348e+07	1.44539e+07	1.6065e+07	1.43004e+07	1.22904e+07	1.14465e+07	1.59115e+07	1.09094e+07
PG(18:1_16:0)	1.18454e+06	1.21676e+06	1.21063e+06	1304223	1.11243e+06	1.13084e+06	1.23824e+06	1.39782e+06	1.33644e+06	1.50676e+06	1.51136e+06	1.23518e+06	1.42851e+06	1.42851e+06	1.81517e+06	3.19918e+06	2.90765e+06	2.62532e+06	3.55976e+06	3.00585e+06	3.19151e+06	2.9322e+06	2.67136e+06	2.87082e+06	2.46575e+06
PG(18:0_16:0)	123978	71655.5	55161	89454.4	72576.2	136560	123824	108941	142851	130269	315162	319765	367331	379606	393875	486398	481795	425790	449880	486398	902215	715021	805550	819359	754915
PG(18:3_18:3)	135475	129053	138137	130306	118090	167581	166015	169148	175412	180111	94910.6	84417.2	88019.4	100392	95223.8	82694.4	115584	97416.5	113392	127017	56382.5	44636.2	51527.4	57635.5	76273
PG(18:2_18:3)	396244	426001	537200	460457	374317	595149	714179	725142	651531	711046	389979	418170	397810	432266	504310	665627	794054	889591	734539	949106	385281	264685	303839	305405	363354
PG(18:1_18:3)	137354	140800	159750	195773	144245	169148	172280	192640	170714	187942	78465.7	83947.3	106030	105091	106500	388413	325766	324199	281913	328898	126234	121692	116054	149414	125138
PG(18:2_18:2)	1.02115e+06	1.08693e+06	1.16524e+06	1.20283e+06	981995	1.12608e+06	1.20596e+06	1.1762e+06	1.32656e+06	1.30933e+06	830076	975731	1.10103e+06	1.09006e+06	1.26547e+06	4.307e+06	4.02509e+06	3.1167e+06	3.08538e+06	3.6492e+06	1.67581e+06	1.80111e+06	1.76978e+06	2.08302e+06	1.86376e+06
PG(18:0_18:3)	39906.3	19874.8	28535.8	30744.1	36867.9	53704.3	45920.4	46343.3	54941.6	64056.8	54973	38512.4	77526	71496.2	89272.3	171497	158811	157558	167581	173220	149727	121222	130463	127331	123415
PG(18:1_18:2)	333597	353330	367113	350511	346596	357872	314646	409243	399376	477685	278780	264371	268130	267190	345030	867664	815980	754899	801885	789355	613943	526237	408773	510575	399376
PG(18:0_18:2)	45748.1	19436.3	24354.1	38026.9	37228.1	46312	41096.6	54409.1	43618.1	50117.8	51511.7	72670.8	73297.3	72357.6	99452.5	218795	183243	173846	187942	177918	188412	176352	177448	180894	142992
PG(18:1_18:1)	46359	55912.7	64526.7	51527.4	54503.1	41973.7	39781	46045.7	50274.4	51527.4	43226.6	29444.2	26938.3	28191.3	49021.5	109946	128583	87079.7	132029	115271	73610.5	75803.2	83007.6	64683.3	62334
PA(16:0_16:1)	600670	624962	435854	361271	474205	509156	438636	409648	390509	531328	752015	581384	917052	631145	1.14525e+06	949441	887019	745684	1.21636e+06	994933	1.27642e+06	1.0285e+06	968138	695629	890994
PA(16:0_16:0)	2.18332e+06	2.01401e+06	1.40259e+06	1.26155e+06	1.55615e+06	1.8079e+06	1.69454e+06	1.53995e+06	1.58559e+06	2.27312e+06	5.9537e+06	5.5297e+06	7.16387e+06	5.09392e+06	7.75424e+06	7.99568e+06	7.1094e+06	7.07848e+06	8.94527e+06	8.65377e+06	1.12773e+07	9.77855e+06	8538934	7.28459e+06	8.23418e+06
PA(18:3_16:1)	661178	714179	564306	447411	566220	666626	573728	592425	473764	550761	630556	498055	639537	555767	808990	648517	633501	505711	808696	613184	672515	651903	667656	515722	582856
PA(18:3_16:0)	5.57651e+07	5.41045e+07	3.9126e+07	3.18517e+07	4.10737e+07	4.20984e+07	3.72224e+07	3.10066e+07	2.9951e+07	4.15522e+07	4.46689e+07	3.29603e+07	5.88745e+07	3.88786e+07	7.18007e+07	5.48995e+07	5.03326e+07	4.31496e+07	7.7351e+07	5.63349e+07	6.35562e+07	5.3704e+07	5.3919e+07	3.74167e+07	4.77474e+07
PA(18:2_16:1)	1.47782e+06	1.48254e+06	1.08386e+06	901446	1.11683e+06	1.04543e+06	963280	812671	692979	970936	953563	700340	1.22651e+06	902330	1.46796e+06	1.11698e+06	1.09107e+06	1.01908e+06	1.8026e+06	1.315e+06	1.24227e+06	1.10785e+06	1.13892e+06	734054	1.00303e+06
PA(18:2_16:0)	1.54614e+08	1.31823e+08	9.4473e+07	7.44801e+07	1.05824e+08	1.20841e+08	1.04734e+08	9.11163e+07	9.04833e+07	1.33811e+08	1.97603e+08	1.38051e+08	2.53386e+08	151786913	2.91075e+08	2.29712e+08	208909437	1.70985e+08	274129226	2.30772e+08	3.01469e+08	2.39311e+08	2.35189e+08	1.65155e+08	2.05759e+08
PA(18:1_16:1)	235218	261380	141437	80810.7	190183	122784	83666.8	93000.8	90247.7	113318	99802.5	85374.6	146722	78970.4	126641	133222	139509	101142	137904	131647	125611	106943	75216.2	80987.4	72698.7
PA(18:1_16:0)	1.52243e+07	1.36063e+07	7.30226e+06	4.83053e+06	1.04234e+07	7.44948e+06	5.02398e+06	4.69465e+06	4.92284e+06	6.24667e+06	1.17072e+07	1.16807e+07	1.58103e+07	1.00862e+07	1.34267e+07	1.65611e+07	1.58162e+07	1.62078e+07	1.9644e+07	1.86473e+07	1.9008e+07	1.37506e+07	1.2832e+07	1.30292e+07	10894502
PA(18:0_16:0)	122490	50791.9	31845.8	23758.8	62319.5	58329.8	44755.8	31081.7	22473.6	24631.9	136211	189859	216992	173620	187974	329043	274468	277074	348182	347741	299599	238104	211957	242771	227828
PA(18:3_18:3)	1.21724e+07	1.35283e+07	1.19059e+07	9.69611e+06	1.05456e+07	1.65184e+07	1.56498e+07	1.60326e+07	1.39111e+07	1.7122e+07	1.91832e+07	1.38301e+07	2.28637e+07	1.60031e+07	2.54549e+07	1.77993e+07	1.78876e+07	1.39405e+07	1.98604e+07	1.53406e+07	2.21423e+07	2.05523e+07	18991767	1.51345e+07	1.78581e+07
PA(18:2_18:3)	6.13625e+07	5.92425e+07	4.63311e+07	3.70119e+07	4.45791e+07	45933576	3.86608e+07	3.26099e+07	2.97052e+07	3.82485e+07	3.54071e+07	2.63662e+07	4.23561e+07	3.16382e+07	5.40603e+07	4.44761e+07	4.3843e+07	3.71444e+07	7.11529e+07	4.80241e+07	4.07072e+07	4.28124e+07	4.31069e+07	2.8816e+07	3.77921e+07
PA(18:1_18:3)	1.06339e+07	1.00377e+07	6.40567e+06	4.68611e+06	8.41085e+06	5.06447e+06	3.70266e+06	3.60446e+06	3.47358e+06	4.61986e+06	3.70428e+06	2.93666e+06	4.84216e+06	3.22742e+06	5.49436e+06	5.01294e+06	4.94228e+06	4.22088e+06	6.04645e+06	5.19108e+06	4.65077e+06	3.83663e+06	3.68646e+06	2.85068e+06	3.35992e+06
PA(18:2_18:2)	1.20208e+08	1.08297e+08	8.15027e+07	7.08584e+07	9.20438e+07	9.61808e+07	9.20438e+07	7.39943e+07	76261514	103644992	1.10771e+08	7.43034e+07	1.42232e+08	9.17788e+07	194187137	1.31735e+08	1.23564e+08	9.26327e+07	179023168	1.30072e+08	159589732	1.31823e+08	1.3624e+08	8.57574e+07	1.20384e+08
PA(18:0_18:3)	1.87592e+06	1.15246e+06	647457	568472	1.01584e+06	1.02305e+06	836521	608149	653376	892171	1.25257e+06	1.26847e+06	1.97617e+06	1.30484e+06	1.8425e+06	1.97824e+06	1.88902e+06	1.56586e+06	1.82203e+06	1.83396e+06	2.16874e+06	1.61769e+06	1.52538e+06	1.37182e+06	1.57676e+06
PA(18:1_18:2)	3.23022e+07	3.04766e+07	1.71927e+07	1.2377e+07	2.36882e+07	1.75828e+07	1.24168e+07	1.1981e+07	1.18426e+07	1.68556e+07	1.78081e+07	1.28378e+07	2.25148e+07	1.3521e+07	2.24868e+07	2.14048e+07	2.10102e+07	1.68188e+07	2.34953e+07	2.00591e+07	2.41343e+07	1.75666e+07	1.63447e+07	1.35416e+07	1.4553e+07
PA(18:0_18:2)	2.61468e+06	1.48357e+06	1.18956e+06	818236	1.22151e+06	1.29527e+06	934130	744654	759818	1.02732e+06	2.28829e+06	2.46024e+06	3.68072e+06	2.45185e+06	3.1943e+06	3.46107e+06	3.46327e+06	3.01042e+06	3.95515e+06	3.94234e+06	4.43818e+06	3.10361e+06	3.12466e+06	2.6933e+06	3.42426e+06
PA(18:1_18:1)	3.4038e+06	3.02249e+06	1.73576e+06	1.04381e+06	2.33643e+06	1.26597e+06	678404	720509	745684	1.01893e+06	880982	811493	1.26685e+06	777043	963280	1.2617e+06	1.32707e+06	1.22578e+06	1.50904e+06	1.421e+06	1.19324e+06	800893	778368	783079	610828
PA(18:0_18:1)											113067	124992	176358	144588	137212	284773	215917	259510	344546	334020	214209	182188	193907	198663	158147
LPC(16:0)	1.86306e+06	689955	938796	1.17674e+06	2.44819e+06	978237	857579	360287	1.08138e+06	1.13678e+06	724855	768967	502222	487951	499238	474587	305926	318251	586553	619377	760663	362363	379618	464468	602121
LPC(18:0)	133328	31807.8	32576.5	32841.6	109220	64715.6	40541.7	27208.9	70719.3	43696	86318.4	87723.3	51422.6	48546.7	75888.1	62449.3	63681.9	29090.9	120552	76431.5	110969	83734	82117.1	96549.9	83734
LPC(18:1)	777966	305090	372151	540733	882932	273547	237101	127191	330536	320994	111778	141942	77014.6	84383.4	85125.6	72004.9	66571.1	78870.1	110333	110943	139689	43165.8	62356.5	98803	77359.2
LPC(18:2)	1.81702e+06	654976	1.04303e+06	1.80509e+06	3.59958e+06	938993	1.09379e+06	305885	1.2515e+06	1.47641e+06	309198	470888	190714	266258	229016	388055	187401	252342	310524	637746	583143	179051	179051	281632	376790
LPC(18:3)	286933	127377	132665	512238	745230	163413	132930	43550.2	224908	248101	14340	57214.3	18329.2	36963.3	32775.3	35465.7	22649.8	33212.6	27606.5	86795.5	76855.6	11641.7	16116	27407.7	44080.3
LPE(16:0)	7.98449e+06	2.90356e+06	4.4879e+06	4.18761e+06	8.58756e+06	4.949e+06	5.50936e+06	1.66851e+06	5.3209e+06	4.18887e+06	4.30572e+06	4.17756e+06	3.07695e+06	2.16103e+06	3.18751e+06	2.77918e+06	2.48141e+06	1.88713e+06	5.21285e+06	3.48654e+06	6.59238e+06	2.40728e+06	3.17495e+06	3.56946e+06	3.23777e+06
LPE(16:1)	18833.6	13380.8	6299.64	17966.7	37026.4	9679.38	10460.9	5141.23	15328.2	13581.8	5150.02	7018.31	0	0	2181.13	0	0	1756.46	8014.64	5518.15	10949.6	0	0	0	2727.67
LPE(18:0)	259932	86990.5	126898	78903.7	141197	152493	259675	26891.7	129260	76529	257493	286631	236056	127232	259290	190873	261215	116475	632821	217829	826133	395096	551440	518323	465823
LPE(18:1)	1.33752e+06	448366	527565	490340	975289	465823	462357	113459	426801	357743	317052	304858	183557	155702	221295	226301	167383	128746	425774	291637	440536	250946	230665	290995	215904
LPE(18:2)	5.22816e+06	2.19755e+06	2.82523e+06	4.26031e+06	8.2639e+06	2.91765e+06	3.26038e+06	1.02971e+06	3.49528e+06	3.43238e+06	1.19453e+06	1.85354e+06	790834	882612	893523	1.08144e+06	751299	765675	1.43893e+06	1.73031e+06	2.07432e+06	545407	728450	1.0093e+06	1.21725e+06
LPE(18:3)	480713	223605	205250	576471	965020	262627	258135	91996.5	344907	391630	77055.3	113228	52345.7	70855.4	66683.7	93382.8	36955.2	58584.1	103575	173416	189076	31320.2	46685	102792	91701.3
LPE(20:0)	63532.5	33831.5	36113.2	12073.1	35654.2	59428.1	72226.4	7310.5	39968.4	15106.2	55323.7	69957.9	58969.2	12342	74508.1	18279.5	44335.1	17820.6	112483	30186.1	155389	74049.1	125832	121544	62011.4
LPE(20:1)	10970.3	5048.5	4415.15	4113.55	7769.45	9142.38	8733.26	436.925	8684.74	2162.33	8684.74	3625.74	4116.17	1329.66	6399.14	4113.55	9371.86	440.466	10528.4	7913.7	15079.9	11428	5027.52	8488.04	9598.72
LPE(22:0)	69572.1	53712.8	31651.7	49024.6	70509.8	46694	54288.8	35147.7	62874.8	59298.4	39688.5	72358.2	36420.2	57436.5	147610	48582.6	59794	63196.2	65593.9	100675	142386	69089.9	153905	247534	169979
LPI(16:0)	79386.1	28402.8	47442.8	122003	202727	75373.5	105835	39312.8	131261	210070	70285.7	62758.8	55533.6	75963.6	60844.3	80461.4	45672.6	65315.9	74495	143587	127878	35142.8	53973.1	87267	105114
LPI(18:0)	0	0	0	0	0	7937.71	8403.84	2800.83	5135.53	4199.24	3733.11	4201.92	5503.89	2334.7	3735.78	3329.92	2334.7	1831.06	5600.33	4252.82	6532.6	6075.84	1764.08	7937.71	7005.43
LPI(18:1)	17306	7730.09	9484.79	25503.5	39996.6	35013.8	35013.8	8036.83	43988.2	52761.8	13528.7	13542.1	8097.1	9399.07	13582.2	12765.2	9330.75	7221.09	14975.3	26347.4	18605.3	6361.15	6533.94	16341.5	15243.2
LPI(18:2)	68835.4	37692.7	45676	204537	245793	165023	121745	42019.2	197304	291871	56003.3	63477.5	23253.2	50431.1	44363.3	38255.3	18270.4	43425.6	70978.6	125133	114043	19060.7	29883.6	77809.9	82618.6
LPI(18:3)	16823.8	9782.16	9953.61	63383.8	88632.8	23896.2	32562.5	11206	52145.6	55266.6	7914.93	16823.8	3733.11	3283.04	5857.51	8505.64	3754.54	11760.6	12542.8	25677.7	26119.7	3751.86	7921.63	9437.91	11673.5
LPG(16:0)	1.14143e+06	403209	789148	1.32456e+06	2.58308e+06	823690	1.03679e+06	393431	1.30551e+06	1.75634e+06	574145	656184	358126	623927	460357	634976	313170	468866	679551	1.16785e+06	965544	333235	392669	608688	767685
LPG(18:0)	55710.2	13389.1	21601.6	21718.4	49781.1	41153.4	48769.1	11758.3	41828	55113.4	58214.2	51584.5	47977.7	64286	35860	98096.1	73627.2	56903.8	92205.9	128312	147903	85978.4	93114.1	123707	175797
LPG(18:1)	163472	41361	113600	154909	312802	125082	145827	52414.8	162823	230547	69177.2	92802.7	41724.3	86821.7	56566.5	57604.4	44799.1	56864.9	82449.5	153741	107775	45123.4	43748.2	75755	92906.5
LPG(18:2)	430995	289709	372872	889754	1.27755e+06	391814	389997	245078	750284	1.0038e+06	216925	295158	134799	244170	211605	255068	137394	173332	263371	510266	418151	124407	173721	276475	370926
LPG(18:3)	74016.4	45123.4	79206	215757	321624	97006.3	88741.9	45720.2	137264	211346	35704.3	54010.6	12200.7	47484.7	20044.8	49288.1	21822.2	24430	38883	96785.7	56229.1	14024.9	26233.3	36184.4	48392.9
LPG(22:0)	9450.44	4246.68	4540.44	2306.77	5662.69	2832.02	19344.9	2684.46	4732.67	3303.12	7078.7	8022.25	14633.9	3303.12	6135.14	10854.3	7551.15	4246.68	19886.4	8494.71	21240.1	16989.4	16515.6	18871.1	27372.6
LPA(16:0)	7.25782e+06	8.0583e+06	1.03466e+07	6.68107e+06	6.35665e+06	8.0235e+06	1.21801e+07	1.11509e+07	1.09259e+07	8825229	6.6587e+06	8.59279e+06	8.26091e+06	7.31748e+06	7.66925e+06	1.12205e+07	1.06388e+07	8.88116e+06	9.36717e+06	8.28826e+06	6.50332e+06	4.93094e+06	3.95644e+06	4.68732e+06	4.20131e+06
LPA(18:0)	214241	235576	227448	215765	162935	330314	411718	381366	346697	325107	380477	484867	487407	456420	450325	746858	586844	593575	576939	737334	572113	384922	267198	366381	332346
LPA(18:1)	647294	575161	718030	668756	571224	756764	1.0279e+06	930112	898236	854042	640817	863694	726666	599544	610592	1.02612e+06	857979	831818	890109	714982	652247	464548	461246	412988	300470
LPA(18:2)	6.72439e+06	6.95552e+06	8.63694e+06	7.19681e+06	6.41833e+06	7.27174e+06	9.84339e+06	9.89165e+06	8.86045e+06	7.82544e+06	4.99472e+06	6.53898e+06	5.31728e+06	4.23275e+06	4.49563e+06	5.93448e+06	5.8113e+06	5.25887e+06	4.75978e+06	5.09758e+06	3.65492e+06	3.01359e+06	3.32854e+06	2.87644e+06	2.90184e+06
LPA(18:3)	962242	1.17788e+06	1.289e+06	1.19655e+06	935573	1.02371e+06	1.54045e+06	1.44647e+06	1.32964e+06	992594	801974	1.08644e+06	726666	614783	644119	840073	851375	742794	664184	723999	523728	438768	516489	426577	431910
LPA(20:0)	29100.6	26077.7	27894	22808.2	23703.4	45979.7	65323.9	81541.3	61535.5	51195.2	63494.6	82021.4	54257.1	70513.5	68411.7	77389.7	66076.4	0	58434.7	63702.1	85952.5	69903.7	40011.7	69086.3	52427.8
LPA(20:1)	16334.2	17359.2	13142.6	13674.6	13661.6	15036.8	25182.5	22146.5	18059.8	17034.8	22367.1	28425.9	24040.7	20667.5	18695.5	23625.6	25883.1	25467.9	25909	14063.8	14050.8	8857.32	13492.9	13389.1	11568.9
LPA(20:2)	34692.4	45746.2	34381	38727.3	21030.8	32110.6	39427.9	42476.7	36443.9	31397	19941	36262.2	37650.4	23210.4	22172.5	25091.6	28425.9	23625.6	24001.8	18825.2	22509.8	15867.2	13285.3	19564.7	8161.92
LPA(22:0)	133460	153605	182497	130810	85642.5	315295	351874	408068	329211	288921	372019	483876	413766	289186	423044	489310	520323	532913	499515	416550	702687	525226	513166	385670	334512
LPA(24:0)	132490	162990	196021	122865	72018.9	328281	455127	478140	316233	356845	420336	450795	418305	303508	474621	532696	409641	414244	541766	350483	710983	544067	505892	349400	409506
LPA(26:0)	3146.88	6293.75	7080.47	7080.47	3933.6	9046.58	9440.63	7867.19	5507.04	5899.7	6303.43	6686.42	4326.26	3539.55	5899.7	7867.19	7080.47	4720.32	3146.88	10226	3547.84	10613.1	12193.5	11012.7	10617.3
MGDG(16:0_16:0)	2883.41	2867.91	2418.34	2650.88	857.272	8991.28	9859.4	12851.3	20152.9	24493.5	58753.3	43251.1	69294.8	68209.7	77356	122622	103245	127893	117352	128203	143860	176725	148666	156572	144481
MGDG(18:3_16:0)	124841	127372	122942	114081	118195	185599	179429	196042	198574	195568	306010	277371	310915	345566	317560	686702	613918	713601	666133	713601	715183	783220	837017	843346	843346
MGDG(18:2_16:0)	166612	128638	129904	163131	133543	297782	306326	328003	316927	313763	772144	561703	640817	784802	819612	1.7484e+06	1.80694e+06	1.83068e+06	2.00947e+06	1.76897e+06	2.09175e+06	1.9715e+06	2.06169e+06	2.36232e+06	2.04903e+06
MGDG(18:1_16:0)	32278.2	35426.9	33702.2	40664.2	26645.3	65031	77372.7	69303.1	87815.6	82752.4	193194	143828	206960	221833	247624	439869	439869	488919	441451	463603	463603	381325	422464	503160	431958
MGDG(18:3_18:3)	897823	799321	841306	807395	821928	1.08675e+06	1.0044e+06	1.09644e+06	1.04315e+06	1.1465e+06	1.18203e+06	1.23047e+06	1.1352e+06	1.06899e+06	1.1029e+06	2.71285e+06	2.37374e+06	2.56752e+06	2.48678e+06	2.729e+06	2099227	2.27685e+06	2.22841e+06	2.55137e+06	2.50292e+06
MGDG(18:2_18:3)	752492	752492	754107	721811	758951	844535	797706	763796	818699	788018	637842	674982	595858	599087	631383	981792	936578	944652	938193	976948	760566	655605	691130	781558	778329
MGDG(18:1_18:3)	341205	372048	385935	353316	298252	733115	691130	842920	844535	870372	920430	736344	817084	902668	973718	1.74236e+06	1.57281e+06	1.80372e+06	1.66969e+06	1.67777e+06	1.12389e+06	1.06576e+06	1.21432e+06	1.32897e+06	1.08837e+06
MGDG(18:2_18:2)	510274	529651	432764	482822	442452	586169	691130	603931	679827	626539	620079	602317	616850	788018	778329	1.32413e+06	1.44524e+06	1.30475e+06	1.27407e+06	1.36127e+06	1.19817e+06	1.24177e+06	1.14004e+06	1.34996e+06	1.34512e+06
MGDG(18:0_18:3)	15776.5	6791.81	10593	13338.2	7589.51	15017.5	31181.6	29679.8	26724.8	33846	53934	42146	41823.1	65560.5	73634.4	150337	125631	142909	144362	152759	140648	121917	126761	137742	150175
MGDG(18:1_18:2)	302127	325057	331355	337491	304065	379476	398853	413386	389164	437608	492511	347664	453756	586169	608776	865527	892979	952726	836461	902668	702434	657220	686286	746033	561947
MGDG(18:1_18:1)	115457	114489	130314	112874	94626.7	205078	164709	222841	174397	193775	174397	136934	195390	235759	216382	318114	292277	392394	369787	376246	209923	201849	213152	250292	187316
DGDG(16:0_16:0)	1366.03	456.441	1366.03	911.234	456.441	6838.37	5470.7	4564.41	7283.28	8650.96	51081.8	51081.8	49598.8	52894.4	33779.9	93430.3	125727	114852	109744	111227	210919	215862	214214	227397	214214
DGDG(18:3_16:0)	30498.7	20410.9	30212.9	31557.9	28296.2	47496.6	43242.9	41359.9	53129	44722.5	48589.5	73977	46050.7	49766.4	52120.2	131645	122735	132991	126265	143751	170147	171997	170483	223612	176704
DGDG(18:2_16:0)	34365.7	30700.5	22209.9	23235.5	19452.6	44117.2	40855.5	68933.1	52960.8	50775.1	117691	116346	130637	109620	101718	269512	283130	247319	261105	283971	407378	435456	450587	489257	447225
DGDG(18:1_16:0)	5580.22	5581.9	9297.57	3626.56	4645.42	15350.2	17653.6	21369.3	22294	18141.2	61871.7	43629.6	52540.5	51111.4	60358.5	150644	143583	157033	156192	144591	228824	205623	232019	213861	214701
DGDG(18:3_18:3)	234993	209264	243569	222986	257291	245284	250430	231562	250430	260722	255576	274444	250430	253861	313895	835339	756436	770158	674103	859353	723846	742714	674103	809610	694686
DGDG(18:2_18:3)	46432.5	44597.1	51115.2	36501.1	37736	51286.7	56432.5	47513.1	54545.7	45111.7	59348.5	54374.2	58662.4	64494.3	54545.7	148371	135507	131905	109435	121956	127788	110121	107719	128474	109091
DGDG(18:1_18:3)	11852.6	15163	23705.1	15660.5	15660.5	45969.4	41681.2	26569.6	48370.8	56604.1	59348.5	46484	47513.1	49914.5	54545.7	91424.2	79760.3	79245.7	85935.3	90566.5	63122.1	70154.7	73413.8	74442.9	51629.8
DGDG(18:2_18:2)	16123.6	16638.2	16123.6	16123.6	12384.3	24185.4	27615.9	24185.4	19897.2	28988.1	31218	37049.9	34648.6	27101.3	25214.5	80103.3	65523.5	60206.2	53173.5	61578.4	62093	80961	63979.8	74442.9	79760.3
DGDG(18:0_18:3)	4276.18	2852.5	5693	3322.49	3315.63	11372.3	11852.6	9485.47	11852.6	9965.75	9502.62	14699.9	15163	16123.6	12332.8	42195.8	41681.2	43224.9	43053.4	39880.1	50257.6	41338.1	44597.1	49743	56432.5
DGDG(18:1_18:2)	14699.9	13756.5	21355.2	9022.35	10446	28902.4	23722.3	31766.9	44597.1	35128.8	29862.9	34254	42676	41166.6	39880.1	91424.2	102916	87307.5	95540.8	94511.7	98113.7	97599.1	87650.6	109949	92453.3
DG(16:2_16:0)	132149	115394	136229	211556	164495	173091	173382	166389	143951	278286	346911	340937	277558	389018	248272	309466	249438	268378	437098	512862	601739	473523	576970	565314	661476
DG(16:1_16:1)	5827.98	4939.21	6031.96	3715.34	3992.17	4545.82	5711.42	4429.26	5405.45	4079.59	9543.32	7969.76	6716.75	10752.6	12253.3	11845.4	3933.89	9455.9	8829.39	11670.5	8989.66	8246.59	9368.48	13142.1	10694.3
DG(16:1_16:0)	1.25156e+06	1.12189e+06	1.20202e+06	875654	1.24282e+06	1.85621e+06	830487	1.29527e+06	1.75859e+06	2.1141e+06	2.50603e+06	3.05532e+06	2.58034e+06	2.58471e+06	2.29768e+06	2.74498e+06	2.06748e+06	1.50362e+06	3.43851e+06	3.5405e+06	4.28357e+06	3.71534e+06	4.28357e+06	4.34185e+06	3.75613e+06
DG(16:0_16:0)	5.58029e+06	5.624e+06	7.05186e+06	5.52201e+06	5536581	6.09024e+06	9.63074e+06	1.02864e+07	1.20348e+07	15152748	3.33652e+07	32928087	30888294	32053890	28848501	2.78286e+07	26517309	2.78286e+07	31762491	3.30738e+07	4.38555e+07	41670057	45166845	4.73523e+07	42544254
DG(16:2_18:2)	135073	197998	218526	135222	251997	348095	220460	193237	197700	323847	334707	242923	261369	197105	244559	245452	321319	329947	340360	385880	505779	319236	369516	438838	590572
DG(16:1_18:3)	568258	644125	403136	351665	470077	780983	693215	719992	770570	1.16478e+06	694703	944617	889576	739330	532556	761644	886601	859825	1.14842e+06	1.16032e+06	992220	602472	770570	855362	1.49354e+06
DG(16:1_18:2)	2.24625e+06	2.47386e+06	2.35485e+06	1.71667e+06	1.9651e+06	3.95698e+06	2.74311e+06	2.6122e+06	3718965	4.73052e+06	2.71931e+06	4.19499e+06	3.54045e+06	4.07599e+06	3.15368e+06	4.3735e+06	4.29912e+06	4.20987e+06	5.42969e+06	5.47432e+06	4.26491e+06	4.6859e+06	4.23962e+06	3.6312e+06	5.75696e+06
DG(16:0_18:3)	119750673	1.00858e+08	1.41767e+08	5.77183e+07	116775501	1.4385e+08	1.07701e+08	116775501	1.32098e+08	1.69436e+08	1.52031e+08	1.72262e+08	1.46378e+08	1.59618e+08	142064463	1.59618e+08	1.52031e+08	1.50544e+08	1.82378e+08	1.84014e+08	1.97254e+08	170328597	1.89221e+08	1.85502e+08	2.04097e+08
DG(16:1_18:1)	412954	766107	879163	577183	450739	1.03834e+06	429912	780983	925278	901477	631927	624786	620323	722967	672389	821147	589084	687265	705116	1.12015e+06	1.05916e+06	1.07552e+06	1.03536e+06	827098	1.25403e+06
DG(16:0_18:2)	3.07335e+08	2.71187e+08	2.82046e+08	287847891	313136853	434375112	339169608	316855818	412061322	501316482	479002692	556357164	490903380	489415794	412061322	508754412	498341310	480490278	581646126	596521986	660488184	603959916	656025426	621810948	688752318
DG(16:0_18:1)	3.97185e+07	47602752	53553096	3.83797e+07	4.40325e+07	8.00321e+07	56528268	6.14373e+07	7.55694e+07	8.79163e+07	9.5503e+07	1.07999e+08	9.0594e+07	8.65775e+07	7.40818e+07	105618606	1.02495e+08	110825157	1.27635e+08	1.24808e+08	1.42213e+08	1.26147e+08	1.46378e+08	1.42213e+08	1.23618e+08
DG(16:0_18:0)	1.99932e+06	1.7018e+06	2.15849e+06	2.64493e+06	2.10642e+06	4.16524e+06	3.18343e+06	3.09418e+06	3718965	4.49251e+06	8.98502e+06	8.30073e+06	8.15197e+06	8.16685e+06	7.60156e+06	7.3338e+06	7.05116e+06	6.8429e+06	9.16353e+06	8.77676e+06	1.34329e+07	9669309	1.16478e+07	12644481	1.28825e+07
DG(18:3_18:3)	9.81055e+06	8.30708e+06	1.05699e+07	4.32818e+06	9.53719e+06	1.13748e+07	9.40051e+06	9.12715e+06	1.13292e+07	1.21341e+07	1.07066e+07	1.3592e+07	1.26049e+07	1.31668e+07	1.2043e+07	1.29238e+07	1.33794e+07	1.29238e+07	1.65534e+07	1.79202e+07	1.86795e+07	1.54903e+07	1.62497e+07	1.74646e+07	2.00463e+07
DG(16:3_20:2)	3.05919e+07	2.72449e+07	3.2896e+07	2.61532e+07	3.06156e+07	4.62892e+07	3.33226e+07	3.05828e+07	4.04609e+07	5.31053e+07	4.1534e+07	4.74651e+07	4.3256e+07	4.69028e+07	4.16766e+07	5.1636e+07	4.87979e+07	4.57803e+07	5.98565e+07	6.40488e+07	6.67011e+07	5.84681e+07	6.42284e+07	6.2827e+07	7.61517e+07
DG(18:2_18:3)	3.51758e+07	3.1795e+07	4.00068e+07	3.12126e+07	3.46915e+07	5.6725e+07	3.74122e+07	3.69826e+07	4.64364e+07	6.15837e+07	4.8255e+07	5.39038e+07	5.36118e+07	5.54288e+07	4.89697e+07	6.05806e+07	5.90704e+07	5.4196e+07	7.09458e+07	7.72148e+07	7.95497e+07	6.4932e+07	7.56673e+07	7.52132e+07	8.55598e+07
DG(16:3_20:1)	387259	247845	309503	433426	440715	568283	473822	432363	506625	578458	576028	646950	556437	568435	557349	695547	683397	668211	525457	830708	756293	701621	876267	842857	987130
DG(16:2_20:2)	322867	234785	176620	230988	292950	356885	375109	266221	343521	522419	339724	566461	452561	492046	413076	502677	517863	343977	595315	510270	653024	519382	308288	613539	595315
DG(18:3_18:1)	1.86947e+07	1.68268e+07	1.19367e+07	1.34857e+07	2.04564e+07	2.85812e+07	1.47918e+07	2.03349e+07	2.60754e+07	30373220	1.66445e+07	2.50731e+07	1.67964e+07	2.32355e+07	1.8391e+07	2.54224e+07	2.38582e+07	2.49516e+07	2.84749e+07	3.10566e+07	2.43441e+07	2.46175e+07	2.89761e+07	2.96291e+07	3.0358e+07
DG(18:2_18:2)	1.20278e+08	1.1557e+08	1.36528e+08	1.10103e+08	1.27871e+08	203500574	1.46703e+08	1.43513e+08	186795303	214131201	189832625	214131201	186795303	209575218	179201998	218687184	203500574	198944591	246023082	259691031	262728353	235392455	268802997	259691031	300694878
DG(18:3_18:0)	4.16113e+06	3.49292e+06	3.87259e+06	3.32587e+06	3.76628e+06	7.41107e+06	5.26975e+06	4.6471e+06	6.54543e+06	7.44144e+06	6.81879e+06	8.68674e+06	5.49755e+06	8.68674e+06	6.53024e+06	8.89935e+06	9.33977e+06	8.55006e+06	9.94723e+06	1.11166e+07	1.27416e+07	1.05547e+07	1.14507e+07	8.92973e+06	1.40021e+07
DG(18:2_18:1)	53153135	6.28726e+07	6.18095e+07	47078491	6.43912e+07	8.36782e+07	6.08983e+07	6.51506e+07	7.79073e+07	9.00566e+07	5.30013e+07	6.77323e+07	5.19382e+07	5.36087e+07	4.29781e+07	66821084	6.95547e+07	69858406	7.91222e+07	8.07928e+07	7.41107e+07	6.348e+07	6.51506e+07	7.27439e+07	7.04659e+07
DG(16:0_20:2)	384221	289457	349748	332587	344736	411405	300087	379665	482934	510270	674285	766924	602908	712252	566461	735032	648468	686435	841338	876267	1.1314e+06	1.0008e+06	1.08736e+06	1.04636e+06	1.17696e+06
DG(18:2_18:0)	1.22556e+07	9.88648e+06	1.17089e+07	9.40051e+06	1.02813e+07	2.62273e+07	1.86036e+07	1.7495e+07	2.40708e+07	2.55287e+07	3.37143e+07	42522508	3.32587e+07	3.82703e+07	2.09271e+07	4.29781e+07	4.23706e+07	3.99408e+07	4.79897e+07	5.37606e+07	6.77323e+07	5.69498e+07	6.18095e+07	6.13539e+07	7.45663e+07
DG(18:1_18:1)	1.4078e+07	1.9287e+07	1.94389e+07	1.40021e+07	1.60978e+07	2.20206e+07	1.46855e+07	1.71609e+07	2.20206e+07	2.35392e+07	1.07369e+07	1.34401e+07	9.62831e+06	1.07066e+07	7.98816e+06	1.4731e+07	1.35161e+07	7.54775e+06	1.77683e+07	1.88314e+07	1.38654e+07	1.2286e+07	1.38957e+07	1.53385e+07	1.19367e+07
DG(16:0_20:1)	133035	87171.1	138654	76844.2	98105.5	143817	189377	155663	241923	305555	385740	335168	244656	364479	231596	428262	385740	446486	496602	546718	712252	530013	499639	639356	694028
DG(18:1_18:0)	1.26504e+06	1.43665e+06	1.21645e+06	1.16785e+06	1.30149e+06	3.174e+06	2.05627e+06	2.1975e+06	2.76548e+06	3.02365e+06	3.17096e+06	4.69266e+06	4.0852e+06	4.14594e+06	3.24993e+06	5.43681e+06	5.16345e+06	5.61905e+06	5.25457e+06	6.63655e+06	8.64118e+06	5.84684e+06	5.87722e+06	8.14002e+06	5.98352e+06
DG(16:0_20:0)	543681	561905	856525	703140	695547	1.23771e+06	933977	888417	1.03573e+06	1.18911e+06	1.79506e+06	1.67508e+06	1.53992e+06	1.48069e+06	1.17544e+06	1.18607e+06	1.34857e+06	1.24378e+06	1.67205e+06	1.56118e+06	2.00311e+06	1.47006e+06	1.99704e+06	1.80873e+06	2.08057e+06
DG(18:0_18:0)	648468	489009	728957	1.19063e+06	838301	1.05395e+06	818558	850450	985611	1.16026e+06	1.37135e+06	1.31516e+06	1.19519e+06	1.18759e+06	1.3182e+06	1.03876e+06	1.00991e+06	892973	1.3592e+06	1.31668e+06	1.38198e+06	990167	1.3592e+06	1.24682e+06	1.68571e+06
DG(18:3_20:2)	239199	216566	261832	157657	226332	282605	251291	159208	222147	273614	132699	279350	281985	272839	265398	348800	276559	264002	308804	409258	420110	345699	339498	378254	337948
DG(18:2_20:2)	754957	469717	920831	499171	634040	1.19677e+06	657293	830918	1.06655e+06	1.32854e+06	1.00919e+06	1.24948e+06	1.07275e+06	1.01229e+06	987490	1.21847e+06	1.17352e+06	1.15491e+06	1.46496e+06	1.52232e+06	1.48356e+06	1.28513e+06	1.44791e+06	1.52542e+06	1.58122e+06
DG(18:3_20:0)	286326	172850	219821	251136	273149	458865	418559	317020	539477	678996	603036	675896	599935	644892	573581	809215	906879	761158	973538	785962	1.28203e+06	1.0743e+06	1.15026e+06	1.15491e+06	1.43705e+06
DG(18:2_20:1)	606136	683647	894477	593734	754957	1.23087e+06	1.01384e+06	1.10996e+06	1.34869e+06	1.62618e+06	1.01539e+06	1.10066e+06	976639	1.0247e+06	762708	1.32699e+06	1.26653e+06	1.31924e+06	1.61688e+06	1.61533e+06	1.42465e+06	1.23863e+06	1.41535e+06	1.389e+06	1.49441e+06
DG(18:2_20:0)	875874	686747	847970	768909	770459	2.5005e+06	1.58277e+06	1.3828e+06	2.01684e+06	2.07264e+06	2.54081e+06	2.95317e+06	2.29278e+06	2.67413e+06	2.0835e+06	3.14075e+06	3.17795e+06	3.2043e+06	4.07708e+06	4.18559e+06	5.48778e+06	4.01507e+06	5.00721e+06	4650660	5.42577e+06
DG(18:1_20:0)	88827.6	98439	118282	89447.7	103865	359651	240439	287566	315935	409258	460415	404607	269583	347249	304308	451114	457315	469717	474367	652643	666595	511573	641791	643341	655743
DG(16:0_22:0)	201064	122622	276249	167114	191762	449564	336553	246795	418559	457315	544127	750306	683647	722403	536376	703800	710001	638691	829368	835569	1.16422e+06	896027	1.11926e+06	1.09446e+06	1.24328e+06
DG(18:0_20:0)	221216	264313	415459	293767	341048	474367	415459	297487	463516	471267	567381	542577	437162	454214	361201	396856	434062	375153	497621	548778	537926	420110	531725	523974	606136
DG(18:3_22:0)	1.24841e+06	988914	1.45726e+06	1.10284e+06	1.06961e+06	2.54428e+06	1.51897e+06	1.51897e+06	2.37339e+06	2.65029e+06	2.73415e+06	3.06168e+06	2.49523e+06	2.63447e+06	2.37814e+06	3.36231e+06	3.24522e+06	3.46041e+06	4.66768e+06	4.60439e+06	5.98095e+06	4.57274e+06	5.68032e+06	5.49045e+06	6.29741e+06
DG(18:2_22:0)	5.3164e+06	3.97148e+06	6.07589e+06	4.6835e+06	4.71514e+06	1.231e+07	7.91131e+06	7.43664e+06	1.0791e+07	1.17562e+07	1.41296e+07	1.63922e+07	1.32119e+07	1.43986e+07	1.19777e+07	2.00789e+07	1.99207e+07	1.92878e+07	2.49998e+07	2.56327e+07	3.31801e+07	2.58858e+07	3.19459e+07	3.01579e+07	3.7025e+07
DG(18:1_22:0)	180062	228637	250947	185283	238447	1.06961e+06	697778	740499	952522	985750	1.20252e+06	1.37182e+06	1.07594e+06	1.15347e+06	664550	1.78163e+06	1.75789e+06	1.82751e+06	2.44618e+06	2.33067e+06	2.43669e+06	2.03321e+06	2.54903e+06	2.60599e+06	2.2215e+06
DG(20:0_20:0)	177213	183543	242086	170884	208859	259491	188289	174049	256327	212023	242086	300630	205694	204112	172467	167720	188289	159809	212023	218352	216770	204112	146676	249998	246833
DG(18:3_24:0)	1.82633e+06	1.40164e+06	1.58088e+06	1.55504e+06	1.5502e+06	2.97929e+06	1.93775e+06	1.56473e+06	2.77905e+06	2.98413e+06	3.86904e+06	4359933	3.41851e+06	3.22312e+06	3.13108e+06	4.53756e+06	4.03698e+06	3.67849e+06	5.53873e+06	5.44184e+06	7.20196e+06	5.60332e+06	7.54107e+06	6.55605e+06	8.57453e+06
DG(18:2_24:0)	6.68523e+06	5.00585e+06	7.46033e+06	5.74865e+06	5.74865e+06	1.11582e+07	7.46033e+06	6.00702e+06	9.72104e+06	1.01247e+07	1.47107e+07	1.6487e+07	1.30959e+07	1.28053e+07	1.21271e+07	1.61156e+07	1.53889e+07	1.48076e+07	2.03625e+07	2.03464e+07	2.69508e+07	2.2494e+07	2.81135e+07	2.45287e+07	3.15691e+07
DG(18:3_26:0)	76952.3	50752.3	56354.8	35790.2	74645.4	93595.1	110732	78270.5	129682	101505	159672	214214	137591	166593	140887	134461	157695	169559	237942	238107	258705	245522	320333	220311	388551
DG(18:2_26:0)	283422	195924	283587	247829	188344	411950	257387	273700	393824	281444	598152	670655	471271	497636	443258	558605	537183	550366	692076	734919	982089	753045	896404	481158	1.09579e+06
TG(48:3)	233021	164233	187105	267931	190716	365095	328293	262944	379885		1.08514e+06		1.12125e+06	620300	929505	1.05264e+06	1.02271e+06	871206	1.21016e+06	1.42444e+06	1.68807e+06	1.30457e+06	1.66485e+06	1.86623e+06	1.49305e+06
TG(48:2)	509551	358388	330838	555364	523137	816692	767508	782985	1.01429e+06		3.44372e+06		3.11715e+06	1.86726e+06	2.15308e+06	2.93761e+06	3.25507e+06	3.30684e+06	3.60796e+06	4.47349e+06	5.72166e+06	5.34435e+06	5.58597e+06	6.15107e+06	4.96842e+06
TG(48:1)	337580	320898	160105	386247	302669	573352	675847	567333	666561		2.7739e+06		2.44199e+06	1.58386e+06	2.41104e+06	3.52885e+06	3.08344e+06	3.31733e+06	3.86247e+06	4.29928e+06	5.39302e+06	5.22621e+06	5.75588e+06	5.32423e+06	4.12387e+06
TG(48:0)	999153	854697	454004	1.28635e+06	1.10749e+06	1.14705e+06	1.49099e+06	1.34482e+06	1.62341e+06		1.46863e+07		1.64233e+07	9.18327e+06	1.2124e+07	1.36373e+07	1.41704e+07	1.05934e+07	1.69048e+07	1.92608e+07	2.47639e+07	2.33881e+07	2.59677e+07	2.76874e+07	2.08085e+07
TG(50:4)	4.67203e+06	2.96681e+06	2.80074e+06	4.76217e+06	4.42497e+06	6.03594e+06	6.15673e+06	5.75333e+06	6.90192e+06		1.46104e+07		1.11008e+07	1.03524e+07	1.22096e+07	1.18461e+07	1.33962e+07	1.36091e+07	1.56744e+07	1.77167e+07	1.98283e+07	1.82355e+07	2.05548e+07	2.01831e+07	1.54338e+07
TG(50:3)	2.18184e+07	1.38889e+07	1.16365e+07	2.26931e+07	1.94511e+07	3.52483e+07	3.46557e+07	3.23872e+07	3.8037e+07		1.10451e+08		1.09686e+08	7.95384e+07	9.9997e+07	1.34587e+08	1.24093e+08	1.27015e+08	1.84547e+08	1.84516e+08	1.96679e+08	1.7371e+08	2.01857e+08	2.04876e+08	1.71306e+08
TG(50:2)	4.66273e+07	3.33495e+07	2.51052e+07	5.16605e+07	4.36523e+07	7.06122e+07	8.38202e+07	8.54548e+07	1.09721e+08		3.54336e+08		3.20395e+08	1.80595e+08	3.32038e+08	4.62462e+08	4.20184e+08	4.74945e+08	5.85637e+08	5.94492e+08	6.36858e+08	6.95094e+08	8.00774e+08	6.9525e+08	4.85757e+08
TG(50:1)	1.08211e+07	1.12135e+07	6.31842e+06	1.2479e+07	1.07036e+07	1.97601e+07	2.35996e+07	2.34299e+07	2.82125e+07		7.03212e+07		8.9366e+07	4.31751e+07	6.95491e+07	1.1415e+08	1.01157e+08	1.07442e+08	1.2338e+08	1.08356e+08	1.24646e+08	1.16132e+08	1.26215e+08	1.54031e+08	8.31821e+07
TG(50:0)	313822	211321	157964	1.9921e+06	1.65336e+06	387012	440544	670469	700307		4.46687e+06		5.0724e+06	1.97279e+06	4.50724e+06	4.21237e+06	3.5577e+06	4.06143e+06	4.63361e+06	5.1075e+06	7.319e+06	6.37121e+06	6.30101e+06	7.98596e+06	4.3598e+06
TG(52:7)	2.64131e+06	1.80351e+06	2.14046e+06	2.4749e+06	2.33625e+06	2.8054e+06	2.61588e+06	2.58023e+06	3.28368e+06		4.6485e+06		4.22807e+06	3.86981e+06	3.59197e+06	3.80406e+06	3.8338e+06	3.28064e+06	4.47277e+06	4.14334e+06	5.31308e+06	4.16233e+06	5.21491e+06	4.96198e+06	4.06828e+06
TG(52:6)	5.02053e+07	2.97976e+07	2.85417e+07	4.41072e+07	4.08169e+07	5.93469e+07	5.15331e+07	4.34029e+07	6.30696e+07		1.03339e+08		9.59749e+07	8.0582e+07	8.40038e+07	1.13513e+08	1.12375e+08	9.10338e+07	1.27409e+08	1.55392e+08	1.62657e+08	1.48014e+08	1.42316e+08	1.77527e+08	1.37784e+08
TG(52:5)	1.83021e+08	1.01565e+08	9.66714e+07	1.88148e+08	1.53522e+08	2.27356e+08	2.15104e+08	2.07138e+08	2.42738e+08		4.34759e+08		4.2103e+08	2.89584e+08	3.51369e+08	4.68996e+08	4.49255e+08	4.76138e+08	5.12863e+08	6.40483e+08	6.83799e+08	6.438e+08	6.74256e+08	6.61491e+08	5.84453e+08
TG(52:4)	2.40631e+08	1.47252e+08	1.14287e+08	2.50887e+08	1.91162e+08	2.92268e+08	3.31265e+08	3.14723e+08	4.24357e+08		6.68143e+08		6.16697e+08	4.36109e+08	5.70497e+08	7.9543e+08	6.95472e+08	7.74186e+08	8.72608e+08	9.63471e+08	1.06378e+09	1.0125e+09	1.08637e+09	1.01839e+09	8.34308e+08
TG(52:3)	4.90994e+07	3.91584e+07	2.72665e+07	5.25359e+07	4.96906e+07	8.92737e+07	1.02212e+08	1.10401e+08	1.24072e+08		2.47552e+08		2.77908e+08	1.33683e+08	2.03243e+08	2.9447e+08	2.72076e+08	2.50756e+08	3.52186e+08	3.79761e+08	3.36467e+08	3.01429e+08	3.71754e+08	3.79358e+08	2.27859e+08
TG(52:2)	2.36176e+07	2.12323e+07	1.06904e+07	2.70032e+07	2.33355e+07	3.7403e+07	4.06409e+07	4.44475e+07	5.0846e+07		1.04923e+08		1.25944e+08	5.01972e+07	1.10362e+08	1.42825e+08	1.35827e+08	1.1649e+08	1.76183e+08	1.81679e+08	2.15798e+08	1.57381e+08	2.01314e+08	2.01721e+08	1.15925e+08
TG(52:1)	2.39773e+06	2.10807e+06	749563	2.82731e+06	2.51905e+06	3.8905e+06	6.18141e+06	5.55269e+06	6.50861e+06		2.10409e+07		2.62641e+07	9.48051e+06	2.05935e+07	2.46637e+07	2.56534e+07	2.48491e+07	2.82947e+07	3.33164e+07	2.94476e+07	3.24795e+07	3.76161e+07	3.91179e+07	1.97216e+07
TG(52:0)	189702	235380	74447.6	3.04848e+06	2.22519e+06	202599	360415	689124	787468		2.38247e+06		2.86075e+06	1.29692e+06	4.38338e+06	2.77477e+06	2.3968e+06	2.56697e+06	2.91628e+06	4.11826e+06	5.41877e+06	3.84419e+06	4.20425e+06	5.07125e+06	2.96286e+06
TG(54:9)	1.86481e+07	1.26332e+07	1.35107e+07	1.97451e+07	1.62531e+07	1.93794e+07	1.79351e+07	1.47722e+07	2.02935e+07		3.03489e+07		3.08974e+07	2.7058e+07	2.92519e+07	2.5047e+07	2.44985e+07	1.88309e+07	2.59611e+07	2.44985e+07	3.5468e+07	2.79722e+07	3.236e+07	2.96176e+07	3.36397e+07
TG(54:8)	7.50579e+07	5.27491e+07	6.31282e+07	8.16306e+07	7.64761e+07	9.00367e+07	8.76421e+07	7.66717e+07	1.01216e+08		1.51345e+08		1.59546e+08	1.34872e+08	1.16556e+08	1.13299e+08	1.1926e+08	1.0322e+08	1.14383e+08	1.31262e+08	2.02784e+08	1.55754e+08	1.52046e+08	1.58495e+08	1.75855e+08
TG(54:7)	1.67884e+08	9.62294e+07	1.03485e+08	1.77336e+08	1.44138e+08	1.71496e+08	1.70122e+08	1.53644e+08	2.09421e+08		3.71814e+08		3.65916e+08	2.68479e+08	2.74748e+08	2.6859e+08	2.58477e+08	2.28998e+08	2.54839e+08	3.56402e+08	4.61984e+08	3.85639e+08	4.36318e+08	4.08959e+08	3.81808e+08
TG(54:6)	1.57261e+08	1.02876e+08	9.21692e+07	1.71618e+08	1.62063e+08	2.12817e+08	2.02819e+08	1.83274e+08	2.4479e+08		3.71678e+08		3.44847e+08	2.73759e+08	3.73592e+08	2.71733e+08	2.94511e+08	2.5556e+08	3.33434e+08	3.89316e+08	4.62934e+08	4.10087e+08	4.55773e+08	4.52178e+08	3.7704e+08
TG(54:5)	5.44688e+07	4.08442e+07	2.90612e+07	5.16605e+07	5.15882e+07	9.7721e+07	1.0243e+08	1.07627e+08	1.2714e+08		1.97864e+08		2.11917e+08	1.30136e+08	1.76744e+08	1.59378e+08	1.5438e+08	1.55363e+08	1.62668e+08	1.97297e+08	2.3687e+08	2.01844e+08	2.13722e+08	2.16911e+08	1.64692e+08
TG(54:4)	3.05134e+07	2.4621e+07	1.48252e+07	3.30675e+07	3.23581e+07	5.70413e+07	5.83028e+07	7.74262e+07	8.16495e+07		9.58732e+07		1.18233e+08	6.43543e+07	1.07446e+08	1.15435e+08	1.03095e+08	1.13644e+08	1.33316e+08	1.37941e+08	1.39696e+08	1.24979e+08	1.50355e+08	1.24979e+08	8.88528e+07
TG(54:3)	1.68722e+07	1.43327e+07	7.26856e+06	1.90505e+07	1.66147e+07	2.58307e+07	3.29699e+07	3.47721e+07	3.62249e+07		5.03554e+07		5.83046e+07	2.66174e+07	5.1562e+07	5.26754e+07	5.52843e+07	5.07192e+07	6.39996e+07	7.97316e+07	7.48594e+07	5.98659e+07	7.90314e+07	7.3181e+07	3.76034e+07
TG(54:2)	7.70386e+06	6.8934e+06	2.43941e+06	8.38251e+06	7.31189e+06	1.21138e+07	1.65261e+07	1.87328e+07	1.99156e+07		4.67594e+07		5.53483e+07	2.32458e+07	5.05071e+07	6.48662e+07	6.09665e+07	6.13029e+07	6.87932e+07	8.43553e+07	9.64126e+07	7.31763e+07	8.77778e+07	1.02744e+08	5.36967e+07
TG(54:1)	1.47814e+06	1.43956e+06	397168	1.42978e+06	1.40627e+06	2.03018e+06	3.59872e+06	3.65115e+06	3.63419e+06		1.0553e+07		1.44936e+07	4.8923e+06	1.1865e+07	1.70594e+07	1.54068e+07	1.42726e+07	1.7691e+07	2.19655e+07	2.21437e+07	1.80229e+07	2.25335e+07	2.06683e+07	1.02029e+07
TG(56:8)	2.02826e+06	1.82114e+06	1.52073e+06	2.3548e+06	2.36973e+06	2.33987e+06	2.15888e+06	1.99467e+06	2.37159e+06		2.78209e+06		2.70186e+06	1.90698e+06	2.97988e+06	2.10103e+06	2.33054e+06	2.12716e+06	2.47981e+06	3.23738e+06	3.26164e+06	2.57871e+06	3.0993e+06	3.38292e+06	2.57498e+06
TG(56:7)	4.35414e+06	3.14856e+06	2.31916e+06	4.86074e+06	3.8063e+06	5.16115e+06	4.83275e+06	4.53233e+06	5.70227e+06		6.12583e+06		5.90192e+06	4.38306e+06	5.95603e+06	5.34774e+06	6.09598e+06	5.2022e+06	6.33482e+06	6.50835e+06	7.05133e+06	6.68561e+06	7.06066e+06	6.87407e+06	5.49328e+06
TG(56:6)	5.85429e+06	4.27359e+06	2.91885e+06	6.08288e+06	6.27319e+06	7.60357e+06	9.4555e+06	8.22588e+06	1.0143e+07		1.06851e+07		1.25818e+07	7.98601e+06	1.14474e+07	1.19737e+07	1.3458e+07	1.16788e+07	1.41175e+07	1.6658e+07	1.45896e+07	1.25266e+07	1.50195e+07	1.47791e+07	1.0381e+07
TG(56:5)	9.97673e+06	7.57342e+06	4.01062e+06	9.80954e+06	8.27183e+06	1.38562e+07	1.69094e+07	1.69499e+07	1.92638e+07		2.08515e+07		2.42499e+07	1.13502e+07	2.46065e+07	2.85934e+07	2.6036e+07	2.79512e+07	2.82635e+07	4.0064e+07	3.67089e+07	2.66419e+07	3.42916e+07	3.35221e+07	2.05724e+07
TG(56:4)	1.06128e+07	8.18434e+06	3.58748e+06	1.11624e+07	1.0321e+07	1.54523e+07	2.05535e+07	2.19467e+07	2.29733e+07		2.67527e+07		3.70543e+07	1.39646e+07	3.15095e+07	4.15592e+07	3.97076e+07	4.06869e+07	4.50509e+07	5.85318e+07	4.95377e+07	4.44025e+07	4.67291e+07	5.3171e+07	2.86324e+07
TG(56:3)	7.07559e+06	6.40423e+06	2.3963e+06	8.47257e+06	6.92146e+06	1.1271e+07	1.74008e+07	1.86698e+07	1.95865e+07		2.87798e+07		3.97833e+07	1.4453e+07	3.42239e+07	4.50134e+07	4.04727e+07	4.26717e+07	4.80948e+07	5.80057e+07	6.44069e+07	4.76324e+07	5.69085e+07	6.49243e+07	2.64149e+07
TG(56:2)	9.5646e+06	7.76839e+06	2.19447e+06	1.07093e+07	8.25045e+06	1.13793e+07	2.08349e+07	1.81862e+07	2.29843e+07		5.13325e+07		6.58744e+07	2.28184e+07	5.76132e+07	8.78971e+07	8.1037e+07	6.58894e+07	8.43704e+07	9.61351e+07	1.25422e+08	1.11205e+08	1.20752e+08	1.51971e+08	5.41191e+07
TG(56:1)	1.4168e+06	1.28432e+06	290898	1.75919e+06	1.28264e+06	2.12771e+06	3.86993e+06	4.07499e+06	4.8376e+06		1.11582e+07		1.7327e+07	4.27502e+06	1.35989e+07	1.96445e+07	1.69818e+07	1.86238e+07	1.77487e+07	2.24303e+07	2.4563e+07	2.32737e+07	2.49288e+07	2.85431e+07	9.66549e+06
TG(58:6)	2.78763e+06	2.30933e+06	1.16878e+06	3.11934e+06	2.46678e+06	3.21425e+06	3.79814e+06	3.80905e+06	4.21489e+06		4.09471e+06		4.34203e+06	2.46246e+06	4.89847e+06	6.55718e+06	6.38204e+06	7.01825e+06	7.15258e+06	8.75176e+06	7.26457e+06	5.61385e+06	6.13422e+06	7.82651e+06	3.92851e+06
TG(58:5)	1.10329e+07	8.52359e+06	3.60833e+06	1.29138e+07	9.48706e+06	1.27216e+07	1.69456e+07	1.76359e+07	1.91708e+07		2.07316e+07		2.60171e+07	1.01875e+07	2.36775e+07	3.35049e+07	3.37523e+07	3.39349e+07	3.05682e+07	4.24578e+07	3.75748e+07	3.49182e+07	3.38892e+07	4.29482e+07	2.02711e+07
TG(58:4)	1.64215e+07	1.33611e+07	4.2182e+06	1.66119e+07	1.39248e+07	2.00093e+07	2.75031e+07	2.81601e+07	3.3917e+07		3.42217e+07		4.66193e+07	1.4858e+07	4.22392e+07	4.96282e+07	5.72457e+07	5.93024e+07	5.55318e+07	6.79102e+07	6.62725e+07	5.30561e+07	6.66343e+07	6.91862e+07	3.05787e+07
TG(58:3)	6.09573e+06	4.75029e+06	1.33012e+06	6.31798e+06	4.86512e+06	7.99478e+06	1.48104e+07	1.41297e+07	1.77803e+07		1.8887e+07		2.65088e+07	8.25127e+06	2.40323e+07	3.30785e+07	2.95251e+07	3.08207e+07	3.09184e+07	3.72682e+07	3.70932e+07	3.01088e+07	3.67439e+07	3.74788e+07	1.22732e+07
TG(58:2)	3.3738e+06	3.05272e+06	765161	3.81314e+06	2.94208e+06	3.2742e+06	6.21057e+06	6.0925e+06	7.42175e+06		9.67445e+06		1.39858e+07	3.48007e+06	1.3942e+07	1.68633e+07	1.55226e+07	1.65319e+07	1.67452e+07	2.17861e+07	2.12358e+07	1.80154e+07	2.07159e+07	2.46294e+07	7.14657e+06
TG(60:6)	633584	451427	189679	666665	516247	444100	696558	598988	772282		513837		592166	202095	557122	641378	635956	753876	606996	893370	682408	598463	657238	691174	364003
TG(60:5)	2.99958e+06	2.00774e+06	619170	3.06205e+06	2.31183e+06	1.97841e+06	3.24673e+06	2.45719e+06	3.42641e+06		2.24662e+06		2.6305e+06	957271	2.58494e+06	3.37198e+06	3.60425e+06	3.71018e+06	3.09706e+06	4.60115e+06	3.45344e+06	3.19589e+06	3.16003e+06	4.11715e+06	1.9172e+06
TG(60:4)	3.80407e+06	3.10903e+06	818773	4.16277e+06	3.21535e+06	2.47482e+06	4.23614e+06	3.70397e+06	5.43206e+06		3.00485e+06		3.79319e+06	1.19611e+06	4.12866e+06	5.05285e+06	5.09153e+06	5.62486e+06	3.90747e+06	7.02078e+06	5.59085e+06	4.90592e+06	4.55703e+06	6.42661e+06	2.72905e+06
Sums
PC	1.09605e+08	1.0529e+08	1.16678e+08	1.2189e+08	1.0415e+08	1.09557e+08	1.13428e+08	1.19105e+08	1.21509e+08	1.23371e+08	1.13352e+08	1.10196e+08	1.0559e+08	1.16792e+08	1.1869e+08	2.39218e+08	2.1279e+08	2.20196e+08	2.02567e+08	2.17812e+08	1.74676e+08	1.80454e+08	1.83426e+08	2.0495e+08	1.89724e+08
PE	7.85628e+07	7.88159e+07	8.12969e+07	8.30223e+07	7.48714e+07	8.50091e+07	8.94442e+07	9.31156e+07	9.28289e+07	9.35334e+07	8.48072e+07	8.40293e+07	8.15466e+07	8.22135e+07	8.20005e+07	1.52411e+08	1.45149e+08	1.48567e+08	1.39035e+08	1.46749e+08	1.21485e+08	1.19062e+08	1.22903e+08	1.35784e+08	1.27332e+08
PI	1.69792e+07	1.68883e+07	1.81205e+07	1.61333e+07	1.49374e+07	1.61046e+07	1.77402e+07	1.58388e+07	1.85718e+07	1.75023e+07	1.46184e+07	1.47771e+07	1.55122e+07	1.75101e+07	1.65205e+07	1.59913e+07	1.57804e+07	1.67383e+07	2.21135e+07	1.74116e+07	1.26154e+07	1.48504e+07	4.26993e+06	1.74918e+07	1.63257e+07
PS	154671	221781	225998	220897	205828	301885	358210	343410	361516	365157	552770	538583	554314	591652	587882	989503	1.02598e+06	920614	903354	959118	1.04868e+06	1.05496e+06	1.04187e+06	1.24114e+06	1.10023e+06
PG	1.37422e+07	1.33634e+07	1.466e+07	1.44951e+07	1.28215e+07	1.62164e+07	1.71749e+07	1.73747e+07	1.89878e+07	1.91355e+07	2.0991e+07	1.98964e+07	2.1607e+07	2.17421e+07	2.52304e+07	4.85407e+07	4.64075e+07	4.36106e+07	4.31329e+07	4.68265e+07	4.5147e+07	4.05481e+07	3.79876e+07	4.67392e+07	3.7264e+07
PA	4.75457e+08	4.31923e+08	3.11472e+08	2.51299e+08	3.45128e+08	3.59463e+08	3.15702e+08	2.70592e+08	2.65966e+08	3.69503e+08	4.53913e+08	3.25216e+08	5.8029e+08	3.69034e+08	6.95614e+08	5.39759e+08	5.03336e+08	4.10888e+08	6.91592e+08	5.44028e+08	6.58165e+08	5.41973e+08	5.37533e+08	3.76301e+08	4.7513e+08
LPC	4.87831e+06	1.80921e+06	2.51922e+06	4.06764e+06	7.78515e+06	2.4189e+06	2.36194e+06	864122	2.95905e+06	3.22598e+06	1.24649e+06	1.52673e+06	839703	924102	922043	1.03256e+06	646230	711767	1.15557e+06	1.53129e+06	1.67132e+06	679956	719259	968860	1.18408e+06
LPE	1.54537e+07	5.96604e+06	8.25132e+06	9.67682e+06	1.90839e+07	8.87254e+06	9.89561e+06	2.97861e+06	9.844e+06	8.5373e+06	6.26069e+06	6.88878e+06	4.43925e+06	3.46854e+06	4.859e+06	4.44216e+06	3.81176e+06	3.03982e+06	8.01057e+06	6.04402e+06	1.04463e+07	3.78462e+06	5.01695e+06	5.86844e+06	5.47276e+06
LPI	182351	83607.7	112557	415428	577149	307244	303560	103376	429835	614169	151466	160804	96120.9	141412	128383	143317	79363	129554	178592	324999	293178	70392.4	100076	198794	221654
LPG	1.87508e+06	797038	1.38097e+06	2.609e+06	4.5505e+06	1.48158e+06	1.72947e+06	751087	2.40244e+06	3.26045e+06	961244	1.15776e+06	609462	1.06999e+06	790569	1.10589e+06	598364	784643	1.17635e+06	2.06545e+06	1.71684e+06	619759	746001	1.13968e+06	1.48308e+06
LPA	1.61552e+07	1.74145e+07	2.16791e+07	1.62949e+07	1.46647e+07	1.81518e+07	2.59499e+07	2.48407e+07	2.31279e+07	1.95737e+07	1.43811e+07	1.86548e+07	1.64713e+07	1.39316e+07	1.48828e+07	2.0924e+07	1.98037e+07	1.73092e+07	1.7411e+07	1.6436e+07	1.34461e+07	1.04073e+07	9.62795e+06	9.61782e+06	8.99466e+06
MGDG	3.26177e+06	3.19415e+06	3.17534e+06	3.14958e+06	3.00711e+06	4.40755e+06	4.3521e+06	4.5792e+06	4.59997e+06	4.71323e+06	5.41132e+06	4.79701e+06	5.08394e+06	5.66666e+06	5.84728e+06	1.10927e+07	1.06032e+07	1.12698e+07	1.09538e+07	1.1251e+07	9.64926e+06	9.53375e+06	9.76994e+06	1.10113e+07	1.0083e+07
DGDG	400188	359421	424648	362947	389684	520803	518957	507309	565361	558810	724090	746340	727920	716054	748391	1.93409e+06	1.857e+06	1.82424e+06	1.71455e+06	1.95139e+06	2.14249e+06	2.17182e+06	2.11877e+06	2.40079e+06	2.1369e+06
DG	8.00087e+08	7.45669e+08	8.45682e+08	6.7576e+08	8.24947e+08	1.2072e+09	8.92542e+08	8.86812e+08	1.12479e+09	1.34943e+09	1.24021e+09	1.43462e+09	1.23788e+09	1.29532e+09	1.09495e+09	1.38626e+09	1.34163e+09	1.30912e+09	1.60092e+09	1.65621e+09	1.79437e+09	1.58746e+09	1.76681e+09	1.71937e+09	1.8826e+09
TG	1.26605e+09	8.37122e+08	6.85814e+08	1.33691e+09	1.14305e+09	1.65726e+09	1.76766e+09	1.72133e+09	2.1472e+09		3.7414e+09		3.8191e+09	2.40984e+09	3.37423e+09	4.0738e+09	3.84457e+09	3.8589e+09	4.58646e+09	5.21704e+09	5.76344e+09	5.23112e+09	5.82892e+09	5.7492e+09	4.27897e+09
Average	3h	6h	3+3h	3+3+3h	3+6h		Ratio 3+3/6		Ratio 3+6/3+3+3
PC	1.11523e+08	1.17394e+08	1.12924e+08	2.18517e+08	1.86646e+08		0.961921		0.85415
PE	7.93139e+07	9.07862e+07	8.29194e+07	1.46382e+08	1.25313e+08		0.913348		0.856068
PI	1.66117e+07	1.71515e+07	1.57876e+07	1.7607e+07	1.31107e+07		0.920479		0.744627
PS	205835	346035	565040	959714	1.09737e+06		1.6329		1.14344
PG	1.38164e+07	1.77779e+07	2.18934e+07	4.57036e+07	4.15372e+07		1.2315		0.908838
PA	3.63056e+08	3.16245e+08	4.84813e+08	5.37921e+08	5.1782e+08		1.53303		0.962633
LPC	4.21191e+06	2.366e+06	1.09181e+06	1.01548e+06	1.0447e+06		0.46146		1.02877
LPE	1.16864e+07	8.02561e+06	5.18325e+06	5.06967e+06	6.11781e+06		0.645839		1.20675
LPI	274219	351636	135637	171165	176819		0.385731		1.03303
LPG	2.24252e+06	1.925e+06	917806	1.14614e+06	1.14107e+06		0.476781		0.995581
LPA	1.72417e+07	2.23288e+07	1.56643e+07	1.83768e+07	1.04188e+07		0.70153		0.566953
MGDG	3.15759e+06	4.53041e+06	5.36124e+06	1.10341e+07	1.00095e+07		1.18339		0.907139
DGDG	387377	534248	732559	1.85625e+06	2.19415e+06		1.3712		1.18203
DG	7.78429e+08	1.09216e+09	1.2606e+09	1.45883e+09	1.75012e+09		1.15423		1.19968
TG	1.05379e+09	1.82336e+09	3.33614e+09	4.31615e+09	5.37033e+09		1.82966		1.24424
Relative to 3 h		6h	3+3h	3+3+3h	3+6h
PC		1.05265	1.01257	1.95939	1.67362
PE		1.14464	1.04546	1.84561	1.57996
PI		1.03249	0.95039	1.05991	0.78924
PS		1.68113	2.74511	4.66254	5.33133
PG		1.28672	1.58459	3.30792	3.00636
PA		0.871065	1.33537	1.48165	1.42628
LPC		0.561741	0.259221	0.241098	0.248034
LPE		0.68675	0.44353	0.43381	0.523499
LPI		1.28232	0.494631	0.624192	0.64481
LPG		0.858413	0.409275	0.511094	0.508836
LPA		1.29505	0.908515	1.06583	0.604277
MGDG		1.43477	1.69789	3.49447	3.16997
DGDG		1.37914	1.89107	4.79184	5.66412
DG		1.40303	1.61941	1.87407	2.24828
TG		1.73029	3.16584	4.09583	5.0962

## Sheet: Suppl. Dataset S3
Suppl. Dataset S3. Glycerolipids: Relative peak areas as % of all icf-corrected peak areas of the respective lipid subclass. Depicted are the percentage of the lipid species per lipid subclass based on the icf-corrected peak areas of the individual species (see Suppl. Dataset S2). The fatty acid composition is indicated in parentheses behind the lipid subclass name. Pollen tubes were grown at 23°…
	Relative peak areas
lipid name	3h 1	3h 2	3h 3	3h 4	3h 5	6h 1	6h 2	6h 3	6h 4	6h 5	3+3h HS 1	3+3h HS 2	3+3h HS 3	3+3h HS 4	3+3h HS 5	3+3+3h HSR 1	3+3+3h HSR 2	3+3+3h HSR 3	3+3+3h HSR 4	3+3+3h HSR 5	3+6h HS 1	3+6h HS 2	3+6h HS 3	3+6h HS 4	3+6h HS 5
PC(16:0_16:1)	0.0898751	0.0942863	0.0927111	0.0921461	0.0936984	0.076609	0.0942854	0.0865707	0.084479	0.104223	0.162031	0.152051	0.156649	0.140705	0.157976	0.126359	0.135995	0.147587	0.144146	0.134409	0.217056	0.20543	0.204778	0.211946	0.2275
PC(16:0_16:0)	0.18479	0.222964	0.189367	0.178753	0.187102	0.319321	0.293543	0.310469	0.338421	0.293516	2.16582	2.019	1.96175	1.79986	1.79695	0.750457	0.793185	0.780442	0.825639	0.824209	1.95886	1.83662	2.06619	1.69946	1.95716
PC(18:3_16:1)	0.123889	0.104868	0.0844311	0.131447	0.0992494	0.0656167	0.0711096	0.0665367	0.0625135	0.076804	0.0393368	0.0498866	0.051321	0.0590039	0.0543659	0.0877966	0.0956093	0.0880547	0.0790949	0.0921825	0.0524522	0.0622293	0.046791	0.0511235	0.045568
PC(18:2_16:1)	0.24935	0.221487	0.22336	0.245033	0.241808	0.197136	0.222856	0.174363	0.196176	0.189915	0.117859	0.0899664	0.141948	0.134636	0.110447	0.27105	0.244654	0.268147	0.252825	0.236353	0.180758	0.149368	0.193226	0.150008	0.19614
PC(18:3_16:0)	7.31616	6.73832	6.65784	7.14413	7.12791	5.37514	5.77161	5.35186	5.59399	5.54766	6.05182	6.39572	5.84407	6.34292	5.68731	6.54055	6.46228	6.20935	6.16986	6.51461	6.93086	6.94329	7.25772	6.96166	7.18191
PC(18:1_16:1)	0.0828784	0.0929679	0.0974514	0.0823631	0.0781965	0.0649019	0.0655865	0.0545312	0.049521	0.069441	0.0365458	0.0483232	0.0342486	0.0410077	0.0446012	0.0267253	0.0290729	0.0344253	0.0305401	0.0284745	0.0253116	0.0173669	0.0349224	0.018516	0.0242286
PC(18:2_16:0)	26.9069	26.4475	27.3294	25.8011	25.3838	26.9043	28.2091	27.8113	27.1966	27.7002	33.4508	33.3004	34.5601	33.7529	33.3189	32.4081	31.5018	31.8647	31.7771	31.6383	37.2097	38.2749	36.7155	37.139	39.0465
PC(18:1_16:0)	9.17378	10.219	9.55722	9.76536	9.4287	11.8367	10.8252	12.5841	12.2707	12.0855	16.2902	17.0837	16.4049	14.9521	15.6632	9.17903	9.8995	10.2351	10.4145	10.189	11.943	11.2308	11.877	12.2498	10.8306
PC(18:0_16:0)	0.0341373	0.0194415	0.029316	0.0282553	0.0319704	0.0916346	0.0959634	0.0837626	0.100666	0.110065	0.679794	0.5813	0.749049	0.878354	0.831323	0.379732	0.426157	0.413245	0.434519	0.445093	0.794404	0.760291	0.734311	0.697694	0.648848
PC(18:3_18:3)	1.88133	1.62442	1.65767	1.70482	1.88778	1.14388	1.36273	1.08707	1.15107	1.23087	0.630349	0.71513	0.687284	0.734961	0.830952	1.25623	1.26201	1.14697	1.12842	1.22557	0.689987	0.678525	0.541171	0.653582	0.619255
PC(18:2_18:3)	12.4547	11.3861	11.4119	12.3534	12.7233	9.2794	9.56868	8.53551	9.53743	8.84933	5.41508	6.00535	5.61635	6.1452	5.85842	10.4507	10.0735	10.2937	9.5087	9.55505	6.35996	6.59037	5.51628	6.53582	6.33578
PC(18:1_18:3)	3.12388	3.06818	3.23314	3.13425	3.0097	2.05869	1.98561	1.99967	1.89565	2.03288	1.21557	1.16916	1.15809	1.20304	1.14071	1.33708	1.34539	1.39668	1.40855	1.35033	1.00204	0.966411	1.01175	0.984272	0.893075
PC(18:2_18:2)	19.6883	20.0396	20.4126	20.589	20.566	22.3231	21.1385	19.8625	20.9166	20.3418	15.794	15.6661	14.6843	14.7813	15.6224	22.1844	22.01	21.56	21.6214	22.163	18.119	18.2475	19.5205	18.5623	18.704
PC(18:0_18:3)	0.425851	0.307274	0.302217	0.382274	0.372184	0.564643	0.617243	0.505957	0.549882	0.511784	0.674064	0.703526	0.7766	0.719905	0.704357	0.489795	0.561142	0.495809	0.488455	0.477752	0.49507	0.501364	0.500213	0.461719	0.53753
PC(18:1_18:2)	11.988	12.5855	12.3572	11.7502	12.3243	11.2345	11.1329	11.9443	11.2213	11.92	6.52912	6.60009	6.63062	6.70634	6.04696	5.98713	6.08468	6.03972	6.09977	5.78293	4.41994	4.55303	4.73198	4.5392	4.06939
PC(20:2_16:0)	0.0234364	0.0223168	0.0280845	0.0195661	0.024802	0.0347978	0.0405154	0.0426507	0.0429776	0.031925	0.0525714	0.0557018	0.064641	0.0566618	0.0589747	0.0434334	0.0430059	0.0437371	0.0406704	0.0526922	0.050294	0.0599689	0.0652717	0.0719876	0.0647901
PC(18:0_18:2)	1.30964	1.14165	0.991863	1.30878	1.30917	2.89033	2.93684	2.87469	3.05329	2.81676	5.64071	5.07699	5.57094	6.13151	6.38365	4.34334	4.50717	4.44994	4.71095	4.57204	5.70108	5.28824	5.34199	5.28013	5.38372
PC(18:1_18:1)	3.70432	4.433	4.32913	4.02601	4.03647	3.72052	3.60763	4.60327	3.80182	4.22384	2.28449	2.0308	2.07396	2.25826	2.31643	1.73734	1.84043	1.90919	2.03589	1.97412	1.24454	1.24012	1.25489	1.29468	1.08686
PC(18:0_18:1)	0.356869	0.306059	0.243719	0.314474	0.297747	0.525249	0.481957	0.530114	0.514363	0.505306	1.31569	1.06327	1.36851	1.43434	1.60938	0.877354	0.953266	0.97855	1.05188	0.998804	1.09995	1.04702	1.11894	1.1309	0.940256
PC(20:1_18:3)	0.023009	0.0453937	0.0332599	0.039078	0.0326561	0.0403502	0.0392607	0.0325958	0.043899	0.0269732	0.0181756	0.0116648	0.0118337	0.0136597	0.0204506	0.0619851	0.0248377	0.0216316	0.0229505	0.0272607	0.0137278	0.00931081	0.0121658	0.0163323	0.0116502
PC(20:2_18:2)	0.0909346	0.104886	0.0970254	0.114022	0.100553	0.116137	0.13317	0.13819	0.127132	0.135395	0.0732494	0.0741633	0.0665841	0.0676002	0.0676191	0.0786236	0.0901515	0.090601	0.0820581	0.0856015	0.0614481	0.0545089	0.0663429	0.0523715	0.0760059
PC(20:1_18:2)	0.239615	0.316516	0.221733	0.319984	0.277225	0.381912	0.435463	0.478392	0.457784	0.465949	0.390136	0.304499	0.323033	0.438424	0.428254	0.382548	0.444625	0.468932	0.461426	0.45759	0.355614	0.311776	0.354837	0.30826	0.307463
PC(20:2_18:1)	0.0270869	0.0317136	0.0228583	0.0199806	0.023384	0.0206962	0.0229668	0.0309524	0.0297493	0.0280839	0.021428	0.015558	0.0178897	0.0108105	0.0159564	0.0141222	0.017785	0.0208093	0.017233	0.0232165	0.0143815	0.0115346	0.0092311	0.0128541	0.00903645
PC(20:0_18:2)	0.0997155	0.058547	0.0582992	0.0831076	0.0682881	0.154254	0.202631	0.138875	0.162037	0.147559	0.262921	0.166978	0.27576	0.3637	0.369431	0.293901	0.336535	0.298546	0.338218	0.343754	0.408097	0.315483	0.339719	0.320755	0.321563
PC(22:0_18:3)	0.0561286	0.0539071	0.0507856	0.0523969	0.0452921	0.0970825	0.0854048	0.113896	0.103012	0.0832439	0.0945663	0.075373	0.114287	0.146223	0.14108	0.127819	0.137045	0.104996	0.142975	0.149016	0.121399	0.107643	0.10481	0.109802	0.108437
PC(22:0_18:2)	0.233565	0.180692	0.173612	0.1991	0.147032	0.384684	0.440378	0.454185	0.38246	0.360229	0.503669	0.405715	0.526822	0.580045	0.591808	0.498196	0.610133	0.547279	0.631063	0.574668	0.480261	0.465807	0.324865	0.440994	0.300922
PC(24:0_18:2)	0.111867	0.133387	0.113818	0.120934	0.0816912	0.0984302	0.118876	0.103657	0.11656	0.110672	0.0900409	0.139623	0.128505	0.106437	0.128058	0.0660925	0.0700711	0.0918537	0.0810686	0.083971	0.0508467	0.0710519	0.0545318	0.0447695	0.0717874
PE(16:0_16:1)	0.049818	0.0667202	0.0485268	0.0574807	0.0543603	0.0518674	0.0496282	0.0513139	0.0718242	0.0677525	0.0719172	0.0718749	0.0731511	0.0619544	0.0707506	0.0682249	0.0711259	0.0713918	0.0615215	0.0709586	0.0713886	0.0925822	0.0797638	0.100791	0.0882047
PE(16:0_16:0)	0.0863435	0.106828	0.0828908	0.0718508	0.0735136	0.0706965	0.0648627	0.0786004	0.0801251	0.0675934	0.373619	0.346982	0.319238	0.338361	0.315657	0.168854	0.137332	0.138178	0.151931	0.146986	0.451842	0.392319	0.426053	0.43822	0.422915
PE(18:3_16:1)	0.0850157	0.0948008	0.0898528	0.0925586	0.0868137	0.0709228	0.0685947	0.0627913	0.0755822	0.080371	0.0371754	0.0298746	0.0318271	0.0450351	0.0445224	0.0788172	0.0737626	0.078812	0.073948	0.0804094	0.0477032	0.0493627	0.0372181	0.0301978	0.0460374
PE(18:2_16:1)	0.295371	0.247022	0.299447	0.288468	0.321292	0.249391	0.243817	0.254753	0.251123	0.272774	0.256968	0.185429	0.223479	0.191926	0.227427	0.283882	0.274439	0.282844	0.286944	0.277656	0.22414	0.216966	0.232057	0.221786	0.249151
PE(18:3_16:0)	13.628	13.7769	13.5246	13.3899	13.5494	14.0595	12.6153	13.4227	12.7115	13.6062	13.323	13.1933	12.0492	14.0204	13.7975	13.2525	13.225	13.1967	13.8393	13.3188	13.5384	14.2859	13.2339	14.0476	14.3479
PE(18:2_16:0)	43.7643	44.144	43.5067	42.4745	43.5691	49.4852	50.4442	49.2055	50.3718	48.4499	55.3333	55.3214	56.2049	52.6272	52.4305	50.6184	51.4769	51.008	50.2453	51.2261	54.9537	54.5796	55.2711	54.1323	55.5789
PE(18:1_16:0)	2.81646	3.266	3.19996	3.04017	2.75857	4.45188	4.4213	4.95806	4.59546	4.89045	7.56938	6.48097	7.44184	7.51262	8.07848	5.72944	5.60805	6.10256	6.36805	6.0126	6.78796	6.55619	6.98148	7.05733	5.90376
PE(18:3_18:3)	1.93968	1.8233	1.98314	2.03528	1.9732	1.37317	1.40387	1.28858	1.47459	1.29443	0.837194	0.940876	0.963819	1.10308	1.10972	1.64775	1.55931	1.513	1.44948	1.54231	1.01957	1.08068	0.909425	0.974993	0.897271
PE(18:2_18:3)	8.85977	7.86755	8.40926	8.92538	8.71684	5.50725	5.82345	5.5106	5.86161	5.58543	4.13844	4.57524	4.29631	4.75172	4.70735	7.56746	6.92077	6.97022	6.44463	6.85588	5.02768	5.33832	5.17149	5.38872	5.22292
PE(18:1_18:3)	1.54701	1.55187	1.60367	1.50499	1.44729	1.04492	1.00871	1.00889	0.973595	1.0077	0.533757	0.513792	0.497688	0.550596	0.530474	0.598073	0.600227	0.573896	0.565299	0.542977	0.394303	0.398421	0.40489	0.36077	0.367674
PE(18:2_18:2)	20.1269	20.0622	20.4034	21.0997	20.5809	16.0841	16.1705	16.2488	15.7479	16.7397	12.631	13.5597	13.2121	13.9535	13.536	15.0535	14.8455	14.9213	15.2753	15.0005	13.5263	13.1505	13.3702	13.3576	13.1486
PE(18:0_18:3)	0.289669	0.246254	0.250752	0.278965	0.29484	0.585009	0.597077	0.534245	0.62073	0.562189	0.602304	0.633339	0.70566	0.751978	0.735405	0.69165	0.743342	0.635459	0.677913	0.678193	0.746496	0.652316	0.673555	0.656465	0.710999
PE(18:1_18:2)	6.51164	6.74642	6.59774	6.74071	6.57387	6.96612	7.08867	7.37522	7.16419	7.37542	4.29199	4.14724	3.98074	4.09176	4.41621	4.24144	4.46433	4.50769	4.5603	4.24663	3.21057	3.2069	3.20885	3.23323	3.01566
PI(16:0_16:0)	0.387665	0.398564	0.253914	0.335635	0.282181	0.307356	0.28234	0.28002	0.360513	0.340561	1.21211	1.13719	1.15126	1.32357	1.06785	0.842517	0.882562	0.941898	0.584798	1.0319	0.577551	1.57001	1.05613	1.78314	1.77188
PI(18:3_16:0)	32.7464	32.576	38.0624	34.9046	35.2628	34.8784	35.1591	37.4617	38.2449	37.6982	26.2477	25.6981	23.8582	26.2775	25.2082	22.0549	19.6625	21.9498	22.2741	21.0373	22.9713	17.6015	18.8207	19.4392	17.2234
PI(18:2_16:0)	47.3583	46.8637	42.3235	45.5162	45.0504	44.7328	44.8185	41.2079	40.6304	40.5187	61.4251	62.939	64.0773	60.6425	61.8328	63.3447	65.7154	63.2687	62.7438	63.7118	62.1723	72.4091	72.6074	69.3535	72.0977
PI(18:1_16:0)	2.81615	2.91095	1.9769	2.4901	2.45431	2.83449	2.53748	2.49745	2.58658	2.9137	3.90523	3.6138	3.77814	3.89644	3.97373	3.01783	3.16946	3.4371	2.45065	3.6595	3.1105	2.8139	2.17333	3.62824	3.06747
PI(18:3_18:3)	0.680659	0.720467	0.894705	0.82114	0.802562	0.588277	0.588018	0.716515	0.641939	0.6796	0.112231	0.114304	0.111177	0.154192	0.178677	0.225183	0.188694	0.235008	0.460043	0.208392	0.251139	0.097363	0.0961327	0.0766598	0.0704543
PI(18:2_18:3)	4.41758	4.38782	5.35665	4.58013	4.64414	4.29351	4.41651	5.23317	4.83693	4.82713	1.34434	1.26652	1.30571	1.51629	1.57613	1.9283	1.83005	1.66329	2.98371	1.8579	2.26128	0.916652	1.22908	0.890764	0.886836
PI(18:1_18:3)	1.84616	2.05976	1.8779	1.92894	1.93581	1.77416	1.77443	1.92525	1.804	1.81995	0.51277	0.367389	0.410043	0.494209	0.515407	0.7529	0.759792	0.781817	0.831291	0.647804	0.757897	0.247583	0.241088	0.28452	0.25608
PI(18:2_18:2)	5.50272	5.80389	6.00094	5.69013	5.7922	6.35604	6.45728	6.81852	6.24202	6.34668	2.53955	2.41502	2.4713	2.72972	2.72316	4.00887	3.75854	3.68237	4.74502	3.42497	4.68486	2.38786	2.46193	2.33284	2.452
PI(18:0_18:3)	0.411135	0.25453	0.192486	0.256832	0.271989	0.356656	0.321863	0.319516	0.431263	0.388791	0.273065	0.267204	0.324891	0.380594	0.354519	0.361303	0.405018	0.41821	0.261275	0.504239	0.34586	0.220834	0.100542	0.259964	0.29515
PI(18:2_18:1)	2.71046	3.03676	2.39539	2.58133	2.61395	2.91782	2.83359	2.82304	3.48923	3.68032	1.83391	1.62112	1.7704	1.95323	1.85754	2.63152	2.79665	2.86911	1.99717	3.1523	1.82377	1.14022	0.684009	1.31948	1.23342
PI(18:0_18:2)	0.601057	0.382751	0.240251	0.430888	0.435874	0.558397	0.45931	0.380585	0.390224	0.393865	0.455771	0.436779	0.565566	0.476964	0.546392	0.635058	0.634337	0.570734	0.510356	0.553949	0.821514	0.531397	0.468978	0.519189	0.561616
PI(18:1_18:1)	0.521741	0.604771	0.424985	0.464118	0.453712	0.402078	0.351628	0.336338	0.342054	0.392481	0.138189	0.123483	0.17603	0.154838	0.165677	0.19701	0.196983	0.181948	0.157802	0.209968	0.222083	0.063622	0.0606218	0.112442	0.0839754
PS(18:3_16:0)	24.6221	23.0384	19.5193	12.892	24.8763	24.041	21.76	18.4531	21.179	22.5646	23.7886	27.663	26.186	26.3747	25.8914	12.0486	13.9383	12.4835	12.773	14.0461	18.1578	13.4099	15.7434	13.9328	15.0757
PS(18:2_16:0)	43.3516	33.762	39.7855	46.7474	40.3299	35.477	39.9219	36.6829	39.6841	37.2715	54.6001	55.6109	52.1505	50.1301	51.9654	56.1338	55.9327	55.8342	53.6568	53.9127	60.8673	66.6132	64.0634	68.9838	66.662
PS(18:0_18:2)	0.839436	2.1468	0.769236	0.560117	1.47618	0.287416	1.33047	1.3869	1.1983	1.87432	3.213	1.76804	2.65591	3.07068	3.03176	6.5686	6.68617	4.05575	5.30525	4.06602	6.45184	5.49295	5.6071	5.37566	5.75097
PS(24:0_18:2)	31.1868	41.0528	39.9259	39.8005	33.3177	40.1945	36.9876	43.4771	37.9385	38.2896	18.3983	14.958	19.0077	20.4245	19.1115	25.249	23.4428	27.6265	28.265	27.9752	14.5231	14.4839	14.5861	11.7078	12.5113
PG(16:0_16:0)	17.5002	16.309	16.0969	15.1394	15.9432	15.5715	14.5275	15.139	15.9902	16.0238	33.7976	30.52	33.5297	29.3808	32.408	26.6918	23.935	23.0919	27.2854	25.1974	41.6158	42.2583	40.7542	39.555	41.5456
PG(18:3_16:0)	22.6771	23.9628	25.559	24.5055	25.0354	27.8179	27.6949	26.3167	26.9901	25.579	18.8517	20.1588	17.5118	20.7199	18.5485	18.65	21.4911	20.7584	17.1464	19.5621	10.3998	10.7128	11.9559	11.0632	12.0645
PG(18:2_16:0)	34.613	33.3895	32.7599	33.7678	33.4484	33.022	34.1272	33.6465	34.1013	33.9984	29.9697	31.6186	30.7486	31.6161	30.1641	33.0326	33.1624	36.3095	33.5101	34.3074	31.6752	30.3106	30.1321	34.0432	29.2761
PG(18:1_16:0)	8.61976	9.10517	8.25801	8.99769	8.67623	6.97341	7.2096	8.04513	7.03843	7.87415	7.20005	6.20804	6.61131	6.57023	7.19439	6.59072	6.26548	6.01993	8.25302	6.41912	7.06915	7.23141	7.03218	6.14222	6.61697
PG(18:0_16:0)	0.902172	0.536206	0.376268	0.617136	0.566049	0.842108	0.72096	0.627008	0.752329	0.680769	1.50141	1.60715	1.70005	1.74594	1.56112	1.00204	1.03818	0.976347	1.04301	1.03873	1.99839	1.76339	2.12056	1.75304	2.02585
PG(18:3_18:3)	0.985833	0.96572	0.942272	0.898969	0.92103	1.0334	0.966613	0.973526	0.923815	0.941237	0.452148	0.424283	0.407365	0.46174	0.377417	0.170361	0.249064	0.223378	0.262889	0.271251	0.124886	0.110082	0.135643	0.123313	0.204683
PG(18:2_18:3)	2.88342	3.18781	3.66439	3.17664	2.91944	3.67004	4.15826	4.17354	3.43131	3.71584	1.85784	2.10174	1.84111	1.98815	1.99882	1.37128	1.71105	2.03985	1.70297	2.02686	0.85339	0.652767	0.799838	0.653424	0.97508
PG(18:1_18:3)	0.999509	1.05362	1.0897	1.35061	1.12502	1.04306	1.00309	1.10874	0.89907	0.982161	0.373806	0.421922	0.490722	0.483351	0.422111	0.800179	0.701968	0.743397	0.653591	0.702376	0.279607	0.300118	0.305505	0.319675	0.335814
PG(18:2_18:2)	7.43078	8.13361	7.94841	8.29817	7.65896	6.94409	7.02162	6.76961	6.98635	6.84239	3.95443	4.90406	5.09568	5.01359	5.01568	8.87296	8.67335	7.14666	7.15319	7.79303	3.7119	4.44191	4.65885	4.45669	5.00149
PG(18:0_18:3)	0.290393	0.148726	0.194651	0.2121	0.287547	0.331172	0.267369	0.266728	0.289352	0.334753	0.261888	0.193565	0.3588	0.328837	0.353829	0.353305	0.342209	0.361284	0.388524	0.369918	0.331643	0.29896	0.343436	0.272428	0.331191
PG(18:1_18:2)	2.42754	2.64401	2.50418	2.41814	2.70323	2.20685	1.83201	2.35539	2.10333	2.49633	1.32809	1.32874	1.24094	1.22891	1.36752	1.7875	1.75829	1.731	1.8591	1.6857	1.35987	1.29781	1.07607	1.09239	1.07175
PG(18:0_18:2)	0.332904	0.145444	0.166126	0.262343	0.290356	0.285587	0.239282	0.313151	0.229716	0.26191	0.245399	0.365246	0.339229	0.332799	0.394178	0.450746	0.394857	0.398633	0.435728	0.379952	0.417329	0.434921	0.467122	0.387028	0.383728
PG(18:1_18:1)	0.337348	0.418401	0.440154	0.355482	0.425091	0.258834	0.231622	0.265015	0.264772	0.269276	0.205929	0.147988	0.124674	0.129662	0.194295	0.226502	0.277075	0.199676	0.306099	0.246166	0.163046	0.186946	0.218512	0.138392	0.167277
PA(16:0_16:1)	0.126335	0.144693	0.139934	0.143761	0.1374	0.141643	0.13894	0.15139	0.146827	0.143795	0.165674	0.178768	0.158033	0.171026	0.164638	0.175901	0.176228	0.181481	0.175878	0.182883	0.193937	0.189769	0.180108	0.184859	0.187526
PA(16:0_16:0)	0.459204	0.466289	0.450311	0.502014	0.450889	0.502944	0.536751	0.569105	0.596164	0.615183	1.31164	1.70031	1.23453	1.38034	1.11473	1.48134	1.41246	1.72273	1.29343	1.59068	1.71344	1.80425	1.58854	1.93584	1.73304
PA(18:3_16:1)	0.139062	0.165349	0.181174	0.178039	0.164061	0.18545	0.181731	0.218937	0.17813	0.149054	0.138916	0.153146	0.11021	0.1506	0.116299	0.120149	0.12586	0.123078	0.116932	0.112712	0.10218	0.120283	0.124208	0.13705	0.122673
PA(18:3_16:0)	11.7287	12.5264	12.5616	12.6748	11.901	11.7115	11.7903	11.4588	11.2612	11.2454	9.84086	10.1349	10.1457	10.5352	10.3219	10.1711	9.99981	10.5015	11.1845	10.3551	9.65657	9.90897	10.0308	9.94328	10.0493
PA(18:2_16:1)	0.310822	0.343241	0.347979	0.358715	0.3236	0.290831	0.305123	0.300331	0.260552	0.262768	0.210076	0.215346	0.211362	0.244511	0.211031	0.206941	0.216768	0.248018	0.260645	0.241715	0.188747	0.204411	0.211879	0.195071	0.211107
PA(18:2_16:0)	32.519	30.5201	30.3311	29.6381	30.6622	33.617	33.1751	33.673	34.0207	36.2137	43.5332	42.449	43.6653	41.1308	41.8443	42.5582	41.505	41.6135	39.6374	42.4191	45.8044	44.1555	43.7534	43.8889	43.3058
PA(18:1_16:1)	0.049472	0.0605153	0.0454093	0.0321572	0.0551049	0.0341576	0.0265018	0.0343694	0.0339321	0.0306675	0.0219871	0.0262517	0.0252843	0.0213992	0.0182057	0.0246818	0.0277168	0.0246155	0.01994	0.0241985	0.019085	0.0197321	0.0139929	0.0215219	0.0153008
PA(18:1_16:0)	3.20204	3.15018	2.34444	1.92223	3.02015	2.07239	1.59137	1.73495	1.85093	1.69056	2.57917	3.59166	2.72455	2.73315	1.9302	3.06824	3.14227	3.94457	2.8404	3.42763	2.88802	2.53714	2.3872	3.46245	2.29295
PA(18:0_16:0)	0.0257625	0.0117595	0.0102243	0.00945443	0.0180569	0.0162269	0.0141766	0.0114866	0.00844981	0.00666621	0.0300081	0.0583793	0.0373937	0.0470471	0.0270228	0.0609611	0.0545298	0.0674329	0.050345	0.0639196	0.0455203	0.0439327	0.0394314	0.064515	0.0479506
PA(18:3_18:3)	2.56015	3.13211	3.82247	3.8584	3.05555	4.5953	4.95714	5.92501	5.23041	4.6338	4.22618	4.2526	3.94005	4.33649	3.65934	3.29763	3.55381	3.39278	2.87169	2.81982	3.36425	3.79213	3.53314	4.02191	3.75858
PA(18:2_18:3)	12.906	13.716	14.8749	14.7282	12.9167	12.7784	12.246	12.0513	11.1688	10.3513	7.80043	8.10728	7.29912	8.57324	7.77159	8.23998	8.71049	9.04002	10.2883	8.82751	6.18495	7.89936	8.0194	7.65768	7.95407
PA(18:1_18:3)	2.23657	2.32395	2.05658	1.86476	2.43702	1.4089	1.17283	1.33207	1.30603	1.25029	0.816077	0.902986	0.834439	0.874559	0.789858	0.928737	0.981904	1.02726	0.87428	0.954194	0.706627	0.7079	0.685812	0.757552	0.707159
PA(18:2_18:2)	25.2825	25.0733	26.1669	28.1969	26.6695	26.7568	29.1553	27.3453	28.6735	28.0498	24.4035	22.8474	24.5105	24.87	27.9159	24.4063	24.5491	22.5445	25.8857	23.909	24.2477	24.3229	25.3455	22.7895	25.3371
PA(18:0_18:3)	0.39455	0.266821	0.20787	0.226214	0.294337	0.284606	0.264971	0.224748	0.245662	0.241451	0.27595	0.39004	0.340549	0.353581	0.264873	0.366503	0.3753	0.381092	0.263455	0.337107	0.329513	0.298481	0.283774	0.364554	0.331858
PA(18:1_18:2)	6.79393	7.05603	5.51982	4.92523	6.86359	4.89142	3.93307	4.4277	4.45269	4.56168	3.92324	3.94748	3.87992	3.66387	3.23266	3.96561	4.17419	4.09327	3.39728	3.68715	3.6669	3.24124	3.04069	3.5986	3.06295
PA(18:0_18:2)	0.54993	0.343479	0.381916	0.325603	0.353929	0.360334	0.295889	0.275194	0.285683	0.278028	0.504125	0.756495	0.63429	0.664396	0.459206	0.641224	0.688064	0.732661	0.57189	0.724657	0.674327	0.57265	0.581297	0.715729	0.7207
PA(18:1_18:1)	0.7159	0.699775	0.557276	0.415367	0.676974	0.352184	0.214887	0.266272	0.280369	0.275757	0.194086	0.249524	0.218314	0.210561	0.138479	0.233752	0.263655	0.298324	0.218197	0.261199	0.181298	0.147774	0.144804	0.208099	0.12856
PA(18:0_18:1)	0	0	0	0	0	0	0	0	0	0	0.0249095	0.0384336	0.0303914	0.03918	0.0197253	0.0527593	0.0428973	0.0631583	0.0498192	0.0613975	0.0325465	0.0336158	0.0360736	0.0527935	0.033285
LPC(16:0)	38.1907	38.1358	37.2653	28.9292	31.4469	40.4413	36.3082	41.694	36.5449	35.2382	58.1517	50.3668	59.8095	52.8027	54.1448	45.9621	47.3401	44.7129	50.7588	40.448	45.5127	53.2921	52.779	47.9396	50.8512
LPC(18:0)	2.73307	1.75811	1.29312	0.807385	1.40293	2.67541	1.71646	3.14873	2.38994	1.3545	6.92492	5.74581	6.12391	5.25339	8.23043	6.04799	9.85437	4.08714	10.4322	4.9913	6.63963	12.3146	11.4169	9.96531	7.07162
LPC(18:1)	15.9475	16.8632	14.7725	13.2935	11.3412	11.3087	10.0384	14.7191	11.1704	9.95027	8.96741	9.29712	9.17165	9.1314	9.23228	6.97342	10.3015	11.0809	9.54797	7.24505	8.35802	6.34833	8.66955	10.1979	6.53325
LPC(18:2)	37.2469	36.2024	41.4029	44.3769	46.2365	38.8189	46.309	35.3983	42.2942	45.7663	24.8055	30.8428	22.7121	28.8126	24.8379	37.5818	28.9991	35.4529	26.872	41.6476	34.8912	26.3328	24.8939	29.0683	31.8212
LPC(18:3)	5.88181	7.04049	5.26612	12.593	9.57246	6.75564	5.628	5.03982	7.60068	7.69071	1.15043	3.74749	2.18283	3.99992	3.55464	3.43473	3.50492	4.66623	2.389	5.66812	4.5985	1.71212	2.24063	2.82886	3.72273
LPE(16:0)	51.6671	48.6682	54.39	43.2747	44.9989	55.7788	55.6748	56.0165	54.0522	49.0655	68.7738	60.643	69.3124	62.3037	65.6001	62.5637	65.0987	62.0802	65.0746	57.6857	63.1076	63.607	63.2844	60.8247	59.1615
LPE(16:1)	0.121871	0.224282	0.076347	0.185667	0.194019	0.109094	0.105712	0.172605	0.155711	0.159088	0.0822596	0.10188	0	0	0.0448884	0	0	0.0577817	0.100051	0.0912993	0.104819	0	0	0	0.0498407
LPE(18:0)	1.682	1.45809	1.53791	0.815389	0.739876	1.71871	2.62414	0.902827	1.31308	0.896407	4.11285	4.16084	5.31749	3.66817	5.33628	4.29686	6.85287	3.83164	7.89983	3.60404	7.90842	10.4395	10.9915	8.83238	8.51166
LPE(18:1)	8.65503	7.5153	6.3937	5.06716	5.11053	5.25017	4.67235	3.80911	4.33565	4.19035	5.06417	4.42543	4.13486	4.48899	4.55433	5.0944	4.39123	4.23533	5.31516	4.82521	4.21717	6.63069	4.59772	4.95864	3.94506
LPE(18:2)	33.8311	36.8342	34.2398	44.026	43.3029	32.8841	32.9477	34.5703	35.5067	40.2045	19.0798	26.9066	17.8146	25.4463	18.389	24.345	19.71	25.1882	17.9629	28.6285	19.8571	14.4112	14.5198	17.1989	22.242
LPE(18:3)	3.11066	3.74797	2.48748	5.95723	5.05672	2.96	2.60858	3.08857	3.50373	4.58728	1.23078	1.64365	1.17916	2.04281	1.37237	2.1022	0.969505	1.92722	1.29298	2.86922	1.80999	0.827564	0.930545	1.7516	1.67559
LPE(20:0)	0.411115	0.567068	0.437666	0.124764	0.186829	0.669798	0.729883	0.245433	0.406018	0.176943	0.883668	1.01553	1.32836	0.355826	1.5334	0.411501	1.16311	0.586237	1.40419	0.499438	1.48751	1.95658	2.50814	2.07115	1.13309
LPE(20:1)	0.0709883	0.0846206	0.0535084	0.0425093	0.040712	0.103041	0.0882539	0.0146688	0.0882237	0.0253281	0.138718	0.0526326	0.0927223	0.0383349	0.131697	0.0926025	0.245867	0.0144898	0.131432	0.130934	0.144358	0.301959	0.100211	0.144639	0.175391
LPE(22:0)	0.450197	0.900308	0.383596	0.506619	0.369472	0.526275	0.548615	1.18	0.638712	0.69458	0.633932	1.05038	0.820414	1.65593	3.03786	1.09367	1.56867	2.07895	0.818842	1.66569	1.36303	1.82555	3.0677	4.21806	3.10591
LPI(16:0)	43.5347	33.9715	42.15	29.3681	35.1256	24.5321	34.8646	38.029	30.5376	34.204	46.4037	39.0281	57.7747	53.7181	47.3928	56.1421	57.549	50.4159	41.7124	44.1809	43.6179	49.9242	53.9319	43.8982	47.4224
LPI(18:0)	0	0	0	0	0	2.58352	2.76843	2.70937	1.19477	0.683728	2.46465	2.61307	5.72601	1.651	2.90987	2.32346	2.9418	1.41335	3.13582	1.30857	2.2282	8.63139	1.76274	3.99293	3.16052
LPI(18:1)	9.49046	9.24566	8.42664	6.1391	6.93003	11.3961	11.5344	7.77439	10.2338	8.59076	8.93183	8.42146	8.42388	6.64661	10.5795	8.90692	11.7571	5.5738	8.3852	8.10693	6.34606	9.0367	6.52895	8.22034	6.877
LPI(18:2)	37.7488	45.0828	40.5802	49.2353	42.5874	53.7107	40.1056	40.6471	45.9023	47.5229	36.9742	39.4751	24.1916	35.6626	34.5554	26.6927	23.0213	33.5193	39.7434	38.5027	38.8987	27.0778	29.8608	39.1409	37.2736
LPI(18:3)	9.22602	11.7001	8.84316	15.2575	15.357	7.77759	10.7269	10.8401	12.1316	8.9986	5.22556	10.4623	3.88376	2.32162	4.56252	5.93483	4.73084	9.07771	7.02316	7.90085	8.90915	5.32992	7.91559	4.74758	5.26653
LPG(16:0)	60.8739	50.5885	57.1446	50.7688	56.7648	55.5955	59.9484	52.3815	54.3409	53.8681	59.7294	56.6769	58.761	58.3113	58.2311	57.4178	52.3377	59.7553	57.7679	56.5421	56.2395	53.7685	52.6365	53.4086	51.7629
LPG(18:0)	2.97109	1.67986	1.56424	0.832441	1.09397	2.77767	2.81989	1.5655	1.74106	1.69036	6.05613	4.45554	7.87214	6.00808	4.53598	8.87036	12.3048	7.25219	7.83833	6.21233	8.61484	13.8729	12.4818	10.8545	11.8535
LPG(18:1)	8.71815	5.18934	8.22612	5.93748	6.87402	8.44248	8.43191	6.97853	6.7774	7.07103	7.19663	8.01571	6.84608	8.11424	7.15516	5.20889	7.48693	7.24723	7.00895	7.44349	6.2775	7.28081	5.86436	6.64704	6.26443
LPG(18:2)	22.9855	36.3481	27.0008	34.1032	28.0749	26.4457	22.5501	32.6298	31.2301	30.787	22.5671	25.4938	22.1178	22.8198	26.7662	23.0646	22.9617	22.0906	22.3889	24.7049	24.3558	20.0735	23.287	24.259	25.0105
LPG(18:3)	3.94738	5.66139	5.73555	8.2697	7.0679	6.5475	5.13117	6.08721	5.71354	6.48211	3.71439	4.66509	2.00188	4.43785	2.53549	4.45688	3.64698	3.11351	3.3054	4.68595	3.27515	2.26295	3.51653	3.17496	3.263
LPG(22:0)	0.504003	0.532807	0.328787	0.0884157	0.124441	0.191149	1.11855	0.35741	0.196994	0.101309	0.73641	0.692911	2.40112	0.308705	0.776041	0.9815	1.26197	0.541224	1.69052	0.411277	1.23716	2.7413	2.21388	1.65583	1.84566
LPA(16:0)	44.9256	46.2735	47.7264	41.001	43.3466	44.2023	46.9368	44.8895	47.2411	45.0872	46.3016	46.062	50.1534	52.5243	51.5311	53.6249	53.7211	51.309	53.8005	50.4274	48.366	47.3796	41.0932	48.7357	46.7089
LPA(18:0)	1.32614	1.35276	1.04916	1.32412	1.11107	1.81974	1.58659	1.53525	1.49904	1.66094	2.64567	2.59915	2.95913	3.27615	3.02582	3.56939	2.96331	3.42925	3.31365	4.48609	4.25487	3.69858	2.77523	3.8094	3.69493
LPA(18:1)	4.00672	3.30277	3.31209	4.10408	3.89523	4.16909	3.96109	3.74431	3.88378	4.36321	4.45595	4.62986	4.41171	4.30348	4.10268	4.90404	4.33242	4.80564	5.11235	4.3501	4.85084	4.46367	4.7907	4.29399	3.34054
LPA(18:2)	41.6237	39.9409	39.84	44.166	43.7672	40.0608	37.9323	39.8203	38.3107	39.9793	34.731	35.0524	32.2822	30.3823	30.207	28.3621	29.3445	30.3819	27.3378	31.0147	27.1821	28.9565	34.5716	29.9074	32.2618
LPA(18:3)	5.95623	6.76378	5.94583	7.34307	6.37976	5.63971	5.93625	5.823	5.74907	5.07106	5.57657	5.82392	4.41171	4.41287	4.32796	4.01488	4.29908	4.29133	3.81475	4.40496	3.89503	4.21596	5.36447	4.43527	4.80185
LPA(20:0)	0.180131	0.149747	0.128668	0.139971	0.161636	0.253307	0.251731	0.328257	0.266066	0.261551	0.441513	0.439679	0.329404	0.50614	0.459671	0.369861	0.333657	0	0.33562	0.387577	0.639239	0.671679	0.415578	0.718316	0.582876
LPA(20:1)	0.101108	0.0996821	0.0606235	0.0839191	0.0931596	0.0828394	0.0970426	0.0891543	0.0780865	0.0870291	0.155531	0.152378	0.145956	0.14835	0.125618	0.112911	0.130698	0.147135	0.148809	0.0855669	0.104498	0.0851068	0.140143	0.139212	0.128619
LPA(20:2)	0.214744	0.26269	0.158591	0.237665	0.143411	0.1769	0.151938	0.170997	0.157575	0.160404	0.138661	0.194385	0.228582	0.166603	0.148981	0.119918	0.143539	0.136492	0.137855	0.114536	0.167408	0.152462	0.137987	0.203422	0.0907418
LPA(22:0)	0.826113	0.882053	0.841813	0.802763	0.584004	1.73699	1.35597	1.64274	1.42344	1.47607	2.58685	2.59384	2.51205	2.07576	2.84251	2.33851	2.6274	3.07879	2.86897	2.53437	5.22597	5.04671	5.32996	4.00995	3.719
LPA(24:0)	0.820109	0.935944	0.904195	0.75401	0.491103	1.80854	1.75387	1.92483	1.36732	1.82309	2.92282	2.4165	2.5396	2.17856	3.18906	2.54586	2.06851	2.3932	3.11164	2.13241	5.28767	5.22774	5.25441	3.63284	4.55276
LPA(26:0)	0.019479	0.0361409	0.0326604	0.043452	0.0268236	0.0498385	0.0363802	0.0316706	0.0238112	0.030141	0.0438312	0.0358428	0.0262655	0.0254066	0.0396412	0.0375989	0.0357533	0.0272706	0.0180741	0.0622169	0.0263857	0.101977	0.126646	0.114503	0.118039
MGDG(16:0_16:0)	0.0884001	0.0897861	0.0761602	0.0841662	0.0285082	0.203997	0.226544	0.280646	0.438108	0.519675	1.08575	0.901627	1.36301	1.2037	1.32294	1.10543	0.97371	1.13483	1.07134	1.13948	1.4909	1.85368	1.52167	1.42192	1.43291
MGDG(18:3_16:0)	3.82739	3.98766	3.87177	3.62211	3.93053	4.21095	4.12281	4.28115	4.31685	4.14933	5.65499	5.78216	6.11562	6.09823	5.43091	6.19058	5.78992	6.332	6.08132	6.34254	7.41179	8.21524	8.56727	7.6589	8.36404
MGDG(18:2_16:0)	5.10803	4.02729	4.09102	5.17947	4.44092	6.75618	7.03859	7.1629	6.88977	6.65706	14.2691	11.7094	12.6047	13.8495	14.017	15.7617	17.0415	16.2442	18.3451	15.7227	21.6778	20.6792	21.1024	21.4535	20.3216
MGDG(18:1_16:0)	0.989591	1.10912	1.06137	1.2911	0.886078	1.47545	1.77783	1.51343	1.90905	1.75574	3.57019	2.99828	4.07086	3.91471	4.23486	3.96539	4.14845	4.33833	4.03014	4.12054	4.80454	3.99974	4.32412	4.56947	4.28402
MGDG(18:3_18:3)	27.5256	25.0245	26.495	25.635	27.3329	24.6567	23.0785	23.944	22.6774	24.3251	21.8436	25.6508	22.3291	18.8646	18.8618	24.4562	22.387	22.7824	22.7025	24.2555	21.7553	23.882	22.8088	23.1704	24.8232
MGDG(18:2_18:3)	23.0701	23.5584	23.7489	22.9177	25.2386	19.1611	18.3292	16.6797	17.7979	16.7193	11.7872	14.0709	11.7204	10.5721	10.7979	8.8508	8.83296	8.38219	8.56504	8.68319	7.88212	6.87667	7.07405	7.09777	7.71922
MGDG(18:1_18:3)	10.4607	11.6478	12.1541	11.2179	9.91823	16.6332	15.8804	18.4076	18.3596	18.4666	17.0093	15.3501	16.0719	15.9294	16.6525	15.7073	14.8333	16.005	15.2431	14.9121	11.6475	11.1788	12.4292	12.0691	10.7941
MGDG(18:2_18:2)	15.6441	16.5819	13.6289	15.3298	14.7136	13.2992	15.8804	13.1886	14.7789	13.2932	11.4589	12.5561	12.1333	13.9062	13.311	11.9369	13.6302	11.5774	11.6314	12.0991	12.4173	13.025	11.6689	12.2598	13.3405
MGDG(18:0_18:3)	0.483679	0.212632	0.333603	0.423491	0.252386	0.340723	0.716473	0.648145	0.580977	0.718106	0.996688	0.878589	0.82265	1.15695	1.25929	1.35528	1.18483	1.26807	1.31792	1.35773	1.45761	1.27879	1.29746	1.25091	1.48939
MGDG(18:1_18:2)	9.26268	10.1766	10.4353	10.7154	10.1115	8.60968	9.16462	9.02748	8.46015	9.28467	9.10149	7.24752	8.92528	10.3442	10.4113	7.80268	8.42177	8.45383	7.6363	8.02298	7.27966	6.89361	7.02446	6.77514	5.57321
MGDG(18:1_18:1)	3.53972	3.58432	4.10393	3.58378	3.14677	4.65289	3.78458	4.86638	3.79127	4.11129	3.22282	2.85457	3.84327	4.16046	3.70056	2.86778	2.75649	3.48183	3.37589	3.3441	2.17553	2.1172	2.18172	2.27305	1.85774
DGDG(16:0_16:0)	0.341346	0.126994	0.321685	0.251065	0.117131	1.31304	1.05417	0.899729	1.28825	1.5481	7.05462	6.84431	6.81377	7.38693	4.51367	4.83071	6.77045	6.29586	6.40073	5.69988	9.84456	9.9392	10.1103	9.47174	10.0245
DGDG(18:3_16:0)	7.62109	5.67884	7.11482	8.69492	7.26132	9.11988	8.33266	8.15279	9.39736	8.00316	6.71041	9.91197	6.32634	6.95009	6.96429	6.80659	6.6093	7.29018	7.36435	7.3666	7.94157	7.91945	8.04635	9.31412	8.26919
DGDG(18:2_16:0)	8.58739	8.54165	5.2302	6.4019	4.99188	8.471	7.87261	13.588	9.36762	9.0863	16.2536	15.5888	17.9466	15.309	13.5916	13.9348	15.2467	13.5573	15.2288	14.5523	19.0142	20.0502	21.2665	20.379	20.9287
DGDG(18:1_16:0)	1.3944	1.55303	2.18948	0.999197	1.1921	2.94742	3.40175	4.21228	3.94332	3.2464	8.54475	5.84581	7.21789	7.13793	8.0651	7.78889	7.73197	8.60813	9.10983	7.40968	10.6803	9.46773	10.9507	8.90794	10.0473
DGDG(18:3_18:3)	58.7206	58.2225	57.3579	61.4376	66.0256	47.0973	48.2564	45.6452	44.2957	46.6566	35.2961	36.772	34.4035	35.4527	41.9427	43.1903	40.7343	42.218	39.3167	44.0381	33.7853	34.1977	31.8158	33.7227	32.5091
DGDG(18:2_18:3)	11.6027	12.4081	12.0371	10.0569	9.68375	9.84763	10.8742	9.36571	9.64796	8.07282	8.19629	7.28545	8.05891	9.00691	7.2884	7.67138	7.29708	7.23066	6.38271	6.24972	5.96447	5.07042	5.08405	5.35133	5.10513
DGDG(18:1_18:3)	2.96175	4.21874	5.5823	4.31481	4.01876	8.82664	8.03172	5.23736	8.55574	10.1294	8.19629	6.22825	6.52724	6.97078	7.2884	4.72699	4.29512	4.34404	5.01213	4.64114	2.94621	3.23022	3.46493	3.10077	2.41611
DGDG(18:2_18:2)	4.029	4.62916	3.79693	4.44241	3.17803	4.64386	5.32143	4.76738	3.51938	5.18748	4.31134	4.96422	4.75994	3.78482	3.36917	4.14166	3.52846	3.30034	3.10132	3.15562	2.89817	3.72779	3.01967	3.10077	3.73253
DGDG(18:0_18:3)	1.06854	0.793639	1.34064	0.91542	0.850849	2.1836	2.28392	1.86976	2.09646	1.78339	1.31235	1.9696	2.08306	2.25173	1.64791	2.18169	2.24454	2.36947	2.51107	2.04368	2.34576	1.90338	2.10486	2.07194	2.64086
DGDG(18:1_18:2)	3.67325	3.82741	5.02892	2.48586	2.68064	5.54958	4.57114	6.26184	7.88827	6.28636	4.1242	4.5896	5.86274	5.74909	5.32878	4.72699	5.54209	4.78596	5.57236	4.84331	4.57943	4.49388	4.13687	4.57971	4.32652
DG(16:2_16:0)	0.0165169	0.0154752	0.0161088	0.0313063	0.01994	0.0143382	0.0194257	0.0187626	0.012798	0.0206225	0.027972	0.023765	0.022422	0.0300325	0.0226743	0.0223238	0.0185921	0.0205006	0.027303	0.0309659	0.0335349	0.0298289	0.0326561	0.032879	0.0351362
DG(16:1_16:1)	0.000728418	0.000662386	0.000713265	0.000549801	0.00048393	0.000376558	0.000639905	0.000499459	0.000480572	0.00030232	0.000769494	0.000555532	0.0005426	0.000830113	0.00111908	0.000854486	0.000293216	0.000722308	0.00055152	0.000704651	0.000500993	0.000519482	0.000530249	0.000764353	0.000568062
DG(16:1_16:0)	0.156428	0.150454	0.142136	0.129581	0.150654	0.153761	0.0930474	0.146059	0.156348	0.156666	0.202066	0.212971	0.208448	0.199542	0.209844	0.198014	0.154101	0.114857	0.214783	0.21377	0.238723	0.234042	0.242447	0.252525	0.199518
DG(16:0_16:0)	0.69746	0.754222	0.833866	0.817155	0.671144	0.504491	1.07902	1.15993	1.06995	1.1229	2.69029	2.29525	2.49525	2.47459	2.63469	2.00746	1.97649	2.12575	1.98402	1.99695	2.44407	2.62495	2.55641	2.75404	2.25986
DG(16:2_18:2)	0.0168823	0.026553	0.0258402	0.0200103	0.0305471	0.0288348	0.0247003	0.0217901	0.0175766	0.0239989	0.026988	0.0169329	0.0211142	0.0152167	0.0223353	0.0177061	0.0239498	0.0252037	0.0212603	0.0232989	0.0281871	0.0201098	0.0209144	0.0255231	0.03137
DG(16:1_18:3)	0.0710245	0.0863821	0.0476699	0.05204	0.0569827	0.0646935	0.0776675	0.0811888	0.0685076	0.0863165	0.0560151	0.0658445	0.0718627	0.057077	0.0486376	0.0549425	0.0660837	0.0656795	0.0717349	0.0700584	0.0552964	0.0379519	0.0436137	0.0497484	0.0793336
DG(16:1_18:2)	0.280751	0.331763	0.278455	0.254036	0.238209	0.32778	0.307337	0.294561	0.330635	0.350558	0.219262	0.292412	0.286009	0.31467	0.288022	0.31549	0.320439	0.32158	0.339161	0.330532	0.237683	0.295181	0.239959	0.211193	0.305798
DG(16:0_18:3)	14.9672	13.5259	16.7636	8.54124	14.1555	11.9159	12.0668	13.168	11.7442	12.5561	12.2585	12.0075	11.8249	12.3227	12.9746	11.5143	11.3318	11.4996	11.3921	11.1105	10.993	10.7296	10.7098	10.7889	10.8412
DG(16:1_18:1)	0.0516136	0.102741	0.103959	0.0854124	0.0546385	0.0860116	0.0481672	0.0880663	0.082262	0.0668044	0.0509533	0.0435507	0.0501116	0.0558137	0.0614084	0.0592349	0.043908	0.0524981	0.0440445	0.0676333	0.059027	0.0677511	0.0586006	0.0481046	0.0666118
DG(16:0_18:2)	38.4127	36.3683	33.3513	42.5962	37.9584	35.9819	38.0004	35.7298	36.6344	37.1503	38.6228	38.7808	39.6567	37.7834	37.633	36.6999	37.1444	36.7032	36.332	36.0172	36.809	38.0456	37.1306	36.1649	36.5851
DG(16:0_18:1)	4.96428	6.3839	6.33253	5.67949	5.33762	6.62954	6.3334	6.92788	6.71851	6.51508	7.70057	7.52805	7.31846	6.68387	6.76579	7.61898	7.63954	8.46561	7.9726	7.53576	7.92554	7.94647	8.28492	8.27122	6.56636
DG(16:0_18:0)	0.249887	0.228224	0.255236	0.3914	0.25534	0.345032	0.35667	0.34891	0.330635	0.332919	0.724478	0.578602	0.658541	0.630488	0.694241	0.529036	0.525565	0.522709	0.572392	0.529929	0.748615	0.609104	0.659257	0.735412	0.684292
DG(18:3_18:3)	1.22619	1.11404	1.24986	0.640491	1.1561	0.942241	1.05323	1.02921	1.00723	0.899203	0.863289	0.947431	1.01826	1.01649	1.09987	0.932281	0.997247	0.987212	1.03399	1.082	1.04101	0.975792	0.91972	1.01575	1.06482
DG(16:3_20:2)	3.82357	3.65375	3.88988	3.87018	3.71122	3.83442	3.73345	3.44862	3.59718	3.93539	3.34896	3.30856	3.49435	3.62094	3.80627	3.72485	3.6372	3.49703	3.73889	3.86718	3.71725	3.68312	3.63528	3.65406	4.04502
DG(18:2_18:3)	4.3965	4.26395	4.73072	4.61888	4.2053	4.69888	4.19165	4.17028	4.12843	4.56369	3.89088	3.75736	4.33092	4.27916	4.47233	4.37008	4.40288	4.13987	4.43157	4.66212	4.4333	4.0903	4.28271	4.37445	4.54476
DG(16:3_20:1)	0.048402	0.033238	0.036598	0.064139	0.0534235	0.0470743	0.0530868	0.0487547	0.0450416	0.0428669	0.0464461	0.0450956	0.0449507	0.0438837	0.0509019	0.0501744	0.0509377	0.0510427	0.0328222	0.050157	0.0421482	0.0441976	0.0495961	0.0490211	0.0524343
DG(16:2_20:2)	0.040354	0.0314865	0.0208849	0.034182	0.0355113	0.029563	0.0420271	0.03002	0.0305408	0.0387141	0.0273926	0.0394851	0.0365593	0.0379864	0.0377257	0.0362614	0.0385995	0.0262754	0.0371859	0.0308094	0.036393	0.0327177	0.0174489	0.0356838	0.0316219
DG(18:3_18:1)	2.33659	2.2566	1.41148	1.99564	2.47972	2.36755	1.65726	2.29303	2.31824	2.25082	1.34208	1.74772	1.35686	1.7938	1.67962	1.83389	1.77829	1.90598	1.77866	1.87516	1.3567	1.55074	1.64002	1.72325	1.61256
DG(18:2_18:2)	15.0331	15.4988	16.1441	16.2932	15.5005	16.8572	16.4365	16.1831	16.6071	15.8683	15.3065	14.926	15.0899	16.1794	16.3663	15.7754	15.1681	15.1968	15.3676	15.6798	14.6418	14.8282	15.2141	15.1038	15.9723
DG(18:3_18:0)	0.520085	0.468427	0.457924	0.492167	0.456548	0.613903	0.590421	0.524023	0.581922	0.551451	0.549811	0.605509	0.444109	0.670625	0.596398	0.64197	0.696149	0.653114	0.621345	0.671205	0.710087	0.664878	0.648102	0.519359	0.74376
DG(18:2_18:1)	6.64342	8.43169	7.30883	6.96674	7.8055	6.93157	6.82302	7.3466	6.92636	6.67369	4.27358	4.72128	4.19573	4.13865	3.92513	4.82025	5.18433	5.33628	4.9423	4.87816	4.13018	3.99883	3.68748	4.23083	3.743
DG(16:0_20:2)	0.0480224	0.0388184	0.0413569	0.0492167	0.0417889	0.0340792	0.0336216	0.0428124	0.0429353	0.0378138	0.0543688	0.0534584	0.0487048	0.0549865	0.0517341	0.0530228	0.0483342	0.0524347	0.0525535	0.0529078	0.063053	0.0630438	0.0615439	0.0608569	0.0625178
DG(18:2_18:0)	1.53178	1.32585	1.38455	1.3911	1.2463	2.17256	2.08434	1.97279	2.14002	1.89182	2.71844	2.96403	2.68674	2.9545	1.91125	3.1003	3.15814	3.05096	2.99764	3.24599	3.77472	3.58747	3.49837	3.56838	3.96081
DG(18:1_18:1)	1.75956	2.58653	2.2986	2.07204	1.95137	1.8241	1.64535	1.93512	1.95774	1.74439	0.865738	0.936845	0.777805	0.826557	0.729548	1.06265	1.00743	0.57655	1.10988	1.13701	0.772717	0.773937	0.786489	0.892096	0.634052
DG(16:0_20:1)	0.0166275	0.0116903	0.0163955	0.0113715	0.0118923	0.0119132	0.0212177	0.0175531	0.0215082	0.0226433	0.0311029	0.0233629	0.0197641	0.0281381	0.0211513	0.0308934	0.0287515	0.0341058	0.0310198	0.0330101	0.0396938	0.0333874	0.0282792	0.0371854	0.0368653
DG(18:1_18:0)	0.158113	0.192666	0.143842	0.17282	0.157767	0.262922	0.230383	0.247798	0.245866	0.224069	0.25568	0.327102	0.330015	0.320071	0.296812	0.392193	0.384863	0.429222	0.328222	0.400706	0.481573	0.368314	0.332646	0.473429	0.317833
DG(16:0_20:0)	0.0679527	0.0753557	0.101282	0.104052	0.0843141	0.102527	0.104642	0.100181	0.0920814	0.0881197	0.144739	0.116762	0.1244	0.114311	0.107352	0.0855595	0.100517	0.095009	0.104443	0.0942621	0.111633	0.0926046	0.113031	0.105197	0.110515
DG(18:0_18:0)	0.0810497	0.0655798	0.0861975	0.176191	0.101619	0.0873051	0.0917109	0.0958997	0.0876259	0.0859814	0.110574	0.0916732	0.0965508	0.0916833	0.120389	0.074933	0.0752746	0.0682116	0.0849014	0.0794993	0.0770178	0.0623742	0.0769298	0.0725159	0.0895417
DG(18:3_20:2)	0.0298966	0.0290431	0.0309611	0.0233304	0.027436	0.0234099	0.0281545	0.0179528	0.01975	0.0202763	0.0106997	0.0194721	0.0227796	0.0210634	0.0242384	0.0251612	0.0206136	0.0201664	0.0192892	0.0247104	0.0234127	0.0217768	0.0192154	0.0219995	0.0179511
DG(18:2_20:2)	0.0943594	0.0629926	0.108886	0.073868	0.0768583	0.0991357	0.0736428	0.0936972	0.0948219	0.098452	0.081373	0.0870948	0.0866602	0.07815	0.0901861	0.0878966	0.0874692	0.0882205	0.0915074	0.0919154	0.0826788	0.0809551	0.0819504	0.0887192	0.0839914
DG(18:3_20:0)	0.0357868	0.0231805	0.0259934	0.0371634	0.0331111	0.0380106	0.0468952	0.0357483	0.0479622	0.0503173	0.0486238	0.0471133	0.0484646	0.0497862	0.0523844	0.0583741	0.0675951	0.0581426	0.0608112	0.0474553	0.0714476	0.0676741	0.0651041	0.0671706	0.0763334
DG(18:2_20:1)	0.0757587	0.0916823	0.10577	0.0878617	0.0915158	0.101961	0.113591	0.125163	0.119906	0.120509	0.081873	0.0767212	0.0788959	0.0791075	0.0696571	0.0957246	0.0944021	0.100773	0.100997	0.0975314	0.0793958	0.0780255	0.0801079	0.080785	0.0793801
DG(18:2_20:0)	0.109472	0.0920981	0.100271	0.113784	0.093395	0.207132	0.177333	0.155929	0.179307	0.153594	0.20487	0.205851	0.185217	0.206445	0.190283	0.226563	0.236872	0.244767	0.254671	0.25272	0.305834	0.252924	0.283405	0.270486	0.288206
DG(18:1_20:0)	0.0111022	0.0132014	0.0139866	0.0132366	0.0125905	0.0297921	0.0269387	0.0324269	0.0280882	0.0303283	0.0371241	0.0282031	0.0217778	0.026808	0.0277921	0.0325419	0.0340864	0.0358803	0.029631	0.0394057	0.0371493	0.0322258	0.0363249	0.0374172	0.0348317
DG(16:0_22:0)	0.0251302	0.0164446	0.0326658	0.0247297	0.0232454	0.0372401	0.0377072	0.0278295	0.0372121	0.0338895	0.0438739	0.0523001	0.0552271	0.0557702	0.0489865	0.0507698	0.0529206	0.0487877	0.0518057	0.0504505	0.0648817	0.056444	0.0633493	0.0636543	0.0660403
DG(18:0_20:0)	0.027649	0.0354463	0.0491271	0.043472	0.0413419	0.0392947	0.0465478	0.0335457	0.0412089	0.0349234	0.0457489	0.0378203	0.0353153	0.0350658	0.032988	0.0286279	0.0323532	0.0286569	0.0310834	0.0331345	0.0299786	0.0264642	0.0300953	0.0304747	0.0321967
DG(18:3_22:0)	0.156034	0.132621	0.172318	0.163199	0.129658	0.210758	0.170185	0.171285	0.211007	0.196401	0.220459	0.213414	0.201572	0.203383	0.217192	0.242546	0.241886	0.264331	0.291562	0.278007	0.333318	0.288053	0.321502	0.319328	0.334505
DG(18:2_22:0)	0.664478	0.532606	0.71846	0.693071	0.571569	1.01971	0.88638	0.838581	0.959378	0.8712	1.13929	1.14262	1.0673	1.11159	1.09391	1.44843	1.48481	1.47334	1.56159	1.54767	1.84912	1.63064	1.80811	1.75401	1.96669
DG(18:1_22:0)	0.0225052	0.030662	0.0296739	0.0274185	0.0289045	0.0886022	0.0781787	0.0835013	0.0846841	0.0730494	0.0969613	0.0956228	0.0869177	0.089049	0.0606925	0.128521	0.131026	0.139598	0.152798	0.140723	0.135796	0.128079	0.144273	0.151566	0.118001
DG(20:0_20:0)	0.0221493	0.0246145	0.0286261	0.0252877	0.0253178	0.0214952	0.0210958	0.0196264	0.0227888	0.0157121	0.0195198	0.0209554	0.0166166	0.0157576	0.0157511	0.0120988	0.0140343	0.0122073	0.0132439	0.0131838	0.0120806	0.0128577	0.00830175	0.01454	0.0131113
DG(18:3_24:0)	0.228266	0.18797	0.186935	0.230118	0.187915	0.246792	0.217104	0.176445	0.247072	0.22114	0.311967	0.303909	0.276158	0.248828	0.285957	0.327325	0.3009	0.280989	0.345972	0.328571	0.401365	0.352973	0.426819	0.381304	0.455462
DG(18:2_24:0)	0.835563	0.671323	0.882167	0.850694	0.696851	0.924301	0.835852	0.677372	0.86425	0.750298	1.18615	1.14923	1.05793	0.98858	1.10755	1.16253	1.14703	1.13111	1.27193	1.22849	1.50197	1.41698	1.5912	1.4266	1.67689
DG(18:3_26:0)	0.00961799	0.00680627	0.00666383	0.00529629	0.00904851	0.00775305	0.0124064	0.00882606	0.0115294	0.00752204	0.0128746	0.0149318	0.0111151	0.0128611	0.012867	0.00969954	0.0117539	0.0129521	0.0148629	0.0143766	0.0144176	0.0154663	0.0181306	0.0128134	0.0206391
DG(18:2_26:0)	0.0354239	0.0262749	0.0335335	0.0366741	0.022831	0.0341243	0.0288375	0.0308633	0.035013	0.0208566	0.04823	0.046748	0.0380707	0.038418	0.0404822	0.0402959	0.0400395	0.0420408	0.04323	0.0443734	0.0547318	0.047437	0.0507358	0.0279845	0.058206
TG(48:3)	0.0184053	0.0196187	0.0272822	0.020041	0.0166848	0.02203	0.0185722	0.0152757	0.0176921		0.0290036		0.0293591	0.0257404	0.0275472	0.0258392	0.0266015	0.0225765	0.0263855	0.0273036	0.0292893	0.0249387	0.028562	0.0324607	0.0348929
TG(48:2)	0.0402472	0.0428119	0.0482403	0.0415407	0.0457666	0.0492796	0.0434195	0.0454873	0.0472376		0.0920439		0.0816201	0.0774851	0.0638095	0.0721099	0.0846668	0.0856937	0.0786653	0.0857476	0.099275	0.102165	0.0958321	0.10699	0.116113
TG(48:1)	0.0266639	0.0383335	0.0233453	0.028891	0.0264791	0.0345964	0.0382341	0.032959	0.0310432		0.0741407		0.0639416	0.0657246	0.0714544	0.086623	0.0802027	0.0859656	0.0842146	0.0824084	0.0935729	0.0999062	0.098747	0.0926082	0.0963754
TG(48:0)	0.0789187	0.102099	0.0661994	0.0962174	0.0968893	0.0692135	0.0843485	0.0781266	0.0756058		0.392537		0.43003	0.381074	0.359311	0.334757	0.368583	0.274519	0.36858	0.36919	0.429671	0.447096	0.445497	0.481586	0.486298
TG(50:4)	0.369023	0.354406	0.408382	0.356206	0.387119	0.364212	0.348299	0.334238	0.321438		0.390508		0.290666	0.429591	0.361847	0.290787	0.348446	0.352668	0.341754	0.339593	0.344036	0.348597	0.352635	0.351058	0.360689
TG(50:3)	1.72334	1.65912	1.69675	1.69742	1.70168	2.1269	1.96055	1.88152	1.77147		2.95213		2.87205	3.30057	2.96355	3.30372	3.22774	3.29149	4.02373	3.5368	3.41253	3.32071	3.46302	3.56356	4.00345
TG(50:2)	3.68288	3.98383	3.66064	3.86416	3.81892	4.26078	4.74189	4.96447	5.10996		9.47069		8.38928	7.49407	9.84042	11.3521	10.9293	12.3078	12.7688	11.3952	11.05	13.2877	13.738	12.093	11.3522
TG(50:1)	0.854707	1.33953	0.921303	0.933416	0.936402	1.19233	1.33508	1.36115	1.31392		1.87954		2.33998	1.79162	2.06118	2.80205	2.63117	2.78426	2.6901	2.07696	2.1627	2.22002	2.16532	2.67917	1.94398
TG(50:0)	0.0247874	0.0252437	0.0230331	0.149007	0.144644	0.0233525	0.0249225	0.0389507	0.0326149		0.11939		0.132817	0.0818642	0.133578	0.103401	0.0925384	0.105248	0.101028	0.0979004	0.12699	0.121795	0.108099	0.138905	0.101889
TG(52:7)	0.208626	0.215441	0.312105	0.18512	0.204387	0.169279	0.147986	0.149898	0.152928		0.124245		0.110709	0.160584	0.106453	0.0933787	0.09972	0.0850148	0.097521	0.0794194	0.0921859	0.0795687	0.0894663	0.0863072	0.0950763
TG(52:6)	3.9655	3.55953	4.16174	3.29918	3.57087	3.58103	2.91534	2.52148	2.93729		2.76204		2.51303	3.34388	2.48957	2.78641	2.92295	2.35906	2.77793	2.97855	2.82221	2.82949	2.44155	3.08786	3.22004
TG(52:5)	14.456	12.1327	14.0959	14.0733	13.4309	13.7188	12.1689	12.0336	11.3048		11.6202		11.0243	12.0168	10.4133	11.5125	11.6855	12.3387	11.1821	12.2768	11.8644	12.3071	11.5674	11.5058	13.6588
TG(52:4)	19.0064	17.5903	16.6644	18.7661	16.7238	17.6356	18.7403	18.2837	19.7632		17.8581		16.1477	18.097	16.9075	19.5255	18.0897	20.0623	19.0257	18.4678	18.4574	19.3554	18.6375	17.7136	19.4979
TG(52:3)	3.87814	4.67773	3.97579	3.92964	4.34718	5.38682	5.78234	6.41372	5.7783		6.61656		7.2768	5.54738	6.02338	7.22837	7.07689	6.49812	7.6788	7.27925	5.83795	5.76224	6.37776	6.59845	5.32509
TG(52:2)	1.86545	2.53634	1.5588	2.01982	2.04151	2.25692	2.29914	2.58216	2.36801		2.80437		3.29775	2.08301	3.27074	3.50593	3.53295	3.01873	3.84137	3.48241	3.74426	3.00855	3.45372	3.50867	2.70918
TG(52:1)	0.189386	0.251823	0.109295	0.21148	0.22038	0.234755	0.349695	0.322582	0.303121		0.562382		0.687704	0.393409	0.610316	0.605423	0.667265	0.643943	0.616918	0.638607	0.510938	0.62089	0.645336	0.680406	0.460897
TG(52:0)	0.0149837	0.0281178	0.0108554	0.228024	0.194671	0.0122249	0.0203894	0.0400344	0.0366741		0.0636785		0.0749065	0.0538178	0.129908	0.0681125	0.0623425	0.0665208	0.0635845	0.0789387	0.0940196	0.073487	0.0721274	0.0882079	0.0692423
TG(54:9)	1.47293	1.50912	1.97003	1.47691	1.4219	1.16936	1.01463	0.858188	0.945115		0.811165		0.809023	1.12282	0.866922	0.61483	0.637224	0.487987	0.566037	0.469586	0.615396	0.534727	0.555163	0.51516	0.786165
TG(54:8)	5.92849	6.30124	9.20486	6.1059	6.69052	5.43287	4.9581	4.45422	4.71387		4.04515		4.17758	5.59673	3.45431	2.78117	3.10204	2.67487	2.49393	2.51603	3.51846	2.97745	2.60848	2.75682	4.10976
TG(54:7)	13.2604	11.4953	15.0894	13.2646	12.6099	10.3482	9.62416	8.92592	9.75322		9.93786		9.58122	11.141	8.14253	6.5931	6.72318	5.93429	5.55633	6.83149	8.01576	7.37202	7.48541	7.11332	8.9229
TG(54:6)	12.4213	12.2892	13.4394	12.8369	14.1781	12.8415	11.4739	10.6473	11.4004		9.9342		9.02953	11.3601	11.0719	6.67026	7.66045	6.6226	7.26996	7.4624	8.03225	7.83937	7.81917	7.86505	8.81147
TG(54:5)	4.30225	4.87911	4.23748	3.86416	4.5132	5.89654	5.7947	6.25254	5.9212		5.2885		5.54887	5.40019	5.23807	3.91228	4.01553	4.02611	3.5467	3.78177	4.10986	3.85853	3.66658	3.77289	3.84886
TG(54:4)	2.41012	2.94115	2.1617	2.47342	2.83085	3.4419	3.29831	4.49805	3.8026		2.5625		3.09583	2.67048	3.18431	2.83361	2.68157	2.94498	2.90672	2.64405	2.42383	2.38914	2.57947	2.17385	2.0765
TG(54:3)	1.33266	1.71214	1.05984	1.42496	1.45354	1.55864	1.86517	2.02008	1.68707		1.3459		1.52666	1.10453	1.52811	1.29303	1.43799	1.31434	1.3954	1.52829	1.29887	1.14442	1.35585	1.27289	0.878795
TG(54:2)	0.608494	0.823464	0.355696	0.627004	0.639681	0.730952	0.934914	1.08827	0.927516		1.24979		1.44925	0.964621	1.49685	1.59228	1.58578	1.58861	1.49992	1.61692	1.67283	1.39887	1.5059	1.7871	1.2549
TG(54:1)	0.116752	0.171965	0.057912	0.106946	0.123028	0.122502	0.203587	0.212113	0.169252		0.282061		0.379504	0.203014	0.351634	0.418758	0.400743	0.369861	0.385723	0.421033	0.38421	0.344532	0.386581	0.359499	0.238443
TG(56:8)	0.160203	0.217548	0.221741	0.176137	0.207316	0.141189	0.122132	0.11588	0.11045		0.0743598		0.0707461	0.079133	0.088313	0.0515742	0.0606191	0.0551233	0.0540681	0.062054	0.0565918	0.0492956	0.0531712	0.0588416	0.0601775
TG(56:7)	0.343914	0.376117	0.338162	0.363579	0.332995	0.311427	0.273399	0.263304	0.265567		0.163731		0.154537	0.181882	0.176515	0.131272	0.158561	0.13481	0.13812	0.124752	0.122346	0.127805	0.121132	0.119566	0.128379
TG(56:6)	0.462404	0.510509	0.425604	0.454994	0.54881	0.458804	0.534918	0.47788	0.472381		0.285593		0.329444	0.331392	0.33926	0.293919	0.350052	0.302647	0.307808	0.319299	0.253141	0.239464	0.257672	0.257063	0.242605
TG(56:5)	0.788018	0.904697	0.584797	0.733745	0.723662	0.836089	0.9566	0.984698	0.897159		0.55732		0.634965	0.470996	0.729248	0.701886	0.677216	0.72433	0.616238	0.767946	0.636927	0.509296	0.588302	0.583074	0.480779
TG(56:4)	0.83826	0.977676	0.523099	0.834938	0.902931	0.932399	1.16276	1.27499	1.06992		0.715046		0.970237	0.579484	0.933828	1.02016	1.03283	1.05436	0.982258	1.12194	0.859516	0.848815	0.801678	0.924842	0.669144
TG(56:3)	0.55887	0.765029	0.349409	0.633741	0.605525	0.680099	0.9844	1.08462	0.912188		0.769228		1.04169	0.599752	1.01427	1.10495	1.05272	1.1058	1.04862	1.11185	1.11751	0.910559	0.976314	1.12928	0.617319
TG(56:2)	0.755466	0.927987	0.319981	0.801045	0.721791	0.686633	1.17867	1.05652	1.07043		1.37202		1.72487	0.946884	1.70745	2.15762	2.10783	1.70747	1.83955	1.84271	2.17616	2.12584	2.07161	2.64334	1.26477
TG(56:1)	0.111907	0.15342	0.0424165	0.131586	0.112212	0.128387	0.21893	0.236736	0.225298		0.298237		0.453693	0.177399	0.403021	0.482214	0.441709	0.482619	0.38698	0.429943	0.426187	0.444909	0.427674	0.49647	0.225884
TG(58:6)	0.220182	0.275865	0.170422	0.233324	0.215807	0.19395	0.214869	0.221285	0.196297		0.109443		0.113693	0.102184	0.145173	0.16096	0.166002	0.181872	0.15595	0.167753	0.126046	0.107317	0.105238	0.136132	0.0918098
TG(58:5)	0.871441	1.0182	0.526138	0.96594	0.829976	0.767631	0.958646	1.02455	0.892829		0.554114		0.681237	0.422746	0.701715	0.822448	0.877922	0.879394	0.666487	0.813829	0.65195	0.667509	0.581398	0.747028	0.473739
TG(58:4)	1.29706	1.59608	0.615066	1.24256	1.21822	1.20737	1.55591	1.63595	1.57959		0.914678		1.22069	0.616556	1.25182	1.21823	1.489	1.53677	1.21077	1.3017	1.14988	1.01424	1.14317	1.2034	0.714627
TG(58:3)	0.481475	0.567454	0.193947	0.472579	0.425626	0.48241	0.837854	0.820863	0.828066		0.504813		0.694112	0.342399	0.712232	0.811982	0.767971	0.798691	0.674123	0.714355	0.643594	0.575572	0.630373	0.651896	0.286827
TG(58:2)	0.266482	0.364669	0.11157	0.28522	0.257388	0.197567	0.351345	0.353942	0.345648		0.258579		0.366206	0.144411	0.41319	0.413945	0.403755	0.42841	0.365101	0.417595	0.368456	0.34439	0.355398	0.428396	0.167016
TG(60:6)	0.050044	0.0539261	0.0276575	0.0498659	0.045164	0.0267972	0.0394057	0.034798	0.0359669		0.0137338		0.0155054	0.00838624	0.0165111	0.015744	0.0165417	0.019536	0.0132345	0.0171241	0.0118403	0.0114404	0.0112755	0.0120221	0.00850679
TG(60:5)	0.236924	0.239838	0.0902826	0.229039	0.202251	0.119379	0.183674	0.14275	0.159576		0.0600477		0.0688775	0.0397235	0.0766084	0.0827724	0.0937492	0.0961461	0.067526	0.0881946	0.0599197	0.0610939	0.054213	0.0716126	0.0448051
TG(60:4)	0.300467	0.371395	0.119387	0.311371	0.281295	0.149332	0.239647	0.215181	0.252983		0.0803137		0.0993216	0.0496345	0.122359	0.124033	0.132435	0.145763	0.0851958	0.134574	0.0970054	0.0937833	0.0781798	0.111783	0.0637782
Proportion of acyl chains with zero, one or more than one double bonds
PC sat	23.2708	23.0939	23.0184	22.8487	22.4092	24.8821	25.3015	25.6932	25.4742	25.4061	35.1402	34.9098	35.6067	35.042	35.0353	28.6272	28.8283	28.9274	29.2556	29.1338	35.1071	34.8524	34.7532	34.6089	35.1138
PC mono	16.4849	18.0225	17.4614	17.0143	17.0289	17.0042	16.329	18.6216	17.2396	18.0111	15.3708	15.349	15.2406	14.8458	14.9849	10.9263	11.4927	11.7762	12.0426	11.6486	10.9193	10.5309	11.0702	11.1405	9.87645
PC poly	60.2443	58.8836	59.5202	60.137	60.5619	58.1138	58.3694	55.6852	57.2861	56.5827	49.4891	49.7412	49.1527	50.1122	49.9798	60.4465	59.679	59.2964	58.7017	59.2176	53.9737	54.6167	54.1766	54.2506	55.0098
PE sat	30.3605	30.8568	30.3482	29.6924	30.1867	34.3874	34.1286	34.1645	34.2658	33.8559	38.8235	38.1974	38.5566	37.8254	37.872	35.3489	35.6995	35.6452	35.748	35.8003	38.5008	38.4756	38.546	38.4354	38.7378
PE mono	5.65265	5.98642	5.9196	5.86219	5.62109	6.41755	6.44036	6.85551	6.56589	6.84724	6.38059	5.71459	6.12436	6.22695	6.68393	5.49994	5.54597	5.8086	5.95803	5.61561	5.36803	5.26021	5.47213	5.50205	4.83524
PE poly	63.9869	63.1568	63.7322	64.4455	64.1922	59.195	59.431	58.98	59.1683	59.2969	54.7959	56.088	55.319	55.9477	55.4441	59.1511	58.7545	58.5462	58.294	58.5841	56.1312	56.2642	55.9819	56.0625	56.427
PI sat	42.3542	41.8925	41.6517	42.1349	42.0199	41.9877	41.9304	41.2136	41.5022	41.2972	47.3656	47.6147	47.4533	47.1605	47.0256	45.5494	45.6759	45.7642	44.7049	45.7653	45.2883	48.3584	48.1416	48.3832	48.3946
PI mono	4.20813	4.60851	3.55008	3.9643	3.95575	4.16531	3.92438	3.95921	4.28196	4.59947	3.26414	2.92464	3.15532	3.32678	3.33901	3.39813	3.55993	3.72596	2.79736	3.93977	3.06816	2.16447	1.60984	2.72856	2.36246
PI poly	53.4377	53.4989	54.7982	53.9008	54.0243	53.847	54.1452	54.8272	54.2159	54.1033	49.3703	49.4607	49.3914	49.5127	49.6354	51.0525	50.7641	50.5099	52.4978	50.2949	51.6436	49.4772	50.2485	48.8882	49.243
PS sat	50	50	50	50	50	50	50	50	50	50	50	50	50	50	50	50	50	50	50	50	50	50	50	50	50
PS mono	0	0	0	0	0	0	0	0	0	0	0	0	0	0	0	0	0	0	0	0	0	0	0	0	0
PS poly	50	50	50	50	50	50	50	50	50	50	50	50	50	50	50	50	50	50	50	50	50	50	50	50	50
PG sat	51.669	50.221	49.942	49.6293	50.3782	50.6287	50.0176	50.0601	51.0669	50.7287	63.5634	61.3992	63.0146	60.9107	62.2966	57.2325	55.8012	55.9922	58.1953	56.7554	68.5607	68.516	67.8402	67.2621	67.9077
PG mono	6.36076	6.8198	6.3661	6.7387	6.67734	5.3705	5.25397	6.01965	5.28519	5.94559	4.6569	4.12734	4.29616	4.2709	4.6863	4.8157	4.63994	4.44684	5.68895	4.64977	4.51736	4.60162	4.42539	3.91554	4.17954
PG poly	41.9703	42.9592	43.6919	43.632	42.9444	44.0008	44.7284	43.9203	43.6479	43.3257	31.7797	34.4735	32.6892	34.8184	33.0171	37.9518	39.5589	39.561	36.1157	38.5949	26.9219	26.8824	27.7344	28.8224	27.9128
PA sat	24.7452	23.9539	23.444	22.9768	23.6535	24.6129	24.1792	24.3396	24.5101	25.5283	29.8036	30.5283	30.1213	29.2411	28.6442	30.0593	29.4318	30.4991	28.7054	30.4086	31.5486	30.6962	30.2543	31.3067	30.2417
PA mono	7.16975	7.35201	5.89765	5.14389	7.20499	4.88166	3.90292	4.38333	4.41188	4.3355	4.1451	4.78969	4.21805	4.17041	3.38889	4.5176	4.72143	5.16336	4.09575	4.61924	4.08987	3.68469	3.49178	4.4238	3.45269
PA poly	68.085	68.6941	70.6583	71.8793	69.1416	70.5055	71.9179	71.277	71.078	70.1362	66.0513	64.682	65.6606	66.5885	67.9669	65.4231	65.8468	64.3375	67.1988	64.9722	64.3615	65.6191	66.2539	64.2695	66.3056
LPC mono	15.9475	16.8632	14.7725	13.2935	11.3412	11.3087	10.0384	14.7191	11.1704	9.95027	8.96741	9.29712	9.17165	9.1314	9.23228	6.97342	10.3015	11.0809	9.54797	7.24505	8.35802	6.34833	8.66955	10.1979	6.53325
LPC poly	43.1288	43.2429	46.6691	56.9699	55.809	45.5746	51.937	40.4382	49.8948	53.457	25.956	34.5903	24.8949	32.8125	28.3925	41.0165	32.504	40.1191	29.261	47.3157	39.4896	28.0449	27.1345	31.8972	35.5439
LPE sat	54.2104	51.5936	56.7492	44.7215	46.2951	58.6936	59.5774	58.3447	56.41	50.8334	74.4042	66.8698	76.7787	67.9836	75.5077	68.3658	74.6834	68.577	75.1975	63.4549	73.8666	77.8286	79.8518	75.9463	71.9122
LPE mono	8.84789	7.8242	6.52356	5.29534	5.34526	5.4623	4.86631	3.99638	4.57958	4.37477	5.28515	4.57994	4.22758	4.52733	4.73091	5.187	4.63709	4.3076	5.54664	5.04744	4.46634	6.93265	4.69793	5.10328	4.17029
LPE poly	36.9417	40.5822	36.7272	49.9832	48.3596	35.8441	35.5563	37.6589	39.0104	44.7918	20.3106	28.5503	18.9938	27.4891	19.7614	26.4472	20.6795	27.1154	19.2559	31.4977	21.6671	15.2387	15.4503	18.9505	23.9176
LPI sat	43.5347	33.9715	42.15	29.3681	35.1256	27.1157	37.6331	40.7384	31.7324	34.8877	48.8684	41.6412	63.5007	55.3691	50.3026	58.4655	60.4908	51.8292	44.8482	45.4895	45.8461	58.5556	55.6947	47.8911	50.5829
LPI mono	9.49046	9.24566	8.42664	6.1391	6.93003	11.3961	11.5344	7.77439	10.2338	8.59076	8.93183	8.42146	8.42388	6.64661	10.5795	8.90692	11.7571	5.5738	8.3852	8.10693	6.34606	9.0367	6.52895	8.22034	6.877
LPI poly	46.9748	56.7829	49.4234	64.4928	57.9444	61.4883	50.8325	51.4872	58.0339	56.5215	42.1998	49.9373	28.0754	37.9843	39.1179	32.6275	27.7521	42.597	46.7666	46.4036	47.8079	32.4077	37.7764	43.8885	42.5401
LPG sat	64.349	52.8011	59.0376	51.6896	57.9832	58.5643	63.8868	54.3045	56.279	55.6598	66.5219	61.8254	69.0343	64.6281	63.5432	67.2696	65.9044	67.5487	67.2967	63.1657	66.0915	70.3827	67.3321	65.919	65.4621
LPG mono	8.71815	5.18934	8.22612	5.93748	6.87402	8.44248	8.43191	6.97853	6.7774	7.07103	7.19663	8.01571	6.84608	8.11424	7.15516	5.20889	7.48693	7.24723	7.00895	7.44349	6.2775	7.28081	5.86436	6.64704	6.26443
LPG poly	26.9329	42.0095	32.7363	42.3729	35.1428	32.9932	27.6813	38.717	36.9436	37.2692	26.2815	30.1589	24.1197	27.2576	29.3017	27.5215	26.6086	25.2041	25.6943	29.3908	27.631	22.3365	26.8035	27.434	28.2735
LPC sat	40.9238	39.8939	38.5585	29.7366	32.8498	43.1167	38.0247	44.8427	38.9348	36.5927	65.0766	56.1126	65.9334	58.0561	62.3752	52.0101	57.1945	48.8	61.1911	45.4393	52.1523	65.6067	64.1959	57.9049	57.9228
LPA sat	48.0975	49.6301	50.6829	44.0653	45.7212	49.8707	51.9214	50.3522	51.8208	50.339	54.9423	54.147	58.5199	60.5864	61.0878	62.4862	61.7497	60.2375	63.4484	60.0301	63.8001	62.1263	54.9951	61.0207	59.3765
LPA mono	4.10783	3.40245	3.37271	4.188	3.98839	4.25193	4.05813	3.83346	3.96187	4.45024	4.61149	4.78224	4.55767	4.45183	4.2283	5.01695	4.46312	4.95278	5.26116	4.43567	4.95534	4.54878	4.93084	4.4332	3.46916
LPA poly	47.7946	46.9674	45.9444	51.7467	50.2904	45.8774	44.0205	45.8143	44.2173	45.2108	40.4462	41.0708	36.9225	34.9618	34.6839	32.4969	33.7871	34.8098	31.2904	35.5342	31.2445	33.3249	40.0741	34.5461	37.1544
MGDG sat	5.29275	4.75814	4.75504	5.34225	4.78346	6.59565	7.05439	7.08346	7.28643	7.15979	13.3312	11.5859	13.1699	13.7134	13.794	14.7419	15.056	15.2261	15.9586	14.9113	19.1668	18.9401	19.1673	18.8883	18.6625
MGDG mono	13.8962	15.0511	15.9293	15.196	13.6047	18.012	17.196	19.3406	18.1557	18.8648	18.0633	15.6525	18.3773	19.2546	19.3499	16.6054	16.4582	17.8804	16.8307	16.8719	14.0414	13.1533	14.0706	13.9799	12.1834
MGDG poly	80.811	80.1908	79.3156	79.4617	81.6118	75.3923	75.7496	73.5759	74.5579	73.9754	68.6055	72.7616	68.4528	67.032	66.8561	68.6526	68.4857	66.8935	67.2108	68.2168	66.7919	67.9066	66.7621	67.1318	69.1541
DGDG sat	9.67706	8.41057	8.25925	8.75678	7.2652	12.674	11.9996	14.8111	13.6906	12.6077	23.4652	23.5024	23.6007	23.2113	19.6481	20.1867	22.6867	22.2084	23.5078	21.386	29.8355	29.6096	31.2945	29.8083	30.9676
DGDG mono	4.0147	4.79959	6.40035	3.89993	3.94575	8.66182	8.0023	7.85574	10.1937	9.83108	10.4326	8.33183	9.80394	9.9289	10.3411	8.62143	8.78459	8.86906	9.84716	8.44707	9.10297	8.59592	9.27622	8.29421	8.39499
DGDG poly	86.3082	86.7898	85.3404	87.3433	88.789	78.6642	79.9981	77.3331	76.1157	77.5612	66.1022	68.1658	66.5954	66.8598	70.0107	71.1919	68.5287	68.9225	66.6451	70.1669	61.0615	61.7945	59.4293	61.8975	60.6374
DG sat	32.6213	31.299	31.7969	32.2148	31.8635	31.4363	32.714	32.2891	32.1649	32.4651	36.6432	36.0805	36.2593	35.4294	35.4406	34.7628	34.9275	35.2547	34.8402	34.4143	36.3753	36.4523	36.3648	36.085	35.445
DG mono	9.2044	11.6969	10.337	9.88519	10.2189	10.4191	9.60172	10.8459	10.5723	10.0848	8.08884	8.56314	7.83831	7.77053	7.5141	8.90854	8.98506	9.13007	9.15185	9.03784	8.21218	8.21593	8.25045	8.72505	7.27419
DG poly	58.1743	57.0041	57.8661	57.9	57.9176	58.1446	57.6843	56.8649	57.2628	57.4501	55.268	55.3564	55.9024	56.8	57.0453	56.3286	56.0875	55.6152	56.0079	56.5478	55.4125	55.3317	55.3847	55.1899	57.2808
TG average number double bonds	1.67083	1.63062	1.75828	1.65994	1.6712	1.61331	1.56149	1.53096	1.55453		1.47066		1.44718	1.55703	1.43409	1.3486	1.36909	1.34223	1.32423	1.36125	1.39328	1.36981	1.35097	1.35017	1.44968
Average	3h	6h	3+3h	3+3+3h	3+6h
PC sat	22.9282	25.3514	35.1468	28.9545	34.8871
PC mono	17.2024	17.4411	15.1582	11.5773	10.7075
PC poly	59.8694	57.2075	49.695	59.4682	54.4055
PE sat	30.2889	34.1604	38.255	35.6484	38.5391
PE mono	5.80839	6.62531	6.22609	5.68563	5.28753
PE poly	63.9027	59.2142	55.5189	58.666	56.1733
PI sat	42.0106	41.5862	47.3239	45.4919	47.7132
PI mono	4.05735	4.18607	3.20198	3.48423	2.3867
PI poly	53.932	54.2277	49.4741	51.0238	49.9001
PS sat	50	50	50	50	50
PS mono	0	0	0	0	0
PS poly	50	50	50	50	50
PG sat	50.3679	50.5004	62.2369	56.7953	68.0173
PG mono	6.59254	5.57498	4.40752	4.84824	4.32789
PG poly	43.0396	43.9246	33.3556	38.3564	27.6548
PA sat	23.7547	24.634	29.6677	29.8208	30.8095
PA mono	6.55366	4.38306	4.14243	4.62348	3.82856
PA poly	69.6917	70.9829	66.1899	65.5557	65.3619
LPC mono	14.4436	11.4374	9.15997	9.02976	8.0214
LPC poly	49.1639	48.2603	29.3293	38.0433	32.422
LPE sat	50.714	56.7718	72.3088	70.0557	75.8811
LPE mono	6.76725	4.65587	4.67018	4.94516	5.0741
LPE poly	42.5188	38.5723	23.021	24.9991	19.0448
LPI sat	36.83	34.4215	51.9364	52.2246	51.7141
LPI mono	8.04638	9.90588	8.60065	8.54598	7.40181
LPI poly	55.1237	55.6727	39.4629	39.2294	40.8841
LPG sat	57.1721	57.7389	65.1106	66.237	67.0375
LPG mono	6.98902	7.54027	7.46556	6.8791	6.46683
LPG poly	35.8389	34.7209	27.4239	26.8839	26.4957
LPC sat	36.3925	40.3023	61.5108	52.927	59.5566
LPA sat	47.6394	50.8608	57.8567	61.5904	60.2637
LPA mono	3.81188	4.11113	4.52631	4.82593	4.46746
LPA poly	48.5487	45.0281	37.617	33.5837	35.2688
MGDG sat	4.98633	7.03594	13.1189	15.1788	18.965
MGDG mono	14.7355	18.3138	18.1395	16.9293	13.4857
MGDG poly	80.2782	74.6502	68.7416	67.8919	67.5493
DGDG sat	8.47377	13.1566	22.6855	21.9951	30.3031
DGDG mono	4.61206	8.90892	9.76769	8.91386	8.73286
DGDG poly	86.9142	77.9345	67.5468	69.091	60.9641
DG sat	31.9591	32.2139	35.9706	34.8399	36.1445
DG mono	10.2685	10.3048	7.95498	9.04267	8.13556
DG poly	57.7724	57.4814	56.0744	56.1174	55.7199
TG average number double bonds	1.67817	1.56507	1.47724	1.34908	1.38278
