# Supplementary material for: Heat stress leads to rapid lipid remodeling and transcriptional adaptations in Nicotiana tabacum pollen tubes
Source: Plant Physiol. 2022 Mar 18;189(2):490–515. doi: 10.1093/plphys/kiac127 (PMC9157110; doi:10.1093/plphys/kiac127)
Supplement: kiac127_Supplementary_Data [file kiac127_supplementary_data.zip › Supplemental datasets S21S22.xlsx]

## Sheet: Suppl. Dataset S21
Suppl. Dataset S21. List of Arabidopsis transcription regulators. List of Arabidopsis genes encoding for transcription regulators, the respective transcription factor family names and their type (TF = transcription factor, Other = other transcriptional regulator) from Arabidopsis Plant Transcription Factor Database with 2192 gene entries (PlnTFDB, Paulino Perez-Rodriguez; Diego Mauricio Riano-Pac…
Arabidopsis Gene	Family	Category
AT1G04880	ARID	Other
AT1G20910	ARID	Other
AT1G55650	ARID	Other
AT1G76110	ARID	Other
AT1G76510	ARID	Other
AT2G17410	ARID	Other
AT2G46040	ARID	Other
AT3G13350	ARID	Other
AT3G43240	ARID	Other
AT4G11400	ARID	Other
AT1G04100	AUX/IAA	Other
AT1G04240	AUX/IAA	Other
AT1G04250	AUX/IAA	Other
AT1G04550	AUX/IAA	Other
AT1G15050	AUX/IAA	Other
AT1G15580	AUX/IAA	Other
AT1G51950	AUX/IAA	Other
AT1G52830	AUX/IAA	Other
AT1G80390	AUX/IAA	Other
AT2G01200	AUX/IAA	Other
AT2G22670	AUX/IAA	Other
AT2G33310	AUX/IAA	Other
AT2G46990	AUX/IAA	Other
AT3G04730	AUX/IAA	Other
AT3G15540	AUX/IAA	Other
AT3G16500	AUX/IAA	Other
AT3G17600	AUX/IAA	Other
AT3G23030	AUX/IAA	Other
AT3G23050	AUX/IAA	Other
AT3G62100	AUX/IAA	Other
AT4G14550	AUX/IAA	Other
AT4G14560	AUX/IAA	Other
AT4G28640	AUX/IAA	Other
AT4G29080	AUX/IAA	Other
AT4G32280	AUX/IAA	Other
AT5G25890	AUX/IAA	Other
AT5G43700	AUX/IAA	Other
AT5G65670	AUX/IAA	Other
AT4G10920	Coactivator p15	Other
AT5G09240	Coactivator p15	Other
AT5G09250	Coactivator p15	Other
AT5G08630	DDT	Other
AT5G12400	DDT	Other
AT5G22760	DDT	Other
AT5G35210	DDT	Other
AT1G03150	GNAT	Other
AT1G03650	GNAT	Other
AT1G18335	GNAT	Other
AT1G24040	GNAT	Other
AT1G26220	GNAT	Other
AT1G32070	GNAT	Other
AT1G72030	GNAT	Other
AT2G04845	GNAT	Other
AT2G06025	GNAT	Other
AT2G22910	GNAT	Other
AT2G23060	GNAT	Other
AT2G30090	GNAT	Other
AT2G32020	GNAT	Other
AT2G32030	GNAT	Other
AT2G38130	GNAT	Other
AT2G39000	GNAT	Other
AT2G39020	GNAT	Other
AT2G39030	GNAT	Other
AT2G41450	GNAT	Other
AT3G02980	GNAT	Other
AT3G22560	GNAT	Other
AT3G54610	GNAT	Other
AT4G19985	GNAT	Other
AT4G28030	GNAT	Other
AT4G37580	GNAT	Other
AT4G37670	GNAT	Other
AT5G11340	GNAT	Other
AT5G13780	GNAT	Other
AT5G15770	GNAT	Other
AT5G16800	GNAT	Other
AT5G50320	GNAT	Other
AT5G67430	GNAT	Other
AT1G20693	HMG	Other
AT1G20696	HMG	Other
AT2G17560	HMG	Other
AT2G34450	HMG	Other
AT3G28730	HMG	Other
AT3G51880	HMG	Other
AT4G11080	HMG	Other
AT4G23800	HMG	Other
AT4G35570	HMG	Other
AT5G23405	HMG	Other
AT5G23420	HMG	Other
AT1G32130	IWS1	Other
AT4G19000	IWS1	Other
AT1G08620	Jumonji	Other
AT1G09060	Jumonji	Other
AT1G11950	Jumonji	Other
AT1G30810	Jumonji	Other
AT1G62310	Jumonji	Other
AT1G63490	Jumonji	Other
AT1G78280	Jumonji	Other
AT2G34880	Jumonji	Other
AT2G38950	Jumonji	Other
AT3G07610	Jumonji	Other
AT4G00990	Jumonji	Other
AT4G20400	Jumonji	Other
AT5G06550	Jumonji	Other
AT5G46910	Jumonji	Other
AT5G63080	Jumonji	Other
AT2G32700	LUG	Other
AT4G32551	LUG	Other
AT2G42680	MBF1	Other
AT3G24500	MBF1	Other
AT3G58680	MBF1	Other
AT3G21350	MED6	Other
AT5G03220	MED7	Other
AT5G03500	MED7	Other
AT1G05380	PHD	Other
AT1G05830	PHD	Other
AT1G32810	PHD	Other
AT1G33420	PHD	Other
AT1G43770	PHD	Other
AT1G50620	PHD	Other
AT1G54390	PHD	Other
AT1G66170	PHD	Other
AT1G68030	PHD	Other
AT1G77250	PHD	Other
AT1G77800	PHD	Other
AT1G79350	PHD	Other
AT2G01810	PHD	Other
AT2G19260	PHD	Other
AT2G25170	PHD	Other
AT2G31650	PHD	Other
AT2G36720	PHD	Other
AT2G37520	PHD	Other
AT2G40770	PHD	Other
AT3G01460	PHD	Other
AT3G05670	PHD	Other
AT3G14740	PHD	Other
AT3G14980	PHD	Other
AT3G20280	PHD	Other
AT3G24010	PHD	Other
AT3G53680	PHD	Other
AT3G61740	PHD	Other
AT4G12620	PHD	Other
AT4G14700	PHD	Other
AT4G14920	PHD	Other
AT4G22140	PHD	Other
AT4G27910	PHD	Other
AT4G39100	PHD	Other
AT5G09790	PHD	Other
AT5G15540	PHD	Other
AT5G16680	PHD	Other
AT5G22260	PHD	Other
AT5G24330	PHD	Other
AT5G36670	PHD	Other
AT5G36740	PHD	Other
AT5G44800	PHD	Other
AT5G53430	PHD	Other
AT5G58610	PHD	Other
AT5G60410	PHD	Other
AT5G63900	PHD	Other
AT2G46790	Pseudo ARR-B	Other
AT5G02810	Pseudo ARR-B	Other
AT5G24470	Pseudo ARR-B	Other
AT5G60100	Pseudo ARR-B	Other
AT5G61380	Pseudo ARR-B	Other
AT3G12280	RB	Other
AT2G32550	Rcd1-like	Other
AT3G20800	Rcd1-like	Other
AT5G12980	Rcd1-like	Other
AT1G01920	SET	Other
AT1G02580	SET	Other
AT1G04050	SET	Other
AT1G14030	SET	Other
AT1G17770	SET	Other
AT1G24610	SET	Other
AT1G73100	SET	Other
AT1G76710	SET	Other
AT1G77300	SET	Other
AT2G05900	SET	Other
AT2G18850	SET	Other
AT2G22740	SET	Other
AT2G23380	SET	Other
AT2G24740	SET	Other
AT2G33290	SET	Other
AT2G35160	SET	Other
AT2G44150	SET	Other
AT3G03750	SET	Other
AT3G04380	SET	Other
AT3G07670	SET	Other
AT3G55080	SET	Other
AT3G56570	SET	Other
AT3G59960	SET	Other
AT4G02020	SET	Other
AT4G13460	SET	Other
AT4G15180	SET	Other
AT4G30860	SET	Other
AT5G04940	SET	Other
AT5G13960	SET	Other
AT5G14260	SET	Other
AT5G17240	SET	Other
AT5G42400	SET	Other
AT5G43990	SET	Other
AT1G02670	SNF2	Other
AT1G03750	SNF2	Other
AT1G05120	SNF2	Other
AT1G05490	SNF2	Other
AT1G08600	SNF2	Other
AT1G11100	SNF2	Other
AT1G48310	SNF2	Other
AT1G50410	SNF2	Other
AT1G61140	SNF2	Other
AT2G02090	SNF2	Other
AT2G13370	SNF2	Other
AT2G16390	SNF2	Other
AT2G18760	SNF2	Other
AT2G21450	SNF2	Other
AT2G28290	SNF2	Other
AT2G44980	SNF2	Other
AT2G46020	SNF2	Other
AT3G06010	SNF2	Other
AT3G06400	SNF2	Other
AT3G12810	SNF2	Other
AT3G16600	SNF2	Other
AT3G19210	SNF2	Other
AT3G20010	SNF2	Other
AT3G24340	SNF2	Other
AT3G42670	SNF2	Other
AT3G54280	SNF2	Other
AT3G54460	SNF2	Other
AT3G57300	SNF2	Other
AT4G31900	SNF2	Other
AT5G05130	SNF2	Other
AT5G07810	SNF2	Other
AT5G18620	SNF2	Other
AT5G19310	SNF2	Other
AT5G20420	SNF2	Other
AT5G22750	SNF2	Other
AT5G43530	SNF2	Other
AT5G63950	SNF2	Other
AT5G66750	SNF2	Other
AT5G19910	SOH1	Other
AT1G31760	SWI/SNF-BAF60b	Other
AT1G49520	SWI/SNF-BAF60b	Other
AT2G14880	SWI/SNF-BAF60b	Other
AT2G16480	SWI/SNF-BAF60b	Other
AT2G18090	SWI/SNF-BAF60b	Other
AT2G35605	SWI/SNF-BAF60b	Other
AT3G01890	SWI/SNF-BAF60b	Other
AT3G03590	SWI/SNF-BAF60b	Other
AT3G19080	SWI/SNF-BAF60b	Other
AT3G48600	SWI/SNF-BAF60b	Other
AT4G22360	SWI/SNF-BAF60b	Other
AT4G26810	SWI/SNF-BAF60b	Other
AT4G34290	SWI/SNF-BAF60b	Other
AT5G08430	SWI/SNF-BAF60b	Other
AT5G14170	SWI/SNF-BAF60b	Other
AT5G63700	SWI/SNF-BAF60b	Other
AT1G62830	SWI/SNF-SWI3	Other
AT1G67370	SWI/SNF-SWI3	Other
AT3G10390	SWI/SNF-SWI3	Other
AT3G13682	SWI/SNF-SWI3	Other
AT4G16310	SWI/SNF-SWI3	Other
AT1G01640	TRAF	Other
AT1G04390	TRAF	Other
AT1G05690	TRAF	Other
AT1G21780	TRAF	Other
AT1G55760	TRAF	Other
AT1G64280	TRAF	Other
AT2G04740	TRAF	Other
AT2G05330	TRAF	Other
AT2G40440	TRAF	Other
AT2G40450	TRAF	Other
AT2G41370	TRAF	Other
AT2G46260	TRAF	Other
AT3G48360	TRAF	Other
AT3G56230	TRAF	Other
AT3G57130	TRAF	Other
AT3G61600	TRAF	Other
AT4G04090	TRAF	Other
AT4G08455	TRAF	Other
AT4G19660	TRAF	Other
AT4G26120	TRAF	Other
AT5G13060	TRAF	Other
AT5G19330	TRAF	Other
AT5G45110	TRAF	Other
AT5G48510	TRAF	Other
AT5G63160	TRAF	Other
AT1G01030	ABI3VP1	TF
AT1G16640	ABI3VP1	TF
AT1G20600	ABI3VP1	TF
AT1G26680	ABI3VP1	TF
AT1G28300	ABI3VP1	TF
AT1G43950	ABI3VP1	TF
AT1G49475	ABI3VP1	TF
AT1G49480	ABI3VP1	TF
AT2G16210	ABI3VP1	TF
AT2G24650	ABI3VP1	TF
AT2G24680	ABI3VP1	TF
AT2G24690	ABI3VP1	TF
AT2G24700	ABI3VP1	TF
AT2G30470	ABI3VP1	TF
AT2G35310	ABI3VP1	TF
AT2G36080	ABI3VP1	TF
AT2G46870	ABI3VP1	TF
AT3G06160	ABI3VP1	TF
AT3G06220	ABI3VP1	TF
AT3G11580	ABI3VP1	TF
AT3G17010	ABI3VP1	TF
AT3G18960	ABI3VP1	TF
AT3G18990	ABI3VP1	TF
AT3G19184	ABI3VP1	TF
AT3G24650	ABI3VP1	TF
AT3G26790	ABI3VP1	TF
AT3G46770	ABI3VP1	TF
AT3G53310	ABI3VP1	TF
AT3G61970	ABI3VP1	TF
AT4G00260	ABI3VP1	TF
AT4G01500	ABI3VP1	TF
AT4G01580	ABI3VP1	TF
AT4G03170	ABI3VP1	TF
AT4G21550	ABI3VP1	TF
AT4G31610	ABI3VP1	TF
AT4G31615	ABI3VP1	TF
AT4G31620	ABI3VP1	TF
AT4G31630	ABI3VP1	TF
AT4G31640	ABI3VP1	TF
AT4G31650	ABI3VP1	TF
AT4G31660	ABI3VP1	TF
AT4G31680	ABI3VP1	TF
AT4G31690	ABI3VP1	TF
AT4G32010	ABI3VP1	TF
AT4G33280	ABI3VP1	TF
AT4G34400	ABI3VP1	TF
AT5G06250	ABI3VP1	TF
AT5G09780	ABI3VP1	TF
AT5G18000	ABI3VP1	TF
AT5G18090	ABI3VP1	TF
AT5G42700	ABI3VP1	TF
AT5G57720	ABI3VP1	TF
AT5G58280	ABI3VP1	TF
AT5G60130	ABI3VP1	TF
AT5G60140	ABI3VP1	TF
AT5G60142	ABI3VP1	TF
AT5G66980	ABI3VP1	TF
AT1G14510	Alfin-like	TF
AT2G02470	Alfin-like	TF
AT3G11200	Alfin-like	TF
AT3G42790	Alfin-like	TF
AT5G05610	Alfin-like	TF
AT5G20510	Alfin-like	TF
AT5G26210	Alfin-like	TF
AT1G01250	AP2-EREBP	TF
AT1G03800	AP2-EREBP	TF
AT1G04370	AP2-EREBP	TF
AT1G06160	AP2-EREBP	TF
AT1G12610	AP2-EREBP	TF
AT1G12630	AP2-EREBP	TF
AT1G12890	AP2-EREBP	TF
AT1G12980	AP2-EREBP	TF
AT1G13260	AP2-EREBP	TF
AT1G15360	AP2-EREBP	TF
AT1G16060	AP2-EREBP	TF
AT1G19210	AP2-EREBP	TF
AT1G21910	AP2-EREBP	TF
AT1G22190	AP2-EREBP	TF
AT1G22810	AP2-EREBP	TF
AT1G22985	AP2-EREBP	TF
AT1G24590	AP2-EREBP	TF
AT1G25470	AP2-EREBP	TF
AT1G25560	AP2-EREBP	TF
AT1G28160	AP2-EREBP	TF
AT1G28360	AP2-EREBP	TF
AT1G28370	AP2-EREBP	TF
AT1G33760	AP2-EREBP	TF
AT1G36060	AP2-EREBP	TF
AT1G43160	AP2-EREBP	TF
AT1G44830	AP2-EREBP	TF
AT1G46768	AP2-EREBP	TF
AT1G49120	AP2-EREBP	TF
AT1G50640	AP2-EREBP	TF
AT1G50680	AP2-EREBP	TF
AT1G51120	AP2-EREBP	TF
AT1G51190	AP2-EREBP	TF
AT1G53170	AP2-EREBP	TF
AT1G53910	AP2-EREBP	TF
AT1G63030	AP2-EREBP	TF
AT1G64380	AP2-EREBP	TF
AT1G68550	AP2-EREBP	TF
AT1G68840	AP2-EREBP	TF
AT1G71130	AP2-EREBP	TF
AT1G71450	AP2-EREBP	TF
AT1G71520	AP2-EREBP	TF
AT1G72360	AP2-EREBP	TF
AT1G72570	AP2-EREBP	TF
AT1G74930	AP2-EREBP	TF
AT1G75490	AP2-EREBP	TF
AT1G77200	AP2-EREBP	TF
AT1G77640	AP2-EREBP	TF
AT1G78080	AP2-EREBP	TF
AT1G79700	AP2-EREBP	TF
AT1G80580	AP2-EREBP	TF
AT2G20350	AP2-EREBP	TF
AT2G20880	AP2-EREBP	TF
AT2G22200	AP2-EREBP	TF
AT2G23340	AP2-EREBP	TF
AT2G25820	AP2-EREBP	TF
AT2G28550	AP2-EREBP	TF
AT2G31230	AP2-EREBP	TF
AT2G33710	AP2-EREBP	TF
AT2G35700	AP2-EREBP	TF
AT2G36450	AP2-EREBP	TF
AT2G38340	AP2-EREBP	TF
AT2G39250	AP2-EREBP	TF
AT2G40220	AP2-EREBP	TF
AT2G40340	AP2-EREBP	TF
AT2G40350	AP2-EREBP	TF
AT2G41710	AP2-EREBP	TF
AT2G44840	AP2-EREBP	TF
AT2G44940	AP2-EREBP	TF
AT2G46310	AP2-EREBP	TF
AT2G47520	AP2-EREBP	TF
AT3G11020	AP2-EREBP	TF
AT3G14230	AP2-EREBP	TF
AT3G15210	AP2-EREBP	TF
AT3G16280	AP2-EREBP	TF
AT3G16770	AP2-EREBP	TF
AT3G20310	AP2-EREBP	TF
AT3G20840	AP2-EREBP	TF
AT3G23220	AP2-EREBP	TF
AT3G23230	AP2-EREBP	TF
AT3G23240	AP2-EREBP	TF
AT3G25730	AP2-EREBP	TF
AT3G25890	AP2-EREBP	TF
AT3G50260	AP2-EREBP	TF
AT3G54320	AP2-EREBP	TF
AT3G54990	AP2-EREBP	TF
AT3G57600	AP2-EREBP	TF
AT3G60490	AP2-EREBP	TF
AT3G61630	AP2-EREBP	TF
AT4G06746	AP2-EREBP	TF
AT4G11140	AP2-EREBP	TF
AT4G13040	AP2-EREBP	TF
AT4G13620	AP2-EREBP	TF
AT4G16750	AP2-EREBP	TF
AT4G17490	AP2-EREBP	TF
AT4G17500	AP2-EREBP	TF
AT4G18450	AP2-EREBP	TF
AT4G23750	AP2-EREBP	TF
AT4G25470	AP2-EREBP	TF
AT4G25480	AP2-EREBP	TF
AT4G25490	AP2-EREBP	TF
AT4G27950	AP2-EREBP	TF
AT4G28140	AP2-EREBP	TF
AT4G31060	AP2-EREBP	TF
AT4G32800	AP2-EREBP	TF
AT4G34410	AP2-EREBP	TF
AT4G36900	AP2-EREBP	TF
AT4G36920	AP2-EREBP	TF
AT4G37750	AP2-EREBP	TF
AT4G39780	AP2-EREBP	TF
AT5G05410	AP2-EREBP	TF
AT5G07310	AP2-EREBP	TF
AT5G07580	AP2-EREBP	TF
AT5G10510	AP2-EREBP	TF
AT5G11190	AP2-EREBP	TF
AT5G11590	AP2-EREBP	TF
AT5G13330	AP2-EREBP	TF
AT5G13910	AP2-EREBP	TF
AT5G17430	AP2-EREBP	TF
AT5G18450	AP2-EREBP	TF
AT5G18560	AP2-EREBP	TF
AT5G19790	AP2-EREBP	TF
AT5G21960	AP2-EREBP	TF
AT5G25190	AP2-EREBP	TF
AT5G25390	AP2-EREBP	TF
AT5G25810	AP2-EREBP	TF
AT5G43410	AP2-EREBP	TF
AT5G44210	AP2-EREBP	TF
AT5G47220	AP2-EREBP	TF
AT5G47230	AP2-EREBP	TF
AT5G50080	AP2-EREBP	TF
AT5G51190	AP2-EREBP	TF
AT5G51990	AP2-EREBP	TF
AT5G52020	AP2-EREBP	TF
AT5G53290	AP2-EREBP	TF
AT5G57390	AP2-EREBP	TF
AT5G60120	AP2-EREBP	TF
AT5G61590	AP2-EREBP	TF
AT5G61600	AP2-EREBP	TF
AT5G61890	AP2-EREBP	TF
AT5G64750	AP2-EREBP	TF
AT5G65130	AP2-EREBP	TF
AT5G65510	AP2-EREBP	TF
AT5G67000	AP2-EREBP	TF
AT5G67010	AP2-EREBP	TF
AT5G67180	AP2-EREBP	TF
AT5G67190	AP2-EREBP	TF
AT1G19220	ARF	TF
AT1G19850	ARF	TF
AT1G30330	ARF	TF
AT1G34170	ARF	TF
AT1G34310	ARF	TF
AT1G34390	ARF	TF
AT1G34410	ARF	TF
AT1G35240	ARF	TF
AT1G35520	ARF	TF
AT1G35540	ARF	TF
AT1G59750	ARF	TF
AT1G77850	ARF	TF
AT2G28350	ARF	TF
AT2G33860	ARF	TF
AT2G46530	ARF	TF
AT3G61830	ARF	TF
AT4G23980	ARF	TF
AT4G30080	ARF	TF
AT5G20730	ARF	TF
AT5G37020	ARF	TF
AT5G60450	ARF	TF
AT5G62000	ARF	TF
ATMG00940	ARF	TF
AT1G49190	ARR-B	TF
AT1G67710	ARR-B	TF
AT2G01760	ARR-B	TF
AT2G25180	ARR-B	TF
AT2G27070	ARR-B	TF
AT3G16857	ARR-B	TF
AT3G62670	ARR-B	TF
AT4G16110	ARR-B	TF
AT4G18020	ARR-B	TF
AT4G31920	ARR-B	TF
AT5G07210	ARR-B	TF
AT5G49240	ARR-B	TF
AT5G58080	ARR-B	TF
AT1G14685	BBR/BPC	TF
AT1G68120	BBR/BPC	TF
AT2G01930	BBR/BPC	TF
AT2G21240	BBR/BPC	TF
AT2G35550	BBR/BPC	TF
AT4G38910	BBR/BPC	TF
AT5G42520	BBR/BPC	TF
AT1G19350	BES1	TF
AT1G75080	BES1	TF
AT1G78700	BES1	TF
AT2G45880	BES1	TF
AT3G50750	BES1	TF
AT4G18890	BES1	TF
AT4G36780	BES1	TF
AT5G45300	BES1	TF
AT1G01260	bHLH	TF
AT1G02340	bHLH	TF
AT1G03040	bHLH	TF
AT1G05805	bHLH	TF
AT1G06170	bHLH	TF
AT1G09530	bHLH	TF
AT1G10120	bHLH	TF
AT1G10585	bHLH	TF
AT1G10586	bHLH	TF
AT1G10610	bHLH	TF
AT1G12540	bHLH	TF
AT1G12860	bHLH	TF
AT1G18400	bHLH	TF
AT1G22490	bHLH	TF
AT1G25310	bHLH	TF
AT1G25330	bHLH	TF
AT1G26260	bHLH	TF
AT1G27740	bHLH	TF
AT1G30670	bHLH	TF
AT1G32640	bHLH	TF
AT1G35460	bHLH	TF
AT1G49770	bHLH	TF
AT1G51070	bHLH	TF
AT1G51140	bHLH	TF
AT1G59640	bHLH	TF
AT1G61660	bHLH	TF
AT1G62975	bHLH	TF
AT1G63650	bHLH	TF
AT1G66470	bHLH	TF
AT1G68240	bHLH	TF
AT1G68810	bHLH	TF
AT1G68920	bHLH	TF
AT1G69010	bHLH	TF
AT1G71200	bHLH	TF
AT1G72210	bHLH	TF
AT1G73830	bHLH	TF
AT1G74500	bHLH	TF
AT2G14760	bHLH	TF
AT2G16910	bHLH	TF
AT2G18300	bHLH	TF
AT2G20180	bHLH	TF
AT2G22750	bHLH	TF
AT2G22760	bHLH	TF
AT2G22770	bHLH	TF
AT2G24260	bHLH	TF
AT2G28160	bHLH	TF
AT2G31210	bHLH	TF
AT2G31215	bHLH	TF
AT2G31220	bHLH	TF
AT2G34820	bHLH	TF
AT2G40200	bHLH	TF
AT2G41130	bHLH	TF
AT2G41240	bHLH	TF
AT2G42280	bHLH	TF
AT2G42300	bHLH	TF
AT2G43010	bHLH	TF
AT2G43140	bHLH	TF
AT2G46510	bHLH	TF
AT2G46810	bHLH	TF
AT2G46970	bHLH	TF
AT3G06120	bHLH	TF
AT3G07340	bHLH	TF
AT3G19860	bHLH	TF
AT3G21330	bHLH	TF
AT3G22100	bHLH	TF
AT3G23210	bHLH	TF
AT3G23690	bHLH	TF
AT3G24140	bHLH	TF
AT3G25710	bHLH	TF
AT3G26744	bHLH	TF
AT3G47640	bHLH	TF
AT3G50330	bHLH	TF
AT3G56770	bHLH	TF
AT3G56970	bHLH	TF
AT3G56980	bHLH	TF
AT3G57800	bHLH	TF
AT3G59060	bHLH	TF
AT3G61950	bHLH	TF
AT3G62090	bHLH	TF
AT4G00050	bHLH	TF
AT4G00120	bHLH	TF
AT4G00480	bHLH	TF
AT4G00870	bHLH	TF
AT4G01460	bHLH	TF
AT4G02590	bHLH	TF
AT4G05170	bHLH	TF
AT4G09180	bHLH	TF
AT4G09820	bHLH	TF
AT4G14410	bHLH	TF
AT4G16430	bHLH	TF
AT4G17880	bHLH	TF
AT4G20970	bHLH	TF
AT4G21330	bHLH	TF
AT4G25400	bHLH	TF
AT4G25410	bHLH	TF
AT4G28790	bHLH	TF
AT4G28800	bHLH	TF
AT4G28811	bHLH	TF
AT4G28815	bHLH	TF
AT4G29930	bHLH	TF
AT4G30980	bHLH	TF
AT4G33880	bHLH	TF
AT4G34530	bHLH	TF
AT4G36060	bHLH	TF
AT4G36540	bHLH	TF
AT4G36930	bHLH	TF
AT4G37850	bHLH	TF
AT4G38070	bHLH	TF
AT5G01310	bHLH	TF
AT5G04150	bHLH	TF
AT5G08130	bHLH	TF
AT5G09750	bHLH	TF
AT5G10570	bHLH	TF
AT5G37800	bHLH	TF
AT5G38860	bHLH	TF
AT5G41315	bHLH	TF
AT5G43175	bHLH	TF
AT5G43650	bHLH	TF
AT5G46690	bHLH	TF
AT5G46760	bHLH	TF
AT5G46830	bHLH	TF
AT5G48560	bHLH	TF
AT5G50915	bHLH	TF
AT5G51780	bHLH	TF
AT5G51790	bHLH	TF
AT5G53210	bHLH	TF
AT5G54680	bHLH	TF
AT5G56960	bHLH	TF
AT5G57150	bHLH	TF
AT5G58010	bHLH	TF
AT5G61270	bHLH	TF
AT5G62610	bHLH	TF
AT5G65320	bHLH	TF
AT5G65640	bHLH	TF
AT5G67060	bHLH	TF
AT5G67110	bHLH	TF
AT1G03350	BSD	TF
AT1G10720	BSD	TF
AT1G26300	BSD	TF
AT1G55750	BSD	TF
AT1G69030	BSD	TF
AT2G10950	BSD	TF
AT3G24820	BSD	TF
AT3G49800	BSD	TF
AT3G61420	BSD	TF
AT4G13110	BSD	TF
AT5G65910	BSD	TF
AT1G03970	bZIP	TF
AT1G06070	bZIP	TF
AT1G06850	bZIP	TF
AT1G08320	bZIP	TF
AT1G13600	bZIP	TF
AT1G19490	bZIP	TF
AT1G32150	bZIP	TF
AT1G42990	bZIP	TF
AT1G43700	bZIP	TF
AT1G45249	bZIP	TF
AT1G49720	bZIP	TF
AT1G59530	bZIP	TF
AT1G68640	bZIP	TF
AT1G68880	bZIP	TF
AT1G75390	bZIP	TF
AT1G77920	bZIP	TF
AT2G04038	bZIP	TF
AT2G12900	bZIP	TF
AT2G12940	bZIP	TF
AT2G13150	bZIP	TF
AT2G16770	bZIP	TF
AT2G18160	bZIP	TF
AT2G21230	bZIP	TF
AT2G21235	bZIP	TF
AT2G22850	bZIP	TF
AT2G31370	bZIP	TF
AT2G35530	bZIP	TF
AT2G36270	bZIP	TF
AT2G40620	bZIP	TF
AT2G40950	bZIP	TF
AT2G41070	bZIP	TF
AT2G42380	bZIP	TF
AT2G46270	bZIP	TF
AT3G10800	bZIP	TF
AT3G12250	bZIP	TF
AT3G17609	bZIP	TF
AT3G19290	bZIP	TF
AT3G30530	bZIP	TF
AT3G44460	bZIP	TF
AT3G49760	bZIP	TF
AT3G51960	bZIP	TF
AT3G54620	bZIP	TF
AT3G56660	bZIP	TF
AT3G56850	bZIP	TF
AT3G58120	bZIP	TF
AT3G62420	bZIP	TF
AT4G01120	bZIP	TF
AT4G02640	bZIP	TF
AT4G34000	bZIP	TF
AT4G34590	bZIP	TF
AT4G35040	bZIP	TF
AT4G36730	bZIP	TF
AT4G37730	bZIP	TF
AT4G38900	bZIP	TF
AT5G06839	bZIP	TF
AT5G06950	bZIP	TF
AT5G06960	bZIP	TF
AT5G07160	bZIP	TF
AT5G08141	bZIP	TF
AT5G10030	bZIP	TF
AT5G11260	bZIP	TF
AT5G15830	bZIP	TF
AT5G24800	bZIP	TF
AT5G28770	bZIP	TF
AT5G38800	bZIP	TF
AT5G42910	bZIP	TF
AT5G44080	bZIP	TF
AT5G49450	bZIP	TF
AT5G60830	bZIP	TF
AT5G65210	bZIP	TF
AT1G25440	C2C2-CO-like	TF
AT1G28050	C2C2-CO-like	TF
AT1G49130	C2C2-CO-like	TF
AT1G68520	C2C2-CO-like	TF
AT1G73870	C2C2-CO-like	TF
AT2G24790	C2C2-CO-like	TF
AT2G33500	C2C2-CO-like	TF
AT2G47890	C2C2-CO-like	TF
AT3G02380	C2C2-CO-like	TF
AT3G07650	C2C2-CO-like	TF
AT3G21880	C2C2-CO-like	TF
AT4G15250	C2C2-CO-like	TF
AT5G15840	C2C2-CO-like	TF
AT5G15850	C2C2-CO-like	TF
AT5G24930	C2C2-CO-like	TF
AT5G48250	C2C2-CO-like	TF
AT5G57660	C2C2-CO-like	TF
AT1G07640	C2C2-Dof	TF
AT1G21340	C2C2-Dof	TF
AT1G26790	C2C2-Dof	TF
AT1G28310	C2C2-Dof	TF
AT1G29160	C2C2-Dof	TF
AT1G47655	C2C2-Dof	TF
AT1G51700	C2C2-Dof	TF
AT1G64620	C2C2-Dof	TF
AT1G69570	C2C2-Dof	TF
AT2G28510	C2C2-Dof	TF
AT2G28810	C2C2-Dof	TF
AT2G34140	C2C2-Dof	TF
AT2G37590	C2C2-Dof	TF
AT2G46590	C2C2-Dof	TF
AT3G21270	C2C2-Dof	TF
AT3G45610	C2C2-Dof	TF
AT3G47500	C2C2-Dof	TF
AT3G50410	C2C2-Dof	TF
AT3G52440	C2C2-Dof	TF
AT3G55370	C2C2-Dof	TF
AT3G61850	C2C2-Dof	TF
AT4G00940	C2C2-Dof	TF
AT4G21030	C2C2-Dof	TF
AT4G21040	C2C2-Dof	TF
AT4G21050	C2C2-Dof	TF
AT4G21080	C2C2-Dof	TF
AT4G24060	C2C2-Dof	TF
AT4G38000	C2C2-Dof	TF
AT5G02460	C2C2-Dof	TF
AT5G39660	C2C2-Dof	TF
AT5G60200	C2C2-Dof	TF
AT5G60850	C2C2-Dof	TF
AT5G62430	C2C2-Dof	TF
AT5G62940	C2C2-Dof	TF
AT5G65590	C2C2-Dof	TF
AT5G66940	C2C2-Dof	TF
AT1G08000	C2C2-GATA	TF
AT1G08010	C2C2-GATA	TF
AT1G51600	C2C2-GATA	TF
AT2G18380	C2C2-GATA	TF
AT2G28340	C2C2-GATA	TF
AT2G45050	C2C2-GATA	TF
AT3G06740	C2C2-GATA	TF
AT3G16870	C2C2-GATA	TF
AT3G20750	C2C2-GATA	TF
AT3G21175	C2C2-GATA	TF
AT3G24050	C2C2-GATA	TF
AT3G45170	C2C2-GATA	TF
AT3G50870	C2C2-GATA	TF
AT3G51080	C2C2-GATA	TF
AT3G54810	C2C2-GATA	TF
AT3G60530	C2C2-GATA	TF
AT4G17570	C2C2-GATA	TF
AT4G24470	C2C2-GATA	TF
AT4G26150	C2C2-GATA	TF
AT4G32890	C2C2-GATA	TF
AT4G34680	C2C2-GATA	TF
AT4G36240	C2C2-GATA	TF
AT4G36620	C2C2-GATA	TF
AT5G25830	C2C2-GATA	TF
AT5G26930	C2C2-GATA	TF
AT5G47140	C2C2-GATA	TF
AT5G49300	C2C2-GATA	TF
AT5G56860	C2C2-GATA	TF
AT5G66320	C2C2-GATA	TF
AT1G08465	C2C2-YABBY	TF
AT1G23420	C2C2-YABBY	TF
AT1G69180	C2C2-YABBY	TF
AT2G26580	C2C2-YABBY	TF
AT2G45190	C2C2-YABBY	TF
AT4G00180	C2C2-YABBY	TF
AT1G02030	C2H2	TF
AT1G02040	C2H2	TF
AT1G03840	C2H2	TF
AT1G08290	C2H2	TF
AT1G10480	C2H2	TF
AT1G13290	C2H2	TF
AT1G14580	C2H2	TF
AT1G24625	C2H2	TF
AT1G25250	C2H2	TF
AT1G26590	C2H2	TF
AT1G26610	C2H2	TF
AT1G27730	C2H2	TF
AT1G30970	C2H2	TF
AT1G34370	C2H2	TF
AT1G34790	C2H2	TF
AT1G49900	C2H2	TF
AT1G51220	C2H2	TF
AT1G55110	C2H2	TF
AT1G66140	C2H2	TF
AT1G68130	C2H2	TF
AT1G72050	C2H2	TF
AT1G75710	C2H2	TF
AT1G80730	C2H2	TF
AT2G01940	C2H2	TF
AT2G02070	C2H2	TF
AT2G02080	C2H2	TF
AT2G15740	C2H2	TF
AT2G17180	C2H2	TF
AT2G18490	C2H2	TF
AT2G23740	C2H2	TF
AT2G26940	C2H2	TF
AT2G28200	C2H2	TF
AT2G28710	C2H2	TF
AT2G29660	C2H2	TF
AT2G37430	C2H2	TF
AT2G37740	C2H2	TF
AT2G41835	C2H2	TF
AT2G41940	C2H2	TF
AT2G42410	C2H2	TF
AT2G45120	C2H2	TF
AT2G48100	C2H2	TF
AT3G10470	C2H2	TF
AT3G13810	C2H2	TF
AT3G19580	C2H2	TF
AT3G20880	C2H2	TF
AT3G23130	C2H2	TF
AT3G29340	C2H2	TF
AT3G45260	C2H2	TF
AT3G46070	C2H2	TF
AT3G46080	C2H2	TF
AT3G46090	C2H2	TF
AT3G48430	C2H2	TF
AT3G49930	C2H2	TF
AT3G50700	C2H2	TF
AT3G53600	C2H2	TF
AT3G53820	C2H2	TF
AT3G57480	C2H2	TF
AT3G57670	C2H2	TF
AT3G58070	C2H2	TF
AT3G60580	C2H2	TF
AT4G02670	C2H2	TF
AT4G06634	C2H2	TF
AT4G12240	C2H2	TF
AT4G16610	C2H2	TF
AT4G17810	C2H2	TF
AT4G25610	C2H2	TF
AT4G35280	C2H2	TF
AT5G01860	C2H2	TF
AT5G03150	C2H2	TF
AT5G03510	C2H2	TF
AT5G03740	C2H2	TF
AT5G04240	C2H2	TF
AT5G04340	C2H2	TF
AT5G04390	C2H2	TF
AT5G05120	C2H2	TF
AT5G06070	C2H2	TF
AT5G06650	C2H2	TF
AT5G09740	C2H2	TF
AT5G10970	C2H2	TF
AT5G14010	C2H2	TF
AT5G15480	C2H2	TF
AT5G22890	C2H2	TF
AT5G22990	C2H2	TF
AT5G25160	C2H2	TF
AT5G27880	C2H2	TF
AT5G40310	C2H2	TF
AT5G42640	C2H2	TF
AT5G43170	C2H2	TF
AT5G43540	C2H2	TF
AT5G44160	C2H2	TF
AT5G52010	C2H2	TF
AT5G56200	C2H2	TF
AT5G57520	C2H2	TF
AT5G59820	C2H2	TF
AT5G60470	C2H2	TF
AT5G61470	C2H2	TF
AT5G63280	C2H2	TF
AT5G66730	C2H2	TF
AT5G67450	C2H2	TF
AT1G01350	C3H	TF
AT1G03790	C3H	TF
AT1G04990	C3H	TF
AT1G07360	C3H	TF
AT1G10320	C3H	TF
AT1G19860	C3H	TF
AT1G21570	C3H	TF
AT1G27650	C3H	TF
AT1G29560	C3H	TF
AT1G29570	C3H	TF
AT1G29600	C3H	TF
AT1G30460	C3H	TF
AT1G32360	C3H	TF
AT1G48195	C3H	TF
AT1G66810	C3H	TF
AT1G68200	C3H	TF
AT1G75340	C3H	TF
AT2G02160	C3H	TF
AT2G05160	C3H	TF
AT2G16470	C3H	TF
AT2G19810	C3H	TF
AT2G20280	C3H	TF
AT2G24830	C3H	TF
AT2G25900	C3H	TF
AT2G28450	C3H	TF
AT2G29580	C3H	TF
AT2G32930	C3H	TF
AT2G33835	C3H	TF
AT2G35430	C3H	TF
AT2G40140	C3H	TF
AT2G41900	C3H	TF
AT2G47680	C3H	TF
AT2G47850	C3H	TF
AT3G02830	C3H	TF
AT3G06410	C3H	TF
AT3G08505	C3H	TF
AT3G12130	C3H	TF
AT3G12680	C3H	TF
AT3G18640	C3H	TF
AT3G19360	C3H	TF
AT3G21810	C3H	TF
AT3G27700	C3H	TF
AT3G44785	C3H	TF
AT3G47120	C3H	TF
AT3G48440	C3H	TF
AT3G51120	C3H	TF
AT3G51950	C3H	TF
AT3G55980	C3H	TF
AT4G25440	C3H	TF
AT4G29190	C3H	TF
AT5G06420	C3H	TF
AT5G06770	C3H	TF
AT5G07060	C3H	TF
AT5G07500	C3H	TF
AT5G12440	C3H	TF
AT5G12850	C3H	TF
AT5G16540	C3H	TF
AT5G18550	C3H	TF
AT5G40880	C3H	TF
AT5G42820	C3H	TF
AT5G44260	C3H	TF
AT5G49200	C3H	TF
AT5G51980	C3H	TF
AT5G56900	C3H	TF
AT5G56930	C3H	TF
AT5G58620	C3H	TF
AT5G63260	C3H	TF
AT5G66270	C3H	TF
AT1G67310	CAMTA	TF
AT2G22300	CAMTA	TF
AT3G16940	CAMTA	TF
AT4G16150	CAMTA	TF
AT5G09410	CAMTA	TF
AT5G64220	CAMTA	TF
AT1G07980	CCAAT	TF
AT1G08880	CCAAT	TF
AT1G08970	CCAAT	TF
AT1G09030	CCAAT	TF
AT1G17590	CCAAT	TF
AT1G21970	CCAAT	TF
AT1G30500	CCAAT	TF
AT1G51060	CCAAT	TF
AT1G54160	CCAAT	TF
AT1G54690	CCAAT	TF
AT1G54830	CCAAT	TF
AT1G56170	CCAAT	TF
AT1G72830	CCAAT	TF
AT2G13570	CCAAT	TF
AT2G27470	CCAAT	TF
AT2G34720	CCAAT	TF
AT2G37060	CCAAT	TF
AT2G38880	CCAAT	TF
AT2G47810	CCAAT	TF
AT3G05690	CCAAT	TF
AT3G12480	CCAAT	TF
AT3G14020	CCAAT	TF
AT3G20670	CCAAT	TF
AT3G20910	CCAAT	TF
AT3G48590	CCAAT	TF
AT3G53340	CCAAT	TF
AT4G14540	CCAAT	TF
AT4G27230	CCAAT	TF
AT5G06510	CCAAT	TF
AT5G08190	CCAAT	TF
AT5G12840	CCAAT	TF
AT5G19490	CCAAT	TF
AT5G23090	CCAAT	TF
AT5G27910	CCAAT	TF
AT5G38140	CCAAT	TF
AT5G43250	CCAAT	TF
AT5G47640	CCAAT	TF
AT5G47670	CCAAT	TF
AT5G50470	CCAAT	TF
AT5G50480	CCAAT	TF
AT5G50490	CCAAT	TF
AT5G54640	CCAAT	TF
AT5G63470	CCAAT	TF
AT2G20110	CPP	TF
AT3G04850	CPP	TF
AT3G16160	CPP	TF
AT3G22760	CPP	TF
AT3G22780	CPP	TF
AT4G14770	CPP	TF
AT4G29000	CPP	TF
AT5G25790	CPP	TF
AT2G17870	CSD	TF
AT2G21060	CSD	TF
AT4G36020	CSD	TF
AT4G38680	CSD	TF
AT1G48040	DBP	TF
AT2G25620	DBP	TF
AT3G51470	DBP	TF
AT3G62260	DBP	TF
AT1G47870	E2F-DP	TF
AT2G36010	E2F-DP	TF
AT3G01330	E2F-DP	TF
AT3G48160	E2F-DP	TF
AT5G02470	E2F-DP	TF
AT5G03415	E2F-DP	TF
AT5G14960	E2F-DP	TF
AT5G22220	E2F-DP	TF
AT1G73730	EIL	TF
AT2G27050	EIL	TF
AT3G20770	EIL	TF
AT5G10120	EIL	TF
AT5G21120	EIL	TF
AT5G65100	EIL	TF
AT1G10240	FAR1	TF
AT1G52520	FAR1	TF
AT1G76320	FAR1	TF
AT1G80010	FAR1	TF
AT2G27110	FAR1	TF
AT2G32250	FAR1	TF
AT2G43280	FAR1	TF
AT3G06250	FAR1	TF
AT3G07500	FAR1	TF
AT3G22170	FAR1	TF
AT3G59470	FAR1	TF
AT4G12850	FAR1	TF
AT4G15090	FAR1	TF
AT4G19990	FAR1	TF
AT4G38180	FAR1	TF
AT5G18960	FAR1	TF
AT5G28530	FAR1	TF
AT1G34355	FHA	TF
AT1G60700	FHA	TF
AT1G75530	FHA	TF
AT2G21530	FHA	TF
AT2G45460	FHA	TF
AT3G02400	FHA	TF
AT3G02680	FHA	TF
AT3G07220	FHA	TF
AT3G07260	FHA	TF
AT3G20550	FHA	TF
AT3G54350	FHA	TF
AT4G14490	FHA	TF
AT5G07400	FHA	TF
AT5G19280	FHA	TF
AT5G38840	FHA	TF
AT5G47790	FHA	TF
AT5G67030	FHA	TF
AT1G13300	G2-like	TF
AT1G14600	G2-like	TF
AT1G25550	G2-like	TF
AT1G32240	G2-like	TF
AT1G49560	G2-like	TF
AT1G68670	G2-like	TF
AT1G69580	G2-like	TF
AT1G79430	G2-like	TF
AT2G01060	G2-like	TF
AT2G02060	G2-like	TF
AT2G03500	G2-like	TF
AT2G06020	G2-like	TF
AT2G20400	G2-like	TF
AT2G20570	G2-like	TF
AT2G38300	G2-like	TF
AT2G40260	G2-like	TF
AT2G40970	G2-like	TF
AT2G42660	G2-like	TF
AT3G04030	G2-like	TF
AT3G04450	G2-like	TF
AT3G10760	G2-like	TF
AT3G12730	G2-like	TF
AT3G13040	G2-like	TF
AT3G24120	G2-like	TF
AT3G25790	G2-like	TF
AT3G46640	G2-like	TF
AT4G04580	G2-like	TF
AT4G13640	G2-like	TF
AT4G17695	G2-like	TF
AT4G28610	G2-like	TF
AT4G37180	G2-like	TF
AT5G05090	G2-like	TF
AT5G06800	G2-like	TF
AT5G16560	G2-like	TF
AT5G18240	G2-like	TF
AT5G29000	G2-like	TF
AT5G42630	G2-like	TF
AT5G44190	G2-like	TF
AT5G45580	G2-like	TF
AT5G59570	G2-like	TF
AT1G11510	GeBP	TF
AT1G44810	GeBP	TF
AT1G55950	GeBP	TF
AT1G61730	GeBP	TF
AT1G66420	GeBP	TF
AT2G01370	GeBP	TF
AT2G25650	GeBP	TF
AT2G36340	GeBP	TF
AT3G04930	GeBP	TF
AT4G00130	GeBP	TF
AT4G00232	GeBP	TF
AT4G00238	GeBP	TF
AT4G00250	GeBP	TF
AT4G00270	GeBP	TF
AT4G00390	GeBP	TF
AT4G00610	GeBP	TF
AT4G01260	GeBP	TF
AT4G25210	GeBP	TF
AT5G14280	GeBP	TF
AT5G28040	GeBP	TF
AT1G07520	GRAS	TF
AT1G07530	GRAS	TF
AT1G14920	GRAS	TF
AT1G21450	GRAS	TF
AT1G50420	GRAS	TF
AT1G50600	GRAS	TF
AT1G55580	GRAS	TF
AT1G63100	GRAS	TF
AT1G66350	GRAS	TF
AT2G01570	GRAS	TF
AT2G04890	GRAS	TF
AT2G29060	GRAS	TF
AT2G37650	GRAS	TF
AT2G45160	GRAS	TF
AT3G03450	GRAS	TF
AT3G13840	GRAS	TF
AT3G46600	GRAS	TF
AT3G49950	GRAS	TF
AT3G50650	GRAS	TF
AT3G54220	GRAS	TF
AT3G60630	GRAS	TF
AT4G00150	GRAS	TF
AT4G08250	GRAS	TF
AT4G17230	GRAS	TF
AT4G36710	GRAS	TF
AT4G37650	GRAS	TF
AT5G17490	GRAS	TF
AT5G41920	GRAS	TF
AT5G48150	GRAS	TF
AT5G52510	GRAS	TF
AT5G59450	GRAS	TF
AT5G66770	GRAS	TF
AT5G67411	GRAS	TF
AT2G06200	GRF	TF
AT2G22840	GRF	TF
AT2G36400	GRF	TF
AT2G45480	GRF	TF
AT3G13960	GRF	TF
AT3G52910	GRF	TF
AT4G24150	GRF	TF
AT4G37740	GRF	TF
AT5G53660	GRF	TF
AT1G05230	HB	TF
AT1G17920	HB	TF
AT1G19700	HB	TF
AT1G20700	HB	TF
AT1G20710	HB	TF
AT1G23380	HB	TF
AT1G26960	HB	TF
AT1G27050	HB	TF
AT1G28420	HB	TF
AT1G30490	HB	TF
AT1G34650	HB	TF
AT1G46480	HB	TF
AT1G52150	HB	TF
AT1G62360	HB	TF
AT1G62990	HB	TF
AT1G69780	HB	TF
AT1G70510	HB	TF
AT1G70920	HB	TF
AT1G73360	HB	TF
AT1G75410	HB	TF
AT1G75430	HB	TF
AT1G79840	HB	TF
AT2G01430	HB	TF
AT2G01500	HB	TF
AT2G16400	HB	TF
AT2G17950	HB	TF
AT2G18550	HB	TF
AT2G22430	HB	TF
AT2G22800	HB	TF
AT2G23760	HB	TF
AT2G27220	HB	TF
AT2G27990	HB	TF
AT2G28610	HB	TF
AT2G32370	HB	TF
AT2G33880	HB	TF
AT2G34710	HB	TF
AT2G35940	HB	TF
AT2G36610	HB	TF
AT2G44910	HB	TF
AT2G46680	HB	TF
AT3G01220	HB	TF
AT3G01470	HB	TF
AT3G03260	HB	TF
AT3G03660	HB	TF
AT3G11260	HB	TF
AT3G18010	HB	TF
AT3G19510	HB	TF
AT3G60390	HB	TF
AT3G61150	HB	TF
AT3G61890	HB	TF
AT4G00730	HB	TF
AT4G02560	HB	TF
AT4G03250	HB	TF
AT4G04890	HB	TF
AT4G08150	HB	TF
AT4G16780	HB	TF
AT4G17460	HB	TF
AT4G17710	HB	TF
AT4G21750	HB	TF
AT4G25530	HB	TF
AT4G29940	HB	TF
AT4G32040	HB	TF
AT4G32880	HB	TF
AT4G32980	HB	TF
AT4G34610	HB	TF
AT4G35550	HB	TF
AT4G36740	HB	TF
AT4G36870	HB	TF
AT4G37790	HB	TF
AT4G40060	HB	TF
AT5G02030	HB	TF
AT5G03790	HB	TF
AT5G05770	HB	TF
AT5G06710	HB	TF
AT5G11060	HB	TF
AT5G15150	HB	TF
AT5G17320	HB	TF
AT5G17810	HB	TF
AT5G25220	HB	TF
AT5G41410	HB	TF
AT5G44180	HB	TF
AT5G45980	HB	TF
AT5G46010	HB	TF
AT5G46880	HB	TF
AT5G47370	HB	TF
AT5G52170	HB	TF
AT5G53980	HB	TF
AT5G59340	HB	TF
AT5G60690	HB	TF
AT5G65310	HB	TF
AT5G66700	HB	TF
AT4G26170	HRT	TF
AT5G56780	HRT	TF
AT1G32330	HSF	TF
AT1G46264	HSF	TF
AT1G67970	HSF	TF
AT1G77570	HSF	TF
AT2G26150	HSF	TF
AT2G41690	HSF	TF
AT3G02990	HSF	TF
AT3G22830	HSF	TF
AT3G24520	HSF	TF
AT3G51910	HSF	TF
AT3G63350	HSF	TF
AT4G11660	HSF	TF
AT4G13980	HSF	TF
AT4G17750	HSF	TF
AT4G18870	HSF	TF
AT4G18880	HSF	TF
AT4G36990	HSF	TF
AT5G03720	HSF	TF
AT5G16820	HSF	TF
AT5G43840	HSF	TF
AT5G45710	HSF	TF
AT5G54070	HSF	TF
AT5G62020	HSF	TF
AT5G61850	LFY	TF
AT1G01780	LIM	TF
AT1G10200	LIM	TF
AT2G39900	LIM	TF
AT2G45800	LIM	TF
AT3G55770	LIM	TF
AT3G61230	LIM	TF
AT1G06280	LOB	TF
AT1G07900	LOB	TF
AT1G16530	LOB	TF
AT1G31320	LOB	TF
AT1G36000	LOB	TF
AT1G65620	LOB	TF
AT1G67100	LOB	TF
AT1G68510	LOB	TF
AT1G72980	LOB	TF
AT2G19510	LOB	TF
AT2G19820	LOB	TF
AT2G23660	LOB	TF
AT2G28500	LOB	TF
AT2G30130	LOB	TF
AT2G30340	LOB	TF
AT2G31310	LOB	TF
AT2G40470	LOB	TF
AT2G42430	LOB	TF
AT2G42440	LOB	TF
AT2G45410	LOB	TF
AT2G45420	LOB	TF
AT3G02550	LOB	TF
AT3G03760	LOB	TF
AT3G11090	LOB	TF
AT3G13850	LOB	TF
AT3G26620	LOB	TF
AT3G26660	LOB	TF
AT3G27650	LOB	TF
AT3G27940	LOB	TF
AT3G47870	LOB	TF
AT3G49940	LOB	TF
AT3G50510	LOB	TF
AT3G58190	LOB	TF
AT4G00210	LOB	TF
AT4G00220	LOB	TF
AT4G22700	LOB	TF
AT4G37540	LOB	TF
AT5G06080	LOB	TF
AT5G15060	LOB	TF
AT5G35900	LOB	TF
AT5G63090	LOB	TF
AT5G66870	LOB	TF
AT5G67420	LOB	TF
AT1G01530	MADS	TF
AT1G17310	MADS	TF
AT1G18750	MADS	TF
AT1G22130	MADS	TF
AT1G22590	MADS	TF
AT1G24260	MADS	TF
AT1G26310	MADS	TF
AT1G28450	MADS	TF
AT1G28460	MADS	TF
AT1G29962	MADS	TF
AT1G31140	MADS	TF
AT1G31630	MADS	TF
AT1G31640	MADS	TF
AT1G46408	MADS	TF
AT1G47760	MADS	TF
AT1G48150	MADS	TF
AT1G59810	MADS	TF
AT1G60040	MADS	TF
AT1G60880	MADS	TF
AT1G60920	MADS	TF
AT1G65300	MADS	TF
AT1G65330	MADS	TF
AT1G65360	MADS	TF
AT1G69120	MADS	TF
AT1G69540	MADS	TF
AT1G71692	MADS	TF
AT1G72350	MADS	TF
AT1G77080	MADS	TF
AT1G77950	MADS	TF
AT1G77980	MADS	TF
AT2G03060	MADS	TF
AT2G03710	MADS	TF
AT2G14210	MADS	TF
AT2G22540	MADS	TF
AT2G22630	MADS	TF
AT2G24840	MADS	TF
AT2G26320	MADS	TF
AT2G28700	MADS	TF
AT2G34440	MADS	TF
AT2G40210	MADS	TF
AT2G42830	MADS	TF
AT2G45650	MADS	TF
AT2G45660	MADS	TF
AT3G02310	MADS	TF
AT3G04100	MADS	TF
AT3G05860	MADS	TF
AT3G18650	MADS	TF
AT3G30260	MADS	TF
AT3G54340	MADS	TF
AT3G57230	MADS	TF
AT3G57390	MADS	TF
AT3G58780	MADS	TF
AT3G61120	MADS	TF
AT3G66656	MADS	TF
AT4G02235	MADS	TF
AT4G09960	MADS	TF
AT4G11250	MADS	TF
AT4G11880	MADS	TF
AT4G18960	MADS	TF
AT4G22950	MADS	TF
AT4G24540	MADS	TF
AT4G36590	MADS	TF
AT4G37940	MADS	TF
AT5G04640	MADS	TF
AT5G06500	MADS	TF
AT5G10140	MADS	TF
AT5G13790	MADS	TF
AT5G15800	MADS	TF
AT5G20240	MADS	TF
AT5G23260	MADS	TF
AT5G26580	MADS	TF
AT5G26630	MADS	TF
AT5G26650	MADS	TF
AT5G26870	MADS	TF
AT5G26950	MADS	TF
AT5G27050	MADS	TF
AT5G27070	MADS	TF
AT5G27090	MADS	TF
AT5G27130	MADS	TF
AT5G27580	MADS	TF
AT5G27944	MADS	TF
AT5G27960	MADS	TF
AT5G37415	MADS	TF
AT5G38620	MADS	TF
AT5G38740	MADS	TF
AT5G39750	MADS	TF
AT5G39810	MADS	TF
AT5G40120	MADS	TF
AT5G40220	MADS	TF
AT5G41200	MADS	TF
AT5G48670	MADS	TF
AT5G49420	MADS	TF
AT5G49490	MADS	TF
AT5G51860	MADS	TF
AT5G51870	MADS	TF
AT5G55690	MADS	TF
AT5G58890	MADS	TF
AT5G60440	MADS	TF
AT5G60910	MADS	TF
AT5G62165	MADS	TF
AT5G65050	MADS	TF
AT5G65060	MADS	TF
AT5G65070	MADS	TF
AT5G65080	MADS	TF
AT5G65330	MADS	TF
AT1G21150	mTERF	TF
AT1G56380	mTERF	TF
AT1G61960	mTERF	TF
AT1G61970	mTERF	TF
AT1G61980	mTERF	TF
AT1G61990	mTERF	TF
AT1G62010	mTERF	TF
AT1G62085	mTERF	TF
AT1G62110	mTERF	TF
AT1G62120	mTERF	TF
AT1G62150	mTERF	TF
AT1G62490	mTERF	TF
AT1G74120	mTERF	TF
AT1G78930	mTERF	TF
AT1G79220	mTERF	TF
AT2G03050	mTERF	TF
AT2G21710	mTERF	TF
AT2G34620	mTERF	TF
AT2G36000	mTERF	TF
AT2G44020	mTERF	TF
AT3G18870	mTERF	TF
AT3G46950	mTERF	TF
AT3G60400	mTERF	TF
AT4G02990	mTERF	TF
AT4G14605	mTERF	TF
AT4G19650	mTERF	TF
AT4G38160	mTERF	TF
AT5G06810	mTERF	TF
AT5G07900	mTERF	TF
AT5G23930	mTERF	TF
AT5G45113	mTERF	TF
AT5G54180	mTERF	TF
AT5G55580	mTERF	TF
AT5G64950	mTERF	TF
AT1G06180	MYB	TF
AT1G08810	MYB	TF
AT1G09540	MYB	TF
AT1G09770	MYB	TF
AT1G14350	MYB	TF
AT1G16490	MYB	TF
AT1G17950	MYB	TF
AT1G18570	MYB	TF
AT1G18710	MYB	TF
AT1G22640	MYB	TF
AT1G25340	MYB	TF
AT1G26780	MYB	TF
AT1G34670	MYB	TF
AT1G35515	MYB	TF
AT1G48000	MYB	TF
AT1G49010	MYB	TF
AT1G56160	MYB	TF
AT1G56650	MYB	TF
AT1G57560	MYB	TF
AT1G63910	MYB	TF
AT1G66230	MYB	TF
AT1G66370	MYB	TF
AT1G66380	MYB	TF
AT1G66390	MYB	TF
AT1G68320	MYB	TF
AT1G69560	MYB	TF
AT1G73410	MYB	TF
AT1G74080	MYB	TF
AT1G74430	MYB	TF
AT1G74650	MYB	TF
AT1G79180	MYB	TF
AT2G02820	MYB	TF
AT2G16720	MYB	TF
AT2G23290	MYB	TF
AT2G25230	MYB	TF
AT2G26950	MYB	TF
AT2G26960	MYB	TF
AT2G31180	MYB	TF
AT2G32460	MYB	TF
AT2G36890	MYB	TF
AT2G37630	MYB	TF
AT2G38090	MYB	TF
AT2G39880	MYB	TF
AT2G47190	MYB	TF
AT2G47460	MYB	TF
AT3G01140	MYB	TF
AT3G01530	MYB	TF
AT3G02940	MYB	TF
AT3G06490	MYB	TF
AT3G08500	MYB	TF
AT3G09230	MYB	TF
AT3G09370	MYB	TF
AT3G10590	MYB	TF
AT3G10595	MYB	TF
AT3G11280	MYB	TF
AT3G11440	MYB	TF
AT3G11450	MYB	TF
AT3G12720	MYB	TF
AT3G12820	MYB	TF
AT3G13540	MYB	TF
AT3G13890	MYB	TF
AT3G18100	MYB	TF
AT3G23250	MYB	TF
AT3G24310	MYB	TF
AT3G27785	MYB	TF
AT3G27810	MYB	TF
AT3G27920	MYB	TF
AT3G28470	MYB	TF
AT3G28910	MYB	TF
AT3G29020	MYB	TF
AT3G30210	MYB	TF
AT3G46130	MYB	TF
AT3G47600	MYB	TF
AT3G48920	MYB	TF
AT3G49690	MYB	TF
AT3G50060	MYB	TF
AT3G52250	MYB	TF
AT3G53200	MYB	TF
AT3G55730	MYB	TF
AT3G60460	MYB	TF
AT3G61250	MYB	TF
AT3G62610	MYB	TF
AT4G00540	MYB	TF
AT4G01680	MYB	TF
AT4G05100	MYB	TF
AT4G09460	MYB	TF
AT4G13480	MYB	TF
AT4G17785	MYB	TF
AT4G18770	MYB	TF
AT4G21440	MYB	TF
AT4G22680	MYB	TF
AT4G25560	MYB	TF
AT4G26930	MYB	TF
AT4G28110	MYB	TF
AT4G32730	MYB	TF
AT4G33450	MYB	TF
AT4G34990	MYB	TF
AT4G37260	MYB	TF
AT4G37780	MYB	TF
AT4G38620	MYB	TF
AT5G01200	MYB	TF
AT5G02320	MYB	TF
AT5G04760	MYB	TF
AT5G05790	MYB	TF
AT5G06100	MYB	TF
AT5G06110	MYB	TF
AT5G07690	MYB	TF
AT5G07700	MYB	TF
AT5G08520	MYB	TF
AT5G10280	MYB	TF
AT5G11050	MYB	TF
AT5G11510	MYB	TF
AT5G12870	MYB	TF
AT5G14340	MYB	TF
AT5G14750	MYB	TF
AT5G15310	MYB	TF
AT5G16600	MYB	TF
AT5G16770	MYB	TF
AT5G17800	MYB	TF
AT5G23000	MYB	TF
AT5G23650	MYB	TF
AT5G26660	MYB	TF
AT5G35550	MYB	TF
AT5G39700	MYB	TF
AT5G40330	MYB	TF
AT5G40350	MYB	TF
AT5G40360	MYB	TF
AT5G40430	MYB	TF
AT5G45420	MYB	TF
AT5G49330	MYB	TF
AT5G49620	MYB	TF
AT5G52260	MYB	TF
AT5G52600	MYB	TF
AT5G54230	MYB	TF
AT5G55020	MYB	TF
AT5G56110	MYB	TF
AT5G57620	MYB	TF
AT5G58850	MYB	TF
AT5G58900	MYB	TF
AT5G59780	MYB	TF
AT5G60890	MYB	TF
AT5G61420	MYB	TF
AT5G62320	MYB	TF
AT5G62470	MYB	TF
AT5G65230	MYB	TF
AT5G65790	MYB	TF
AT5G67300	MYB	TF
AT1G01060	MYB-related	TF
AT1G01380	MYB-related	TF
AT1G01520	MYB-related	TF
AT1G06910	MYB-related	TF
AT1G07540	MYB-related	TF
AT1G09710	MYB-related	TF
AT1G15720	MYB-related	TF
AT1G17460	MYB-related	TF
AT1G17520	MYB-related	TF
AT1G18330	MYB-related	TF
AT1G18960	MYB-related	TF
AT1G19000	MYB-related	TF
AT1G19510	MYB-related	TF
AT1G21700	MYB-related	TF
AT1G49950	MYB-related	TF
AT1G58220	MYB-related	TF
AT1G70000	MYB-related	TF
AT1G71030	MYB-related	TF
AT1G72650	MYB-related	TF
AT1G72740	MYB-related	TF
AT1G74840	MYB-related	TF
AT1G75250	MYB-related	TF
AT2G03470	MYB-related	TF
AT2G13960	MYB-related	TF
AT2G18328	MYB-related	TF
AT2G30420	MYB-related	TF
AT2G30424	MYB-related	TF
AT2G30432	MYB-related	TF
AT2G33610	MYB-related	TF
AT2G36960	MYB-related	TF
AT2G42150	MYB-related	TF
AT2G44430	MYB-related	TF
AT2G46410	MYB-related	TF
AT2G46830	MYB-related	TF
AT2G47210	MYB-related	TF
AT2G47620	MYB-related	TF
AT3G05380	MYB-related	TF
AT3G07740	MYB-related	TF
AT3G09600	MYB-related	TF
AT3G10113	MYB-related	TF
AT3G10580	MYB-related	TF
AT3G16350	MYB-related	TF
AT3G21430	MYB-related	TF
AT3G49850	MYB-related	TF
AT3G53790	MYB-related	TF
AT4G01060	MYB-related	TF
AT4G01280	MYB-related	TF
AT4G09450	MYB-related	TF
AT4G16420	MYB-related	TF
AT4G34430	MYB-related	TF
AT4G39160	MYB-related	TF
AT4G39250	MYB-related	TF
AT5G02840	MYB-related	TF
AT5G04110	MYB-related	TF
AT5G17300	MYB-related	TF
AT5G27610	MYB-related	TF
AT5G37260	MYB-related	TF
AT5G41020	MYB-related	TF
AT5G47390	MYB-related	TF
AT5G52660	MYB-related	TF
AT5G53200	MYB-related	TF
AT5G56840	MYB-related	TF
AT5G58340	MYB-related	TF
AT5G61620	MYB-related	TF
AT5G67580	MYB-related	TF
AT1G01010	NAC	TF
AT1G01720	NAC	TF
AT1G02220	NAC	TF
AT1G02230	NAC	TF
AT1G02250	NAC	TF
AT1G03490	NAC	TF
AT1G12260	NAC	TF
AT1G25580	NAC	TF
AT1G26870	NAC	TF
AT1G28470	NAC	TF
AT1G32510	NAC	TF
AT1G32770	NAC	TF
AT1G32870	NAC	TF
AT1G33060	NAC	TF
AT1G33280	NAC	TF
AT1G34180	NAC	TF
AT1G34190	NAC	TF
AT1G52880	NAC	TF
AT1G52890	NAC	TF
AT1G54330	NAC	TF
AT1G56010	NAC	TF
AT1G60280	NAC	TF
AT1G60350	NAC	TF
AT1G61110	NAC	TF
AT1G62700	NAC	TF
AT1G64100	NAC	TF
AT1G64105	NAC	TF
AT1G65910	NAC	TF
AT1G69490	NAC	TF
AT1G71930	NAC	TF
AT1G76420	NAC	TF
AT1G77450	NAC	TF
AT1G79580	NAC	TF
AT2G02450	NAC	TF
AT2G17040	NAC	TF
AT2G18060	NAC	TF
AT2G24430	NAC	TF
AT2G27300	NAC	TF
AT2G33480	NAC	TF
AT2G43000	NAC	TF
AT2G46770	NAC	TF
AT3G01600	NAC	TF
AT3G03200	NAC	TF
AT3G04060	NAC	TF
AT3G04070	NAC	TF
AT3G04420	NAC	TF
AT3G04430	NAC	TF
AT3G10480	NAC	TF
AT3G10490	NAC	TF
AT3G10500	NAC	TF
AT3G12910	NAC	TF
AT3G12977	NAC	TF
AT3G15170	NAC	TF
AT3G15500	NAC	TF
AT3G15510	NAC	TF
AT3G17730	NAC	TF
AT3G18400	NAC	TF
AT3G29035	NAC	TF
AT3G44290	NAC	TF
AT3G44350	NAC	TF
AT3G49530	NAC	TF
AT3G55210	NAC	TF
AT3G56530	NAC	TF
AT3G56560	NAC	TF
AT3G61910	NAC	TF
AT4G01520	NAC	TF
AT4G01540	NAC	TF
AT4G01550	NAC	TF
AT4G10350	NAC	TF
AT4G17980	NAC	TF
AT4G27410	NAC	TF
AT4G28500	NAC	TF
AT4G28530	NAC	TF
AT4G29230	NAC	TF
AT4G35580	NAC	TF
AT4G36160	NAC	TF
AT5G04400	NAC	TF
AT5G04410	NAC	TF
AT5G07680	NAC	TF
AT5G08790	NAC	TF
AT5G09330	NAC	TF
AT5G13180	NAC	TF
AT5G14000	NAC	TF
AT5G14490	NAC	TF
AT5G17260	NAC	TF
AT5G18270	NAC	TF
AT5G18300	NAC	TF
AT5G22290	NAC	TF
AT5G22380	NAC	TF
AT5G24590	NAC	TF
AT5G39610	NAC	TF
AT5G39690	NAC	TF
AT5G39820	NAC	TF
AT5G41090	NAC	TF
AT5G46590	NAC	TF
AT5G50820	NAC	TF
AT5G53950	NAC	TF
AT5G56620	NAC	TF
AT5G61430	NAC	TF
AT5G62380	NAC	TF
AT5G63790	NAC	TF
AT5G64060	NAC	TF
AT5G64530	NAC	TF
AT5G66300	NAC	TF
AT4G27330	NOZZLE	TF
AT1G05420	OFP	TF
AT1G06920	OFP	TF
AT1G79960	OFP	TF
AT2G18500	OFP	TF
AT2G30400	OFP	TF
AT2G32100	OFP	TF
AT2G36026	OFP	TF
AT2G36050	OFP	TF
AT3G52525	OFP	TF
AT3G52540	OFP	TF
AT4G04030	OFP	TF
AT4G14860	OFP	TF
AT4G18830	OFP	TF
AT5G01840	OFP	TF
AT5G04820	OFP	TF
AT5G19650	OFP	TF
AT5G22240	OFP	TF
AT5G58360	OFP	TF
AT1G04500	Orphans	TF
AT1G05290	Orphans	TF
AT1G06040	Orphans	TF
AT1G07050	Orphans	TF
AT1G10450	Orphans	TF
AT1G10470	Orphans	TF
AT1G19050	Orphans	TF
AT1G19270	Orphans	TF
AT1G23810	Orphans	TF
AT1G24190	Orphans	TF
AT1G24200	Orphans	TF
AT1G24210	Orphans	TF
AT1G24220	Orphans	TF
AT1G24230	Orphans	TF
AT1G24250	Orphans	TF
AT1G27220	Orphans	TF
AT1G27240	Orphans	TF
AT1G27250	Orphans	TF
AT1G27260	Orphans	TF
AT1G27270	Orphans	TF
AT1G27280	Orphans	TF
AT1G27320	Orphans	TF
AT1G58210	Orphans	TF
AT1G59890	Orphans	TF
AT1G59940	Orphans	TF
AT1G60250	Orphans	TF
AT1G63820	Orphans	TF
AT1G66340	Orphans	TF
AT1G68190	Orphans	TF
AT1G70030	Orphans	TF
AT1G70060	Orphans	TF
AT1G74890	Orphans	TF
AT1G75540	Orphans	TF
AT1G78600	Orphans	TF
AT2G01830	Orphans	TF
AT2G17820	Orphans	TF
AT2G21320	Orphans	TF
AT2G31380	Orphans	TF
AT2G32310	Orphans	TF
AT2G33350	Orphans	TF
AT2G39830	Orphans	TF
AT2G40670	Orphans	TF
AT2G41310	Orphans	TF
AT2G42040	Orphans	TF
AT2G46670	Orphans	TF
AT2G47430	Orphans	TF
AT3G01320	Orphans	TF
AT3G04280	Orphans	TF
AT3G04580	Orphans	TF
AT3G12890	Orphans	TF
AT3G21150	Orphans	TF
AT3G21890	Orphans	TF
AT3G23150	Orphans	TF
AT3G48100	Orphans	TF
AT3G56380	Orphans	TF
AT3G57040	Orphans	TF
AT4G00760	Orphans	TF
AT4G10240	Orphans	TF
AT4G15248	Orphans	TF
AT4G21430	Orphans	TF
AT4G25990	Orphans	TF
AT4G27310	Orphans	TF
AT4G27900	Orphans	TF
AT4G38960	Orphans	TF
AT4G39070	Orphans	TF
AT5G10720	Orphans	TF
AT5G14370	Orphans	TF
AT5G15020	Orphans	TF
AT5G15030	Orphans	TF
AT5G15040	Orphans	TF
AT5G17890	Orphans	TF
AT5G26594	Orphans	TF
AT5G35610	Orphans	TF
AT5G35750	Orphans	TF
AT5G41380	Orphans	TF
AT5G53420	Orphans	TF
AT5G54470	Orphans	TF
AT5G57180	Orphans	TF
AT5G59990	Orphans	TF
AT5G62920	Orphans	TF
AT5G66610	Orphans	TF
AT5G66620	Orphans	TF
AT5G66630	Orphans	TF
AT1G14410	PBF-2-like	TF
AT1G71260	PBF-2-like	TF
AT2G02740	PBF-2-like	TF
AT1G21000	PLATZ	TF
AT1G31040	PLATZ	TF
AT1G32700	PLATZ	TF
AT1G43000	PLATZ	TF
AT1G76590	PLATZ	TF
AT2G01818	PLATZ	TF
AT2G12646	PLATZ	TF
AT2G27930	PLATZ	TF
AT3G60670	PLATZ	TF
AT4G17900	PLATZ	TF
AT5G46710	PLATZ	TF
AT1G18790	RWP-RK	TF
AT1G20640	RWP-RK	TF
AT1G64530	RWP-RK	TF
AT1G74480	RWP-RK	TF
AT1G76350	RWP-RK	TF
AT2G17150	RWP-RK	TF
AT2G43500	RWP-RK	TF
AT3G59580	RWP-RK	TF
AT4G24020	RWP-RK	TF
AT4G35270	RWP-RK	TF
AT4G35590	RWP-RK	TF
AT4G38340	RWP-RK	TF
AT5G53040	RWP-RK	TF
AT5G66990	RWP-RK	TF
AT2G37120	S1Fa-like	TF
AT3G09735	S1Fa-like	TF
AT3G53370	S1Fa-like	TF
AT5G35770	SAP	TF
AT1G02065	SBP	TF
AT1G20980	SBP	TF
AT1G27360	SBP	TF
AT1G27370	SBP	TF
AT1G53160	SBP	TF
AT1G69170	SBP	TF
AT2G33810	SBP	TF
AT2G42200	SBP	TF
AT2G47070	SBP	TF
AT3G15270	SBP	TF
[truncated: 194 more rows]

## Sheet: Suppl. Dataset S22
Suppl. Dataset S22. Transcriptomics: List of all detected putative transcription regulators. List of all detected putative transcription regulators (TR; according to homology to Arabidopsis genes from Suppl. Dataset S16) in the analysis of 6 h 23 °C and 3 h 23 °C + 3 h 37 °C sorted between transcription factors (TF) and other regulators (other), and by protein family. Given are the Tobacco gene n…
Tobacco Gene	Tobacco Protein	Arabidopsis Gene	% identity	e-value	Alignment length	TR Family	TR Category	log2FC	log2CPM	LR	P-Value	FDR
LOC107797342	A0A1S4AG97	AT3G19184	54.615	2.67e-41	130	ABI3VP1	TF	1.27917	2.22069	87.3883	8.91755e-21	1.27371e-19
LOC107787750	A0A1S3ZJZ8	AT2G24700	37.705	5.77e-40	244	ABI3VP1	TF	0.608756	-0.966983	1.87453	0.170957	0.265406
LOC107781729	A0A1S3Z073	AT4G21550	56.667	4.89e-17	60	ABI3VP1	TF	0.499936	-0.298899	2.60409	0.106589	0.181206
LOC107828535	A0A1S4DDC8	AT5G66980	37.008	9.21e-18	127	ABI3VP1	TF	0.345458	0.327023	2.34543	0.125651	0.207035
LOC107775035	A0A1S3YDA2	AT2G30470	47.59	0	830	ABI3VP1	TF	0.275724	1.97426	4.85721	0.0275308	0.057876
LOC107794993	A0A1S4A8R5	AT4G00260	30.296	1.38e-42	406	ABI3VP1	TF	0.272375	0.478268	1.47549	0.224481	0.330015
LOC107797346	A0A1S4AG78	AT3G19184	50.382	2.88e-42	131	ABI3VP1	TF	0.21634	3.77494	6.29558	0.0121039	0.0281622
LOC107828580	A0A1S4DD89	AT4G32010	44.645	0	775	ABI3VP1	TF	0.215759	-0.820957	0.262647	0.608307	0.706812
LOC107822101	A0A1S4CS47	AT1G26680	23.431	1.73e-23	478	ABI3VP1	TF	0.170629	1.53143	1.35616	0.244203	0.352645
LOC107766537	A0A1S3XLE6	AT3G18990	26.989	1.26e-20	352	ABI3VP1	TF	0.0611799	0.799987	0.102786	0.748511	0.821101
LOC107792084	A0A1S3ZZF0	AT3G18990	24.432	2.26e-19	352	ABI3VP1	TF	0.0580147	0.568275	0.0781073	0.779879	0.844252
LOC107832410	A0A1S4DQM9	AT3G19184	47.967	1.66e-36	123	ABI3VP1	TF	0.0258913	2.61877	0.0667644	0.796107	0.856241
LOC107760309	A0A1S3X1N1	AT3G24650	44.429	3.63e-151	736	ABI3VP1	TF	-2.7717e-06	0.265464	5.69361e-08	0.99981	0.99981
LOC107810460	A0A1S4BPD7	AT3G18990	28.291	1.36e-33	357	ABI3VP1	TF	-0.0558222	-0.63587	0.022157	0.88167	0.919066
LOC107797829	A0A1S4AHR3	AT4G00260	29.688	1.97e-43	384	ABI3VP1	TF	-0.0642559	-0.0550884	0.0592869	0.807627	0.865159
LOC107824690	A0A1S4D0L2	AT2G24700	31.818	1.36e-19	242	ABI3VP1	TF	-0.249712	2.39349	5.19872	0.0226036	0.048772
LOC107778317	A0A1S3YP65	AT4G00260	27.748	8.77e-55	555	ABI3VP1	TF	-0.266589	-0.305058	0.839929	0.359417	0.477668
LOC107814101	A0A1S4C180	AT2G24700	34.711	4.04e-51	363	ABI3VP1	TF	-0.275156	-0.633004	0.69317	0.405088	0.524164
LOC107765094	A0A1S3XGX9	AT5G66980	27.66	1.2e-10	141	ABI3VP1	TF	-0.323829	0.103539	1.67704	0.195318	0.295723
LOC107826581	A0A1S4D6X2	AT4G33280	26.689	7.64e-20	296	ABI3VP1	TF	-0.357118	-0.917013	0.92435	0.336336	0.453378
LOC107814576	A0A1S4C2V3	AT3G18990	43.137	8.28e-21	102	ABI3VP1	TF	-0.456113	0.265923	2.60385	0.106604	0.181209
LOC107794995	A0A1S4A8Y6	AT4G31640	32.927	3.13e-36	246	ABI3VP1	TF	-0.587275	0.831579	7.44161	0.00637327	0.0159977
LOC107830050	A0A1S4DI00	AT3G19184	50.382	3.12e-43	131	ABI3VP1	TF	-0.656882	3.81078	74.4882	6.10018e-18	7.43667e-17
LOC107830045	A0A1S4DHZ8	AT5G42700	37.895	4.94e-35	190	ABI3VP1	TF	-0.735468	-0.412301	5.55094	0.0184708	0.0408723
LOC107805293	A0A1S4B7K8	AT4G31640	30.719	2.91e-34	306	ABI3VP1	TF	-0.808921	-0.94668	4.17064	0.0411302	0.0816759
LOC107759000	A0A1S3WXD1	AT1G26680	22.769	5.22e-22	549	ABI3VP1	TF	-0.915905	0.0517666	11.6097	0.0006561	0.0020657
LOC107771707	A0A1S3Y3C9	AT5G66980	27.545	1.19e-12	167	ABI3VP1	TF	-1.63888	-1.13841	13.2606	0.000271041	0.000916444
LOC107818453	A0A1S4CFL2	AT3G42790	74.419	8.44e-127	258	Alfin-like	TF	0.169921	-0.300445	0.277549	0.598312	0.698198
LOC107795748	A0A1S4ABD7	AT5G05610	73.853	6.86e-101	218	Alfin-like	TF	-0.0304748	1.59469	0.0334503	0.854881	0.900054
LOC107796394	A0A1S4ADE9	AT5G20510	68.093	2.85e-113	257	Alfin-like	TF	-0.218674	-0.935318	0.316194	0.573904	0.678396
LOC107792882	A0A1S4A1Q5	AT2G02470	79.051	3.41e-126	253	Alfin-like	TF	-0.242776	0.635956	1.40566	0.235778	0.342884
LOC107787196	A0A1S3ZIQ7	AT5G05610	75.319	1.12e-120	235	Alfin-like	TF	-0.394181	1.81454	6.71903	0.00953895	0.0228406
LOC107811534	A0A1S4BT56	AT2G02470	78.261	2.47e-126	253	Alfin-like	TF	-0.454945	0.231709	3.41345	0.0646671	0.119462
LOC107789672	A0A1S3ZRN6	AT2G02470	81.25	2.21e-132	256	Alfin-like	TF	-0.502193	2.94094	22.677	1.91644e-06	9.15074e-06
LOC107820151	A0A1S4CLN4	AT2G02470	80.078	9.3e-132	256	Alfin-like	TF	-0.895648	2.68331	63.8806	1.32193e-15	1.39663e-14
LOC107793606	A0A1S4A4E5	AT5G05610	78.838	6.22e-127	241	Alfin-like	TF	-0.905775	1.56876	25.1313	5.35567e-07	2.75406e-06
LOC107790155	A0A1S3ZT09	AT5G05610	77.236	4.16e-124	246	Alfin-like	TF	-1.01785	2.918	98.864	2.70453e-23	4.36914e-22
LOC107784396	A0A1S3Z979	AT1G78080	48.429	1.91e-82	382	AP2-EREBP	TF	5.12974	1.16266	349.486	5.48221e-78	3.42497e-76
LOC107828029	A0A1S4DBN8	AT1G51120	28.696	4.98e-06	115	AP2-EREBP	TF	3.13819	2.78316	376.372	7.66987e-84	5.13993e-82
LOC107788512	Q7Y1W2	AT1G53910	45.232	4.84e-80	409	AP2-EREBP	TF	1.42877	1.77888	103.968	2.05639e-24	3.5457e-23
LOC107816670	A0A1S4C9G9	AT2G40340	41.86	2.86e-70	344	AP2-EREBP	TF	1.34485	1.52202	69.0554	9.57337e-17	1.09147e-15
LOC107776399	A0A1S3YHP7	AT2G40340	38.636	2.68e-58	352	AP2-EREBP	TF	1.25794	-0.00198471	23.6164	1.17583e-06	5.79322e-06
LOC107766960	A0A1S3XNE9	AT2G40340	50.955	3.33e-44	157	AP2-EREBP	TF	1.20522	0.371917	28.7067	8.42099e-08	4.74991e-07
LOC107797978	A0A1S4AI72	AT2G40340	49.697	2.1e-43	165	AP2-EREBP	TF	1.20265	-0.596681	13.7492	0.000208905	0.000722455
LOC107809150	A0A1S4BJX7	AT1G68550	32.735	3.02e-22	223	AP2-EREBP	TF	1.1257	1.06628	41.6679	1.08168e-10	8.04646e-10
LOC107784884	A0A1S3ZB33	AT2G40340	41.192	7.26e-59	369	AP2-EREBP	TF	1.00388	0.63594	20.9346	4.75235e-06	2.14647e-05
LOC107818896	A0A1S4CH06	AT4G27950	51.562	7.54e-28	128	AP2-EREBP	TF	0.473576	-0.100483	2.6954	0.100638	0.172967
LOC107808746	R4WAK0	AT1G50640	55.649	1.44e-54	239	AP2-EREBP	TF	0.42163	2.7548	19.7027	9.04751e-06	3.9294e-05
LOC107804702	A0A1S4B5Q2	AT3G20310	52.703	3.61e-35	222	AP2-EREBP	TF	0.280801	1.12421	2.75877	0.0967223	0.167343
LOC107761245	A0A1S3X4T4	AT1G68550	43.609	1.15e-24	133	AP2-EREBP	TF	0.23558	0.293691	1.06081	0.30303	0.417783
LOC107802932	R4WAI7	AT1G50640	56.485	6.1e-56	239	AP2-EREBP	TF	0.206701	5.94704	14.8814	0.000114488	0.00041525
LOC107804908	A0A1S4B652	AT1G50640	57.384	1.25e-56	237	AP2-EREBP	TF	0.117622	2.66542	1.34986	0.245302	0.35401
LOC107770401	A0A1S3XZ27	AT5G13330	53.333	3.9e-15	60	AP2-EREBP	TF	0.111037	-0.0549791	0.173927	0.676645	0.763332
LOC107768058	R4WAH7	AT5G44210	44.509	1.05e-38	173	AP2-EREBP	TF	0.110929	3.34325	1.43437	0.231052	0.337309
LOC107798466	A0A1S4AJT1	AT1G75490	50.265	8.49e-51	189	AP2-EREBP	TF	0.106101	1.76736	0.618502	0.431605	0.550746
LOC107813530	A0A1S4BZG4	AT4G27950	49.606	4.03e-27	127	AP2-EREBP	TF	0.0537133	0.065072	0.0461755	0.829857	0.881518
LOC107821339	R4WAQ5	AT1G50640	45.408	2.98e-29	196	AP2-EREBP	TF	0.0525936	3.17385	0.254687	0.613794	0.711173
LOC107819726	A0A1S4CKA7	AT3G20310	44.715	1.95e-30	246	AP2-EREBP	TF	0.0457958	2.18404	0.154112	0.694636	0.778599
LOC107791259	A0A1S3ZWU7	AT4G27950	40.444	5.1e-38	225	AP2-EREBP	TF	0.00283025	0.533493	0.000180572	0.989279	0.992626
LOC107766702	R4WAQ6	AT1G50640	56.017	1.24e-54	241	AP2-EREBP	TF	-0.0477946	5.44353	0.905069	0.341426	0.458891
LOC107761838	A0A1S3X6K2	AT5G44210	45.665	3.77e-40	173	AP2-EREBP	TF	-0.072139	3.03515	0.624448	0.429399	0.548448
LOC107798048	A0A1S4AIF1	AT1G68550	56	2.2e-12	50	AP2-EREBP	TF	-0.116093	0.28328	0.250983	0.616384	0.713529
LOC107792544	A0A1S4A0X5	AT1G50640	46.939	3.09e-31	196	AP2-EREBP	TF	-0.121017	2.68164	1.51021	0.219107	0.323476
LOC107772127	A0A1S3Y4K7	AT3G16770	41.429	1.33e-52	280	AP2-EREBP	TF	-0.124184	-0.0243547	0.194388	0.659289	0.749253
LOC107815815	A0A1S4C718	AT4G17500	46.245	7.12e-56	253	AP2-EREBP	TF	-0.172518	2.69039	2.47099	0.115964	0.194128
LOC107773801	E7FKW3	AT3G15210	67.273	2.01e-38	110	AP2-EREBP	TF	-0.198716	3.75594	4.66919	0.0307084	0.0636104
LOC107763228	A0A1S3XB96	AT3G14230	41.646	4.62e-60	413	AP2-EREBP	TF	-0.446719	1.19339	6.98216	0.00823263	0.0200811
LOC107804370	A0A1S4B4H3	AT1G16060	56.583	3.46e-122	357	AP2-EREBP	TF	-0.547084	-0.438918	2.84524	0.0916447	0.16004
LOC107828178	A0A1S4DBX5	AT1G53910	43.276	2.25e-72	409	AP2-EREBP	TF	-0.562415	2.46458	26.8542	2.19397e-07	1.17759e-06
LOC107820989	A0A1S4CP60	AT2G28550	51.345	9.94e-98	409	AP2-EREBP	TF	-0.604513	2.47747	21.2421	4.04775e-06	1.84376e-05
LOC107764761	A0A1S3XGA8	AT1G53910	45.137	2.62e-66	401	AP2-EREBP	TF	-1.80366	-0.226033	24.5239	7.33919e-07	3.71602e-06
LOC107807599	A0A1S4BEZ2	AT5G62000	47.009	5.27e-26	117	ARF	TF	1.86774	-0.378502	36.3168	1.6771e-09	1.12325e-08
LOC107789425	A0A1S3ZQQ9	AT5G62000	63.409	0	839	ARF	TF	1.28304	0.255255	28.5107	9.31809e-08	5.23034e-07
LOC107830695	A0A1S4DK91	AT2G46530	49.827	1.15e-86	289	ARF	TF	0.314381	-0.765619	0.843237	0.358473	0.476661
LOC107818819	A0A1S4CGQ2	AT1G59750	69.969	0	646	ARF	TF	0.273353	2.76546	8.3252	0.00390987	0.0103448
LOC107785172	A0A1S3ZBW1	AT2G33860	54.234	0	555	ARF	TF	0.261107	0.983945	1.53937	0.214712	0.318251
LOC107770412	A0A1S3XZD6	AT1G59750	70.388	0	645	ARF	TF	0.168103	2.53473	2.11765	0.14561	0.233464
LOC107831629	A0A1S4DN90	AT5G62000	57.405	0	871	ARF	TF	0.140398	-0.452583	0.199242	0.655333	0.745971
LOC107798348	A0A1S4AJD8	AT5G62000	62.457	0	871	ARF	TF	-0.067558	0.258452	0.0755945	0.783359	0.846677
LOC107783300	A0A1S3Z5T1	AT2G46530	48.07	1.22e-81	285	ARF	TF	-0.0826703	5.59437	3.0347	0.0815015	0.14513
LOC107767241	A0A1S3XP51	AT5G62000	46.774	9.79e-129	434	ARF	TF	-0.725491	0.917513	12.7129	0.000363139	0.00119729
LOC107766885	A0A1S3XMP9	AT1G77850	49.823	4.74e-169	566	ARF	TF	-0.727014	-0.878421	3.6606	0.0557135	0.105509
LOC107765789	A0A1S3XJ26	AT1G77850	49.647	1.38e-170	566	ARF	TF	-0.74582	-0.368143	5.51922	0.0188086	0.0415044
LOC107802735	A0A1S4AYN1	AT1G19220	68.862	0	501	ARF	TF	-0.797931	1.49889	23.3969	1.31789e-06	6.44493e-06
LOC107828642	A0A1S4DDF7	AT2G46530	52.878	2.35e-94	278	ARF	TF	-0.840856	1.25435	19.0808	1.25297e-05	5.32208e-05
LOC107828000	A0A1S4DBY9	AT2G28350	54.242	0	719	ARF	TF	-1.45639	0.280019	31.2005	2.32701e-08	1.38976e-07
LOC107796429	A0A1S4ADE0	AT4G18020	48.148	3.58e-132	594	ARR-B	TF	0.61785	0.699116	8.6333	0.00330072	0.00890481
LOC107770247	A0A1S3XYK0	AT4G16110	38.206	2.55e-57	301	ARR-B	TF	0.488189	0.107425	3.9357	0.0472716	0.0920476
LOC107807556	A0A1S4BF24	AT3G16857	50.145	0	688	ARR-B	TF	0.0407764	-0.255274	0.0209034	0.885042	0.921415
LOC107788391	A0A1S3ZLZ4	AT4G16110	41.553	4.93e-47	219	ARR-B	TF	-0.223709	1.19081	1.56189	0.211389	0.314498
LOC107827910	A0A1S4DAZ9	AT4G16110	59.341	4.77e-132	364	ARR-B	TF	-0.836159	0.194296	11.2225	0.000808117	0.00249826
LOC107767966	A0A1S3XSA2	AT2G21240	51.887	9.69e-109	318	BBR/BPC	TF	0.833102	-0.968339	4.99555	0.0254126	0.0540042
LOC107801378	A0A1S4AUE2	AT2G21240	52.525	1.13e-105	297	BBR/BPC	TF	0.583068	-0.0361778	5.10902	0.0238018	0.0509947
LOC107810225	H1ZN84	AT5G42520	45.562	4.78e-82	338	BBR/BPC	TF	0.270195	5.14744	27.8481	1.31225e-07	7.21469e-07
LOC107832043	A0A1S4DPI3	AT5G42520	45.562	6.99e-82	338	BBR/BPC	TF	0.190606	4.98872	12.3069	0.000451298	0.00146635
LOC107808957	H1ZN83	AT2G01930	59.396	4.7e-113	298	BBR/BPC	TF	-0.111556	3.94685	1.93227	0.16451	0.257605
LOC107792698	A0A1S4A1E5	AT2G01930	59.396	2.94e-113	298	BBR/BPC	TF	-0.226299	3.62986	7.58568	0.00588339	0.0149093
LOC107791629	A0A1S3ZXN4	AT2G45880	65.672	0	670	BES1	TF	0.936281	0.32137	16.996	3.74578e-05	0.000147282
LOC107804741	A0A1S4B5J7	AT2G45880	67.699	0	678	BES1	TF	0.395185	2.22009	11.9063	0.000559433	0.00178599
LOC107788835	A0A1S3ZNU3	AT1G75080	54.769	5.03e-88	325	BES1	TF	0.270115	-0.174565	0.781884	0.376565	0.495926
LOC107826134	A0A1S4D565	AT1G75080	66.879	4.24e-115	314	BES1	TF	0.213576	1.13898	1.60854	0.204697	0.30658
LOC107790592	A0A1S3ZUM4	AT1G78700	69.643	2.63e-129	336	BES1	TF	0.0746674	0.575897	0.130162	0.718265	0.797938
LOC107795612	A0A1S4AAY3	AT5G45300	62.278	0	676	BES1	TF	-0.112342	-0.357905	0.13272	0.715628	0.796008
LOC107815408	A0A1S4C5I2	AT1G19350	59.627	1.65e-100	322	BES1	TF	-0.497984	1.14811	8.34649	0.00386434	0.0102386
LOC107777518	A0A1S3YM10	AT1G19350	59.006	2.59e-97	322	BES1	TF	-0.705902	-0.345478	5.42843	0.0198114	0.0434138
LOC107786698	A0A1S3ZH49	AT5G45300	61.087	0	681	BES1	TF	-0.852126	1.61225	20.2846	6.6734e-06	2.95964e-05
LOC107792445	A0A1S4A0Q1	AT1G75080	66.139	4.29e-114	316	BES1	TF	-1.58265	-0.45632	21.4246	3.68018e-06	1.687e-05
LOC107794341	A0A1S4A6S7	AT4G37850	36.318	4.41e-23	201	bHLH	TF	6.85105	-1.48551	62.1686	3.15277e-15	3.23745e-14
LOC107796326	A0A1S4AD79	AT1G69010	38.538	1.4e-47	301	bHLH	TF	1.11214	-0.00208969	18.6631	1.55972e-05	6.52681e-05
LOC107789889	A0A1S3ZS61	AT5G01310	61.141	0	736	bHLH	TF	1.05685	2.8874	74.034	7.6781e-18	9.26233e-17
LOC107780656	A0A1S3YXY2	AT4G02590	50.307	6.08e-81	326	bHLH	TF	1.05454	0.81068	30.5869	3.19236e-08	1.88026e-07
LOC107804818	A0A1S4B5L5	AT1G69010	37.294	4.49e-47	303	bHLH	TF	1.02005	0.219149	18.6131	1.60119e-05	6.69183e-05
LOC107785031	A0A1S3ZBF0	AT1G69010	54.11	1.8e-98	292	bHLH	TF	0.879351	0.755504	18.7383	1.49943e-05	6.28937e-05
LOC107825517	A0A1S4D3F0	AT4G16430	50.833	1.27e-163	480	bHLH	TF	0.714859	0.337423	10.1058	0.00147802	0.00431301
LOC107785398	A0A1S3ZCR0	AT4G38070	42.597	9.72e-88	439	bHLH	TF	0.688479	-0.0367567	4.9654	0.0258593	0.054817
LOC107810510	A0A1S4BPK1	AT1G69010	55.479	1.66e-99	292	bHLH	TF	0.501478	0.855909	4.77791	0.0288271	0.0602167
LOC107807401	A0A1S4BEC4	AT5G54680	68.201	5.82e-110	239	bHLH	TF	0.413	0.343201	3.07937	0.0792914	0.141874
LOC107780376	A0A1S3YWG2	AT5G54680	69.038	5.54e-110	239	bHLH	TF	0.342376	1.18092	4.2758	0.0386587	0.0774955
LOC107800540	A0A1S4ARK6	AT4G02590	50.307	3.07e-81	326	bHLH	TF	0.334372	0.753914	2.99741	0.0833977	0.14809
LOC107803763	A0A1S4B251	AT1G59640	79.452	4.53e-80	146	bHLH	TF	0.114993	-0.29024	0.146446	0.701955	0.784963
LOC107793219	A0A1S4A365	AT3G47640	42.326	6.8e-46	215	bHLH	TF	0.0805094	-1.11686	0.0282747	0.866465	0.90835
LOC107826076	A0A1S4D521	AT5G01310	61.711	0	713	bHLH	TF	0.0782295	3.56955	1.02492	0.311356	0.426481
LOC107760621	A0A1S3X2N1	AT3G19860	61.134	1.21e-92	247	bHLH	TF	0.0613037	-0.291208	0.041493	0.838589	0.888092
LOC107812266	A0A1S4BVF1	AT3G47640	45.54	2.2e-45	213	bHLH	TF	0.0571366	1.0606	0.108109	0.742307	0.816016
LOC107821270	A0A1S4CQD6	AT4G38070	43.111	1.89e-89	450	bHLH	TF	0.0481943	0.348297	0.0342573	0.853161	0.898735
LOC107788169	A0A1S3ZL91	AT5G65640	46.369	2.98e-84	358	bHLH	TF	-0.0206821	2.16254	0.0179676	0.893368	0.927611
LOC107760838	A0A1S3X404	AT1G01260	52.857	0	630	bHLH	TF	-0.0763983	2.3651	0.361898	0.547454	0.655831
LOC107773950	A0A1S3Y9J2	AT2G20180	45.753	4.33e-61	365	bHLH	TF	-0.0790735	0.902142	0.183315	0.66854	0.756558
LOC107812727	A0A1S4BWT8	AT5G08130	40.489	2.69e-94	573	bHLH	TF	-0.0833273	4.06376	1.51681	0.218103	0.322221
LOC107808530	A0A1S4BI58	AT2G20180	40.962	2.38e-84	520	bHLH	TF	-0.116243	0.132046	0.224841	0.635376	0.730171
LOC107781558	A0A1S3YZM2	AT4G14410	65.909	8.08e-75	176	bHLH	TF	-0.122664	3.06841	1.59107	0.207174	0.309625
LOC107802207	A0A1S4AWU9	AT1G59640	54.43	1.97e-69	237	bHLH	TF	-0.166245	1.08796	0.664756	0.414886	0.534217
LOC107810790	A0A1S4BQD6	AT5G54680	56.277	2.28e-81	231	bHLH	TF	-0.19504	1.79109	2.04182	0.153027	0.242873
LOC107816467	A0A1S4C988	AT5G54680	56.277	1.16e-81	231	bHLH	TF	-0.211123	3.5431	4.92909	0.0264082	0.0557906
LOC107785125	A0A1S3ZBQ1	AT4G14410	65.909	9.21e-75	176	bHLH	TF	-0.243015	2.97424	5.62683	0.0176876	0.0393432
LOC107821887	A0A1S4CRU4	AT5G54680	77.778	1.28e-42	90	bHLH	TF	-0.278192	3.12968	10.3516	0.00129361	0.0038282
LOC107767049	D7P236	AT1G32640	53.587	0	683	bHLH	TF	-0.279478	0.495708	1.32829	0.24911	0.35845
LOC107812660	A0A1S4BWR1	AT2G31210	44.193	2.29e-83	353	bHLH	TF	-0.294167	1.35328	2.81104	0.0936175	0.162942
LOC107817147	A0A1S4CB91	AT2G24260	50.409	9.38e-89	367	bHLH	TF	-0.403109	-0.650573	1.44994	0.228538	0.334571
LOC107762037	A0A1S3X7H0	AT5G54680	71.193	3.81e-114	243	bHLH	TF	-0.494383	2.74417	16.6036	4.60637e-05	0.000178772
LOC107818052	A0A1S4CE19	AT5G62610	54.576	4.97e-86	295	bHLH	TF	-0.533512	-0.962079	1.0888	0.296738	0.410902
LOC107765893	A0A1S3XK83	AT1G01260	50.872	0	631	bHLH	TF	-0.581471	0.150143	5.43788	0.0197045	0.0432354
LOC107787765	B5AYF5	AT5G54680	70.782	3.33e-113	243	bHLH	TF	-0.589248	3.72944	48.1131	4.02331e-12	3.36659e-11
LOC107794340	A0A1S4A6N7	AT4G37850	36.788	1.89e-31	193	bHLH	TF	-0.615664	-0.243775	4.51639	0.0335715	0.0687017
LOC107822300	A0A1S4CTI7	AT4G21330	44.218	4.53e-33	147	bHLH	TF	-0.683043	3.29855	35.0296	3.24738e-09	2.11236e-08
LOC107796159	A0A1S4ACK6	AT5G08130	41.091	6.5e-91	550	bHLH	TF	-0.699761	5.00799	141.187	1.46433e-32	3.40637e-31
LOC107761337	A0A1S3X557	AT2G14760	54.255	5.64e-54	188	bHLH	TF	-0.864027	-0.574211	6.57827	0.0103231	0.0244986
LOC107828013	A0A1S4DC06	AT2G20180	41.304	6.7e-83	552	bHLH	TF	-0.996895	-0.543067	8.89235	0.00286368	0.00783484
LOC107769722	A0A1S3XWY3	AT3G19860	61.538	5.09e-94	247	bHLH	TF	-1.12393	0.478755	22.2353	2.41199e-06	1.13615e-05
LOC107812557	A0A1S4BWD8	AT1G30670	38.816	5.07e-20	152	bHLH	TF	-1.14338	3.10649	139.667	3.14849e-32	7.21291e-31
LOC107805377	A0A1S4B7W6	AT4G37850	46.193	1.58e-48	197	bHLH	TF	-1.15917	0.90848	23.4919	1.25438e-06	6.15654e-06
LOC107792097	A0A1S3ZZL8	AT3G24820	50	1.27e-51	186	BSD	TF	0.260948	1.0406	2.10057	0.147244	0.235478
LOC107804761	A0A1S4B5E9	AT1G10720	41.235	1.96e-62	405	BSD	TF	0.155066	3.74775	4.01096	0.0452055	0.0885781
LOC107788649	A0A1S3ZN71	AT1G55750	58.347	0	605	BSD	TF	0.147943	2.70057	2.0531	0.151896	0.241328
LOC107815223	A0A1S4C581	AT2G10950	36.154	6.01e-56	390	BSD	TF	0.130923	3.90153	2.80471	0.0939881	0.163418
LOC107786394	A0A1S3ZFW8	AT1G10720	41.133	1.84e-62	406	BSD	TF	0.0625031	3.97766	0.799337	0.371292	0.490495
LOC107786723	A0A1S3ZH13	AT3G49800	48.98	8.92e-101	441	BSD	TF	0.0327382	0.662768	0.0213068	0.883946	0.920606
LOC107782840	A0A1S3Z4X4	AT2G10950	36.247	1.13e-55	389	BSD	TF	-0.186543	1.47266	1.23882	0.265698	0.376908
LOC107774599	A0A1S3YBP0	AT3G24820	48.649	1.97e-53	185	BSD	TF	-0.268296	-0.768384	0.592882	0.441307	0.559657
LOC107765441	A0A1S3XI98	AT1G26300	49.038	4.12e-27	104	BSD	TF	-0.301752	1.4491	3.03726	0.0813733	0.144924
LOC107787544	A0A1S3ZJL2	AT3G49800	48.879	8.22e-102	446	BSD	TF	-0.347484	-0.292011	1.38595	0.23909	0.346846
LOC107826121	A0A1S4D550	AT1G69030	49.367	1.61e-64	237	BSD	TF	-0.370885	1.70605	6.98158	0.00823526	0.0200854
LOC107831064	A0A1S4DLJ6	AT1G03350	46.575	7.8e-70	292	BSD	TF	-0.468657	-0.160338	2.4435	0.118013	0.196927
LOC107771797	A0A1S3Y3L9	AT3G49800	37.983	2.89e-65	466	BSD	TF	-0.603108	3.13438	47.6865	5.00132e-12	4.13393e-11
LOC107782938	A0A1S3Z583	AT1G26300	45.679	2.93e-81	324	BSD	TF	-0.624177	2.65491	33.0635	8.91957e-09	5.5409e-08
LOC107791927	A0A1S3ZYY6	AT3G49800	36.632	2.28e-63	475	BSD	TF	-0.845422	3.21587	82.5569	1.02672e-19	1.3777e-18
LOC107770877	A0A1S3Y0F2	AT1G03350	37.628	1.11e-73	489	BSD	TF	-0.944883	1.56927	38.1569	6.52777e-10	4.53951e-09
LOC107820577	A0A1S4CMT9	AT2G16770	61.679	1.91e-110	274	bZIP	TF	1.53865	0.727625	51.7521	6.29686e-13	5.55324e-12
LOC107811488	A0A1S4BSQ0	AT5G44080	41.39	1.96e-55	331	bZIP	TF	0.910643	0.386603	16.8837	3.97414e-05	0.00015565
LOC107767352	A0A0C5DP50	AT1G45249	45.411	1.78e-87	414	bZIP	TF	0.861173	0.886372	21.467	3.59965e-06	1.65239e-05
LOC107770065	A0A1S3XXY9	AT4G34000	42.889	6.57e-88	443	bZIP	TF	0.741604	1.18315	19.9726	7.85615e-06	3.43723e-05
LOC107772262	A0A1S3Y4Z1	AT2G16770	61.679	3.06e-110	274	bZIP	TF	0.735204	1.09266	14.3341	0.000153068	0.000541705
LOC107782500	A0A1S3Z3W6	AT1G43700	47.175	6.64e-84	354	bZIP	TF	0.655795	-0.833866	3.47018	0.0624845	0.116166
LOC107812352	A0A1S4BVI8	AT3G56850	57.329	2.12e-97	307	bZIP	TF	0.580508	0.954931	8.27494	0.0040196	0.0106047
LOC107806890	A0A1S4BCM7	AT5G44080	41.071	1.92e-55	336	bZIP	TF	0.52869	1.11134	9.7168	0.00182591	0.00522307
LOC107773674	A0A1S3Y9B1	AT5G44080	58.4	2.53e-38	125	bZIP	TF	0.528675	1.11102	9.71625	0.00182646	0.00522399
LOC107817339	A0A1S4CBV8	AT5G44080	45.344	3.14e-49	247	bZIP	TF	0.46106	0.461857	4.39453	0.0360544	0.0729601
LOC107765911	A0A1S3XJK8	AT2G16770	59.783	1.28e-107	276	bZIP	TF	0.454834	0.777002	4.76968	0.0289652	0.0604888
LOC107795482	A0A1S4AAE6	AT4G38900	45.602	1.13e-93	432	bZIP	TF	0.38644	-0.931174	0.792975	0.373202	0.492525
LOC107808808	Q941L5	AT3G62420	48.571	4.52e-33	140	bZIP	TF	0.296157	5.8083	36.749	1.34359e-09	9.10729e-09
LOC107812445	A0A1S4BVW7	AT4G38900	47.651	2.16e-103	447	bZIP	TF	0.237582	-0.904215	0.360014	0.548498	0.656688
LOC107811604	A0A1S4BT40	AT1G42990	37.175	9.97e-23	269	bZIP	TF	0.232669	5.63144	16.8495	4.04636e-05	0.000158291
LOC107805713	A0A1S4B8Q4	AT2G35530	63.402	1.26e-165	388	bZIP	TF	0.227845	2.17975	3.46217	0.0627878	0.116692
LOC107809726	A0A1S4BLW2	AT1G19490	45.882	2.74e-24	170	bZIP	TF	0.224891	0.0457298	0.710886	0.39915	0.518196
LOC107790916	A0A1S3ZVC5	AT1G06070	65.347	1.31e-83	202	bZIP	TF	0.200498	0.0360076	0.63365	0.42602	0.54526
LOC107815582	V9XSB7	AT3G56850	56.592	9.05e-98	311	bZIP	TF	0.196207	1.17183	1.13583	0.286535	0.399873
LOC107785821	A0A1S3ZE21	AT2G40950	44.757	1.23e-141	782	bZIP	TF	0.171945	1.82407	1.69597	0.192816	0.292511
LOC107806524	A0A1S4BB65	AT2G46270	44.24	3.43e-96	434	bZIP	TF	0.162037	3.68914	2.93974	0.0864246	0.152483
LOC107804149	A0A1S4B3P1	AT2G46270	44.86	5.02e-97	428	bZIP	TF	0.152644	3.69825	3.92248	0.0476445	0.0926721
LOC107825872	A0A1S4D4A9	AT2G35530	63.802	8e-169	384	bZIP	TF	0.111306	2.58055	1.20614	0.272099	0.384074
LOC107780446	A0A1S3YWG3	AT1G06070	67.63	1.45e-156	346	bZIP	TF	0.109966	3.50237	1.73301	0.188026	0.286782
LOC107809963	A0A1S4BMP1	AT2G35530	64.948	5.95e-169	388	bZIP	TF	0.0598184	1.71498	0.143561	0.704766	0.787312
LOC107768063	A0A1S3XSK6	AT2G40950	50.08	3.24e-144	627	bZIP	TF	0.0486945	5.51145	0.688421	0.406702	0.525824
LOC107812807	A0A1S4BX35	AT1G75390	54.088	2.69e-51	159	bZIP	TF	0.0244922	-0.524007	0.00611809	0.937654	0.957763
LOC107809729	A0A1S4BLW7	AT5G28770	35.766	7.03e-19	137	bZIP	TF	-0.00433476	1.37236	0.000546464	0.98135	0.988165
LOC107782356	A0A1S3Z2P2	AT2G40950	44.744	1.27e-147	780	bZIP	TF	-0.00911532	-1.10081	0.000270293	0.986883	0.991139
LOC107828766	A0A1S4DE61	AT2G40950	49.681	3.39e-141	626	bZIP	TF	-0.0330264	4.12496	0.243903	0.621401	0.717838
LOC107804954	A0A1S4B6C5	AT5G28770	53.476	4.3e-43	187	bZIP	TF	-0.0594153	1.47043	0.130012	0.718419	0.797963
LOC107822613	A0A1S4CU42	AT3G56850	55.287	6.39e-99	331	bZIP	TF	-0.0633834	0.104852	0.0656996	0.797704	0.857318
LOC107830151	A0A1S4DI90	AT2G16770	59.783	2.71e-108	276	bZIP	TF	-0.147407	1.12245	0.622541	0.430104	0.549166
LOC107818216	A0A1S4CER8	AT5G28770	40.136	2.35e-76	441	bZIP	TF	-0.166795	2.18001	1.54551	0.2138	0.317296
LOC107761889	A7VKB4	AT1G42990	43.893	3.91e-22	262	bZIP	TF	-0.235892	4.68282	14.9629	0.000109646	0.00039963
LOC107819448	A0A1S4CJ71	AT2G46270	48.611	1.95e-110	432	bZIP	TF	-0.243198	3.86194	8.67558	0.00322503	0.00872267
LOC107760642	A0A1S3X310	AT1G06070	67.919	1.94e-156	346	bZIP	TF	-0.243878	3.53924	7.71859	0.00546552	0.01393
LOC107806773	A0A1S4BC42	AT4G34000	44.828	1.02e-104	464	bZIP	TF	-0.244954	2.6704	4.56457	0.0326399	0.0670332
LOC107810505	A0A1S4BPI6	AT5G28770	31.33	7.06e-20	233	bZIP	TF	-0.28109	0.75733	2.05026	0.15218	0.241696
LOC107808400	A0A1S4BHP5	AT1G06070	71.125	8.56e-161	329	bZIP	TF	-0.36179	0.150077	2.15976	0.141667	0.228285
LOC107797380	A0A1S4AGH5	AT2G35530	64.948	4.84e-168	388	bZIP	TF	-0.442944	2.23303	8.23919	0.00409955	0.0107909
LOC107797754	A0A1S4AHI8	AT5G28770	52.332	1.27e-42	193	bZIP	TF	-0.537314	0.685591	6.92858	0.00848289	0.0206022
LOC107807277	A0A1S4BDZ3	AT3G62420	54.167	1.08e-50	144	bZIP	TF	-0.843107	3.38301	65.6386	5.41664e-16	5.89565e-15
LOC107805559	Q9FXU1	AT3G62420	52.817	6.98e-49	142	bZIP	TF	-0.847445	3.85874	102.758	3.78735e-24	6.44353e-23
LOC107769807	A0A1S3XXX5	AT3G62420	53.472	1.37e-48	144	bZIP	TF	-1.12356	3.20859	141.233	1.43108e-32	3.33915e-31
LOC107818886	A0A1S4CH30	AT3G62420	50	2.77e-35	140	bZIP	TF	-1.19263	3.50327	202.788	5.14454e-46	1.77807e-44
LOC107775004	A0A1S3YD35	AT5G28770	41.19	4.49e-78	437	bZIP	TF	-1.2074	1.07979	38.2549	6.20805e-10	4.32369e-09
LOC107815287	A0A1S4C559	AT5G10030	61.867	4.41e-161	375	bZIP	TF	-1.24589	-0.669641	11.412	0.000729716	0.00227449
LOC107781073	A0A1S3YXX1	AT1G75390	52.83	1.73e-48	159	bZIP	TF	-1.55661	2.24225	120.571	4.7446e-28	9.31664e-27
LOC107819993	A0A1S4CKC3	AT2G33500	42.526	4.8e-100	475	C2C2-CO-like	TF	0.166639	0.540047	0.507319	0.476302	0.592307
LOC107818548	A0A1S4CFW6	AT2G33500	42.405	6.97e-99	474	C2C2-CO-like	TF	0.10327	-0.529304	0.0891104	0.765311	0.832908
LOC107785117	A0A1S3ZBT1	AT3G21880	42.353	2.05e-94	425	C2C2-CO-like	TF	-0.221366	-0.374147	0.500283	0.479376	0.595391
LOC107808404	A0A1S4BHQ0	AT3G21880	42.482	1.12e-94	419	C2C2-CO-like	TF	-1.29602	-0.653999	12.738	0.000358306	0.00118254
LOC107767788	A0A1S3XR54	AT5G39660	47.23	9.04e-89	379	C2C2-Dof	TF	-0.0147612	-0.438842	0.00237088	0.961165	0.974823
LOC107772822	Q76DY2	AT3G24050	40.068	1.97e-46	292	C2C2-GATA	TF	1.22663	1.46202	56.4199	5.85346e-14	5.51225e-13
LOC107782772	A0A1S3Z423	AT3G24050	45.622	5.26e-44	217	C2C2-GATA	TF	1.03979	3.63394	160.693	7.98365e-37	2.14757e-35
LOC107769453	A0A1S3XW40	AT3G24050	40	7.63e-46	255	C2C2-GATA	TF	0.694891	2.06133	30.1831	3.93126e-08	2.28915e-07
LOC107791557	A0A1S3ZXK1	AT5G66320	44.311	4.88e-62	334	C2C2-GATA	TF	0.547885	3.18214	27.2744	1.7653e-07	9.57314e-07
LOC107771875	A0A1S3Y4M4	AT5G66320	51.02	1.03e-77	343	C2C2-GATA	TF	-0.00582431	3.02444	0.00447564	0.946661	0.964484
LOC107760764	A0A1S3X383	AT5G25830	46.064	1.72e-79	343	C2C2-GATA	TF	-0.0781507	0.0370826	0.0624177	0.802715	0.861412
LOC107792806	A0A1S4A1G8	AT5G25830	45.773	2.58e-80	343	C2C2-GATA	TF	-0.115088	0.698784	0.281834	0.595501	0.695622
LOC107825661	A0A1S4D429	AT3G21175	51.163	2.91e-68	258	C2C2-GATA	TF	-0.12212	2.07263	1.00184	0.316866	0.432563
LOC107821722	A0A1S4CRB8	AT5G66320	51.32	2.44e-76	341	C2C2-GATA	TF	-0.141811	3.29746	2.62825	0.104978	0.178998
LOC107759649	A0A1S3WZH7	AT1G51600	52.74	4.35e-41	146	C2C2-GATA	TF	-0.388389	-0.469506	1.4751	0.224543	0.33007
LOC107771254	A0A1S3Y1U5	AT3G21175	48.364	1.33e-75	275	C2C2-GATA	TF	-0.490451	-0.149249	2.73202	0.0983549	0.169688
LOC107783346	A0A1S3Z5X9	AT3G21175	50.775	3.16e-67	258	C2C2-GATA	TF	-0.606235	2.88067	28.9944	7.25888e-08	4.12063e-07
LOC107803128	A0A1S4B0D6	AT3G21175	62.212	5.46e-86	217	C2C2-GATA	TF	-0.844795	-0.941453	4.77981	0.0287954	0.0601667
LOC107796562	A0A1S4ADT7	AT2G41835	62.807	1.63e-117	285	C2H2	TF	3.01332	-0.254358	77.495	1.3306e-18	1.6817e-17
LOC107799902	A0A1S4APP0	AT2G41835	62.671	2e-122	292	C2H2	TF	2.64381	1.52742	255.645	1.52678e-57	6.82111e-56
LOC107759456	A0A1S3WYU6	AT5G52010	66.377	3.27e-164	345	C2H2	TF	1.47493	0.298283	39.7126	2.94224e-10	2.10644e-09
LOC107774578	A0A1S3YBQ1	AT2G41835	59.011	6.43e-115	283	C2H2	TF	0.315337	4.83964	32.7141	1.06758e-08	6.59106e-08
LOC107804708	A0A1S4B5H4	AT4G12240	61.808	5.72e-149	343	C2H2	TF	0.314356	-0.766504	0.843101	0.358511	0.476684
LOC107819513	A0A1S4CIT1	AT4G35280	46.205	1.33e-72	303	C2H2	TF	0.284862	-0.292065	1.00217	0.316787	0.432513
LOC107791652	A0A1S3ZY08	AT5G04390	37.596	2.91e-62	391	C2H2	TF	0.259603	8.68165	61.1473	5.29599e-15	5.36416e-14
LOC107769700	A0A1S3XWV5	AT5G04390	42.041	1.7e-42	245	C2H2	TF	0.227068	6.50906	17.2232	3.32355e-05	0.000131714
LOC107798024	A0A1S4AIC0	AT1G26610	35.897	5.15e-75	546	C2H2	TF	0.217514	3.00718	6.13131	0.0132808	0.0305308
LOC107787289	A0A1S3ZJ48	AT5G04390	37.659	3.46e-61	393	C2H2	TF	0.214972	8.96083	22.0859	2.60725e-06	1.22264e-05
LOC107811028	A0A1S4BR44	AT1G30970	64.624	5.52e-142	359	C2H2	TF	0.156321	1.80183	0.852945	0.355721	0.473876
LOC107792079	A0A1S3ZZ77	AT5G03740	43.987	8.03e-59	316	C2H2	TF	0.138932	0.811357	0.536772	0.463774	0.58062
LOC107805973	A0A1S4B9K2	AT1G26610	36.73	2.43e-52	471	C2H2	TF	0.109382	-0.950023	0.0608934	0.805089	0.863203
LOC107798125	A0A1S4AIP6	AT5G03740	47.157	9.67e-65	299	C2H2	TF	0.0902037	-0.279625	0.100647	0.751054	0.822716
LOC107785352	A0A1S3ZCI2	AT5G04240	63.566	0	645	C2H2	TF	0.0886697	0.863718	0.226455	0.634165	0.729147
LOC107799293	A0A1S4AMJ8	AT1G72050	53.47	1.49e-140	389	C2H2	TF	0.0859371	0.690635	0.177715	0.673344	0.760315
LOC107776644	E1U7Y3	AT5G03740	44.937	3.43e-59	316	C2H2	TF	0.0759174	2.27848	0.359445	0.548814	0.657033
LOC107800246	A0A1S4AQ52	AT4G35280	43.533	5.18e-66	317	C2H2	TF	0.0703383	0.695256	0.0724014	0.787872	0.85016
LOC107781177	A0A1S3YYA6	AT2G41835	59.717	6.07e-117	283	C2H2	TF	0.0688088	4.39041	1.18	0.277355	0.390005
LOC107788681	A0A1S3ZNJ1	AT1G26610	36.33	1.27e-72	534	C2H2	TF	0.0615012	0.289045	0.0551603	0.814316	0.870302
LOC107769158	A0A1S3XV49	AT5G04390	42.51	2.2e-45	247	C2H2	TF	0.0364117	5.76501	0.353527	0.552124	0.659761
LOC107816661	A0A1S4C9X3	AT1G30970	62.59	5.89e-100	278	C2H2	TF	0.0346386	1.45727	0.0471071	0.828176	0.88034
LOC107771519	A0A1S3Y2F2	AT4G06634	67.956	3.13e-158	362	C2H2	TF	0.0212718	1.81008	0.0183847	0.892145	0.926633
LOC107814911	A0A1S4C416	AT5G63280	68.889	3.25e-114	225	C2H2	TF	-0.0213701	3.72849	0.0871621	0.767816	0.834849
LOC107822382	Q9ZQT8	AT4G06634	66.485	1.2e-157	367	C2H2	TF	-0.0300073	1.89417	0.0505444	0.822119	0.875355
LOC107760031	A0A1S3X0U5	AT1G26610	36.093	2.24e-50	471	C2H2	TF	-0.0477793	1.50029	0.102901	0.748376	0.82103
LOC107791532	A0A1S3ZXC8	AT2G23740	49.892	0	1393	C2H2	TF	-0.057006	2.77187	0.320839	0.571104	0.676168
LOC107804616	A0A1S4B5F2	AT4G35280	30.42	4.85e-28	286	C2H2	TF	-0.0730822	4.25389	1.34088	0.246878	0.355816
LOC107797208	A0A1S4AFU3	AT1G26610	36.245	3.35e-75	538	C2H2	TF	-0.0814645	2.03143	0.346929	0.555857	0.663293
LOC107775759	A0A1S3YGF2	AT5G04240	57.674	2.33e-68	215	C2H2	TF	-0.107021	0.609264	0.270927	0.602711	0.702151
LOC107832086	A0A1S4DPN4	AT4G25610	31.136	2.45e-27	440	C2H2	TF	-0.126607	-0.674945	0.12164	0.727262	0.805109
LOC107782996	A0A1S3Z4W1	AT5G03740	42.466	1.08e-64	292	C2H2	TF	-0.147125	-0.181581	0.241654	0.623014	0.719196
LOC107776849	A0A1S3YJP9	AT4G17810	47.205	4.35e-33	161	C2H2	TF	-0.155742	5.36805	7.07423	0.00782006	0.0191762
LOC107813524	A0A1S4BZF4	AT2G23740	49.714	0	1398	C2H2	TF	-0.25868	2.58697	5.71699	0.0168015	0.0375679
LOC107823668	A0A1S4CXG1	AT4G25610	41.654	1.3e-121	641	C2H2	TF	-0.267197	0.155117	1.16662	0.280097	0.39303
LOC107799585	A0A1S4ANI8	AT1G34370	56.979	4.7e-167	437	C2H2	TF	-0.285615	0.518979	1.68603	0.194125	0.294184
LOC107820069	A0A1S4CKL2	AT4G25610	40.996	1.8e-128	683	C2H2	TF	-0.375312	1.12575	4.72686	0.029695	0.0617666
LOC107820635	A0A1S4CMI7	AT5G63280	68	1.9e-112	225	C2H2	TF	-0.461852	3.95143	31.3609	2.1425e-08	1.28155e-07
LOC107791367	A0A1S3ZWS7	AT3G48430	51.829	0	984	C2H2	TF	-0.507015	-0.683751	1.96529	0.160949	0.253056
LOC107795597	A0A1S4AAX3	AT4G35280	30.769	9.86e-29	286	C2H2	TF	-0.828231	3.64264	101.846	5.9997e-24	1.00883e-22
LOC107786511	A0A1S3ZGS1	AT1G02040	42.574	8.51e-38	202	C2H2	TF	-1.0771	-0.150603	13.8307	0.000200037	0.000694078
LOC107776046	A0A1S3YGE3	AT1G80730	40.458	3.55e-21	131	C2H2	TF	-1.32164	-0.0728166	21.1014	4.35608e-06	1.97795e-05
LOC107794101	A0A1S4A651	AT2G17180	50	2.07e-09	48	C2H2	TF	-1.51841	3.3315	238.406	8.75634e-54	3.60464e-52
LOC107789911	A0A1S3ZSF4	AT5G42820	65.986	1.19e-126	294	C3H	TF	3.4156	3.29237	1127.25	3.95241e-247	7.40772e-245
LOC107782256	A0A1S3Z2C4	AT5G42820	69.504	2.72e-128	282	C3H	TF	2.89069	2.09922	433.7	2.5444e-96	1.98162e-94
LOC107802272	A0A1S4AXL3	AT5G42820	68.794	2.06e-127	282	C3H	TF	2.60647	2.62469	330.186	8.75424e-74	5.13515e-72
LOC107810075	A0A1S4BN71	AT5G42820	69.149	3.31e-127	282	C3H	TF	2.56408	3.14825	607.315	4.29337e-134	4.49886e-132
LOC107830837	A0A1S4DKS9	AT1G10320	60.97	4.37e-179	433	C3H	TF	1.97029	-0.590428	27.2066	1.82831e-07	9.9009e-07
LOC107815844	A0A1S4C752	AT1G10320	58.942	1.38e-165	397	C3H	TF	1.87963	-0.475388	34.1946	4.98665e-09	3.17561e-08
LOC107805859	A0A1S4B984	AT3G47120	79.775	2.83e-103	178	C3H	TF	1.05294	0.107401	10.5111	0.00118657	0.00354143
LOC107786331	A0A1S3ZG56	AT3G27700	46.73	0	841	C3H	TF	0.887977	0.0273671	12.3254	0.000446845	0.00145373
LOC107822997	A0A1S4CVC5	AT2G02160	37.5	9.4e-42	312	C3H	TF	0.819631	-0.366829	7.45897	0.0063121	0.0158511
LOC107831369	A0A1S4DMJ7	AT2G02160	31.315	2.29e-41	578	C3H	TF	0.749864	0.115317	9.25371	0.00235019	0.0065481
LOC107766768	A0A1S3XN65	AT3G51120	43.743	0	839	C3H	TF	0.737606	1.44078	20.19	7.0118e-06	3.09424e-05
LOC107793778	A0A1S4A4V5	AT5G06770	48.299	3.66e-77	294	C3H	TF	0.702551	0.0753456	7.49576	0.00618445	0.015561
LOC107826996	A0A1S4D816	AT2G33835	31.698	1.17e-25	265	C3H	TF	0.683245	0.392029	9.19755	0.00242339	0.00673169
LOC107820727	A0A1S4CMS7	AT3G08505	59.773	1.69e-151	353	C3H	TF	0.673962	0.599072	10.8892	0.000967259	0.002939
LOC107768815	A0A1S3XUA0	AT3G27700	45.055	0	728	C3H	TF	0.657573	-0.479789	4.63041	0.0314101	0.0648716
LOC107782654	A0A1S3Z3M8	AT3G19360	26.047	2.62e-14	215	C3H	TF	0.635242	0.64645	7.86971	0.00502697	0.0129425
LOC107796127	A0A1S4ACH6	AT3G51120	43.539	0	859	C3H	TF	0.593824	0.916852	8.80205	0.00300893	0.00818947
LOC107799695	A0A1S4APC3	AT5G42820	76.512	4.48e-136	281	C3H	TF	0.576426	-0.647926	2.88103	0.0896287	0.157138
LOC107791719	A0A1S3ZXZ9	AT2G02160	30.488	6.2e-43	574	C3H	TF	0.563353	1.10376	6.93227	0.00846542	0.0205663
LOC107829014	A0A1S4DEQ9	AT1G01350	68.882	3.03e-159	331	C3H	TF	0.461787	0.0769107	3.48469	0.061939	0.115328
LOC107808430	A0A1S4BHV1	AT1G19860	40.2	5.9e-87	500	C3H	TF	0.457614	1.5504	9.95336	0.00160556	0.00465221
LOC107761039	A0A1S3X4Q1	AT3G27700	44.818	0	743	C3H	TF	0.437963	0.116005	2.89759	0.0887121	0.155875
LOC107785163	A0A1S3ZBV1	AT3G27700	46.809	0	846	C3H	TF	0.416828	1.38185	4.97503	0.0257158	0.0545479
LOC107763042	A0A1S3XAI0	AT5G56930	41.392	8.29e-48	273	C3H	TF	0.412255	-0.446877	1.59841	0.206128	0.308283
LOC107783511	A0A1S3Z677	AT2G28450	57.016	0	677	C3H	TF	0.36084	-0.466066	1.27356	0.2591	0.369589
LOC107760245	A0A1S3X1F2	AT2G33835	25.709	1.94e-26	564	C3H	TF	0.35462	1.72648	6.76196	0.00931214	0.0223711
LOC107805435	A0A1S4B7N7	AT5G56930	41.801	1.95e-47	311	C3H	TF	0.328024	-0.443937	1.04705	0.306187	0.421183
LOC107802347	A0A1S4AXF5	AT3G02830	62.617	0	428	C3H	TF	0.291514	9.63009	55.0607	1.16862e-13	1.0802e-12
LOC107793087	A0A1S4A2E4	AT1G19860	40.4	4.9e-91	500	C3H	TF	0.261731	1.66989	2.85911	0.0908578	0.158918
LOC107769859	A0A1S3XXD6	AT3G21810	36.17	5.75e-42	282	C3H	TF	0.250815	2.10211	3.80835	0.0509978	0.0981673
LOC107786353	A0A1S3ZG85	AT2G20280	78.819	9.02e-158	288	C3H	TF	0.244748	2.10256	3.68888	0.0547763	0.104008
LOC107806409	A0A1S4BAZ6	AT3G51120	60.094	1.42e-79	213	C3H	TF	0.22718	0.746486	0.988191	0.320185	0.435866
LOC107764729	A0A1S3XG87	AT3G02830	62.383	0	428	C3H	TF	0.212534	7.82008	31.5872	1.9068e-08	1.14922e-07
LOC107809356	A0A1S4BKP0	AT2G05160	51.684	0	594	C3H	TF	0.207714	0.353459	0.623148	0.42988	0.54891
LOC107830920	A0A1S4DLP6	AT5G42820	78.648	5.4e-138	281	C3H	TF	0.206612	0.343859	0.845526	0.357821	0.476042
LOC107825915	A0A1S4D4I7	AT3G51950	42.612	4.05e-105	582	C3H	TF	0.178071	-0.853734	0.239415	0.624629	0.720447
LOC107801745	A0A1S4AVK0	AT2G33835	34.058	1.1e-31	276	C3H	TF	0.176419	0.448533	0.531327	0.466049	0.582669
LOC107763928	A0A1S3XDL2	AT3G02830	58.551	7.12e-131	345	C3H	TF	0.166574	8.03213	17.2484	3.27971e-05	0.000130021
LOC107792817	A0A1S4A1R4	AT2G47850	54.923	7.44e-158	457	C3H	TF	0.156644	2.17559	1.8018	0.179495	0.276044
LOC107762754	A0A1S3XA33	AT3G47120	36.752	4.07e-08	117	C3H	TF	0.149873	-0.10333	0.288255	0.591341	0.691954
LOC107807310	A0A1S4BDZ4	AT2G05160	45.645	5.44e-136	574	C3H	TF	0.142504	-0.616014	0.193933	0.659663	0.749456
LOC107763121	A0A1S3XAW6	AT3G08505	58.044	2.2e-132	317	C3H	TF	0.138595	6.32404	7.58979	0.00586998	0.0148769
LOC107798134	A0A1S4AIR0	AT3G02830	58.892	3.68e-129	343	C3H	TF	0.122108	7.40517	8.16632	0.00426754	0.0111757
LOC107790545	A0A1S3ZU96	AT1G32360	56.712	3.99e-123	365	C3H	TF	0.113765	0.319544	0.250695	0.616586	0.713634
LOC107805049	A0A1S4B6N8	AT1G32360	56.438	1.9e-123	365	C3H	TF	0.113489	-0.751798	0.110581	0.739484	0.813824
LOC107772783	A0A1S3Y656	AT2G33835	33.824	2.74e-32	272	C3H	TF	0.109247	0.285244	0.200838	0.654045	0.745093
LOC107794489	A0A1S4A799	AT3G08505	59.207	1.21e-150	353	C3H	TF	0.0777051	0.759445	0.0851966	0.770375	0.836853
LOC107828246	A0A1S4DC52	AT4G25440	64.64	0	444	C3H	TF	0.0761795	0.380278	0.0923079	0.761263	0.829839
LOC107768786	A0A1S3XUQ1	AT2G02160	40.476	2.85e-110	588	C3H	TF	0.0756771	1.92607	0.345294	0.556789	0.664113
LOC107828537	A0A1S4DD46	AT3G27700	45.498	0	844	C3H	TF	0.0648438	1.35963	0.167888	0.681995	0.767978
LOC107828626	A0A1S4DDE9	AT3G12130	52.632	5.65e-91	304	C3H	TF	0.0429804	0.0245903	0.0286764	0.865528	0.907578
LOC107792841	A0A1S4A1Y2	AT1G30460	56.854	1.47e-114	445	C3H	TF	0.0273322	-0.63305	0.00630178	0.936727	0.95725
LOC107814816	A0A1S4C3R1	AT3G08505	54.861	1.57e-105	288	C3H	TF	0.00368153	-0.4797	0.000138866	0.990598	0.993312
LOC107767677	A0A1S3XQK9	AT5G06770	46.032	3.99e-59	252	C3H	TF	0.00282359	1.16104	0.000158408	0.989958	0.992999
LOC107810796	A0A1S4BQG6	AT1G07360	77.608	0	393	C3H	TF	-0.0127043	3.7765	0.0177174	0.894109	0.928046
LOC107759280	A0A1S3WYM9	AT1G07360	77.121	0	389	C3H	TF	-0.0378033	0.726664	0.0369918	0.847482	0.894469
LOC107765284	A0A1S3XHF4	AT3G08505	55.782	7.08e-114	294	C3H	TF	-0.0480408	3.61085	0.292014	0.588933	0.690034
LOC107806003	A0A1S4B9M6	AT1G30460	60.87	0	690	C3H	TF	-0.0697336	-0.0382061	0.068443	0.793617	0.8542
LOC107810226	A0A1S4BNN7	AT1G19860	42.718	7.4e-38	206	C3H	TF	-0.0746077	-0.344392	0.0648857	0.798934	0.85808
LOC107782249	A0A1S3Z2E5	AT1G19860	42.925	2.77e-38	212	C3H	TF	-0.0791448	-0.438121	0.0678576	0.794482	0.854851
LOC107761274	A0A1S3X4X9	AT5G18550	55.601	2.57e-165	491	C3H	TF	-0.0863523	1.56346	0.350855	0.55363	0.661252
LOC107796218	A0A1S4ACR8	AT1G30460	58.519	1.93e-85	270	C3H	TF	-0.0956226	-1.13702	0.0375504	0.846349	0.893648
LOC107825081	A0A1S4D1T9	AT2G47850	57.339	9.11e-174	436	C3H	TF	-0.106564	2.08981	0.52075	0.470522	0.586924
LOC107820773	A0A1S4CMV0	AT1G01350	69.461	1.09e-161	334	C3H	TF	-0.127732	-0.383922	0.162392	0.686964	0.771989
LOC107766755	A0A1S3XN44	AT3G18640	62.791	4.95e-26	86	C3H	TF	-0.148575	1.29971	0.723328	0.395054	0.514152
LOC107770040	A0A1S3XY17	AT3G47120	80.337	1.6e-103	178	C3H	TF	-0.156	0.0342017	0.32627	0.567863	0.673576
LOC107819065	A0A1S4CHE8	AT3G12130	43.729	2.5e-67	295	C3H	TF	-0.165892	0.0652511	0.433736	0.510161	0.622607
LOC107803521	A0A1S4B1D1	AT3G48440	49.363	1.91e-103	314	C3H	TF	-0.167967	-0.649972	0.241212	0.623332	0.719347
LOC107830786	A0A1S4DKJ9	AT2G24830	52.941	1.48e-149	476	C3H	TF	-0.220628	3.34764	4.25983	0.0390238	0.0781324
LOC107792775	A0A1S4A1X7	AT2G02160	40.816	8.93e-111	588	C3H	TF	-0.224008	1.50881	1.97378	0.160047	0.251968
LOC107789997	A0A1S3ZSI6	AT2G05160	50.845	2.88e-180	592	C3H	TF	-0.230944	0.240391	0.952937	0.328973	0.445517
LOC107826232	A0A1S4D5N1	AT3G48440	51.506	9.96e-122	332	C3H	TF	-0.23229	2.63044	4.06942	0.0436662	0.0859933
LOC107831774	A0A1S4DNQ4	AT2G02160	40.864	1.64e-109	602	C3H	TF	-0.235996	2.93169	5.27475	0.0216369	0.0469013
LOC107799547	A0A1S4ANC2	AT2G47850	53.252	2.72e-157	492	C3H	TF	-0.263501	0.358318	1.07038	0.300859	0.415411
LOC107821289	A0A1S4CQ78	AT2G02160	41.525	4.35e-108	590	C3H	TF	-0.313868	2.67615	9.96412	0.00159621	0.00462802
LOC107798905	A0A1S4AL76	AT3G12130	52.961	3.96e-92	304	C3H	TF	-0.340654	0.0341225	1.75981	0.184648	0.282499
LOC107807944	A0A1S4BG98	AT1G07360	77.193	0	399	C3H	TF	-0.34262	2.26316	6.9611	0.00833009	0.0202824
LOC107778143	A0A1S3YP01	AT2G47850	57.273	3.49e-163	440	C3H	TF	-0.345607	0.212866	2.0411	0.153099	0.242937
LOC107802168	A0A1S4AWU8	AT1G07360	77.444	0	399	C3H	TF	-0.351304	1.75184	6.4877	0.0108624	0.0256253
LOC107782838	A0A1S3Z4X0	AT5G42820	68.687	2.09e-126	297	C3H	TF	-0.402619	1.64267	5.93534	0.0148402	0.0336923
LOC107803751	A0A1S4B241	AT2G24830	55.577	3.1e-165	511	C3H	TF	-0.427713	-0.877824	1.3411	0.24684	0.355783
LOC107829875	A0A1S4DHI6	AT3G08505	53.819	3.32e-104	288	C3H	TF	-0.432018	-0.634141	1.68127	0.194755	0.295006
LOC107791368	A0A1S3ZWX9	AT3G48440	50.877	2.34e-122	342	C3H	TF	-0.434785	3.24892	26.0553	3.31771e-07	1.74699e-06
LOC107775509	A0A1S3YES4	AT5G42820	68.687	1.22e-126	297	C3H	TF	-0.440052	1.56591	8.22015	0.00414278	0.0108906
LOC107791523	A0A1S3ZXS6	AT2G20280	71.809	1.23e-158	376	C3H	TF	-0.465728	1.9685	12.0309	0.000523261	0.00168051
LOC107791503	A0A1S3ZXJ9	AT4G25440	54.955	7.02e-166	444	C3H	TF	-0.524164	1.09543	8.74232	0.00310908	0.00843615
LOC107797045	A0A1S4AFB1	AT2G05160	45.645	7.61e-134	574	C3H	TF	-0.550945	-0.358552	3.34162	0.067548	0.12396
LOC107765433	A0A1S3XI14	AT3G21810	36.17	1.63e-41	282	C3H	TF	-0.59718	0.480829	7.3064	0.00687094	0.0170906
LOC107824541	A0A1S4D065	AT2G47850	42.494	4.19e-107	433	C3H	TF	-0.610055	1.47463	15.6038	7.80975e-05	0.000291418
LOC107828670	A0A1S4DE81	AT2G47680	58.665	0	1004	C3H	TF	-1.65201	-0.344873	24.0284	9.49242e-07	4.73553e-06
LOC107787001	A0A1S3ZIB8	AT5G64220	49.453	0	1096	CAMTA	TF	0.949727	1.76862	49.375	2.11418e-12	1.80378e-11
LOC107806257	A0A1S4BAC3	AT5G64220	49.819	0	1106	CAMTA	TF	0.714478	1.8698	30.3072	3.68761e-08	2.15271e-07
LOC107818802	A0A1S4CGM8	AT4G16150	56.217	0	941	CAMTA	TF	0.347789	3.15512	14.014	0.000181456	0.000634189
LOC107794376	A0A1S4A6S0	AT5G64220	69.118	8.49e-58	136	CAMTA	TF	0.339938	-0.316209	1.40161	0.236454	0.343607
LOC107824677	A0A1S4D0P7	AT5G64220	41.498	3.53e-150	641	CAMTA	TF	0.167117	2.12535	1.97896	0.1595	0.251261
LOC107811137	A0A1S4BRI7	AT4G16150	56.9	0	942	CAMTA	TF	0.0272112	1.24603	0.0279634	0.867195	0.908702
LOC107799467	A0A1S4AMX5	AT2G22300	50.846	0	1123	CAMTA	TF	-0.0824024	1.46812	0.298181	0.585025	0.68718
LOC107828035	A0A1S4DBH6	AT2G37060	77.907	1.42e-87	172	CCAAT	TF	2.44261	0.340397	80.6428	2.7044e-19	3.54835e-18
LOC107770854	A0A1S3Y108	AT1G51060	94.737	3.28e-87	133	CCAAT	TF	1.55558	0.324009	44.6002	2.41666e-11	1.89623e-10
LOC107774732	A0A1S3YC89	AT2G37060	81.875	3.98e-88	160	CCAAT	TF	1.34967	-0.0809755	19.9428	7.97927e-06	3.48713e-05
LOC107769946	A0A1S3XXL6	AT1G08880	89.437	3.86e-88	142	CCAAT	TF	0.93035	2.94968	93.6507	3.7642e-22	5.8083e-21
LOC107808081	A0A1S4BGP4	AT2G13570	59.043	2.9e-62	188	CCAAT	TF	0.885256	3.35879	108.269	2.34702e-25	4.20076e-24
LOC107766832	A0A1S3XNG5	AT2G13570	61.078	1.63e-49	167	CCAAT	TF	0.611699	3.5274	66.9335	2.80823e-16	3.10792e-15
LOC107809378	A0A1S4BKV0	AT5G23090	88.889	4.76e-91	144	CCAAT	TF	0.5452	1.04814	9.87127	0.0016788	0.0048425
LOC107774816	A0A1S3YCJ0	AT1G54690	89.583	1.04e-87	144	CCAAT	TF	0.527135	2.83169	29.7559	4.90024e-08	2.82908e-07
LOC107786693	A0A1S4AGI6	AT1G51060	93.985	2.98e-86	133	CCAAT	TF	0.504269	1.21157	9.314	0.0022741	0.00636301
LOC107787391	A0A1S3ZJQ0	AT5G23090	84.028	5.99e-88	144	CCAAT	TF	0.465016	1.58059	8.49682	0.00355768	0.00951784
LOC107793511	A0A1S4A447	AT5G23090	88.889	1.42e-90	144	CCAAT	TF	0.463594	0.985287	6.46281	0.0110155	0.0259521
LOC107780380	A0A1S3YVN8	AT1G51060	93.985	1.48e-86	133	CCAAT	TF	0.430308	1.51539	7.39612	0.00653647	0.0163611
LOC107770898	A0A1S3Y0I7	AT5G19490	44.697	1.89e-52	264	CCAAT	TF	0.398157	0.18064	2.79681	0.0944518	0.164134
LOC107822337	A0A1S4AGI6	AT1G51060	93.985	2.98e-86	133	CCAAT	TF	0.359357	2.71049	9.94444	0.00161336	0.00467363
LOC107808204	A0A1S4BH59	AT2G27470	68.182	1.67e-38	88	CCAAT	TF	0.290179	-0.0905278	1.14777	0.284016	0.397223
LOC107832352	A0A1S4DQG2	AT5G12840	44.485	1.64e-57	272	CCAAT	TF	0.242453	2.82069	6.66211	0.00984845	0.0235076
LOC107807263	A0A1S4BE17	AT5G23090	85.417	1.73e-88	144	CCAAT	TF	0.227781	4.03903	10.2114	0.00139575	0.00409002
LOC107832065	A0A1S4DPK5	AT1G08970	72.727	2.23e-85	187	CCAAT	TF	0.108779	0.788578	0.316723	0.573584	0.678233
LOC107792129	A0A1S3ZZD3	AT5G12840	44.727	2.54e-58	275	CCAAT	TF	0.0877829	1.65117	0.366176	0.545096	0.65394
LOC107808429	A0A1S4BHT5	AT2G27470	44.311	2.63e-32	167	CCAAT	TF	0.0605905	0.960616	0.0908271	0.763128	0.8313
LOC107831487	A0A1S4AGI6	AT1G51060	93.985	2.98e-86	133	CCAAT	TF	0.0431218	1.7471	0.0866217	0.768517	0.835295
LOC107797519	A0A1S4AHJ9	AT3G48590	84.466	3.36e-106	206	CCAAT	TF	0.0213322	3.90847	0.091129	0.762747	0.831022
LOC107803601	A0A1S4B1M1	AT3G12480	74.242	3.85e-64	132	CCAAT	TF	0.00836105	0.680399	0.0014283	0.969853	0.980488
LOC107767894	A0A1S3XRI4	AT5G12840	44.355	1.74e-53	248	CCAAT	TF	-0.0296145	-0.428562	0.00816551	0.927999	0.951737
LOC107759614	A0A1S3WZD0	AT5G19490	44.867	1.28e-54	263	CCAAT	TF	-0.0493253	1.17511	0.0815874	0.775158	0.84059
LOC107762185	A0A1S3X7Z0	AT3G12480	74.242	2.87e-64	132	CCAAT	TF	-0.0775707	0.0645676	0.0844734	0.771324	0.837567
LOC107805027	A0A1S4B6J2	AT1G07980	44.118	5.54e-25	136	CCAAT	TF	-0.10658	1.60936	0.550878	0.457959	0.575331
LOC107776555	A0A1S3YIT9	AT1G08880	83.333	1.75e-77	132	CCAAT	TF	-0.125887	-0.554558	0.156251	0.692632	0.7767
LOC107820349	A0A1S4CME4	AT3G48590	83.495	4.31e-103	206	CCAAT	TF	-0.170308	4.21033	7.28261	0.00696255	0.0172924
LOC107830190	A0A1S4DIC9	AT1G07980	45.926	1.81e-25	135	CCAAT	TF	-0.254485	1.45513	2.57518	0.108552	0.183976
LOC107797366	A0A1S4AGI6	AT1G51060	93.985	2.98e-86	133	CCAAT	TF	-0.270129	2.30128	4.93917	0.0262547	0.0555172
LOC107808072	A0A1S4BGR2	AT5G23090	81.935	2.91e-90	155	CCAAT	TF	-0.304377	2.3081	5.27853	0.0215899	0.0468171
LOC107809435	A0A1S4BKZ6	AT5G23090	82.237	5.57e-90	152	CCAAT	TF	-0.321425	1.66448	4.55273	0.0328663	0.0674561
LOC107765408	A0A1S3XIN1	AT3G48590	85.096	3.68e-102	208	CCAAT	TF	-0.327629	3.03779	12.2474	0.000465904	0.00151104
LOC107828294	A0A1S4DCD1	AT3G48590	85.096	5.83e-102	208	CCAAT	TF	-0.329154	3.14754	14.2745	0.000157989	0.000557582
LOC107770581	A0A1S3XZN8	AT1G54160	40.161	3.55e-42	249	CCAAT	TF	-0.353628	-0.472619	1.10732	0.292665	0.406457
LOC107768790	A0A1S3XU07	AT3G20910	62.712	8.41e-38	118	CCAAT	TF	-0.566021	-0.652777	2.79304	0.0946745	0.164448
LOC107807858	A0A1S4BFX4	AT1G30500	47.137	4.11e-58	227	CCAAT	TF	-0.601389	-0.163173	4.45096	0.0348816	0.070898
LOC107779351	A0A1S3YSN8	AT5G63470	40.741	3.57e-31	162	CCAAT	TF	-0.748828	-0.923219	3.44446	0.0634643	0.117684
LOC107822020	A0A1S4CSB5	AT4G14770	49.587	2.9e-17	121	CPP	TF	0.726045	-0.509112	5.12218	0.0236219	0.05069
LOC107774592	A0A1S3YCD2	AT4G14770	42.175	5.23e-113	607	CPP	TF	0.599609	0.409605	6.70878	0.00959395	0.0229667
LOC107831675	A0A1S4DNE3	AT4G29000	57.411	0	479	CPP	TF	0.348342	0.392976	2.4418	0.11814	0.197083
LOC107786401	A0A1S3ZG77	AT4G29000	52.962	0	557	CPP	TF	0.268654	0.871223	2.10335	0.146977	0.235099
LOC107823054	A0A1S4CVV2	AT3G22760	63.333	1.32e-56	150	CPP	TF	-0.474834	1.78807	7.39259	0.00654931	0.0163789
LOC107811762	A0A1S4BTN1	AT4G14770	43.233	1.62e-161	798	CPP	TF	-0.551341	1.24739	10.9098	0.00095655	0.00291069
LOC107761666	A0A1S3X6C7	AT4G14770	61.006	3.23e-55	159	CPP	TF	-0.552393	1.8133	14.9897	0.000108099	0.000394178
LOC107806471	A0A1S4BB64	AT3G22780	26.807	1.56e-11	332	CPP	TF	-0.600083	1.21186	9.43264	0.00213158	0.00599405
LOC107832840	A0A1S4DS18	AT2G21060	73.077	9.24e-36	78	CSD	TF	1.28206	0.140924	22.1947	2.46351e-06	1.159e-05
LOC107760151	A0A1S3X1F5	AT4G36020	46.128	8.62e-57	297	CSD	TF	1.05105	-0.120723	15.3029	9.15733e-05	0.00033782
LOC107816435	A0A1S4C953	AT2G17870	44.393	7e-36	214	CSD	TF	0.622468	0.883351	11.4265	0.00072406	0.00225748
LOC107787604	A0A1S3ZKA7	AT2G25620	76.966	3.26e-97	178	DBP	TF	1.936	-0.932113	20.7425	5.25367e-06	2.36041e-05
LOC107821517	A0A1S4CQS3	AT2G25620	47.009	1.44e-27	117	DBP	TF	1.85951	-1.28043	10.0684	0.00150833	0.00439202
LOC107777796	A0A1S3YMC1	AT3G62260	67.405	4.7e-155	316	DBP	TF	1.85264	-0.295999	27.4628	1.60144e-07	8.72562e-07
LOC107814743	A0A1S4C3N8	AT2G25620	54.68	1.58e-69	203	DBP	TF	1.49501	-1.00578	11.6467	0.000643154	0.00202799
LOC107792338	A0A1S4A0F0	AT2G25620	76.015	1.36e-154	271	DBP	TF	1.36218	-0.506019	18.6837	1.54295e-05	6.46602e-05
LOC107773745	A0A1S3Y8K4	AT3G62260	66.246	5e-157	317	DBP	TF	1.22774	-0.421841	16.4108	5.09935e-05	0.000196285
LOC107772187	A0A1S3Y4U3	AT3G51470	64.894	6.49e-174	376	DBP	TF	0.792468	1.85095	32.9052	9.67619e-09	5.99316e-08
LOC107773797	Q8LK65	AT2G25620	56.509	1.44e-132	338	DBP	TF	0.393546	0.702453	2.89308	0.0889605	0.156204
LOC107803151	A0A1S4B000	AT3G62260	56.857	2.16e-137	350	DBP	TF	0.324268	2.159	7.34357	0.00673031	0.0167843
LOC107828243	A0A1S4DCE9	AT3G51470	68.539	4.52e-176	356	DBP	TF	-0.953445	3.91322	149.865	1.85529e-34	4.60388e-33
LOC107788716	A0A1S3ZNG8	AT3G48160	45.799	8.95e-99	369	E2F-DP	TF	0.671812	-0.0141343	6.88378	0.00869812	0.0210717
LOC107759854	A0A1S3X0Y9	AT3G48160	47.215	7.38e-99	377	E2F-DP	TF	0.522061	-0.78047	2.0994	0.147357	0.235577
LOC107826836	A0A1S4D7D3	AT3G48160	52.381	5.13e-123	378	E2F-DP	TF	0.517776	0.162055	4.67077	0.0306802	0.0635634
LOC107770785	A0A1S3Y049	AT5G03415	76.351	3.34e-155	296	E2F-DP	TF	0.446825	1.15743	5.83583	0.015703	0.0353967
LOC107766447	A0A1S3XL48	AT1G47870	52.124	3.37e-80	259	E2F-DP	TF	0.213175	-0.204891	0.597731	0.439445	0.558002
LOC107821245	M5BCF3	AT5G22220	55.814	2.03e-153	473	E2F-DP	TF	-0.0331832	0.808811	0.0251368	0.874027	0.913701
LOC107777829	A0A1S3YMI4	AT3G48160	46.857	2.95e-91	350	E2F-DP	TF	-0.0444373	0.045233	0.0273501	0.868646	0.909892
LOC107819444	M5BCF3	AT5G22220	55.814	2.03e-153	473	E2F-DP	TF	-0.0530019	1.1663	0.0950306	0.757877	0.827554
LOC107795539	A0A1S4AAL5	AT5G22220	55.032	2.62e-150	467	E2F-DP	TF	-0.0788189	0.177759	0.0994963	0.752435	0.823758
LOC107804732	A0A1S4B5T6	AT5G03415	78.322	4.23e-156	286	E2F-DP	TF	-0.152523	0.983353	0.718745	0.396556	0.515641
LOC107816762	A0A1S4C9R9	AT2G36010	55.819	3.24e-163	464	E2F-DP	TF	-0.34122	1.09321	3.82798	0.0504037	0.0972431
LOC107803329	A0A1S4B0N0	AT5G22220	55.675	5.51e-152	467	E2F-DP	TF	-0.453203	1.37641	8.17722	0.00424198	0.0111176
LOC107816179	A0A1S4C7X9	AT2G36010	60.615	4.7e-141	358	E2F-DP	TF	-0.550195	-0.548261	2.71515	0.0993999	0.171248
LOC107792954	A0A1S4A245	AT5G22220	55.032	9.9e-151	467	E2F-DP	TF	-0.90084	0.785073	19.872	8.28033e-06	3.61049e-05
LOC107764093	A0A1S3XE70	AT5G10120	61.165	9.78e-126	309	EIL	TF	1.71923	-1.24971	13.7247	0.000211655	0.000730979
LOC107798783	Q84QD0	AT3G20770	60.92	0	522	EIL	TF	1.03551	-0.0331205	13.8534	0.000197641	0.000686797
LOC107810730	Q84QD3	AT3G20770	60.802	0	648	EIL	TF	0.656881	-0.826895	3.26062	0.0709625	0.129197
LOC107814269	Q84QD4	AT3G20770	60.923	0	650	EIL	TF	0.42011	0.0153847	2.75616	0.0968806	0.167571
LOC107798690	A0A1S4AL79	AT1G73730	63.797	2.03e-173	395	EIL	TF	0.373746	3.57439	20.3124	6.57714e-06	2.92088e-05
LOC107788361	A0A1S3ZLW2	AT1G73730	60.132	0	454	EIL	TF	0.277882	6.0591	38.8297	4.62443e-10	3.25915e-09
LOC107786120	A0A1S3ZF27	AT1G73730	59.243	3.62e-174	449	EIL	TF	-0.140871	3.68671	3.55335	0.0594252	0.111313
LOC107799778	A0A1S4ANU5	AT1G73730	59.956	2.27e-180	457	EIL	TF	-0.578654	3.33584	34.1869	5.00656e-09	3.18654e-08
LOC107789391	A0A1S3ZQL6	AT5G28530	64.118	0	680	FAR1	TF	1.49538	-0.611813	20.4333	6.1747e-06	2.7517e-05
LOC107807322	A0A1S4BE80	AT3G06250	58.997	0	778	FAR1	TF	1.06681	0.106495	16.1225	5.93739e-05	0.000225866
LOC107800152	A0A1S4AQ33	AT3G59470	62.109	7.1e-108	256	FAR1	TF	0.839329	0.556454	14.4338	0.000145175	0.000515831
LOC107806592	A0A1S4BBL6	AT1G10240	79.853	0	680	FAR1	TF	0.808767	1.0697	18.4411	1.75238e-05	7.27228e-05
LOC107787441	A0A1S3ZJB9	AT4G38180	55.125	0	722	FAR1	TF	0.465254	0.399651	4.49491	0.033996	0.0694408
LOC107778471	A0A1S3YPR9	AT1G80010	58.838	1.12e-161	396	FAR1	TF	0.457604	-0.16357	2.14423	0.143107	0.230188
LOC107810777	A0A1S4BQD2	AT1G76320	60.75	0	693	FAR1	TF	0.42688	1.63293	9.18017	0.00244651	0.00679102
LOC107830790	A0A1S4DKK4	AT3G59470	62.109	5.7e-106	256	FAR1	TF	0.394576	1.09107	3.35035	0.0671909	0.123422
LOC107767296	A0A1S3XP52	AT1G52520	50.727	0	619	FAR1	TF	0.355982	2.12025	8.98962	0.00271517	0.00746485
LOC107771187	A0A1S3Y1K3	AT1G10240	80	0	680	FAR1	TF	0.32047	0.734956	2.31688	0.127977	0.210371
LOC107776498	A0A1S3YIE1	AT4G38180	71.662	0	794	FAR1	TF	0.296469	5.16401	29.8523	4.66235e-08	2.6985e-07
LOC107802931	A0A1S4AZA6	AT3G22170	64.394	0	792	FAR1	TF	0.263434	2.22139	4.88508	0.0270897	0.057058
LOC107784681	A0A1S3ZA49	AT4G38180	71.411	0	794	FAR1	TF	0.261134	3.68717	7.34275	0.00673336	0.0167901
LOC107830791	A0A1S4DKL7	AT2G43280	49.451	2.62e-55	182	FAR1	TF	0.258269	0.945494	1.93023	0.164733	0.257852
LOC107801213	A0A1S4ATH3	AT1G76320	60.92	0	696	FAR1	TF	0.246138	1.03042	1.3638	0.24288	0.351195
LOC107797540	A0A1S4AGX3	AT4G38180	54.558	0	724	FAR1	TF	0.167551	0.0712782	0.31226	0.576296	0.680045
LOC107784020	A0A1S3Z873	AT3G06250	29.21	1.31e-29	291	FAR1	TF	0.144836	-0.681545	0.147515	0.700921	0.784251
LOC107814854	A0A1S4C3S0	AT4G15090	64.933	0	827	FAR1	TF	0.0686167	0.123385	0.0787528	0.778995	0.843542
LOC107793065	A0A1S4A2C9	AT2G43280	53.672	5.06e-66	177	FAR1	TF	-0.00807626	-0.764885	0.000484346	0.982442	0.988574
LOC107805239	A0A1S4B7F1	AT2G27110	63.523	0	721	FAR1	TF	-0.0948593	0.187628	0.156277	0.692608	0.7767
LOC107826696	A0A1S4D6Y4	AT4G15090	49.935	0	771	FAR1	TF	-0.184067	0.531973	0.753239	0.385453	0.5048
LOC107826057	A0A1S4D4Y2	AT2G27110	66.227	0	758	FAR1	TF	-0.220348	1.44309	2.0748	0.14975	0.238592
LOC107815231	A0A1S4C507	AT4G15090	64.951	0	816	FAR1	TF	-0.28295	1.91696	4.76132	0.0291062	0.0607171
LOC107807937	A0A1S4BG84	AT1G52520	49.538	0	650	FAR1	TF	-0.439135	-0.523665	1.63809	0.200587	0.301758
LOC107774463	A0A1S3YBU3	AT3G22170	63.958	0	849	FAR1	TF	-0.464653	1.45836	7.50393	0.00615646	0.0155029
LOC107800149	A0A1S4AQE7	AT2G43280	50.549	2.5e-57	182	FAR1	TF	-1.11614	1.56142	51.4411	7.37792e-13	6.46704e-12
LOC107797076	A0A1S4AFF4	AT3G54350	36.675	1e-59	409	FHA	TF	1.46436	0.875525	57.6448	3.13983e-14	3.01846e-13
LOC107770402	A0A1S3XZC1	AT5G38840	52.057	0	778	FHA	TF	1.0959	0.492988	24.2925	8.27587e-07	4.16013e-06
LOC107783579	A0A1S3Z6F4	AT3G20550	62.145	1.44e-111	317	FHA	TF	1.08254	0.857567	33.2779	7.98842e-09	4.98126e-08
LOC107802610	A0A1S4AY70	AT3G54350	34.63	6.25e-60	514	FHA	TF	0.941031	0.566705	18.5564	1.64948e-05	6.87869e-05
LOC107781120	A0A1S3YYU5	AT3G20550	59.615	4.21e-95	312	FHA	TF	0.58173	-0.13204	4.16109	0.0413627	0.0820246
LOC107816605	A0A1S4CA33	AT3G07220	69.322	2.82e-155	339	FHA	TF	0.358278	0.689749	3.28987	0.0697085	0.127276
LOC107775469	A0A1S3YEL9	AT2G45460	49.539	0	868	FHA	TF	0.33966	-0.977952	0.411	0.521462	0.633065
LOC107814041	A0A1S4C132	AT5G47790	54.965	5.32e-158	433	FHA	TF	0.299331	1.23921	3.40339	0.0650625	0.12002
LOC107829397	A0A1S4DGG0	AT3G02680	46.248	1.68e-149	573	FHA	TF	0.298779	-0.557327	0.818031	0.365756	0.484641
LOC107817518	A0A1S4CCI0	AT5G19280	57.597	0	566	FHA	TF	0.286776	3.65721	13.1901	0.000281427	0.000948915
LOC107773982	A0A1S3YA64	AT4G14490	27.703	5.8e-09	296	FHA	TF	0.189791	0.529496	0.582099	0.445491	0.563808
LOC107790556	A0A1S3ZUI9	AT5G19280	57.42	0	566	FHA	TF	0.0870617	3.48476	1.04481	0.306706	0.421565
LOC107822132	A0A1S4CSN4	AT5G47790	55.738	2.86e-158	427	FHA	TF	-0.0189428	1.93422	0.0165815	0.89754	0.930392
LOC107816826	A0A1S4CAS2	AT5G38840	49.149	1.57e-106	470	FHA	TF	-0.019982	2.30825	0.0256897	0.87266	0.91287
LOC107762274	A0A1S3X887	AT3G07220	69.88	1.39e-147	332	FHA	TF	-0.0455972	1.64501	0.0934085	0.759888	0.828887
LOC107771829	A0A1S3Y3P4	AT5G38840	53.952	1.23e-98	291	FHA	TF	-0.0919638	1.08367	0.282284	0.595208	0.695403
LOC107774414	A0A1S3YAZ8	AT5G07400	45.982	0	983	FHA	TF	-0.0963321	1.10838	0.292196	0.588817	0.690034
LOC107829477	A0A1S4DG12	AT3G02400	48.148	5.02e-08	54	FHA	TF	-0.194228	-0.476853	0.334339	0.563115	0.66926
LOC107806917	A0A1S4BCM0	AT3G07220	72.239	2.13e-148	335	FHA	TF	-0.226395	1.54341	2.06323	0.150891	0.240061
LOC107802711	A0A1S4AYJ7	AT5G07400	46.176	0	1046	FHA	TF	-0.339981	0.616645	2.36251	0.124282	0.205146
LOC107769216	A0A1S3XVJ9	AT4G37180	37.398	8.47e-54	369	G2-like	TF	1.22241	0.626846	31.5631	1.93066e-08	1.16238e-07
LOC107824744	A0A1S4D0U4	AT3G10760	53.977	3.76e-89	352	G2-like	TF	1.05818	-0.478746	11.8093	0.000589355	0.00187141
LOC107815099	A0A1S4C4K5	AT3G46640	54.701	9.84e-66	234	G2-like	TF	0.484915	0.0467827	3.75875	0.0525318	0.100624
LOC107782085	A0A1S3Z2M6	AT4G28610	52.716	1.06e-86	313	G2-like	TF	0.438405	-0.817438	1.5744	0.209569	0.312465
LOC107769242	A0A1S3XVF9	AT1G49560	38.529	3.99e-47	340	G2-like	TF	0.126599	0.940924	0.381752	0.536667	0.646384
LOC107820513	A0A1S4CMV4	AT4G28610	55.367	2.92e-50	177	G2-like	TF	0.0633914	2.93929	0.48598	0.485726	0.601237
LOC107783857	A0A1S3Z7K2	AT4G28610	52.396	1.63e-87	313	G2-like	TF	0.0389967	0.904147	0.0449332	0.832127	0.883237
LOC107821427	A0A1S4CQ32	AT3G46640	57.917	1.05e-80	240	G2-like	TF	0.0302323	2.83956	0.0938348	0.759357	0.828465
LOC107769728	A0A1S3XWY8	AT3G10760	53.693	3.3e-89	352	G2-like	TF	-0.0894679	1.70475	0.292983	0.588315	0.689709
LOC107764626	A0A1S3XFE8	AT4G13640	47.674	6e-69	258	G2-like	TF	-0.105971	3.43103	1.78093	0.182036	0.27936
LOC107812741	A0A1S4BX12	AT4G28610	46.523	5.99e-100	417	G2-like	TF	-0.107923	3.92442	2.22579	0.135723	0.220604
LOC107763213	A0A1S3XBG8	AT3G46640	61.135	4.17e-80	229	G2-like	TF	-0.140186	1.91008	1.17666	0.278038	0.390758
LOC107803022	A0A1S4AZW0	AT3G10760	51.19	2.71e-10	84	G2-like	TF	-0.193891	-0.953155	0.222806	0.63691	0.731429
LOC107817759	A0A1S4CD86	AT4G28610	44.47	1.09e-96	434	G2-like	TF	-0.246168	3.14962	8.19499	0.00420061	0.0110192
LOC107792059	A0A1S3ZZ41	AT5G29000	41.617	2.97e-62	334	G2-like	TF	-0.259267	3.39867	10.0812	0.00149793	0.00436614
LOC107772638	A0A1S3Y5S5	AT4G28610	59.459	2.13e-78	222	G2-like	TF	-0.431973	-0.59249	1.37041	0.24174	0.349921
LOC107763009	A0A1S3XAE5	AT3G04030	51.559	1.26e-132	417	G2-like	TF	-0.436403	1.67652	8.70596	0.00317172	0.00858793
LOC107780511	A0A1S3YWL9	AT2G01060	67.893	8.75e-122	299	G2-like	TF	-0.569444	2.3376	16.6141	4.58102e-05	0.000177938
LOC107765049	A0A1S3XHH7	AT2G01060	67.785	2.16e-123	298	G2-like	TF	-0.654904	2.53332	32.9157	9.62428e-09	5.9626e-08
LOC107808151	A0A1S4BGY2	AT4G13640	46.124	2.09e-63	258	G2-like	TF	-0.768797	2.26781	42.5194	6.99842e-11	5.28273e-10
LOC107815434	A0A1S4C5X9	AT5G28040	40.206	1.93e-17	97	GeBP	TF	0.662341	0.0304299	6.15946	0.0130711	0.0301419
LOC107763459	A0A1S3XC00	AT5G28040	41.237	1.31e-17	97	GeBP	TF	0.561603	1.23504	11.3819	0.000741622	0.00230786
LOC107804264	A0A1S4B3V2	AT5G14280	59.231	5.7e-105	260	GeBP	TF	0.331721	1.69291	4.61674	0.0316613	0.0653378
LOC107826502	A0A1S4D6K1	AT1G61730	32.749	4.4e-35	342	GeBP	TF	0.183369	0.69525	0.861038	0.353448	0.471476
LOC107809283	A0A1S4BKE7	AT5G28040	42.157	1.08e-83	408	GeBP	TF	-0.00445429	0.875937	0.000573043	0.980902	0.987887
LOC107776711	A0A1S3YIQ8	AT5G28040	44.01	1.34e-76	384	GeBP	TF	-0.190823	-1.09878	0.185795	0.66644	0.754663
LOC107784943	A0A1S3ZB35	AT5G28040	39.953	2.06e-79	428	GeBP	TF	-0.377527	1.14039	4.83034	0.0279632	0.0586779
LOC107824825	A0A1S4D151	AT5G28040	43.264	2.03e-78	386	GeBP	TF	-0.751403	-1.06893	3.23734	0.0719775	0.130725
LOC107826165	A0A1S4D5B6	AT1G66350	36.951	6.3e-72	387	GRAS	TF	1.45419	1.77511	111.574	4.42946e-26	8.14293e-25
LOC107806964	A0A1S4BCY1	AT1G63100	45.306	4.3e-40	245	GRAS	TF	1.41492	-1.07673	8.35825	0.0038394	0.0101829
LOC107791805	A0A1S3ZYD3	AT1G63100	55.396	0	695	GRAS	TF	1.02281	-0.227607	13.404	0.000251086	0.000855117
LOC107792020	A0A1S3ZZ70	AT5G52510	47.706	1.72e-158	654	GRAS	TF	0.857155	0.381967	9.35118	0.00222842	0.00624428
LOC107787526	A0A1S3ZJT6	AT1G66350	37.018	1.97e-75	389	GRAS	TF	0.817229	-0.191337	8.87639	0.00288882	0.0078924
LOC107764158	A0A1S3XDY8	AT2G01570	51.604	1.41e-120	374	GRAS	TF	0.505577	-0.240324	3.29081	0.0696684	0.127213
LOC107807450	A0A1S4BEJ2	AT4G00150	46.322	1.75e-98	367	GRAS	TF	0.438377	-0.818454	1.5742	0.209599	0.312465
LOC107831618	A0A1S4DN87	AT3G54220	81.055	0	417	GRAS	TF	0.225909	1.34533	1.81859	0.177481	0.273458
LOC107810552	A0A1S4BPL8	AT4G17230	61	0	500	GRAS	TF	0.0190833	3.62756	0.0472728	0.827879	0.880065
LOC107782037	A0A1S3Z1P5	AT5G48150	76.284	0	409	GRAS	TF	-0.203993	-0.249425	0.440029	0.507108	0.619948
LOC107806470	A0A1S4BBB4	AT3G54220	80.815	0	417	GRAS	TF	-0.3153	2.09281	6.66724	0.00982011	0.0234472
LOC107774886	A0A1S3YDF5	AT5G48150	63.325	5.19e-176	379	GRAS	TF	-0.549331	0.667245	5.77971	0.0162122	0.0364022
LOC107774099	A0A1S3YAM9	AT4G17230	48.02	4.88e-45	202	GRAS	TF	-0.596829	0.291318	6.34978	0.0117396	0.0274114
LOC107785155	A0A1S3ZCB6	AT1G50420	39.535	8.21e-113	473	GRAS	TF	-0.660584	0.33777	6.3565	0.0116952	0.0273215
LOC107791263	A0A1S3ZWH1	AT2G29060	41.805	6.45e-162	665	GRAS	TF	-1.12435	1.50793	45.477	1.54439e-11	1.2298e-10
LOC107776267	A0A1S3YHC4	AT4G17230	61.099	0	455	GRAS	TF	-1.13628	3.57823	138.091	6.9624e-32	1.56742e-30
LOC107771234	Q1PCS0	AT5G59450	44.681	5.68e-177	658	GRAS	TF	-1.27645	2.39237	93.8291	3.43982e-22	5.3256e-21
LOC107782980	A0A1S3Z4V1	AT3G19510	55	1.16e-08	40	HB	TF	2.02211	2.17757	221.586	4.07836e-50	1.5489e-48
LOC107787501	A0A1S3ZJS0	AT5G25220	63.265	0	441	HB	TF	0.789333	1.41153	20.8283	5.02354e-06	2.26364e-05
LOC107766373	A0A1S3XL25	AT1G28420	47.96	0	1593	HB	TF	0.548037	3.03624	32.2222	1.3751e-08	8.41302e-08
LOC107777592	A0A1S3YMG8	AT5G44180	53.197	0	1517	HB	TF	0.53701	2.00365	18.6107	1.60314e-05	6.69877e-05
LOC107765707	A0A1S3XJL7	AT5G44180	52.868	0	1517	HB	TF	0.474942	2.63891	21.4256	3.67829e-06	1.68647e-05
LOC107783246	A0A1S3Z5E8	AT1G28420	48.456	0	1587	HB	TF	0.451772	2.25682	12.9995	0.000311577	0.00104053
LOC107774174	A0A1S3YAU8	AT4G02560	58.797	1.47e-163	449	HB	TF	0.288478	1.78966	3.52411	0.0604825	0.113018
LOC107796248	A0A1S4ACU0	AT4G03250	52.692	1.07e-68	260	HB	TF	0.268099	3.55582	11.9728	0.00053983	0.00172963
LOC107796723	A0A1S4AE92	AT4G02560	53.96	1.69e-128	404	HB	TF	0.192484	1.7155	1.96901	0.160552	0.252524
LOC107800140	A0A1S4APU6	AT3G19510	46.183	5.51e-114	524	HB	TF	0.105399	1.57217	0.531617	0.465928	0.582612
LOC107782674	A0A1S3Z3S7	AT1G52150	80.952	0	840	HB	TF	-0.0192933	0.510854	0.0082476	0.927639	0.95155
LOC107768919	A0A1S3XUM1	AT4G03250	53.876	4.05e-69	258	HB	TF	-0.0582157	-1.01276	0.0231242	0.879134	0.917294
LOC107794091	A0A1S4A5V6	AT4G03250	52.896	1.97e-68	259	HB	TF	-0.0898231	3.08209	1.00334	0.316504	0.432224
LOC107807352	A0A1S4BE37	AT3G19510	44.797	4.77e-115	567	HB	TF	-0.115836	1.62317	0.656494	0.4178	0.536906
LOC107767218	A0A1S3XNY0	AT4G08150	64.985	1.52e-140	337	HB	TF	-0.131975	-0.410351	0.180628	0.670834	0.758371
LOC107821055	A0A1S4CNU5	AT4G04890	40.433	9.97e-115	554	HB	TF	-0.311962	2.63208	5.01194	0.0251731	0.0535741
LOC107760551	A0A1S3X286	AT1G52150	84.01	0	838	HB	TF	-0.329492	0.381465	1.87416	0.171	0.265441
LOC107798231	A0A1S4AJ08	AT4G03250	48.63	9.41e-69	292	HB	TF	-0.398077	2.98061	19.2285	1.15967e-05	4.9498e-05
LOC107795152	A0A1S4A9A0	AT4G16780	63.732	1.16e-105	284	HB	TF	-0.576748	0.420201	6.20714	0.0127236	0.0294495
LOC107766665	A0A1S3XM04	AT4G36990	54.545	3.53e-91	297	HSF	TF	8.7181	2.53004	1269.51	4.78853e-278	1.01275e-275
LOC107773834	A0A1S3Y9T7	AT2G26150	36.634	3.93e-31	202	HSF	TF	7.77412	0.855725	330.973	5.89898e-74	3.47798e-72
LOC107810899	A0A1S4BQZ5	AT4G36990	55.631	1.14e-93	293	HSF	TF	7.28042	1.95521	685.918	3.45087e-151	4.14338e-149
LOC107769826	A0A1S3XXH5	AT4G11660	54.545	2.15e-110	330	HSF	TF	3.15465	2.3725	505.507	6.02205e-112	5.4018e-110
LOC107832603	A0A1S4DR96	AT5G16820	43.378	2.05e-111	521	HSF	TF	2.85307	-0.638514	36.3494	1.64933e-09	1.10658e-08
LOC107775044	A0A1S3YDJ3	AT4G11660	54.688	1.57e-106	320	HSF	TF	2.68056	3.01618	572.364	1.7187e-126	1.73777e-124
LOC107773626	A0A1S3Y8X5	AT4G18880	48.921	4.57e-114	417	HSF	TF	1.75513	0.286599	47.2617	6.21128e-12	5.09206e-11
LOC107808261	A0A1S4BH98	AT4G11660	47.734	1.22e-90	331	HSF	TF	1.16292	2.90931	125.507	3.94225e-29	8.07111e-28
LOC107817413	A0A1S4CCN0	AT5G03720	44.118	3.2e-108	442	HSF	TF	1.12468	1.92571	65.3686	6.21208e-16	6.73599e-15
LOC107780434	A0A1S3YVW1	AT4G13980	54.13	4.85e-166	460	HSF	TF	0.725987	2.78588	34.4885	4.28782e-09	2.74957e-08
LOC107823244	A0A1S4CW65	AT5G62020	48.538	2.47e-91	342	HSF	TF	0.660873	2.4878	37.6072	8.65227e-10	5.95761e-09
LOC107765812	A0A1S3XJI0	AT5G16820	52.449	6.35e-144	490	HSF	TF	0.510167	-0.259937	3.15447	0.0757192	0.136478
LOC107797608	A0A1S4AHA5	AT4G13980	54.565	2.79e-166	460	HSF	TF	0.476257	-0.350473	2.14587	0.142954	0.229978
LOC107788773	A0A1S3ZNY7	AT5G16820	52.245	1.23e-142	490	HSF	TF	0.168796	-0.158429	0.387622	0.533552	0.643824
LOC107809170	A0A1S4BK55	AT1G32330	54.28	7.55e-161	514	HSF	TF	-0.132853	2.5886	1.5217	0.217363	0.321397
LOC107823160	A0A1S4CVV8	AT1G67970	47.727	4.9e-88	308	HSF	TF	-0.162311	1.81497	1.03087	0.309954	0.425092
LOC107799745	A0A1S4ANQ3	AT5G16820	47.228	4.12e-122	487	HSF	TF	-0.192947	1.38249	1.29994	0.254225	0.364002
LOC107831180	A0A1S4DLX6	AT4G18880	46.053	8.37e-107	380	HSF	TF	-0.59387	2.88638	30.1668	3.96437e-08	2.30784e-07
LOC107824607	A0A1S4D0U7	AT4G18880	48.681	3.85e-115	417	HSF	TF	-0.702353	1.99814	21.9922	2.73765e-06	1.27988e-05
LOC107806130	A0A1S4BA33	AT3G61230	57.353	5.95e-81	204	LIM	TF	0.843899	9.41484	541.448	9.13052e-120	8.77024e-118
LOC107823806	A0A1S4CXY9	AT3G55770	60.989	2.58e-81	182	LIM	TF	0.786987	8.88597	268.945	1.92634e-60	9.23241e-59
LOC107815816	A0A1S4C7L7	AT2G39900	60.989	3.56e-83	182	LIM	TF	0.78078	7.63643	467.359	1.20333e-103	1.02743e-101
LOC107763633	A0A1S3XCE5	AT1G01780	57.759	6.97e-48	116	LIM	TF	0.665449	7.17646	316.757	7.36716e-71	4.12221e-69
LOC107802998	Q9SNX3	AT1G10200	79.444	2.27e-109	180	LIM	TF	0.577384	8.87119	255.244	1.86766e-57	8.32786e-56
LOC107810326	Q9SP40	AT1G10200	80	3.24e-111	180	LIM	TF	0.264613	9.61529	48.2151	3.81942e-12	3.20412e-11
LOC107784827	A0A1S3ZAX4	AT1G01780	70.647	1.14e-104	201	LIM	TF	0.241668	10.0573	25.6272	4.14152e-07	2.15469e-06
LOC107796302	Q9LLY3	AT1G01780	70.647	2.38e-104	201	LIM	TF	0.225395	10.2691	27.8496	1.3112e-07	7.21068e-07
LOC107815024	A0A1S4C4N6	AT3G61230	70.048	2.15e-107	207	LIM	TF	0.0741795	6.7904	3.33132	0.0679724	0.12462
LOC107781918	A0A1S3Z1B6	AT3G61230	70.531	2.2e-108	207	LIM	TF	-0.118143	6.77337	8.33239	0.00389444	0.0103087
LOC107768724	B1PVT0	AT2G45800	68.9	1.94e-105	209	LIM	TF	-0.171663	8.55909	26.3208	2.89164e-07	1.53738e-06
LOC107825250	A0A1S4D2L5	AT3G61230	69.608	4.03e-104	204	LIM	TF	-0.190047	8.34885	32.4426	1.22764e-08	7.53886e-08
LOC107792541	P93356	AT3G55770	84.53	6.71e-114	181	LIM	TF	-0.251301	2.20002	3.11547	0.0775523	0.139335
LOC107797669	A0A1S4AH98	AT5G06080	69.444	2e-53	108	LOB	TF	1.30918	0.245558	30.6119	3.15153e-08	1.85906e-07
LOC107787658	A0A1S3ZK39	AT3G47870	50.442	5.19e-35	113	LOB	TF	0.698175	0.361851	7.68446	0.00556983	0.0141786
LOC107821647	A0A1S4CR38	AT3G27650	64.706	1.61e-44	102	LOB	TF	0.682436	-0.435328	4.83056	0.0279595	0.0586755
LOC107828604	A0A1S4DDC0	AT3G47870	42.071	5.39e-59	309	LOB	TF	0.608964	-0.819982	3.03836	0.081318	0.144837
LOC107828543	A0A1S4DDS3	AT3G11090	53.889	2.01e-56	180	LOB	TF	0.469639	-0.632026	2.09865	0.147429	0.23563
LOC107767082	A0A1S3XPA6	AT3G13850	45.85	8.48e-55	253	LOB	TF	0.223235	3.36372	7.91838	0.00489351	0.0126341
LOC107794713	A0A1S4A7V7	AT5G66870	57.937	5.91e-83	252	LOB	TF	0.212719	0.114427	0.672656	0.412127	0.531422
LOC107814259	A0A1S4C1U5	AT3G11090	79.279	1.11e-62	111	LOB	TF	0.143219	-0.877076	0.134816	0.71349	0.794478
LOC107803232	A0A1S4B091	AT3G47870	40.19	7.14e-60	316	LOB	TF	0.0168117	0.683144	0.00710883	0.932807	0.954793
LOC107803606	A0A1S4B1P0	AT5G66870	57.196	4.1e-89	271	LOB	TF	-0.204458	0.834262	1.15531	0.282441	0.395692
LOC107811176	A0A1S4BRN6	AT3G02550	52.653	6.05e-77	245	LOB	TF	-0.21794	-0.267591	0.580349	0.446176	0.56448
LOC107787322	A0A1S3ZJ77	AT3G13850	75.229	2.44e-53	109	LOB	TF	-0.24288	3.83847	11.8387	0.000580122	0.00184438
LOC107820236	A0A1S4CLH7	AT5G66870	61.265	2.08e-89	253	LOB	TF	-0.284618	2.83486	8.10632	0.00441112	0.0115229
LOC107820676	A0A1S4CML7	AT5G66870	60.159	6.35e-85	251	LOB	TF	-0.776322	0.0342408	7.12996	0.00758065	0.0186427
LOC107793038	A0A1S4A2E6	AT5G62165	46.099	2.88e-31	141	MADS	TF	6.45521	0.339519	246.893	1.23543e-55	5.29376e-54
LOC107763429	A0A1S3XBU6	AT5G62165	41.139	9.53e-29	158	MADS	TF	6.28956	-0.512169	125.984	3.09976e-29	6.38025e-28
LOC107819058	A0A1S4CHH0	AT2G03710	54.98	1.31e-90	251	MADS	TF	0.72357	-0.17055	4.51348	0.0336288	0.0687883
LOC107764452	A0A1S3XES9	AT5G65060	48.701	2.7e-42	154	MADS	TF	0.704445	-0.959231	2.66448	0.102611	0.175665
LOC107773152	A0A1S3Y7W1	AT4G36590	31.707	4.98e-20	164	MADS	TF	0.679126	0.456022	8.08384	0.00446618	0.0116588
LOC107780420	A0A1S3YWD6	AT4G37940	61.674	2.2e-96	227	MADS	TF	0.560541	-0.737832	2.52859	0.1118	0.188415
LOC107797072	A0A1S4AFG6	AT5G13790	49.813	2.07e-73	267	MADS	TF	0.437903	5.77342	87.9331	6.77051e-21	9.74285e-20
LOC107806091	A0A1S4B9W6	AT1G22130	36.765	8.43e-43	272	MADS	TF	0.393776	6.14539	60.7593	6.44981e-15	6.47876e-14
LOC107795699	A0A1S4AB36	AT3G57230	56.442	2.91e-61	163	MADS	TF	0.378526	-0.417842	1.10597	0.292959	0.406745
LOC107810002	A0A1S4BMX1	AT5G13790	49.064	2.46e-72	267	MADS	TF	0.341659	4.97587	27.0806	1.95143e-07	1.05256e-06
LOC107797082	A0A1S4AFG5	AT3G57230	48.705	1.21e-49	193	MADS	TF	0.313254	-0.799364	0.789659	0.374203	0.493507
LOC107804730	A0A1S4B5J2	AT2G03060	41.202	4.63e-46	233	MADS	TF	0.291128	8.72365	76.7114	1.97855e-18	2.47351e-17
LOC107824688	A0A1S4D0Y4	AT2G34440	36.066	1.88e-11	61	MADS	TF	0.170368	-0.315533	0.327004	0.567428	0.673199
LOC107824723	A0A1S4D119	AT1G77080	47.561	6.08e-19	82	MADS	TF	0.151582	2.33592	1.38093	0.239943	0.347734
LOC107777734	A0A1S3YN41	AT4G22950	57.604	1.6e-72	217	MADS	TF	-0.0584635	-0.0318635	0.0419904	0.837638	0.887334
LOC107789626	A0A1S3ZRN0	AT5G60910	58	5.13e-93	250	MADS	TF	-0.113384	-0.524568	0.129889	0.718547	0.798021
LOC107798569	A0A1S4AK42	AT4G37940	61.751	1.29e-91	217	MADS	TF	-0.13155	-0.298583	0.19824	0.656145	0.746491
LOC107761984	A0A1S3X7B1	AT5G65060	50.588	4.93e-50	170	MADS	TF	-0.228482	1.91726	2.42004	0.119792	0.199218
LOC107809036	A0A1S4BJL1	AT5G48670	60.894	2.54e-66	179	MADS	TF	-0.253271	1.51084	2.60538	0.106502	0.181101
LOC107778759	A0A1S3YQQ3	AT1G22130	42.925	1.07e-45	212	MADS	TF	-0.304577	7.07689	35.9901	1.98321e-09	1.31831e-08
LOC107832692	A0A1S4DRJ2	AT1G28450	48.649	2.74e-09	37	MADS	TF	-0.367792	1.59792	5.39811	0.0201586	0.0440991
LOC107772910	A0A1S3Y6T8	AT5G62165	59.633	3.04e-84	218	MADS	TF	-0.463075	-0.862085	1.60915	0.204611	0.306532
LOC107817880	A0A1S4CDN8	AT2G03060	41.026	2.56e-44	234	MADS	TF	-0.477704	8.66114	143.415	4.76882e-33	1.13687e-31
LOC107826482	A0A1S4D6G0	AT1G72350	55.224	2.21e-18	67	MADS	TF	-0.637148	-1.0013	2.19994	0.138016	0.223386
LOC107803621	A0A1S4B1R8	AT4G37940	58.407	2.74e-87	226	MADS	TF	-0.719437	0.525463	9.87045	0.00167954	0.00484404
LOC107759014	A0A1S3WXK9	AT5G48670	61.878	7.6e-69	181	MADS	TF	-0.752511	-0.0183145	7.85134	0.00507831	0.0130659
LOC107761961	A0A1S3X780	AT5G48670	61.538	7.32e-68	182	MADS	TF	-0.870143	1.71462	29.7104	5.01641e-08	2.89181e-07
LOC107787426	A0A1S3ZJU3	AT5G48670	60.92	1.82e-67	174	MADS	TF	-0.934473	3.35579	62.4977	2.66757e-15	2.7527e-14
LOC107763918	A0A1S3XD89	AT5G39810	48	1.73e-09	50	MADS	TF	-1.45038	-1.05055	9.2689	0.00233078	0.00649951
LOC107812002	A0A1S4BUE1	AT5G20240	51.185	1.2e-64	211	MADS	TF	-1.45464	-0.774656	14.5234	0.00013843	0.000494152
LOC107791224	A0A1S3ZWC9	AT5G64950	30.421	5.21e-41	309	mTERF	TF	1.59016	-0.887069	18.3041	1.88303e-05	7.78786e-05
LOC107761620	A0A1S3X5T4	AT1G74120	49.148	1.88e-133	411	mTERF	TF	0.322281	2.88821	9.8824	0.00166867	0.00481812
LOC107759636	A0A1S3WZX0	AT5G07900	29.878	2.58e-47	328	mTERF	TF	-0.00739789	0.90356	0.00140007	0.970152	0.980702
LOC107766063	A0A1S3XKS1	AT5G64950	40.857	8.59e-86	350	mTERF	TF	-0.111918	2.64939	1.14501	0.284597	0.397866
LOC107768017	A0A1S3XSE6	AT5G07900	29.73	3.42e-52	333	mTERF	TF	-0.126016	0.971634	0.324754	0.568765	0.674229
LOC107822071	A0A1S4CSG6	AT1G78930	60.618	9.04e-112	259	mTERF	TF	-0.178858	1.65865	1.598	0.206187	0.308352
LOC107831600	A0A1S4DNZ1	AT1G74120	47.518	1.99e-130	423	mTERF	TF	-0.238517	-0.083103	0.715312	0.397686	0.516761
LOC107763745	A0A1S3XCR5	AT2G44020	73.246	0	456	mTERF	TF	-0.326412	0.648157	1.7551	0.185237	0.283287
LOC107769271	A0A1S3XVR6	AT1G78930	47.6	2.39e-137	500	mTERF	TF	-0.375125	1.85393	6.52998	0.0106071	0.0250925
LOC107823561	A0A1S4CX70	AT4G19650	56.612	0	484	mTERF	TF	-0.453901	0.32448	3.83048	0.0503286	0.0971063
LOC107811422	A0A1S4BSQ6	AT1G21150	28.743	6.7e-41	334	mTERF	TF	-1.45659	-0.0362985	22.4768	2.12695e-06	1.00994e-05
LOC107787190	A0A1S3ZIJ7	AT5G02320	48.598	1.48e-149	535	MYB	TF	1.07113	-0.109705	16.0085	6.30576e-05	0.000238776
LOC107824514	A0A1S4D064	AT3G11440	73.529	1.27e-66	136	MYB	TF	1.02243	5.03212	311.668	9.45875e-70	5.22908e-68
LOC107805141	A0A1S4B6P2	AT3G11440	44.769	1.57e-89	411	MYB	TF	0.936021	5.24473	295.622	2.96283e-66	1.57742e-64
LOC107823996	A0A1S4CYH9	AT3G11440	45.794	1.81e-76	321	MYB	TF	0.928003	4.98746	261.324	8.82742e-59	4.06997e-57
LOC107803599	A0A1S4B218	AT3G11450	66.104	0	652	MYB	TF	0.906192	5.34268	269.493	1.46336e-60	7.04278e-59
LOC107778325	A0A1S3YP58	AT3G23250	51.351	3.76e-57	185	MYB	TF	0.889631	1.71779	41.9426	9.39929e-11	7.01917e-10
LOC107770741	A0A1S3Y0Q8	AT5G08520	50.51	3.66e-57	196	MYB	TF	0.850771	-0.92123	3.89586	0.0484053	0.0939328
LOC107799340	A0A1S4AMI7	AT2G32460	74.324	4.74e-75	148	MYB	TF	0.814793	4.79206	191.849	1.25529e-43	4.06437e-42
LOC107797363	A0A1S4AGC2	AT5G02320	50.385	4.71e-150	520	MYB	TF	0.563806	1.24248	10.1649	0.0014314	0.00418863
LOC107771908	A0A1S3Y3X8	AT2G32460	37.718	1.53e-84	517	MYB	TF	0.553338	4.31074	52.4352	4.44677e-13	3.95339e-12
LOC107820060	A0A1S4CKM8	AT5G02320	49.522	8.6e-151	523	MYB	TF	0.551564	0.975897	9.20094	0.00241891	0.00672008
LOC107781889	A0A1S3Z1C0	AT5G02320	61.818	2.65e-83	220	MYB	TF	0.538017	0.600985	4.32151	0.0376335	0.0757038
LOC107770063	A0A1S3XY87	AT3G11440	41.834	9.66e-84	447	MYB	TF	0.477883	0.162393	3.97806	0.0460966	0.0901251
LOC107826448	A0A1S4D661	AT3G53200	68.224	2.73e-49	107	MYB	TF	0.395848	-0.451999	1.56387	0.2111	0.314149
LOC107825706	A0A1S4D3R5	AT4G32730	43.816	0	1043	MYB	TF	0.384386	1.64554	6.51239	0.0107125	0.0253055
LOC107803091	A0A1S4AZS6	AT3G18100	42.318	6.13e-168	716	MYB	TF	0.359949	2.45119	10.2587	0.00136043	0.00400077
LOC107775040	Q948S4	AT5G02320	62.673	1.2e-83	217	MYB	TF	0.336482	-0.530037	0.981614	0.321801	0.437668
LOC107817162	A0A1S4CBU0	AT3G11450	66.462	0	650	MYB	TF	0.325467	5.0246	32.5764	1.14598e-08	7.05427e-08
LOC107816633	A0A1S4CA66	AT3G60460	48.428	1.34e-78	318	MYB	TF	0.293322	0.848939	2.42693	0.119266	0.198594
LOC107799420	A0A1S4AN06	AT4G37260	46.281	2.68e-97	363	MYB	TF	0.264791	1.16219	2.51866	0.112506	0.189424
LOC107784678	A0A1S3ZA44	AT3G18100	45.853	1.41e-172	639	MYB	TF	0.221407	2.31154	3.66484	0.055572	0.105302
LOC107814661	A0A1S4C388	AT3G52250	37.336	2.03e-157	991	MYB	TF	0.205309	5.20641	10.3262	0.00131154	0.0038733
LOC107782691	A0A1S3Z3U4	AT5G04760	64.972	1.09e-72	177	MYB	TF	0.184688	0.423353	0.715503	0.397623	0.516761
LOC107779158	A0A1S3YS26	AT3G11440	43.003	3.92e-80	393	MYB	TF	0.153454	0.520709	0.529595	0.466777	0.583358
LOC107769058	A0A1S3XV16	AT5G04760	60.819	6.36e-68	171	MYB	TF	0.139165	1.884	0.991937	0.319269	0.435072
LOC107814331	A0A1S4C2E5	AT3G53200	65.741	3.09e-48	108	MYB	TF	0.0803321	2.19396	0.391442	0.531542	0.64209
LOC107773379	A0A1S3Y8F8	AT1G22640	66.165	9.83e-61	133	MYB	TF	0.0312036	3.43991	0.131679	0.716698	0.796511
LOC107795181	A0A1S4A9J2	AT5G04760	60.819	2.6e-68	171	MYB	TF	0.000715515	1.48245	2.28511e-05	0.996186	0.996878
LOC107816660	A0A1S4CA97	AT5G02320	46.171	1.64e-111	444	MYB	TF	-0.0101041	0.29739	0.00113749	0.973095	0.9826
LOC107806392	A0A1S4BAX1	AT3G52250	38.153	5.21e-163	996	MYB	TF	-0.0237397	4.15237	0.0995277	0.752397	0.823756
LOC107767835	A0A1S3XR47	AT4G37260	52.843	3.17e-96	299	MYB	TF	-0.0257328	-0.680248	0.00595192	0.938505	0.958462
LOC107761153	A0A1S3X4R9	AT1G49010	54.769	9.1e-96	325	MYB	TF	-0.0651536	0.214397	0.0753748	0.783666	0.846857
LOC107795213	A0A1S4A9H4	AT4G32730	65.863	3.79e-100	249	MYB	TF	-0.136429	0.90784	0.545483	0.460169	0.57751
LOC107773772	A0A1S3Y8N5	AT4G32730	43.499	0	1046	MYB	TF	-0.159353	1.35696	0.792741	0.373273	0.49259
LOC107827800	A0A1S4DAV2	AT5G04760	65.169	5.27e-73	178	MYB	TF	-0.191928	1.23168	1.35623	0.244192	0.352645
LOC107790595	A0A1S3ZUF7	AT5G06100	44.077	9.91e-76	363	MYB	TF	-0.231957	-0.873662	0.323721	0.56938	0.674777
LOC107769710	A0A1S3XWW6	AT1G16490	43.318	1.35e-55	217	MYB	TF	-0.232167	-0.872564	0.3154	0.574385	0.678589
LOC107780517	A0A1S3YWW7	AT4G21440	51.791	1.21e-107	363	MYB	TF	-0.250107	-0.218041	0.768417	0.380707	0.50031
LOC107806771	A0A1S4BC77	AT5G45420	49.689	2.7e-72	322	MYB	TF	-0.268881	3.30075	9.6041	0.00194144	0.00552066
LOC107825179	A0A1S4D291	AT3G60460	47.452	1.26e-73	314	MYB	TF	-0.286457	1.60553	3.38117	0.0659454	0.121386
LOC107776543	A0A1S3YIT0	AT3G13540	55.285	4.24e-83	246	MYB	TF	-0.305408	-0.388945	0.858714	0.354099	0.47216
LOC107779232	A0A1S3YSB1	AT1G09770	80.095	0	633	MYB	TF	-0.351185	3.21931	16.0151	6.28388e-05	0.000238025
LOC107763694	A0A1S3XCL0	AT5G26660	78.519	5.45e-75	135	MYB	TF	-0.372043	0.045361	1.83842	0.175137	0.27062
LOC107818787	A0A1S4CGR3	AT5G45420	49.541	5.91e-75	327	MYB	TF	-0.424458	2.70636	12.6814	0.000369306	0.00121571
LOC107810011	Q9SLT2	AT3G23250	50	1.17e-92	284	MYB	TF	-0.448579	0.0132152	2.97062	0.0847892	0.150184
LOC107790392	A0A1S3ZTZ3	AT3G46130	50.794	3.82e-70	252	MYB	TF	-0.454929	3.70373	22.3656	2.25375e-06	1.06663e-05
LOC107808831	A0A1S4BJ20	AT5G16770	52.212	9.62e-73	226	MYB	TF	-0.472596	1.6885	11.0826	0.000871415	0.00267814
LOC107820264	A0A1S4CM58	AT3G60460	47.401	3.65e-80	327	MYB	TF	-0.475697	2.55494	20.5832	5.7096e-06	2.5548e-05
LOC107832805	A0A1S4DSP6	AT1G09770	99.057	8.16e-71	106	MYB	TF	-0.566302	-0.436596	2.33588	0.126424	0.208145
LOC107760863	A0A1S3X3J0	AT3G55730	52.532	7.79e-101	316	MYB	TF	-0.573959	-0.307004	3.76296	0.0523998	0.100426
LOC107807473	A0A1S4BEK9	AT3G13540	55.422	3.08e-83	249	MYB	TF	-0.655708	0.785901	8.39442	0.00376375	0.0100041
LOC107793427	A0A1S4A3L0	AT4G32730	31.69	5.87e-07	142	MYB	TF	-0.887682	-1.13631	4.48438	0.0342059	0.0697153
LOC107820576	A0A1S4CN34	AT4G37260	45.042	8.79e-93	353	MYB	TF	-0.902556	1.16077	21.9702	2.76923e-06	1.29386e-05
LOC107810051	A0A1S4BN27	AT3G60460	48.553	2.64e-82	311	MYB	TF	-1.14153	0.886998	32.1937	1.3954e-08	8.52362e-08
LOC107791613	A0A1S3ZXV8	AT4G37260	73.077	6.61e-51	104	MYB	TF	-1.23285	-0.262095	11.7593	0.000605395	0.00191706
LOC107806142	A0A1S4BA05	AT5G17300	45.968	9.61e-45	248	MYB-related	TF	5.31723	1.35171	287.699	1.57716e-64	8.11571e-63
LOC107812899	A0A1S4BXD5	AT1G18330	50.505	4.82e-44	198	MYB-related	TF	3.44808	1.01268	149.64	2.07769e-34	5.15022e-33
LOC107773146	A0A1S3Y7D8	AT5G52660	49.738	2.68e-45	191	MYB-related	TF	2.63728	2.88315	450.304	6.19476e-100	5.11856e-98
LOC107767388	A0A1S3XPK4	AT5G52660	73.611	5.51e-31	72	MYB-related	TF	2.31951	1.74552	192.189	1.05816e-43	3.43575e-42
LOC107827724	A0A1S4DAC9	AT1G01520	69.403	6.24e-62	134	MYB-related	TF	1.91835	1.11797	111.5	4.59756e-26	8.43851e-25
LOC107799932	A0A1S4AP90	AT5G58340	26.721	9.78e-23	494	MYB-related	TF	1.91617	1.29998	125.005	5.07686e-29	1.0339e-27
LOC107774404	A0A1S3YBC3	AT5G17300	33.508	7.28e-21	382	MYB-related	TF	1.53222	-0.492072	21.4085	3.71115e-06	1.70018e-05
LOC107801057	A0A1S4ATB6	AT5G17300	42.344	3.36e-67	418	MYB-related	TF	1.3677	1.27353	50.9725	9.36698e-13	8.17944e-12
LOC107775222	A0A1S3YEJ0	AT1G01060	39.798	4.78e-60	495	MYB-related	TF	1.30023	0.607476	24.9302	5.94424e-07	3.04111e-06
LOC107815066	A0A1S4C4H1	AT1G09710	54.839	7.54e-26	93	MYB-related	TF	1.2976	-1.11423	10.4111	0.00125257	0.0037182
LOC107787331	A0A1S3ZJ90	AT1G15720	29.208	4.3e-11	202	MYB-related	TF	1.27629	1.09191	53.8838	2.12705e-13	1.93127e-12
LOC107786145	A0A1S3ZFF1	AT1G01060	39.069	1.24e-57	494	MYB-related	TF	1.10979	1.15388	38.6171	5.15658e-10	3.61431e-09
LOC107796293	A0A1S4ACY7	AT1G09710	52.761	4.51e-39	163	MYB-related	TF	1.03452	1.18471	35.9744	1.99929e-09	1.32823e-08
LOC107777378	A0A1S3YKW5	AT1G09710	54.48	7.02e-90	279	MYB-related	TF	1.03328	0.494712	23.3621	1.34197e-06	6.55432e-06
LOC107815624	A0A1S4C683	AT1G09710	55.017	6.83e-90	289	MYB-related	TF	0.934157	0.280311	12.2848	0.000456667	0.00148275
LOC107815401	A0A1S4C5K3	AT2G47620	42.659	2.12e-68	361	MYB-related	TF	0.816838	-0.503241	6.40989	0.0113486	0.0266497
LOC107793374	A0A1S4A3I1	AT1G75250	68.831	2.18e-30	77	MYB-related	TF	0.752335	1.41946	20.0389	7.58812e-06	3.32944e-05
LOC107799057	A0A1S4ALX6	AT5G58340	24.536	4.09e-19	485	MYB-related	TF	0.729298	-0.264934	6.70532	0.00961257	0.0230041
LOC107792932	A0A1S4A285	AT1G75250	70.13	1.01e-31	77	MYB-related	TF	0.638383	0.370533	8.26415	0.00404356	0.010663
LOC107813082	A0A1S4BYC0	AT1G19000	46.429	2.36e-60	308	MYB-related	TF	0.477199	5.21444	61.2166	5.11286e-15	5.18095e-14
LOC107779097	A0A1S3YS01	AT5G61620	38.235	4.65e-55	340	MYB-related	TF	0.452426	4.34597	31.8679	1.65024e-08	1.00061e-07
LOC107828351	A0A1S4DCG0	AT1G49950	59.272	7.28e-90	302	MYB-related	TF	0.439698	0.729259	4.76298	0.0290782	0.0606697
LOC107775036	A0A1S3YD76	AT1G15720	25.37	4.33e-22	473	MYB-related	TF	0.431355	-0.512517	1.50052	0.220591	0.325334
LOC107805828	A0A1S4B8Z9	AT5G41020	53.125	3.24e-118	320	MYB-related	TF	0.400079	0.0305188	2.40522	0.120931	0.200794
LOC107824220	A0A1S4CZ61	AT2G33610	50.492	1.9e-87	305	MYB-related	TF	0.395525	-0.911912	1.18182	0.276987	0.389589
LOC107802412	A0A1S4AXL1	AT4G16420	59.023	0	532	MYB-related	TF	0.389442	1.14012	5.37445	0.0204338	0.0446375
LOC107775054	A0A1S3YDC3	AT1G49950	50.538	8.61e-57	186	MYB-related	TF	0.36659	2.03505	6.17387	0.0129651	0.0299363
LOC107786318	A0A1S3ZFZ0	AT5G52660	64.664	2.1e-111	283	MYB-related	TF	0.359384	0.198226	2.30782	0.128724	0.211374
LOC107780269	A0A1S3YW84	AT2G44430	39.943	3.44e-111	696	MYB-related	TF	0.356847	-0.32048	1.31594	0.251321	0.360709
LOC107818464	A0A1S4CG80	AT5G52660	63.604	1.62e-108	283	MYB-related	TF	0.343309	-0.241342	1.51418	0.218502	0.322727
LOC107784961	A0A1S3ZB19	AT3G21430	64.706	4.41e-33	85	MYB-related	TF	0.339213	0.622703	2.38015	0.122886	0.203395
LOC107802866	A0A1S4AZ37	AT5G61620	37.278	2.23e-54	338	MYB-related	TF	0.315413	4.24763	13.3724	0.000255353	0.00086811
LOC107809816	A0A1S4BM76	AT1G07540	51.101	1.3e-129	454	MYB-related	TF	0.29331	4.95277	19.1228	1.22569e-05	5.21423e-05
LOC107830400	A0A1S4DJ53	AT5G41020	57.5	2.84e-132	320	MYB-related	TF	0.275977	0.445672	1.4726	0.224935	0.330472
LOC107811026	A0A1S4BR30	AT4G39160	41.107	1.33e-48	253	MYB-related	TF	0.269102	3.13761	8.42082	0.00370949	0.00987355
LOC107817770	A0A1S4CD96	AT2G47210	67.785	0	447	MYB-related	TF	0.208655	1.36678	1.45946	0.227016	0.332872
LOC107824877	A0A1S4D168	AT2G47620	43.761	4.36e-128	553	MYB-related	TF	0.171229	-0.466373	0.310688	0.577258	0.680765
LOC107810873	A0A1S4BQM0	AT1G21700	51.511	0	761	MYB-related	TF	0.165249	3.03406	2.28793	0.130384	0.213643
LOC107784074	A0A1S3Z8U9	AT1G07540	69.31	1.03e-125	290	MYB-related	TF	0.157719	3.79331	4.55096	0.0329003	0.0675138
LOC107798416	A0A1S4AJL3	AT1G49950	55.375	1.59e-99	307	MYB-related	TF	0.125042	-0.681335	0.123795	0.724954	0.803325
LOC107832788	A0A1S4DRT9	AT1G07540	44.986	6.92e-149	698	MYB-related	TF	0.0906011	4.46393	1.90864	0.167114	0.260673
LOC107798979	A0A1S4ALB4	AT1G07540	44.759	1.79e-147	706	MYB-related	TF	0.0746429	5.62766	1.88521	0.169743	0.264041
LOC107804420	A0A1S4B4M2	AT3G16350	52.099	7.54e-96	405	MYB-related	TF	0.0603018	6.5357	1.60738	0.204861	0.306746
LOC107775805	A0A1S3YFN1	AT1G21700	55.208	0	576	MYB-related	TF	0.0597768	1.64952	0.178011	0.673088	0.760064
LOC107803162	A0A1S4B022	AT2G47210	68.233	0	447	MYB-related	TF	0.0498369	1.40694	0.0869549	0.768085	0.835023
LOC107782799	A0A1S3Z441	AT1G72650	34.923	1.88e-103	650	MYB-related	TF	-0.0134206	4.39526	0.0366836	0.848111	0.894928
LOC107819671	A0A1S4CJC8	AT1G49950	65.132	3.16e-102	304	MYB-related	TF	-0.032166	2.9759	0.108441	0.741926	0.815817
LOC107784527	A0A1S3Z9M8	AT1G49950	58.278	1.26e-90	302	MYB-related	TF	-0.0429237	1.97762	0.0945874	0.758424	0.827956
LOC107783722	A0A1S3Z703	AT1G09710	54.839	6.4e-91	279	MYB-related	TF	-0.0433372	2.24374	0.143166	0.705154	0.787669
LOC107791276	A0A1S3ZWH8	AT1G72650	36.406	2.68e-105	651	MYB-related	TF	-0.0971133	2.89472	0.859359	0.353918	0.47202
LOC107764750	A0A1S3XG59	AT5G04110	41.212	7.22e-39	165	MYB-related	TF	-0.10142	-1.03511	0.0520913	0.819463	0.873517
LOC107797718	A0A1S4AHF7	AT1G49950	66.23	5.98e-105	305	MYB-related	TF	-0.107432	3.33033	1.69357	0.193131	0.292912
LOC107801509	A0A1S4AUB2	AT1G49950	45.122	1.21e-26	246	MYB-related	TF	-0.107766	2.35039	0.95014	0.329684	0.446278
LOC107808192	A0A1S4BH11	AT3G21430	47.691	0	1191	MYB-related	TF	-0.113958	2.67613	1.08166	0.298326	0.412581
LOC107815047	A0A1S4C4I3	AT4G39160	41.107	1.33e-49	253	MYB-related	TF	-0.170943	2.41836	1.87889	0.17046	0.26487
LOC107794781	A0A1S4A833	AT4G16420	57.643	0	543	MYB-related	TF	-0.22901	1.30759	1.81208	0.178258	0.274398
LOC107822143	A0A1S4CS84	AT5G47390	60.822	3.1e-133	365	MYB-related	TF	-0.247574	2.06966	4.03938	0.0444501	0.0873057
LOC107761272	A0A1S3X518	AT3G21430	47.619	0	1197	MYB-related	TF	-0.288205	2.33125	6.29499	0.012108	0.0281689
LOC107804592	A0A1S4B4Z0	AT1G72740	44.326	4.4e-71	282	MYB-related	TF	-0.304315	3.73308	12.3215	0.000447764	0.00145651
LOC107784162	A0A1S3Z8K7	AT1G75250	55.556	6.66e-32	99	MYB-related	TF	-0.364908	-0.00604691	1.95351	0.162209	0.254555
LOC107802999	A0A1S4AZI3	AT1G49950	48.45	1.26e-63	258	MYB-related	TF	-0.469953	-0.526217	2.15586	0.142027	0.228785
LOC107827424	A0A1S4D9K5	AT1G72740	45.745	8.71e-71	282	MYB-related	TF	-0.495627	2.87911	17.5271	2.83241e-05	0.000113835
LOC107791281	A0A1S3ZWN2	AT2G36960	51.078	0	742	MYB-related	TF	-0.505028	2.39986	20.8367	5.00147e-06	2.25457e-05
LOC107801395	A0A1S4AU51	AT5G04110	41.341	1.47e-44	179	MYB-related	TF	-0.522381	0.76815	6.49052	0.0108451	0.025595
LOC107791068	A0A1S3ZVU1	AT5G47390	60.548	7.93e-134	365	MYB-related	TF	-0.612196	0.0825404	5.71335	0.0168364	0.0376331
LOC107828862	A0A1S4DES7	AT4G34430	45.499	0	1022	MYB-related	TF	-0.65706	1.45019	14.757	0.000122292	0.000440706
LOC107824027	A0A1S4CYL7	AT1G49950	48.56	1.51e-68	243	MYB-related	TF	-0.762605	2.06261	32.0736	1.48438e-08	9.04081e-08
LOC107772806	A0A1S3Y675	AT3G16350	52.334	3.12e-97	407	MYB-related	TF	-0.781248	6.58938	248.245	6.26615e-56	2.72041e-54
LOC107796763	A0A1S4AEE6	AT1G19000	47.896	2.23e-63	309	MYB-related	TF	-0.83482	5.84975	225.469	5.80179e-51	2.24411e-49
LOC107784025	A0A1S3Z834	AT2G36960	51.967	0	737	MYB-related	TF	-0.844579	2.16478	47.2235	6.33373e-12	5.18507e-11
LOC107789017	A0A1S3ZPI0	AT5G04110	42.458	3.68e-43	179	MYB-related	TF	-1.32135	2.16339	84.4379	3.96475e-20	5.44692e-19
LOC107808475	A0A1S4BHZ5	AT1G61110	72.081	1.42e-95	197	NAC	TF	1.20572	-0.776916	10.5176	0.0011824	0.00353194
LOC107769199	A0A1S3XVH8	AT5G04410	43.718	1.61e-144	581	NAC	TF	1.17668	0.235602	22.5953	1.99974e-06	9.52441e-06
LOC107790381	A0A1S3ZTU3	AT5G04410	44.655	8.85e-146	580	NAC	TF	1.06457	2.59021	88.5319	5.0022e-21	7.248e-20
LOC107769470	A0A1S3XW60	AT1G34190	41.707	3.73e-137	621	NAC	TF	0.962777	-0.493201	9.71798	0.00182474	0.005221
LOC107797421	A0A1S4AGN1	AT1G77450	31.176	6.06e-12	170	NAC	TF	0.954165	2.98443	101.091	8.78718e-24	1.46155e-22
LOC107787290	A0A1S3ZJ25	AT3G10490	43.341	3.17e-109	443	NAC	TF	0.898201	-0.891746	6.17633	0.0129471	0.0299037
LOC107778297	A0A1S3YPP4	AT3G10500	76.027	6.6e-79	146	NAC	TF	0.816023	0.838195	13.7003	0.000214424	0.000739544
LOC107759137	A0A1S3WXV3	AT3G10480	43.4	2.43e-113	447	NAC	TF	0.690121	0.105716	7.94443	0.00482357	0.0124745
LOC107778298	A0A1S3YPH5	AT5G04410	41.493	9.75e-133	576	NAC	TF	0.655236	2.5	36.2705	1.7174e-09	1.14891e-08
LOC107831871	A0A1S4DP08	AT1G34190	41.509	5.58e-138	636	NAC	TF	0.538847	-0.0575554	4.28788	0.0383851	0.0770207
LOC107768883	A0A1S3XUC1	AT1G52890	40.964	2.25e-28	166	NAC	TF	0.533285	0.698256	7.33628	0.00675766	0.0168416
LOC107815185	A0A1S4C4W2	AT4G10350	31.553	1.44e-17	206	NAC	TF	0.480793	-0.277475	2.89268	0.0889831	0.156232
LOC107825290	V9LXL0	AT1G71930	62.646	2.48e-110	257	NAC	TF	0.44569	-1.05625	1.32096	0.25042	0.359716
LOC107771492	A0A1S3Y2J4	AT5G04410	31.361	8.83e-08	169	NAC	TF	0.374441	0.672477	3.12586	0.0770592	0.138568
LOC107778628	A0A1S3YQB4	AT5G04410	41.935	1.26e-115	527	NAC	TF	0.333283	2.83346	6.9453	0.00840399	0.0204407
LOC107775305	A0A1S3YE48	AT4G29230	52.5	7.38e-112	400	NAC	TF	0.25877	1.57708	2.17917	0.13989	0.225895
LOC107819518	A0A1S4CIT0	AT5G13180	58.594	1.62e-91	256	NAC	TF	0.128244	2.27863	0.993121	0.318981	0.434833
LOC107783056	A0A1S3Z5M1	AT5G64060	56.075	8.35e-82	214	NAC	TF	0.127887	-0.0703393	0.199314	0.655275	0.745941
LOC107785557	A0A1S3ZDG8	AT1G61110	73.481	1.04e-91	181	NAC	TF	0.11482	-1.00736	0.0466508	0.828997	0.880929
LOC107764171	A0A1S3XDZ6	AT1G34190	44.113	1.13e-141	603	NAC	TF	-0.0414901	1.6844	0.0384417	0.844559	0.892283
LOC107807541	A0A1S4BEW8	AT3G15500	40.854	1.09e-25	164	NAC	TF	-0.248145	-0.022239	0.696932	0.403817	0.522841
LOC107761940	A0A1S3X7M8	AT3G49530	34.211	1.82e-10	190	NAC	TF	-0.289765	0.8111	2.05715	0.151494	0.240787
LOC107771846	A0A1S3Y3J8	AT5G64060	56.019	2.08e-81	216	NAC	TF	-0.30898	1.40369	3.47341	0.0623627	0.116005
LOC107780158	A0A1S3YV34	AT1G25580	60.394	0	457	NAC	TF	-0.423181	-0.511812	1.77777	0.182424	0.279838
LOC107760509	A0A1S3X2C7	AT1G25580	58.333	0	456	NAC	TF	-0.843285	-0.346598	7.59159	0.00586411	0.0148653
LOC107793598	A0A1S4A4D1	AT1G34190	42.951	2.72e-138	610	NAC	TF	-0.876574	0.391894	9.2027	0.00241658	0.00671523
LOC107790342	A0A1S3ZTQ1	AT2G18500	35.22	9.44e-37	318	OFP	TF	0.499591	-0.490535	2.36514	0.124072	0.204874
LOC107776522	A0A1S3YIQ7	AT3G57040	66.897	2.43e-65	145	Orphans	TF	2.25996	0.413218	82.2278	1.21271e-19	1.62256e-18
LOC107788404	A0A1S3ZMH5	AT2G39830	67.961	0	515	Orphans	TF	2.15462	-0.984824	28.4002	9.86563e-08	5.51752e-07
LOC107814654	A0A1S4C329	AT2G47430	34.814	4.9e-180	1103	Orphans	TF	2.12859	1.24266	138.21	6.55716e-32	1.48053e-30
LOC107761713	A0A1S3X6I7	AT2G47430	34.443	8.46e-86	601	Orphans	TF	1.8625	2.70679	327.596	3.2084e-73	1.85837e-71
LOC107789879	A0A1S3ZS99	AT3G57040	54.494	3.04e-58	178	Orphans	TF	0.88591	1.69289	31.0074	2.57045e-08	1.52566e-07
LOC107784321	A0A1S3Z8W7	AT3G57040	56.705	4.29e-86	261	Orphans	TF	0.867557	-1.0394	4.72103	0.0297958	0.0619595
LOC107827619	A0A1S4DA80	AT4G21430	35.632	1.11e-111	609	Orphans	TF	0.564514	-0.524604	3.25785	0.0710823	0.129354
LOC107774909	A0A1S3YCX6	AT1G04500	41.667	8.39e-70	384	Orphans	TF	0.51113	5.27873	60.2336	8.42429e-15	8.39988e-14
LOC107795590	A0A1S4AAW8	AT4G27310	44.221	3.86e-34	199	Orphans	TF	0.500604	2.19669	17.9845	2.22711e-05	9.10797e-05
LOC107769890	A0A1S3XXG5	AT1G04500	39.379	3.27e-69	419	Orphans	TF	0.312434	5.46373	20.7111	5.34059e-06	2.3976e-05
LOC107772857	A0A1S3Y6H4	AT5G15020	54.277	0	1017	Orphans	TF	0.244297	1.60477	2.58357	0.107978	0.183167
LOC107802724	A0A1S4AYL8	AT1G19270	62.687	0	536	Orphans	TF	0.191903	2.4509	3.28445	0.069939	0.127616
LOC107759460	A0A1S3WZB2	AT3G56380	73.103	3.09e-71	145	Orphans	TF	0.179903	0.169453	0.56352	0.452846	0.57068
LOC107799509	A0A1S4AN78	AT1G66340	82.225	0	737	Orphans	TF	0.161069	0.562357	0.602128	0.437767	0.556608
LOC107784797	A0A1S3ZAM5	AT1G66340	82.768	0	737	Orphans	TF	0.153054	1.71837	1.04112	0.307562	0.42249
LOC107762308	A0A1S3X8C7	AT4G27310	43.719	5.11e-36	199	Orphans	TF	0.150064	2.87604	1.61266	0.204119	0.305972
LOC107819414	A0A1S4CIL7	AT3G04580	56.066	0	610	Orphans	TF	0.0915923	2.71102	0.598673	0.439085	0.55776
LOC107760225	A0A1S3X1N8	AT3G04580	59.654	0	751	Orphans	TF	0.0768054	2.71502	0.592285	0.441537	0.559835
LOC107825743	O22587	AT3G04580	57.086	0	755	Orphans	TF	0.0359742	0.224486	0.0223502	0.881159	0.918803
LOC107791941	A0A1S3ZZ11	AT2G39830	67.379	0	515	Orphans	TF	0.0132877	1.355	0.00501661	0.943535	0.962234
LOC107771491	A0A1S3Y2A4	AT4G38960	55.307	1.52e-62	179	Orphans	TF	-0.00919264	-0.826805	0.000490136	0.982337	0.988555
LOC107766319	A0A1S3XKQ3	AT5G15020	55.731	0	1396	Orphans	TF	-0.101594	2.77708	0.609955	0.434805	0.553849
LOC107770628	A0A1S3XZR5	AT1G19270	62.873	0	536	Orphans	TF	-0.10614	3.7869	1.79742	0.180025	0.276638
LOC107812764	A0A1S4BX41	AT2G39830	67.505	0	517	Orphans	TF	-0.157146	0.444519	0.515796	0.472641	0.589057
LOC107780966	A0A1S3YXZ8	AT3G56380	73.427	7.94e-72	143	Orphans	TF	-0.201494	-1.17143	0.206315	0.649671	0.742127
LOC107764644	A0A1S3XFX1	AT3G01320	65.132	7.74e-63	152	Orphans	TF	-0.259253	-0.183395	0.872432	0.350283	0.46831
LOC107805514	A0A1S4B7Z5	AT5G15020	49.863	0	1462	Orphans	TF	-0.386094	2.31352	11.617	0.000653523	0.00205815
LOC107808124	A0A1S4BGU0	AT5G15020	54.85	0	1402	Orphans	TF	-0.40783	1.47625	7.14577	0.00751408	0.0184928
LOC107762988	A0A1S3XAD9	AT1G04500	43.5	2.5e-75	400	Orphans	TF	-0.45066	5.52997	74.7863	5.24511e-18	6.42484e-17
LOC107809360	A0A1S4BKU6	AT1G24190	51.392	0	1401	Orphans	TF	-0.488194	3.13119	25.1795	5.22341e-07	2.69024e-06
LOC107823214	A0A1S4CW08	AT4G21430	36.811	0	1016	Orphans	TF	-0.495904	0.523636	5.26818	0.0217187	0.0470477
LOC107779365	A0A1S3YSR8	AT2G39830	67.118	0	517	Orphans	TF	-0.649432	0.419815	7.16595	0.00743005	0.0183232
LOC107775868	A0A1S3YFU8	AT1G24190	52.941	0	1360	Orphans	TF	-0.734736	3.22233	54.2384	1.77585e-13	1.62455e-12
LOC107793171	A0A1S4A2N0	AT1G04500	42.377	9.59e-73	387	Orphans	TF	-0.963338	5.76248	381.767	5.13153e-85	3.49992e-83
LOC107800981	A0A1S4AT21	AT4G27310	59.615	7.84e-14	52	Orphans	TF	-1.10032	1.63544	34.5512	4.15187e-09	2.66684e-08
LOC107825932	A0A1S4D4J1	AT1G71260	68.041	8.68e-92	194	PBF-2-like	TF	-0.269695	0.390146	1.05183	0.305085	0.419938
LOC107827928	A0A1S4DB23	AT4G24020	32.143	4.82e-47	392	RWP-RK	TF	1.2976	-1.11444	10.4113	0.0012525	0.0037182
LOC107824780	A0A1S4D176	AT4G24020	51.111	9.71e-12	45	RWP-RK	TF	1.03173	-0.665783	8.76394	0.00307245	0.00834463
LOC107799489	A0A1S4AN90	AT4G35590	43.478	1.82e-75	345	RWP-RK	TF	0.787163	1.38343	26.0309	3.35996e-07	1.76641e-06
LOC107779869	A0A1S3YUZ6	AT2G43500	46.686	0	1026	RWP-RK	TF	0.2848	0.911781	1.5757	0.209382	0.312298
LOC107824854	A0A1S4D1K8	AT4G24020	56.004	0	991	RWP-RK	TF	0.124201	1.1326	0.540036	0.462418	0.579638
LOC107828483	A0A1S4DCW7	AT2G43500	50.421	0	712	RWP-RK	TF	-0.257032	1.52037	2.43171	0.118903	0.198141
LOC107796083	A0A1S4ACN1	AT4G24020	36.156	2.03e-64	437	RWP-RK	TF	-0.297602	-0.542018	0.87039	0.350847	0.46882
LOC107828482	A0A1S4DDK1	AT2G43500	38.496	3.04e-35	226	RWP-RK	TF	-0.534427	-0.256751	3.40658	0.0649369	0.119836
LOC107826873	A0A1S4D7H3	AT4G35590	42.941	8.13e-76	340	RWP-RK	TF	-0.620781	4.19025	56.2074	6.52164e-14	6.12397e-13
LOC107824071	A0A1S4CYQ5	AT1G20640	51.416	0	883	RWP-RK	TF	-1.28124	1.29889	54.5041	1.55122e-13	1.42314e-12
LOC107759545	A0A1S3WZD4	AT2G37120	75.385	2.81e-16	65	S1Fa-like	TF	0.138364	1.61745	0.870572	0.350797	0.46878
LOC107793461	A0A1S4A3X3	AT2G37120	75.385	2.69e-16	65	S1Fa-like	TF	-0.226431	2.05898	2.97427	0.0845982	0.149892
LOC107831302	A0A1S4DN12	AT5G18830	53.754	8.89e-99	333	SBP	TF	0.00530729	-0.0266217	0.000419662	0.983656	0.989148
LOC107781982	A0A1S3Z1F2	AT5G43270	38.627	1.39e-31	233	SBP	TF	-0.0830121	0.891043	0.200363	0.654428	0.745333
LOC107789594	A0A1S3ZRI1	AT2G47070	51.731	0	982	SBP	TF	-0.269953	1.14982	2.34817	0.12543	0.206747
LOC107819000	A0A1S4CHU5	AT5G18830	44.628	9.05e-127	484	SBP	TF	-0.32649	1.99895	6.69007	0.00969516	0.0231873
LOC107763621	A0A1S3XCF1	AT5G18830	56.98	2.07e-118	351	SBP	TF	-0.370945	0.566394	3.08355	0.0790879	0.141543
LOC107814567	A0A125SZN0	AT1G69170	36.911	4.33e-50	382	SBP	TF	-0.677285	0.0627865	6.83107	0.00895857	0.0216324
LOC107795931	Q9SLX4	AT1G64860	66.151	0	517	Sigma70-like	TF	1.90699	-0.524238	28.1067	1.14807e-07	6.35601e-07
LOC107795222	A0A1S4A9P6	AT5G24120	62.738	0	526	Sigma70-like	TF	1.33688	0.517221	38.84	4.60003e-10	3.24295e-09
LOC107829846	A0A1S4DH40	AT5G24120	63.188	0	527	Sigma70-like	TF	1.23873	2.07669	101.804	6.12832e-24	1.02971e-22
LOC107790547	A0A1S3ZUG6	AT1G64860	65.385	0	520	Sigma70-like	TF	0.72739	0.986635	16.7746	4.20925e-05	0.000164328
LOC107804695	A0A1S4B5P2	AT1G64860	65.891	0	516	Sigma70-like	TF	0.49115	1.08197	7.55015	0.00600052	0.0151611
LOC107823823	A0A1S4CXX8	AT1G08540	59.438	1.18e-174	498	Sigma70-like	TF	0.0156278	4.35801	0.037079	0.847304	0.89439
LOC107782479	A0A1S3Z339	AT5G12330	51.312	1.24e-82	343	SRS	TF	-0.332929	3.20818	9.81085	0.00173485	0.00498921
LOC107832138	A0A1S4DPT5	AT1G16710	54.872	0	1755	TAZ	TF	0.396474	3.71606	23.7202	1.11406e-06	5.50417e-06
LOC107766476	A0A1S3XLD0	AT1G79000	48.36	0	823	TAZ	TF	0.389746	1.98335	7.52693	0.00607835	0.0153393
LOC107804900	A0A1S4B6A9	AT1G79000	84.194	0	310	TAZ	TF	0.365409	0.543327	2.31755	0.127921	0.21031
LOC107808348	A0A1S4BHL3	AT1G79000	86.475	1.33e-152	244	TAZ	TF	0.335844	2.20844	8.52166	0.00350944	0.00940953
LOC107804903	A0A1S4B5W3	AT1G79000	88.542	4.91e-121	192	TAZ	TF	0.296654	1.50415	2.69367	0.100748	0.17308
LOC107800910	A0A1S4ASX7	AT5G67480	59.128	3.16e-153	367	TAZ	TF	0.124736	7.22663	7.23053	0.00716739	0.0177418
LOC107795458	A0A1S4AAB7	AT1G16710	55.524	0	1783	TAZ	TF	-0.0358244	3.06906	0.165697	0.683964	0.769443
LOC107761235	A0A1S3X4S2	AT5G67480	58.808	2.34e-153	369	TAZ	TF	-0.0715522	6.15178	2.25377	0.133289	0.217292
LOC107785401	A0A1S3ZCX9	AT1G79000	51.432	0	768	TAZ	TF	-0.161201	3.0623	3.26951	0.0705786	0.1286
LOC107767351	A0A1S3XPE3	AT5G67480	59.605	9.07e-156	354	TAZ	TF	-0.238743	0.779764	1.09611	0.295121	0.408983
LOC107766167	A0A1S3XKF4	AT1G16710	55.587	0	1781	TAZ	TF	-0.465884	2.86656	17.0946	3.55641e-05	0.000140243
LOC107780669	A0A1S3YX44	AT2G45680	43.77	4.1e-59	313	TCP	TF	0.503844	0.85994	6.85928	0.00881821	0.0213334
LOC107811551	A0A1S4BSZ0	AT2G45680	44.481	1.03e-60	308	TCP	TF	0.412234	0.624877	3.97447	0.046195	0.0902793
LOC107830213	A0A1S4DIG8	AT5G51910	51.46	5.62e-72	274	TCP	TF	0.0966366	-0.817703	0.0756705	0.783253	0.846628
LOC107815726	A0A1S4C6G6	AT2G37000	52.482	4.93e-38	141	TCP	TF	-0.309941	-0.842174	0.743818	0.388441	0.507494
LOC107773728	A0A1S3Y9G1	AT5G60970	36.013	2.03e-42	311	TCP	TF	-2.40138	-1.4225	10.9025	0.000960346	0.00292069
LOC107763851	T1WP64	AT1G74950	29.474	1.34e-22	285	Tify	TF	0.176149	-0.632895	0.288848	0.590959	0.691683
LOC107775241	A0A1S3YDX5	AT1G70700	62.264	8.66e-12	53	Tify	TF	-0.0988662	0.122337	0.161718	0.68758	0.772493
LOC107767538	B3Y562	AT3G17860	36.499	8.63e-44	337	Tify	TF	-0.128935	0.613602	0.28731	0.59195	0.692473
LOC107767577	A0A1S3XQG4	AT4G14720	41.155	1.18e-50	277	Tify	TF	-0.319866	1.34981	3.71399	0.0539583	0.10281
LOC107766083	T1WNC9	AT3G17860	38.053	1.71e-47	339	Tify	TF	-0.388022	1.33682	5.86678	0.0154292	0.0348408
LOC107785869	A0A1S3ZEH6	AT4G14720	36.601	2.83e-47	306	Tify	TF	-0.470689	0.0732177	2.85773	0.0909358	0.159031
LOC107765037	A0A1S3XGM4	AT3G17860	37.677	5.54e-40	353	Tify	TF	-0.73921	2.88089	60.7541	6.46671e-15	6.4929e-14
LOC107808301	A0A1S4BHF7	AT1G74950	30.537	5.58e-22	298	Tify	TF	-0.896396	1.94565	31.1703	2.36351e-08	1.409e-07
LOC107798522	T1WMC3	AT1G30135	38.843	7.64e-12	121	Tify	TF	-1.48955	-0.404622	17.734	2.54043e-05	0.000102962
LOC107808414	A0A1S4BHR7	AT3G58630	45.485	1.03e-67	299	Trihelix	TF	0.62476	-0.675785	2.50763	0.113296	0.190476
LOC107808728	A0A1S4BIQ5	AT3G24490	49.846	2.61e-87	325	Trihelix	TF	0.600697	0.671746	8.8808	0.00288185	0.00787615
LOC107790133	A0A1S3ZSY9	AT2G38250	37.627	2.9e-36	295	Trihelix	TF	0.573692	0.486311	6.90449	0.00859798	0.0208575
LOC107804172	A0A1S4B3K3	AT3G24490	46.886	5.47e-79	273	Trihelix	TF	0.501623	0.172396	4.03985	0.0444377	0.0872889
LOC107798398	A0A1S4AJN5	AT3G10030	56.128	0	563	Trihelix	TF	0.40554	1.81683	9.44013	0.00212289	0.00597254
LOC107830804	A0A1S4DKN3	AT3G10030	55.908	0	567	Trihelix	TF	0.338104	2.04211	7.68384	0.00557174	0.0141819
LOC107812533	A0A1S4BW95	AT2G33550	54.955	2.35e-112	333	Trihelix	TF	0.264228	0.332546	1.2093	0.271471	0.383235
LOC107802338	A0A1S4AXS0	AT2G44730	47.432	1.1e-75	331	Trihelix	TF	0.258449	2.5936	4.74124	0.0294478	0.0613409
LOC107824489	A0A1S4D0F8	AT3G24860	30.686	1.15e-27	277	Trihelix	TF	0.234416	1.37113	1.29503	0.255124	0.365053
LOC107795266	A0A1S4A9T5	AT3G24860	56.14	2.2e-10	57	Trihelix	TF	0.0962733	1.58083	0.391821	0.531344	0.641951
LOC107794506	A0A1S4A785	AT2G33550	54.706	9.94e-111	340	Trihelix	TF	-0.0683093	-0.584553	0.0391223	0.843207	0.891217
LOC107815799	A0A1S4C6R0	AT3G24490	49.55	1.82e-85	333	Trihelix	TF	-0.07821	-0.615772	0.0576521	0.810246	0.867078
LOC107804747	A0A1S4B5D8	AT2G44730	47.734	4.55e-76	331	Trihelix	TF	-0.141935	2.28105	1.34126	0.246812	0.355765
LOC107825132	A0A1S4D204	AT3G58630	49.315	2.12e-76	292	Trihelix	TF	-0.25727	0.694031	1.64508	0.19963	0.300632
LOC107793175	A0A1S4A2U5	AT2G44730	61.386	1.12e-39	101	Trihelix	TF	-0.276884	0.973094	2.06687	0.150531	0.239587
LOC107783127	A0A1S3Z5A9	AT3G58630	49.658	9.79e-78	292	Trihelix	TF	-0.312222	0.982808	2.81409	0.0934397	0.162743
LOC107806575	A0A1S4BBN4	AT3G58630	44.898	7.41e-63	294	Trihelix	TF	-0.338846	0.952274	3.05553	0.0804628	0.143604
LOC107786038	A0A1S3ZEQ5	AT3G58630	45.608	5.85e-63	296	Trihelix	TF	-0.42326	1.32276	6.76742	0.00928371	0.0223097
LOC107782407	A0A1S3Z335	AT2G44730	60.784	9.35e-40	102	Trihelix	TF	-0.424571	1.34827	6.29596	0.0121013	0.0281604
LOC107776802	A0A1S3YIY3	AT1G76890	45.625	2.26e-79	320	Trihelix	TF	-0.456037	-0.734825	1.20325	0.272672	0.384836
LOC107816036	A0A1S4C7H1	AT5G05550	48.624	5.93e-53	218	Trihelix	TF	-0.486372	1.95287	13.9007	0.000192731	0.000671455
LOC107814260	A0A1S4C1V9	AT5G05550	52.941	5.91e-68	255	Trihelix	TF	-0.509971	1.08648	7.67573	0.00559686	0.0142395
LOC107777089	A0A1S3YJZ3	AT2G18280	55.501	4.94e-154	409	TUB	TF	4.06171	-0.486137	99.3378	2.12902e-23	3.45636e-22
LOC107769488	A0A1S3XWW4	AT1G47270	58.145	1.24e-158	399	TUB	TF	1.11987	-0.269868	11.8389	0.000580054	0.00184437
LOC107786427	A0A1S3ZGA7	AT1G53320	65.049	0	412	TUB	TF	0.6615	-0.278532	5.36747	0.0205157	0.0447954
LOC107764374	A0A1S3XF09	AT2G18280	52.703	3.5e-41	148	TUB	TF	0.562423	2.09752	16.5416	4.75956e-05	0.000184159
LOC107768728	A0A1S3XTT5	AT2G18280	63.196	1.47e-179	413	TUB	TF	0.329134	3.89986	19.2807	1.12844e-05	4.82723e-05
LOC107788144	A0A1S3ZM01	AT2G47900	77.833	0	406	TUB	TF	0.317895	1.75652	5.54956	0.0184853	0.0408927
LOC107805129	A0A1S4B6M8	AT2G18280	62.201	4.83e-180	418	TUB	TF	0.312811	7.44268	68.3835	1.34602e-16	1.5248e-15
LOC107808997	A0A1S4BJP8	AT2G18280	63.876	0	418	TUB	TF	0.123533	4.32129	3.26888	0.0706058	0.128629
LOC107778378	A0A1S3YPE3	AT2G18280	62.095	2.17e-166	401	TUB	TF	0.026177	7.115	0.402183	0.525964	0.636887
LOC107769876	A0A1S3XXE4	AT2G18280	58.191	3.62e-160	409	TUB	TF	-0.0327167	1.94213	0.0567533	0.811703	0.868275
LOC107809196	A0A1S4BK25	AT2G18280	61.985	1.17e-173	413	TUB	TF	-0.0577948	5.27598	1.28911	0.256211	0.366223
LOC107768402	A0A1S3XT14	AT2G47900	77.094	0	406	TUB	TF	-0.22841	-0.619607	0.48577	0.48582	0.601293
LOC107817367	A0A1S4CCH7	AT2G18280	62.319	1.38e-179	414	TUB	TF	-0.346522	6.26371	60.8108	6.28321e-15	6.31691e-14
LOC107825952	A0A1S4D4N6	AT2G47900	67.347	0	392	TUB	TF	-0.390566	2.03496	7.32722	0.0067918	0.0169157
LOC107823521	A0A1S4CXB6	AT1G25280	72.135	0	445	TUB	TF	-0.897259	-1.06713	3.40802	0.0648803	0.119741
LOC107821442	A0A1S4CQ33	AT4G28190	71.795	1.4e-125	234	ULT	TF	0.572035	5.3246	126.9	1.95325e-29	4.05659e-28
LOC107788465	A0A1S3ZMZ7	AT4G28190	73.077	5.71e-128	234	ULT	TF	0.0100024	3.87499	0.01848	0.891868	0.92654
LOC107794598	A0A1S4A7G9	AT2G20825	47.032	6.87e-73	219	ULT	TF	-0.910823	0.30603	11.584	0.000665208	0.00209095
LOC107784756	A0A1S3ZAD9	AT2G20825	47.489	1.51e-73	219	ULT	TF	-1.26487	0.929638	39.4284	3.40306e-10	2.42731e-09
LOC107759183	A0A1S3WXY3	AT1G28520	62.646	0	514	VOZ	TF	1.01409	-1.0303	6.97576	0.0082621	0.0201402
LOC107769562	A0A1S3XWM2	AT1G28520	65.918	0	490	VOZ	TF	0.0927277	2.40484	0.627791	0.428167	0.547359
LOC107810741	A0A1S4BQG3	AT1G28520	65.13	0	499	VOZ	TF	-0.125899	2.74987	1.43356	0.231184	0.337458
LOC107794613	A0A1S4A7N1	AT1G28520	65.854	0	492	VOZ	TF	-0.881439	-0.412604	7.62754	0.00574838	0.0145912
LOC107815425	A0A1S4C5W4	AT4G11070	39.344	4.43e-61	366	WRKY	TF	1.82795	-0.689478	20.7599	5.20605e-06	2.34084e-05
LOC107769908	A0A1S3XXH8	AT2G38470	51.042	8.84e-126	480	WRKY	TF	1.68903	0.35712	53.0021	3.33192e-13	2.98526e-12
LOC107813104	A0A1S4BYE4	AT4G31550	53.731	8.37e-109	335	WRKY	TF	1.57606	1.14592	62.352	2.87243e-15	2.96013e-14
LOC107824974	A0A1S4D1Y8	AT1G62300	50.459	4.25e-140	545	WRKY	TF	0.832653	-0.524165	6.51128	0.0107192	0.0253187
LOC107804837	A0A1S4B5N4	AT4G26640	51.271	8.17e-70	236	WRKY	TF	0.475494	-0.728644	1.98845	0.158503	0.2501
LOC107808636	A0A1S4BIE4	AT1G13960	38.889	4.76e-73	378	WRKY	TF	0.29935	3.90032	16.1137	5.96516e-05	0.00022681
LOC107780258	A0A1S3YVE6	AT5G56270	48.168	0	764	WRKY	TF	0.221716	4.07523	9.30709	0.00228269	0.00638189
LOC107796239	A0A1S4ACY9	AT4G24240	48.462	3.14e-100	390	WRKY	TF	0.212748	1.6221	2.2516	0.133476	0.217565
LOC107803442	A0A1S4B136	AT2G38470	49.13	1.3e-125	517	WRKY	TF	0.145793	1.20179	0.701018	0.402442	0.521442
LOC107807966	A0A1S4BGE8	AT1G62300	54.023	1.97e-155	522	WRKY	TF	0.143193	2.88875	1.76618	0.183856	0.281674
LOC107786660	A0A1S3ZH65	AT4G26440	41.514	1.06e-84	436	WRKY	TF	0.135108	8.13533	13.8649	0.000196429	0.000682999
LOC107796529	A0A1S4ADM7	AT4G24240	47.906	2.02e-99	382	WRKY	TF	0.0708956	2.35942	0.367678	0.544273	0.653223
LOC107806655	A0A1S4BBU2	AT5G56270	51.408	4.16e-76	284	WRKY	TF	0.061129	8.70738	2.81857	0.0931792	0.162387
LOC107807308	A0A1S4BDY9	AT4G26640	53.388	1.72e-121	369	WRKY	TF	-0.0147353	0.124231	0.0036137	0.952065	0.96832
LOC107778242	A0A1S3YPI6	AT1G13960	54.745	1.7e-169	548	WRKY	TF	-0.035619	1.80112	0.0652639	0.798362	0.857625
LOC107774869	A0A1S3YCZ8	AT2G03340	54.414	9.71e-168	555	WRKY	TF	-0.0413898	1.86897	0.0987041	0.75339	0.824443
LOC107817492	A0A1S4CC69	AT5G56270	49.279	0	763	WRKY	TF	-0.222017	3.82051	6.78466	0.00919446	0.0221206
LOC107784946	A0A1S3ZB78	AT1G13960	55.21	5.98e-169	547	WRKY	TF	-0.313229	0.642129	2.33544	0.126459	0.208188
LOC107767801	A0A1S3XR75	AT1G13960	55.717	1.92e-174	551	WRKY	TF	-0.505301	1.81398	13.7933	0.000204064	0.000706881
LOC107818082	A0A1S4CEW4	AT4G24240	50.278	7e-105	360	WRKY	TF	-0.510203	-0.686102	2.11799	0.145578	0.233428
LOC107799996	A0A1S4APL9	AT2G04880	49.425	8.97e-73	261	WRKY	TF	-0.660674	-0.918722	2.96408	0.0851329	0.150677
LOC107808545	A0A1S4BI65	AT1G13960	45.756	4.37e-70	271	WRKY	TF	-1.06043	4.68214	244.814	3.50737e-55	1.48359e-53
LOC107810696	A0A1S4BQ43	AT2G18350	54.854	5.51e-66	206	zf-HD	TF	0.360241	-0.616642	1.24488	0.264533	0.375604
LOC107824439	A0A1S4CZU9	AT2G46040	37.466	5.93e-65	363	ARID	Other	1.33859	1.05832	50.434	1.2324e-12	1.06686e-11
LOC107777804	A0A1S3YMD1	AT2G46040	37.975	1.17e-68	395	ARID	Other	0.79408	1.65585	32.1092	1.45746e-08	8.88155e-08
LOC107810173	A0A1S4BNC9	AT4G11400	41.587	5.38e-78	416	ARID	Other	0.66923	1.31098	17.1477	3.45825e-05	0.000136606
LOC107765838	A0A1S3XJ74	AT2G46040	42.342	2.26e-71	333	ARID	Other	0.649277	0.208526	7.59068	0.00586707	0.0148712
LOC107805066	A0A1S4B6Q9	AT1G04880	54.958	9.46e-117	353	ARID	Other	0.636164	2.31558	26.1512	3.15697e-07	1.67151e-06
LOC107793497	A0A1S4A438	AT2G46040	43.252	1.03e-71	326	ARID	Other	0.457951	1.83777	11.815	0.000587549	0.00186644
LOC107801075	A0A1S4ATJ4	AT3G13350	53.31	5.25e-102	287	ARID	Other	0.453665	-1.31968	0.507146	0.476377	0.592368
LOC107799264	A0A1S4AN18	AT3G43240	59.097	0	775	ARID	Other	0.386056	1.66483	7.68127	0.00557969	0.014199
LOC107832030	A0A1S4DPF9	AT4G11400	40.534	9.38e-77	412	ARID	Other	0.377481	0.646086	2.79289	0.0946832	0.164449
LOC107820971	A0A1S4CP35	AT2G46040	41.748	1.43e-69	309	ARID	Other	0.171352	-0.696389	0.23335	0.629051	0.724388
LOC107804377	A0A1S4B497	AT1G76510	52.059	6.49e-99	340	ARID	Other	-0.12034	3.84809	2.95024	0.0858648	0.151635
LOC107815838	A0A1S4C743	AT1G76510	70.569	5.62e-142	299	ARID	Other	-0.223597	3.69309	6.71976	0.00953504	0.0228375
LOC107776499	A0A1S3YI07	AT2G17410	70.064	1.01e-142	314	ARID	Other	-0.293174	2.03784	4.28417	0.0384689	0.077162
LOC107777696	A0A1S3YLY5	AT1G04880	64.433	3.82e-63	194	ARID	Other	-0.403863	0.94937	3.77037	0.0521681	0.100053
LOC107763227	A0A1S3XB68	AT3G43240	62.484	0	773	ARID	Other	-0.611956	2.32673	22.7061	1.88768e-06	9.02461e-06
LOC107784010	A0A1S3Z827	AT2G17410	61.146	1.58e-114	314	ARID	Other	-0.705283	1.50345	18.7548	1.48645e-05	6.24061e-05
LOC107778744	A0A1S3YQW8	AT1G04880	54.974	1.59e-55	191	ARID	Other	-1.03048	-0.00691026	10.7126	0.00106408	0.00320489
LOC107830067	A0A1S4DID1	AT5G43700	67.01	8.33e-91	194	AUX/IAA	Other	1.88155	-1.14875	18.1118	2.08303e-05	8.54755e-05
LOC107814572	A0A1S4C370	AT5G09250	61.321	1.03e-37	106	Coactivator p15	Other	3.5557	1.03501	261.351	8.70933e-59	4.02357e-57
LOC107801339	A0A1S4AU73	AT5G09250	61.321	8.37e-38	106	Coactivator p15	Other	2.87597	1.53999	255.862	1.3691e-57	6.14042e-56
LOC107800027	A0A1S4API5	AT5G12400	40.714	0	1653	DDT	Other	0.861495	2.90903	81.0475	2.20362e-19	2.91452e-18
LOC107820739	A0A1S4CNC9	AT5G12400	40.35	0	1658	DDT	Other	0.774092	2.22944	37.0564	1.14761e-09	7.84574e-09
LOC107768037	A0A1S3XRY6	AT5G22760	45.436	0	997	DDT	Other	0.740642	3.26586	64.9655	7.62215e-16	8.21859e-15
LOC107807758	A0A1S4BFL4	AT5G08630	47.896	0	689	DDT	Other	0.504182	1.03774	8.38069	0.00379229	0.0100707
LOC107792654	A0A1S4A197	AT5G22760	45.02	0	1004	DDT	Other	0.355122	4.03262	23.4909	1.25503e-06	6.15843e-06
LOC107823788	A0A1S4CYA4	AT5G08630	46.636	0	654	DDT	Other	0.201733	1.89224	1.78672	0.181327	0.278397
LOC107826291	A0A1S4D5N4	AT5G22760	48.308	1.5e-178	650	DDT	Other	0.185672	0.217232	0.489963	0.483944	0.599689
LOC107778673	A0A1S3YQX6	AT2G41450	46.341	0	656	GNAT	Other	1.37817	-1.1347	11.44	0.000718813	0.00224233
LOC107772525	A0A1S3Y5Q6	AT1G03150	92.529	8.05e-125	174	GNAT	Other	0.897162	0.236938	13.8057	0.00020272	0.000702645
LOC107804156	A0A1S4B3I0	AT2G22910	66.757	2.09e-174	370	GNAT	Other	0.369469	-0.279016	1.70574	0.191539	0.290974
LOC107804204	A0A1S4B428	AT5G16800	63.761	1.64e-103	218	GNAT	Other	0.330328	-0.510398	0.719181	0.396413	0.515542
LOC107827352	A0A1S4D927	AT2G06025	55.251	7.31e-77	219	GNAT	Other	0.293222	-0.553483	0.866937	0.351805	0.469854
LOC107832395	A0A1S4DRG0	AT5G13780	85.955	6.47e-107	178	GNAT	Other	0.243099	0.179143	0.752832	0.385581	0.504929
LOC107783646	A0A1S3Z6M5	AT5G16800	59.843	3.66e-112	254	GNAT	Other	0.147646	2.92482	2.03353	0.153863	0.243898
LOC107783688	A0A1S3Z757	AT5G16800	60.145	4.88e-49	138	GNAT	Other	0.129336	0.707426	0.402337	0.525885	0.636825
LOC107827149	A0A1S4D8C8	AT5G50320	91.681	0	565	GNAT	Other	0.128058	0.535382	0.368762	0.54368	0.652648
LOC107769266	A0A1S3XVJ1	AT2G22910	70.364	0	550	GNAT	Other	0.0984398	0.738956	0.255187	0.613446	0.710928
LOC107827499	A0A1S4D9P4	AT2G39020	71.429	3.19e-109	224	GNAT	Other	0.0845777	-0.425013	0.0791452	0.778459	0.84312
LOC107772640	A0A1S3Y6A6	AT5G15770	73.469	1.19e-73	147	GNAT	Other	0.0423132	2.17029	0.128674	0.71981	0.798969
LOC107774310	A0A1S3YB11	AT2G22910	66.332	0	597	GNAT	Other	0.038774	2.15612	0.108307	0.74208	0.81587
LOC107794823	A0A1S4A876	AT5G50320	92.035	0	565	GNAT	Other	0.0287828	3.43623	0.110285	0.73982	0.813975
LOC107828225	A0A1S4DCC8	AT2G39020	41.538	4.55e-49	195	GNAT	Other	0.0097025	1.75807	0.00379237	0.950896	0.96747
LOC107822468	A0A1S4CTR2	AT5G13780	82.979	1.33e-108	188	GNAT	Other	-0.0147225	-0.768321	0.0018216	0.965956	0.977833
LOC107821620	A0A1S4CQL0	AT5G11340	74.074	8.79e-91	162	GNAT	Other	-0.0211134	1.56135	0.0210182	0.884729	0.921172
LOC107822218	A0A1S4CSH6	AT2G22910	68.998	0	529	GNAT	Other	-0.0523064	3.12857	0.27034	0.603104	0.702509
LOC107796590	A0A1S4AE18	AT2G39000	68.201	3.76e-122	239	GNAT	Other	-0.0662744	-0.584579	0.0424667	0.836733	0.886656
LOC107800105	A0A1S4APX8	AT2G06025	52.74	4.32e-109	292	GNAT	Other	-0.139687	3.78342	3.6169	0.0571953	0.107864
LOC107774960	A0A1S3YDC9	AT2G06025	51.301	1.1e-79	269	GNAT	Other	-0.144068	-0.439378	0.223738	0.636207	0.730766
LOC107771463	A0A1S3Y2F3	AT2G04845	72.632	3.6e-47	95	GNAT	Other	-0.268139	0.912979	1.78106	0.182019	0.27936
LOC107790419	A0A1S3ZU28	AT5G16800	64.706	1.16e-99	204	GNAT	Other	-0.344233	1.5615	5.28082	0.0215615	0.0467731
LOC107794622	A0A1S4A7J7	AT1G18335	57.627	3.12e-84	236	GNAT	Other	-0.380236	-1.07671	0.762188	0.382645	0.502169
LOC107819462	A0A1S4CJ79	AT2G04845	72.289	5.5e-41	83	GNAT	Other	-0.395718	0.182478	1.95399	0.162158	0.254509
LOC107787386	A0A1S3ZIX4	AT3G54610	68.553	0	477	GNAT	Other	-0.487984	1.01722	7.30172	0.00688888	0.0171278
LOC107829079	A0A1S4DEX0	AT5G11340	73.585	2.31e-90	159	GNAT	Other	-0.508977	1.74578	8.13082	0.00435192	0.0113786
LOC107763555	A0A1S3XC95	AT2G41450	51.825	3.3e-85	274	GNAT	Other	-0.542567	-0.43108	2.64026	0.104187	0.177952
LOC107774803	A0A1S3YCS8	AT2G38130	80.723	1.24e-98	166	GNAT	Other	-0.557442	0.660115	5.61408	0.0178167	0.0395922
LOC107791703	A0A1S3ZY24	AT5G11340	75.155	9.01e-96	161	GNAT	Other	-0.574873	-0.344913	3.41727	0.0645175	0.119272
LOC107806189	A0A1S4BA54	AT4G19985	48.792	3.03e-61	207	GNAT	Other	-0.581068	1.3697	7.58241	0.00589404	0.0149264
LOC107775589	A0A1S3YF77	AT4G19985	49.275	5.02e-62	207	GNAT	Other	-0.69979	1.41348	16.4704	4.94164e-05	0.000190597
LOC107824826	A0A1S4D121	AT3G22560	50.588	4e-54	170	GNAT	Other	-0.884227	-0.319873	8.46006	0.00363031	0.00968853
LOC107771832	A0A1S3Y3P3	AT2G06025	60.849	1.09e-99	212	GNAT	Other	-0.940908	5.50731	169.834	8.04346e-39	2.29772e-37
LOC107761723	A0A1S3X6Y2	AT3G28730	73.22	0	646	HMG	Other	0.19826	0.649965	0.799436	0.371262	0.490495
LOC107808145	A0A1S4BGW5	AT3G28730	73.22	0	646	HMG	Other	0.0196319	1.48563	0.013274	0.908276	0.938315
LOC107806624	A0A1S4BBV4	AT1G20696	72.464	1.83e-57	138	HMG	Other	-0.13513	1.89756	0.898992	0.343052	0.460677
LOC107781188	A0A1S3YZR9	AT1G20696	68.841	1.57e-53	138	HMG	Other	-0.151331	5.81606	9.69974	0.00184294	0.00526721
LOC107829967	O04692	AT1G20696	69.784	1.37e-53	139	HMG	Other	-0.178795	3.14671	3.58477	0.0583116	0.109565
LOC107774367	A0A1S3YAS3	AT1G20696	68.116	1.98e-52	138	HMG	Other	-0.352376	0.459072	2.57528	0.108545	0.183976
LOC107767998	A0A1S3XSD1	AT1G20696	68.116	8.78e-53	138	HMG	Other	-0.36194	5.01327	45.1741	1.80275e-11	1.42863e-10
LOC107822241	A0A1S4CT04	AT1G32130	59.848	0	528	IWS1	Other	-0.289072	4.83945	22.4492	2.15771e-06	1.02328e-05
LOC107791246	A0A1S3ZWJ5	AT1G32130	60.038	0	528	IWS1	Other	-0.411095	3.83425	22.6852	1.90831e-06	9.11569e-06
LOC107828589	A0A1S4DDA6	AT5G46910	58.488	0	754	Jumonji	Other	0.735262	2.35529	44.9226	2.04983e-11	1.61665e-10
LOC107810799	A0A1S4BQF6	AT1G08620	51.448	0	1312	Jumonji	Other	0.532819	3.4695	42.8153	6.01593e-11	4.56652e-10
LOC107784173	A0A1S3Z950	AT1G63490	50.648	0	926	Jumonji	Other	0.525031	3.04518	31.0487	2.51638e-08	1.49472e-07
LOC107825015	A0A1S4D1L5	AT1G08620	53.886	2.38e-59	193	Jumonji	Other	0.511834	0.136841	3.8136	0.0508381	0.0979132
LOC107801811	A0A1S4AW03	AT1G11950	49.584	0	722	Jumonji	Other	0.41961	3.18942	21.7914	3.03956e-06	1.41215e-05
LOC107820189	A0A1S4CKX9	AT1G63490	43.304	1.02e-46	224	Jumonji	Other	0.380269	2.9893	11.7646	0.000603693	0.00191219
LOC107813042	A0A1S4BY75	AT1G08620	66.817	0	663	Jumonji	Other	0.371342	0.670246	3.48569	0.0619016	0.115277
LOC107817667	A0A1S4CCZ0	AT1G11950	60.787	0	686	Jumonji	Other	0.316303	3.65408	12.3365	0.000444181	0.00144567
LOC107763178	A0A1S3XBD4	AT1G63490	39.953	1.39e-87	423	Jumonji	Other	0.298155	1.29677	2.27007	0.131894	0.215474
LOC107763730	A0A1S3XD69	AT1G63490	43.411	1.09e-28	129	Jumonji	Other	0.276436	0.343651	1.51727	0.218033	0.322141
LOC107792489	A0A1S4A0I4	AT4G00990	49.813	0	803	Jumonji	Other	0.268363	0.937659	1.48159	0.223526	0.328863
LOC107810360	A0A1S4BP51	AT1G63490	43.946	5.52e-47	223	Jumonji	Other	0.210794	2.56278	2.76089	0.0965944	0.167189
LOC107763131	A0A1S3XAX3	AT4G00990	49.256	0	806	Jumonji	Other	0.158688	0.853226	0.702812	0.40184	0.520721
LOC107820201	A0A1S4CLC6	AT1G11950	60.465	0	688	Jumonji	Other	0.148592	3.98575	3.89425	0.0484515	0.0940038
LOC107773595	A0A1S3Y8U7	AT2G34880	62.329	9.32e-52	146	Jumonji	Other	0.0886607	3.2145	1.13822	0.286029	0.399338
LOC107799944	A0A1S4AQ03	AT1G63490	71	6.97e-156	300	Jumonji	Other	0.07638	1.52065	0.227496	0.633387	0.728471
LOC107780699	A0A1S3YX87	AT1G30810	60.762	0	604	Jumonji	Other	0.0725364	4.7094	1.21549	0.270248	0.381812
LOC107816625	A0A1S4C9C4	AT1G11950	49.455	0	734	Jumonji	Other	0.064527	1.7148	0.17458	0.676073	0.762874
LOC107781452	A0A1S3Z0J7	AT3G07610	48.022	4.87e-168	556	Jumonji	Other	0.0617714	2.30352	0.299933	0.583924	0.686271
LOC107809399	A0A1S4BKU2	AT1G08620	49.398	3.21e-173	581	Jumonji	Other	0.0555524	3.7598	0.557674	0.455199	0.572675
LOC107828455	A0A1S4DD29	AT1G30810	63.673	0	490	Jumonji	Other	-0.0390452	2.09466	0.0767856	0.781702	0.84548
LOC107771772	A0A1S3Y3J1	AT5G46910	51.959	0	587	Jumonji	Other	-0.046112	1.66346	0.10755	0.742951	0.816439
LOC107788759	A0A1S3ZNW7	AT5G46910	59.025	0	759	Jumonji	Other	-0.0962429	2.69434	0.965607	0.325778	0.442046
LOC107762636	A0A1S3X9Q4	AT1G09060	52.092	0	956	Jumonji	Other	-0.231616	-0.0274548	0.784927	0.375638	0.494975
LOC107783445	A0A1S3Z684	AT3G07610	48.123	2.13e-175	586	Jumonji	Other	-0.361512	3.12222	13.2282	0.000275762	0.00093145
LOC107808546	A0A1S4BI75	AT5G46910	59.205	0	755	Jumonji	Other	-0.418022	3.80569	32.2149	1.38027e-08	8.43793e-08
LOC107775731	A0A1S3YFL0	AT1G78280	57.598	0	974	Jumonji	Other	-0.464045	0.158809	3.53761	0.0599918	0.112247
LOC107829762	A0A1S4DH89	AT5G63080	57.019	0	463	Jumonji	Other	-0.501657	-0.578237	2.21498	0.136677	0.221778
LOC107782803	A0A1S3Z451	AT5G46910	56.335	0	513	Jumonji	Other	-0.582061	1.50074	11.9468	0.00054742	0.00175176
LOC107826578	A0A1S4D6P2	AT1G78280	59.057	0	933	Jumonji	Other	-0.597948	1.11582	11.018	0.000902337	0.00276103
LOC107761868	A0A1S3X7C4	AT1G78280	56.41	0	975	Jumonji	Other	-0.809187	2.42064	51.8205	6.08148e-13	5.37151e-12
LOC107760192	A0A1S3X1X3	AT5G46910	58.602	0	744	Jumonji	Other	-0.940139	0.918855	17.4257	2.98752e-05	0.000119485
LOC107807709	A0A1S4BFG6	AT2G32700	63.3	0	812	LUG	Other	1.81493	-0.436246	29.3978	5.8944e-08	3.37599e-07
LOC107799026	A0A1S4ALG8	AT2G32700	58.716	2.67e-37	109	LUG	Other	0.358075	-0.853336	0.94309	0.331485	0.448115
LOC107759876	A0A1S3X079	AT4G32551	71.485	0	761	LUG	Other	0.196384	1.46103	1.6103	0.20445	0.306349
LOC107825865	A0A1S4D4A0	AT4G32551	43.44	5.16e-90	343	LUG	Other	0.0892627	-0.169651	0.107041	0.743539	0.816929
LOC107808929	A0A1S4BJA5	AT2G32700	64.456	0	799	LUG	Other	-0.0798325	0.561213	0.145841	0.702542	0.785246
LOC107764487	A0A1S3XEW7	AT4G32551	43.617	5.15e-81	282	LUG	Other	-0.505557	1.58252	7.66445	0.00563195	0.0143209
LOC107787006	A0A076FN07	AT3G24500	71.622	1.6e-68	148	MBF1	Other	8.35089	3.79012	2510.54	0	0
LOC107808000	A0A1S4BGG7	AT3G24500	72.297	9.17e-68	148	MBF1	Other	7.94036	4.39673	2500.36	0	0
LOC107792623	Q8S939	AT3G58680	81.884	9.12e-81	138	MBF1	Other	-0.257537	3.7792	13.2667	0.000270163	0.000913935
LOC107818677	A0A1S4CG92	AT3G58680	83.099	8.36e-83	142	MBF1	Other	-0.310372	0.278148	1.47607	0.22439	0.329923
LOC107786426	Q8S939	AT3G58680	81.884	9.12e-81	138	MBF1	Other	-0.316148	3.6224	15.983	6.39155e-05	0.000241667
LOC107781350	A0A1S4DC25	AT3G58680	83.099	1.91e-82	142	MBF1	Other	-0.343804	1.89491	4.738	0.0295034	0.0614345
LOC107828038	A0A1S4DC25	AT3G58680	83.099	1.91e-82	142	MBF1	Other	-0.525473	2.43229	18.4877	1.71005e-05	7.10814e-05
LOC107793285	A0A1S4A345	AT3G21350	67.901	1.2e-109	243	MED6	Other	-0.261857	3.60903	6.85666	0.00883115	0.0213625
LOC107759203	A0A1S3WY03	AT4G22140	77.679	8.89e-131	224	PHD	Other	3.05234	3.28271	978.125	1.02111e-214	1.59051e-212
LOC107826560	A0A1S4D6V1	AT4G22140	77.315	1.27e-125	216	PHD	Other	1.54296	2.11563	144.379	2.93607e-33	7.03589e-32
LOC107811234	A0A1S4BRW1	AT2G37520	51.094	0	640	PHD	Other	1.05193	2.22837	65.0436	7.32604e-16	7.91041e-15
LOC107764706	A0A1S3XFW6	AT5G60410	63.184	7.62e-79	201	PHD	Other	0.996436	-0.747891	5.66433	0.0173133	0.0386037
LOC107803421	A0A1S4B112	AT3G53680	78.472	3.47e-75	144	PHD	Other	0.848022	1.26731	23.0218	1.60172e-06	7.72963e-06
LOC107781085	A0A1S3YXY6	AT3G61740	55.592	0	608	PHD	Other	0.793251	0.950866	19.3901	1.06559e-05	4.57793e-05
LOC107765939	A0A1S3XJN3	AT5G09790	66.667	6.87e-169	363	PHD	Other	0.67553	1.17888	16.6075	4.59697e-05	0.000178467
LOC107793234	A0A1S4A319	AT1G50620	39.351	1.91e-96	493	PHD	Other	0.633527	0.577832	9.14572	0.00249301	0.00690845
LOC107766321	A0A1S3XKS3	AT1G68030	39.506	3.58e-13	81	PHD	Other	0.622238	0.809136	8.90394	0.00284557	0.00778991
LOC107761511	A0A1S3X5V0	AT2G37520	55.596	0	831	PHD	Other	0.606621	2.69405	28.0328	1.19275e-07	6.57969e-07
LOC107812427	A0A1S4BVU8	AT3G61740	41.958	2.94e-26	143	PHD	Other	0.595095	2.23112	21.027	4.52856e-06	2.05102e-05
LOC107817694	A0A1S4CCV9	AT5G60410	48.624	3.7e-55	218	PHD	Other	0.569559	0.226511	5.92292	0.0149452	0.0338871
LOC107765517	A0A1S3XI71	AT3G61740	57.093	0	578	PHD	Other	0.558697	0.710334	8.12651	0.00436226	0.011403
LOC107782646	A0A1S3Z3L8	AT1G66170	42.623	1.05e-111	427	PHD	Other	0.501896	0.371738	4.45683	0.034762	0.0706737
LOC107813096	A0A1S4BY14	AT2G36720	51.289	0	776	PHD	Other	0.477992	0.937742	7.01286	0.00809265	0.0197732
LOC107822865	A0A1S4CUL9	AT4G14920	41.9	8.66e-174	642	PHD	Other	0.406784	-0.266284	1.93803	0.163882	0.256778
LOC107793209	A0A1S4A2T5	AT2G01810	41.469	2.81e-111	463	PHD	Other	0.403025	0.446499	2.19504	0.138456	0.223972
LOC107772797	A0A1S3Y6E0	AT1G43770	34	1.54e-17	150	PHD	Other	0.397638	-0.123236	2.22263	0.136001	0.220884
LOC107814847	A0A1S4C3R0	AT3G61740	57.416	0	836	PHD	Other	0.354256	3.26068	18.2621	1.92501e-05	7.94154e-05
LOC107785075	A0A1S3ZBG2	AT5G60410	61.841	0	891	PHD	Other	0.328493	1.31075	3.80438	0.0511188	0.0983592
LOC107813657	A0A1S4BZU4	AT1G33420	49.183	0	734	PHD	Other	0.31048	2.44163	8.43395	0.0036828	0.00980932
LOC107759524	A0A1S3WZL7	AT1G32810	49.701	3.5e-94	334	PHD	Other	0.305722	1.97515	5.12756	0.0235489	0.0505656
LOC107788326	A0A1S3ZLS7	AT1G43770	40.909	1.16e-30	154	PHD	Other	0.297383	-0.146056	1.18974	0.275382	0.38783
LOC107828284	A0A1S4DC87	AT4G22140	70.37	3.44e-116	216	PHD	Other	0.284829	0.438669	1.72721	0.188767	0.287636
LOC107819864	A0A1S4CJZ7	AT1G50620	37.996	1.4e-83	479	PHD	Other	0.258479	1.74969	2.99103	0.0837269	0.148588
LOC107791595	A0A1S3ZXT8	AT4G14920	44.612	0	1058	PHD	Other	0.251819	3.28038	7.14816	0.00750408	0.0184741
LOC107768750	A0A1S3XU26	AT1G77250	42.079	4.16e-108	404	PHD	Other	0.249059	-0.0881396	0.703639	0.401564	0.520421
LOC107797638	A0A1S4AH44	AT5G58610	41.254	1.84e-143	686	PHD	Other	0.237614	2.27316	3.69104	0.0547056	0.103882
LOC107765938	A0A1S3XKC9	AT1G43770	42.105	9.04e-31	152	PHD	Other	0.234477	0.969936	1.67318	0.195833	0.296404
LOC107817628	A0A1S4CCZ5	AT3G14980	57.576	1.34e-20	66	PHD	Other	0.231628	-0.0693983	0.782845	0.376272	0.495641
LOC107814845	A0A1S4C3R7	AT4G27910	33.594	4.33e-13	128	PHD	Other	0.225098	0.806083	1.40814	0.235365	0.3424
LOC107769008	A0A1S3XUP3	AT5G44800	46.786	0	1229	PHD	Other	0.207078	1.39943	1.62383	0.202559	0.304109
LOC107814210	A0A1S4C1M3	AT4G14920	44.517	0	1067	PHD	Other	0.186763	3.62584	5.06947	0.0243509	0.0520502
LOC107767101	A0A1S3XNG0	AT1G43770	40.278	8.69e-26	144	PHD	Other	0.164741	5.67227	11.1354	0.000846947	0.0026099
LOC107819332	A0A1S4CIT3	AT4G27910	59.246	0	849	PHD	Other	0.150153	0.0144764	0.329941	0.565694	0.671556
LOC107830557	A0A1S4DJR4	AT5G60410	59.888	0	895	PHD	Other	0.14182	2.55865	1.63483	0.201037	0.302355
LOC107795320	A0A1S4A9U9	AT5G58610	41.108	1.34e-145	686	PHD	Other	0.13486	2.1419	1.03118	0.309882	0.425018
LOC107773046	A0A1S3XAB5	AT1G54390	75.379	6.29e-138	264	PHD	Other	0.118437	0.422364	0.287623	0.591748	0.692334
LOC107829363	A0A1S4DGC5	AT4G27910	87.288	1.93e-67	118	PHD	Other	0.107794	0.0152382	0.179638	0.671685	0.759036
LOC107768652	A0A1S3XTI9	AT2G19260	43.825	1.06e-50	251	PHD	Other	0.106142	2.13501	0.802663	0.370298	0.489489
LOC107782448	A0A1S3Z318	AT3G14980	64.706	6.02e-100	221	PHD	Other	0.0609609	0.321661	0.0517111	0.820112	0.873945
LOC107775533	A0A1S3YFG6	AT3G05670	39.163	8.94e-48	263	PHD	Other	0.0560966	2.46739	0.228768	0.632439	0.727526
LOC107812928	A0A1S4BXM9	AT5G15540	57.403	0	1810	PHD	Other	0.0520629	0.603101	0.0644811	0.799549	0.85858
LOC107832635	A0A1S4DS76	AT5G44800	50.541	0	1110	PHD	Other	0.0299707	-0.498351	0.00913107	0.923873	0.948857
LOC107827848	A0A1S4DBG3	AT1G32810	48.204	6.27e-91	334	PHD	Other	0.0264681	1.62408	0.0301061	0.86225	0.905784
LOC107796268	A0A1S4AD24	AT5G60410	62.624	0	808	PHD	Other	0.0190063	1.27268	0.0112105	0.915678	0.942982
LOC107813961	A0A1S4C0T8	AT4G14920	47.245	0	853	PHD	Other	-0.00418111	4.01964	0.0028908	0.957121	0.972134
LOC107826356	A0A1S4D636	AT1G77800	41.158	5.58e-121	622	PHD	Other	-0.017283	2.38484	0.0238242	0.877333	0.916077
LOC107800122	A0A1S4APR4	AT1G43770	40.278	7.82e-26	144	PHD	Other	-0.0250003	2.10001	0.0270381	0.869391	0.910544
LOC107766110	A0A1S3XK82	AT3G24010	66.423	1.12e-57	137	PHD	Other	-0.034541	3.46874	0.124987	0.723688	0.802346
LOC107823114	A0A1S4CW16	AT3G14980	52.105	5.45e-51	190	PHD	Other	-0.0367579	0.902134	0.0393851	0.842688	0.891
LOC107783956	A0A1S3Z7U4	AT1G43770	46.575	2.57e-32	146	PHD	Other	-0.0511597	0.841305	0.0518734	0.819835	0.87373
LOC107775323	A0A1S3YE66	AT1G50620	38.945	2.25e-95	493	PHD	Other	-0.0516383	0.913901	0.0789548	0.778719	0.843323
LOC107810785	A0A1S4BQD0	AT1G33420	48.844	0	735	PHD	Other	-0.054368	2.3754	0.215766	0.642285	0.735751
LOC107768832	A0A1S3XUV3	AT3G05670	52.514	5.1e-104	358	PHD	Other	-0.0573367	2.26463	0.212251	0.645009	0.737907
LOC107792888	A0A1S4A1S0	AT4G27910	51.769	0	1074	PHD	Other	-0.057798	3.48114	0.353649	0.552055	0.659713
LOC107778093	A0A1S3YNC7	AT2G36720	47.931	0	870	PHD	Other	-0.0642866	0.840624	0.115974	0.733443	0.809618
LOC107832321	A0A1S4DQC3	AT4G14920	46.719	0	762	PHD	Other	-0.076061	2.18447	0.34264	0.558309	0.665428
LOC107804692	A0A1S4B587	AT5G16680	34.294	9.88e-123	1076	PHD	Other	-0.0937136	3.63775	1.60288	0.205495	0.307552
LOC107829603	A0A1S4DGP6	AT4G27910	58.955	0	804	PHD	Other	-0.102163	1.29301	0.313068	0.575804	0.679664
LOC107764472	A0A1S4DGC5	AT4G27910	87.288	1.93e-67	118	PHD	Other	-0.112159	-0.933746	0.06997	0.791381	0.852825
LOC107803168	A0A1S4B0D9	AT1G05380	63.953	3.38e-33	86	PHD	Other	-0.139265	2.65098	1.44777	0.228886	0.334872
LOC107774153	A0A1S3YAI8	AT1G05830	62.449	0	972	PHD	Other	-0.147464	3.98915	3.95742	0.0466652	0.0910745
LOC107818515	A0A1S4CFX8	AT1G77800	55.446	0	606	PHD	Other	-0.166221	2.04306	1.39177	0.238107	0.34566
LOC107777459	A0A1S3YL49	AT5G44800	49.209	0	2402	PHD	Other	-0.185843	2.0489	1.79933	0.179793	0.276374
LOC107779315	A0A1S3YSK4	AT2G19260	44.8	2.14e-51	250	PHD	Other	-0.18601	2.62969	3.42518	0.0642093	0.11876
LOC107832656	A0A1S4DRE3	AT1G50620	38.316	7.93e-84	475	PHD	Other	-0.199592	1.21403	1.38279	0.239626	0.34745
LOC107814324	A0A1S4C233	AT2G25170	39.161	3.8e-20	143	PHD	Other	-0.20045	0.901336	1.02772	0.310695	0.425779
LOC107760278	A0A1S3X1U2	AT3G05670	48.068	1.87e-105	414	PHD	Other	-0.20182	3.53945	6.14602	0.0131708	0.0303323
LOC107809224	A0A1S4BK48	AT3G14980	57.674	6.09e-168	430	PHD	Other	-0.207298	1.2279	1.23443	0.266548	0.377728
LOC107798080	A0A1S4AIK0	AT5G15540	57.554	0	1807	PHD	Other	-0.239324	0.361317	0.896049	0.343844	0.461387
LOC107767283	A0A1S3XP19	AT3G01460	36.755	0	2231	PHD	Other	-0.242878	2.9591	5.54197	0.0185656	0.0410349
LOC107829855	A0A1S4DH50	AT5G58610	45.302	4.27e-147	596	PHD	Other	-0.269074	2.60818	3.69645	0.0545285	0.103606
LOC107794505	A0A1S4A7B9	AT1G05830	62.963	0	972	PHD	Other	-0.278169	2.54016	6.84518	0.00888805	0.0214934
LOC107831397	A0A1S4DMI9	AT2G36720	49.685	0	793	PHD	Other	-0.281601	-0.642986	0.529668	0.466746	0.583351
LOC107810514	A0A1S4BPH9	AT1G77250	42.822	2.09e-109	404	PHD	Other	-0.287924	0.420735	1.54206	0.214312	0.31778
LOC107792434	A0A1S4A0B1	AT1G77800	52.96	0	642	PHD	Other	-0.305491	2.94423	9.88916	0.00166256	0.00480407
LOC107816399	A0A1S4C8N0	AT1G43770	40	2.35e-32	190	PHD	Other	-0.310114	3.58686	15.4518	8.46346e-05	0.000314285
LOC107796160	A0A1S4ACJ2	AT3G05670	36.086	1.3e-48	327	PHD	Other	-0.319813	0.974721	2.25023	0.133594	0.217712
LOC107800522	A0A1S4ARJ7	AT2G25170	49.064	2.76e-159	534	PHD	Other	-0.360479	0.223016	2.21245	0.136901	0.222034
LOC107788325	A0A1S3ZMH2	AT5G09790	66.116	1.66e-165	363	PHD	Other	-0.483434	1.6904	9.30701	0.00228278	0.00638189
LOC107783018	A0A1S3Z539	AT1G79350	72.967	0	492	PHD	Other	-0.4866	-0.9595	1.63829	0.20056	0.301752
LOC107801459	A0A1S4AUU1	AT3G01460	42.734	0	1163	PHD	Other	-0.557993	1.00097	9.3617	0.00221566	0.00621307
LOC107762963	A0A1S3XAB5	AT1G54390	75.379	6.29e-138	264	PHD	Other	-0.57316	-0.345023	3.64302	0.0563046	0.106454
LOC107800808	A0A1S4ASG3	AT5G58610	41.32	4.99e-145	697	PHD	Other	-0.672376	0.149562	7.18374	0.00735673	0.0181579
LOC107822664	A0A1S4CTZ5	AT2G25170	67.687	1.12e-120	294	PHD	Other	-0.679874	-0.866112	3.29988	0.069285	0.126603
LOC107768195	A0A1S3XSC9	AT5G44800	47.573	5.62e-19	103	PHD	Other	-0.695365	1.11909	15.5448	8.05746e-05	0.000300224
LOC107808298	A0A1S4BHD9	AT2G25170	76.506	0	830	PHD	Other	-0.696808	-0.526995	4.47156	0.0344635	0.0701659
LOC107828321	A0A1S4DCC2	AT2G25170	72.546	0	601	PHD	Other	-0.701237	0.167066	7.62623	0.00575253	0.0146001
LOC107815374	A0A1S4C681	AT1G79350	77.092	0	1004	PHD	Other	-0.789776	-0.0290775	8.48483	0.0035812	0.00957075
LOC107798074	A0A1S4AIJ4	AT2G25170	64.873	0	1412	PHD	Other	-0.842179	1.57915	26.1499	3.15918e-07	1.6723e-06
LOC107779691	A0A1S3YTS1	AT1G79350	75.264	0	663	PHD	Other	-1.33021	-0.337194	15.1472	9.94444e-05	0.000364552
LOC107780646	A0A1S3YWK3	AT5G24470	41.702	4.6e-95	470	Pseudo ARR-B	Other	1.79627	1.76705	134.216	4.90035e-31	1.07588e-29
LOC107791774	A0A1S3ZY74	AT5G02810	43.407	3.45e-145	728	Pseudo ARR-B	Other	0.363308	0.789325	2.71552	0.0993763	0.17122
LOC107759873	A0A1S3X0E4	AT5G02810	46.403	1.58e-134	709	Pseudo ARR-B	Other	0.269774	-0.451019	0.790616	0.373914	0.493182
LOC107811287	A0A1S4BS01	AT5G02810	46.132	1.79e-135	711	Pseudo ARR-B	Other	-0.664072	0.35593	7.49884	0.00617389	0.0155378
LOC107783525	A0A1S3Z692	AT5G02810	42.974	2.6e-141	733	Pseudo ARR-B	Other	-1.00183	2.73517	86.005	1.79482e-20	2.51526e-19
LOC107777437	A0A1S3YL12	AT3G12280	67.423	0	970	RB	Other	-0.498335	3.42497	38.0981	6.72762e-10	4.67144e-09
LOC107801954	A0A1S4AW80	AT3G12280	68.69	0	725	RB	Other	-0.908124	2.10565	31.9127	1.61256e-08	9.793e-08
LOC107807908	A0A1S4BG59	AT3G20800	83.072	0	319	Rcd1-like	Other	0.330377	0.973436	3.02916	0.0817802	0.145559
LOC107769964	A0A1S3XXW2	AT3G20800	84.013	0	319	Rcd1-like	Other	0.00950533	1.48552	0.00404555	0.949285	0.966431
LOC107795654	A0A1S4AAY5	AT3G03750	51.84	5.13e-110	326	SET	Other	1.90126	1.13402	114.225	1.16344e-26	2.18054e-25
LOC107775252	A0A1S3YE02	AT1G01920	62.877	0	563	SET	Other	1.09388	-0.155408	14.861	0.000115734	0.00041917
LOC107832482	A0A1S4DQX0	AT2G35160	59.623	0	530	SET	Other	1.01427	-1.02672	6.97835	0.00825019	0.0201154
LOC107796520	A0A1S4ADT2	AT3G03750	52.454	2.45e-111	326	SET	Other	0.874827	0.613203	18.0444	2.15811e-05	8.84303e-05
LOC107761901	A0A1S3X6X9	AT1G73100	49.167	0	720	SET	Other	0.765571	2.99556	76.4143	2.29975e-18	2.86884e-17
LOC107830680	A0A1S4DKJ0	AT2G44150	66.033	1.45e-159	368	SET	Other	0.725772	0.625245	12.8664	0.000334539	0.0011111
LOC107797215	A0A1S4AFV1	AT2G23380	59.344	0	915	SET	Other	0.725033	1.08421	15.1309	0.000100307	0.00036757
LOC107799314	A0A1S4AMJ9	AT4G15180	50.891	0	2525	SET	Other	0.671404	2.13256	18.8305	1.42865e-05	6.01217e-05
LOC107791163	A0A1S3ZW55	AT4G30860	64.677	0	402	SET	Other	0.59454	-0.0965005	4.02019	0.0449588	0.0881547
LOC107810602	A0A1S4BPZ3	AT4G13460	58.696	0	644	SET	Other	0.528532	-0.478904	2.69703	0.100535	0.172855
LOC107829837	A0A1S4DHD9	AT4G13460	41.036	6.89e-47	251	SET	Other	0.471758	1.28916	8.06864	0.0045038	0.0117424
LOC107803852	A0A1S4B2S7	AT1G77300	68.675	3.09e-153	332	SET	Other	0.441113	2.20823	13.1162	0.000292758	0.000983381
LOC107829838	A0A1S4DHF9	AT4G13460	66.097	0	351	SET	Other	0.420858	1.77263	6.96301	0.00832118	0.0202628
LOC107773846	A0A1S3Y9K6	AT5G43990	34.897	2.36e-40	341	SET	Other	0.322794	-0.135392	1.44996	0.228534	0.334571
LOC107774907	A0A1S3YCU3	AT3G04380	59.358	3.93e-162	374	SET	Other	0.285881	1.5905	3.40105	0.0651549	0.120161
LOC107831101	A0A1S4DLL7	AT3G04380	60.734	2.89e-158	354	SET	Other	0.241664	1.85748	3.4356	0.0638053	0.118145
LOC107827817	A0A1S4DAR4	AT1G77300	42.656	1.93e-89	497	SET	Other	0.230179	2.54177	5.00164	0.0253233	0.0538363
LOC107805744	A0A1S4B8V0	AT2G35160	47.17	2.32e-158	530	SET	Other	0.226484	-0.524664	0.50949	0.47536	0.591514
LOC107801572	A0A1S4AUP9	AT4G02020	57.058	0	843	SET	Other	0.206233	-0.0800611	0.614948	0.432931	0.551984
LOC107806406	A0A1S4BB51	AT1G77300	36.104	1.67e-45	385	SET	Other	0.172936	2.3577	2.11226	0.146123	0.234092
LOC107775460	A0A1S3YEL1	AT1G24610	64.076	0	476	SET	Other	0.157991	1.14431	0.77161	0.379719	0.499382
LOC107768606	A0A1S3XTK2	AT2G44150	72.535	1.32e-135	284	SET	Other	0.143472	-1.01458	0.0966797	0.755851	0.826011
LOC107804400	A0A1S4B4B2	AT5G14260	74.51	0	510	SET	Other	0.136281	-0.83666	0.145923	0.702462	0.785195
LOC107767517	A0A1S3XQ32	AT5G14260	74.369	0	515	SET	Other	0.133032	0.469235	0.199924	0.654782	0.745601
LOC107760035	A0A1S3X151	AT1G77300	47.268	2.02e-119	421	SET	Other	0.0757756	2.54819	0.545791	0.460043	0.577445
LOC107764078	A0A1S3XE54	AT1G77300	55.385	8.58e-10	65	SET	Other	0.0672936	1.81457	0.256825	0.61231	0.710111
LOC107771580	A0A1S3Y2P4	AT4G13460	56.601	0	659	SET	Other	0.0217349	3.10887	0.0552136	0.814228	0.870248
LOC107799590	A0A1S4ANJ2	AT2G23380	58.907	0	915	SET	Other	0.00161342	2.70081	0.000179499	0.98931	0.992626
LOC107762118	A0A1S3X7D8	AT1G76710	60.345	1.75e-165	406	SET	Other	-0.000390321	1.9347	9.37163e-06	0.997557	0.99799
LOC107829313	A0A1S4DG03	AT4G15180	51.328	0	2523	SET	Other	-0.01497	2.13055	0.0103099	0.919124	0.945487
LOC107773671	A0A1S3Y8U5	AT2G44150	53.02	3.15e-46	149	SET	Other	-0.0475368	2.5162	0.179265	0.672005	0.759135
LOC107806407	A0A1S4BAX3	AT1G77300	55.385	9.75e-10	65	SET	Other	-0.161313	1.16097	0.676141	0.410919	0.53022
LOC107811600	A0A1S4BT42	AT1G77300	45.299	0	1053	SET	Other	-0.161718	2.65792	2.12478	0.144934	0.232621
LOC107760765	A0A1S3X3S3	AT3G04380	62.696	1.31e-149	319	SET	Other	-0.200693	5.03199	13.7293	0.00021113	0.000729495
LOC107822737	A0A1S4CUJ2	AT2G22740	47.955	1.15e-158	538	SET	Other	-0.21795	-0.267209	0.580405	0.446153	0.56448
LOC107761227	A0A1S3X5B8	AT1G77300	47.678	4.39e-90	323	SET	Other	-0.29063	2.3177	4.40094	0.0359191	0.0727247
LOC107818607	A0A1S4CG24	AT5G42400	76.364	2.47e-105	220	SET	Other	-0.310899	2.56397	6.23457	0.012528	0.0290551
LOC107785273	A0A1S3ZCG5	AT2G35160	62.9	0	531	SET	Other	-0.312226	5.20001	26.7879	2.2705e-07	1.2164e-06
LOC107800817	A0A1S4AS87	AT5G17240	51.656	2.53e-102	302	SET	Other	-0.332739	-0.877491	0.829892	0.362304	0.480932
LOC107829830	A0A1S4DHD2	AT5G42400	76.818	1.19e-104	220	SET	Other	-0.33441	1.26318	3.18083	0.0745071	0.134651
LOC107830449	A0A1S4DJM8	AT3G04380	62.382	2.05e-148	319	SET	Other	-0.359312	3.84416	15.9447	6.52203e-05	0.000246076
LOC107765790	A0A1S3XJ77	AT2G23380	58.693	0	903	SET	Other	-0.389141	2.63653	13.6183	0.000223991	0.000769893
LOC107812743	A0A1S4BWV9	AT5G43990	33.908	1.25e-39	348	SET	Other	-0.42114	1.76976	9.37415	0.00220067	0.00617703
LOC107825141	A0A1S4D209	AT2G35160	62.879	0	528	SET	Other	-0.537507	4.41802	53.5765	2.48713e-13	2.2467e-12
LOC107777978	A0A1S3YMX4	AT1G73100	48.422	0	729	SET	Other	-0.712409	-0.768266	3.53286	0.0601641	0.112478
LOC107771672	A0A1S3Y378	AT2G23380	58.343	0	905	SET	Other	-0.83866	2.09064	44.1973	2.96891e-11	2.30678e-10
LOC107828529	A0A1S4DDC4	AT3G54460	45.562	0	845	SNF2	Other	0.874402	-0.949805	5.58568	0.0181079	0.0401889
LOC107819790	A0A1S4CKJ9	AT1G61140	61.888	0	837	SNF2	Other	0.482101	1.65432	10.3791	0.00127449	0.00377695
LOC107766253	A0A1S3XKP9	AT1G03750	65.345	0	883	SNF2	Other	0.476243	1.98101	11.4646	0.000709339	0.00221697
LOC107787532	A0A1S3ZJD9	AT5G05130	60.678	0	885	SNF2	Other	0.426043	0.266604	2.48519	0.114923	0.192725
LOC107769939	A0A1S3XXT7	AT5G22750	76.983	0	769	SNF2	Other	0.414444	0.469879	3.74945	0.0528248	0.101051
LOC107812699	A0A1S4BX37	AT1G61140	62.694	0	839	SNF2	Other	0.383539	2.76214	15.2814	9.26257e-05	0.000341429
LOC107796095	A0A1S4ACB2	AT1G08600	48.933	1.69e-180	703	SNF2	Other	0.361601	0.268245	2.07873	0.149365	0.238028
LOC107780070	A0A1S3YUW2	AT3G12810	65.369	0	1516	SNF2	Other	0.330148	1.43362	2.64901	0.103614	0.177172
LOC107780498	A0A1S3YWU9	AT5G22750	75.641	0	858	SNF2	Other	0.297251	1.22165	2.8107	0.0936374	0.162964
LOC107825856	A0A1S4D4F1	AT5G66750	70.674	0	757	SNF2	Other	0.286972	-0.616183	0.754276	0.385126	0.504582
LOC107812491	A0A1S4BW48	AT1G08600	61.83	1.11e-118	317	SNF2	Other	0.238082	-0.216844	0.739501	0.389821	0.509008
LOC107795952	A0A1S4ABW4	AT5G66750	70.806	0	757	SNF2	Other	0.221637	-0.342631	0.581989	0.445534	0.563808
LOC107783776	A0A1S3Z7B4	AT1G05120	56.897	0	754	SNF2	Other	0.201183	-1.16186	0.118094	0.731111	0.808127
LOC107808643	A0A1S4BII9	AT5G05130	60.226	0	885	SNF2	Other	0.195161	0.689151	0.887131	0.346256	0.463841
LOC107763174	A0A1S3XB38	AT5G18620	86.021	0	1073	SNF2	Other	0.181541	1.29865	1.2852	0.256934	0.36696
LOC107777060	A0A1S3YJV1	AT2G28290	71.886	0	1092	SNF2	Other	0.14319	-0.0265735	0.294985	0.587044	0.688883
LOC107777458	A0A1S3YL62	AT3G54460	55.429	0	1400	SNF2	Other	0.116584	1.22781	0.339904	0.559885	0.666582
LOC107832677	A0A1S4DRG9	AT2G18760	83.512	0	467	SNF2	Other	0.0686311	0.123394	0.0787856	0.77895	0.843533
LOC107818563	A0A1S4CFX9	AT2G28290	73.352	0	1062	SNF2	Other	0.0215247	0.103542	0.00761948	0.930441	0.953394
LOC107798549	A0A1S4AK20	AT1G03750	65.389	0	887	SNF2	Other	0.0181945	2.27048	0.0258025	0.872384	0.912687
LOC107795803	A0A1S4ABE9	AT2G13370	66.403	0	1768	SNF2	Other	0.00980938	3.26465	0.0121084	0.912379	0.94099
LOC107802947	A0A1S4AZD6	AT3G06400	86.717	0	798	SNF2	Other	-0.0169716	3.20204	0.0349454	0.85171	0.897762
LOC107814951	A0A1S4C478	AT3G57300	63.535	0	1522	SNF2	Other	-0.0172669	2.70572	0.0258833	0.872186	0.912687
LOC107827845	A0A1S4DBF8	AT3G54280	68.199	0	2066	SNF2	Other	-0.0747513	3.40063	0.848252	0.357047	0.475259
LOC107824988	A0A1S4D1M9	AT2G44980	58	3.29e-158	400	SNF2	Other	-0.0844762	-0.54067	0.0714185	0.789283	0.851297
LOC107801551	A0A1S4AUV4	AT3G54280	67.797	0	1888	SNF2	Other	-0.0933384	3.22988	0.83886	0.359723	0.477993
LOC107803785	A0A1S4B275	AT1G50410	55.534	0	1021	SNF2	Other	-0.104477	0.701755	0.245054	0.620579	0.717247
LOC107762908	A0A1S3XA52	AT3G57300	48.148	1.06e-27	162	SNF2	Other	-0.135564	1.13111	0.632727	0.426357	0.545651
LOC107761494	A0A1S3X5P7	AT2G13370	67.468	0	1706	SNF2	Other	-0.139261	4.2324	3.30458	0.0690868	0.126321
LOC107805182	A0A1S4B740	AT3G12810	77.246	0	1002	SNF2	Other	-0.152821	1.73758	1.2369	0.266069	0.377318
LOC107823820	A0A1S4CXZ5	AT3G19210	75.244	0	820	SNF2	Other	-0.169981	3.56993	4.37251	0.0365231	0.0737597
LOC107813734	A0A1S4C0E7	AT2G18760	48.034	9.35e-80	356	SNF2	Other	-0.17112	0.947422	0.687479	0.407023	0.526077
LOC107811423	A0A1S4BSG4	AT5G07810	56.044	0	728	SNF2	Other	-0.196542	1.54063	1.23893	0.265676	0.376901
LOC107801393	A0A1S4AU47	AT2G18760	63.401	0	1235	SNF2	Other	-0.201244	1.85303	2.12364	0.145041	0.232746
LOC107781263	A0A1S3YZ14	AT2G44980	65.767	0	815	SNF2	Other	-0.208698	-0.629915	0.288555	0.591148	0.691868
LOC107758955	A0A1S3WX76	AT3G19210	50	5.68e-38	142	SNF2	Other	-0.275175	-0.633534	0.693267	0.405056	0.524151
LOC107816277	A0A1S4C8K8	AT3G12810	46.397	1.34e-115	569	SNF2	Other	-0.275412	1.64824	3.62696	0.0568506	0.107269
LOC107813964	A0A1S4C0T9	AT1G08600	59.487	0	975	SNF2	Other	-0.279401	0.334201	1.48725	0.222643	0.327772
LOC107812421	A0A1S4BVV8	AT5G66750	73.158	0	760	SNF2	Other	-0.311708	0.0440046	1.48889	0.222389	0.327461
LOC107820145	A0A1S4CKV8	AT2G02090	67.582	0	765	SNF2	Other	-0.330391	1.07399	3.54289	0.0598012	0.111926
LOC107794745	A0A1S4A847	AT2G46020	91.071	1.77e-168	280	SNF2	Other	-0.333011	1.05814	3.06687	0.079903	0.142802
LOC107761173	A0A1S3X4N2	AT3G06010	75.528	0	899	SNF2	Other	-0.362786	-0.219953	1.64589	0.19952	0.300525
LOC107814884	A0A1S4C3Y2	AT3G57300	66.746	0	1263	SNF2	Other	-0.380253	1.73676	6.16094	0.0130602	0.0301227
LOC107798209	A0A1S4AJ81	AT5G63950	55.701	0	1070	SNF2	Other	-0.381376	3.76633	26.5665	2.54625e-07	1.35845e-06
LOC107795885	A0A1S4ABP2	AT1G08600	72.684	0	637	SNF2	Other	-0.388388	-0.473009	1.51063	0.219043	0.323418
LOC107801368	A0A1S4AU02	AT3G54460	67.615	0	457	SNF2	Other	-0.393459	-0.900885	1.13542	0.286623	0.399949
LOC107789015	A0A1S3ZNZ9	AT2G18760	53.067	4.7e-93	326	SNF2	Other	-0.413901	1.25452	5.01067	0.0251916	0.0536086
LOC107788810	A0A1S3ZNR6	AT2G46020	68.726	0	1311	SNF2	Other	-0.433598	3.41136	25.1937	5.18516e-07	2.67293e-06
LOC107765031	A0A1S3XGT4	AT1G05120	66.456	0	790	SNF2	Other	-0.641531	3.30301	50.512	1.18436e-12	1.02604e-11
LOC107787944	A0A1S3ZLB5	AT5G63950	64.455	8.31e-178	422	SNF2	Other	-0.642621	0.861669	11.0972	0.000864586	0.00265963
LOC107781814	A0A1S3Z0T4	AT5G63950	48.841	5.28e-178	647	SNF2	Other	-0.647071	1.54179	15.5005	8.24857e-05	0.000306948
LOC107759346	A0A1S3WYG0	AT1G05120	66.751	0	791	SNF2	Other	-0.690133	2.25958	30.5036	3.33252e-08	1.95632e-07
LOC107769649	A0A1S3XWQ1	AT1G50410	52.534	0	1026	SNF2	Other	-0.695465	-0.447855	4.53509	0.0332067	0.0680518
LOC107776074	A0A1S3YGX5	AT3G06010	69.825	0	1087	SNF2	Other	-0.736496	0.737079	13.147	0.000287987	0.000969191
LOC107801485	A0A1S4AU82	AT5G66750	73.456	0	761	SNF2	Other	-1.02977	-0.401588	7.21225	0.00724077	0.0179078
LOC107822142	A0A1S4CSP4	AT3G19210	80.303	0	660	SNF2	Other	-1.12102	-0.25719	13.7078	0.000213571	0.000737155
LOC107787482	A0A1S3ZJ93	AT5G07810	48.63	1.08e-77	292	SNF2	Other	-1.49053	-0.672517	15.4181	8.61582e-05	0.00031912
LOC107782139	A0A1S3Z230	AT5G19910	67.677	1.36e-88	198	SOH1	Other	-0.1616	-0.106394	0.34522	0.556831	0.664113
LOC107819721	A0A1S4CJH1	AT5G19910	67.677	6.59e-89	198	SOH1	Other	-0.884982	-0.23225	8.59679	0.00336755	0.00905857
LOC107826003	A0A1S4D4Z8	AT5G08430	35.336	3.07e-95	566	SWI/SNF-BAF60b	Other	3.49124	-0.456603	86.4174	1.45696e-20	2.05678e-19
LOC107797351	A0A1S4AG88	AT5G14170	59.911	0	449	SWI/SNF-BAF60b	Other	0.584129	0.116083	5.73978	0.0165849	0.0371376
LOC107783820	A0A1S3Z780	AT5G08430	43.333	5.58e-137	570	SWI/SNF-BAF60b	Other	0.556812	-0.215657	4.06592	0.0437569	0.0861431
LOC107811957	A0A1S4BUD8	AT4G22360	42.893	4.02e-96	394	SWI/SNF-BAF60b	Other	0.416362	1.81014	8.89432	0.00286059	0.00782731
LOC107821538	A0A1S4CQC5	AT2G18090	65.294	3.21e-77	170	SWI/SNF-BAF60b	Other	0.117227	-0.561756	0.107802	0.74266	0.816197
LOC107767989	A0A1S3XRK6	AT5G14170	60.356	0	449	SWI/SNF-BAF60b	Other	0.107602	1.1943	0.422784	0.515551	0.627641
LOC107761532	A0A1S3X5U7	AT4G26810	83.505	8.74e-56	97	SWI/SNF-BAF60b	Other	0.024602	-0.524815	0.0060447	0.938029	0.95806
LOC107777697	A0A1S3YLX1	AT3G19080	56.221	9.4e-85	217	SWI/SNF-BAF60b	Other	-0.373284	1.11196	3.46114	0.0628268	0.116755
LOC107776037	A0A1S3YGT4	AT1G49520	43.333	1.31e-85	360	SWI/SNF-BAF60b	Other	-0.634192	1.13862	12.7079	0.00036411	0.00120015
LOC107808356	A0A1S4BHJ8	AT1G49520	44.253	7.82e-87	348	SWI/SNF-BAF60b	Other	-0.67441	-0.549646	3.5189	0.0606729	0.113309
LOC107794597	A0A1S4A7G7	AT3G13682	66.005	0	756	SWI/SNF-SWI3	Other	0.963271	0.782344	21.0654	4.43876e-06	2.01312e-05
LOC107816791	A0A1S4CA64	AT3G10390	67.292	1.42e-172	373	SWI/SNF-SWI3	Other	0.751271	0.0263734	8.64777	0.00327463	0.00884268
LOC107778403	A0A1S3YQ13	AT4G16310	48.86	0	702	SWI/SNF-SWI3	Other	0.5804	0.63848	7.97394	0.00474556	0.0123017
LOC107805382	A0A1S4B7X1	AT3G10390	75.076	0	662	SWI/SNF-SWI3	Other	0.578241	0.66671	8.31009	0.00394254	0.0104193
LOC107784757	A0A1S3ZAH4	AT3G13682	66.402	0	756	SWI/SNF-SWI3	Other	0.462804	0.89051	5.19899	0.0226	0.0487689
LOC107795945	A0A1S4ABU5	AT4G16310	55.778	4.07e-139	450	SWI/SNF-SWI3	Other	0.366604	0.461302	2.91535	0.0877402	0.154391
LOC107780427	A0A1S3YWN4	AT3G10390	74.659	0	659	SWI/SNF-SWI3	Other	0.266371	0.912027	2.05571	0.151636	0.240948
LOC107763063	A0A1S3XB39	AT4G16310	58.223	0	1058	SWI/SNF-SWI3	Other	0.246878	1.85298	3.53715	0.0600086	0.11226
LOC107792676	A0A1S4A1C2	AT1G62830	66.992	0	718	SWI/SNF-SWI3	Other	0.231904	1.20755	1.99364	0.157961	0.249468
LOC107791767	A0A1S3ZY63	AT3G10390	73.3	0	809	SWI/SNF-SWI3	Other	0.186975	-0.569291	0.347024	0.555803	0.663267
LOC107773870	A0A1S3Y9X9	AT3G10390	72.877	0	424	SWI/SNF-SWI3	Other	0.158963	-0.893693	0.0944926	0.758542	0.828045
LOC107767703	A0A1S3XQN9	AT5G45110	60.878	0	524	TRAF	Other	0.584023	-0.951734	1.66274	0.197234	0.298034
LOC107774344	A0A1S3YAP5	AT3G61600	70.45	0	555	TRAF	Other	0.537274	3.29787	35.1315	3.08179e-09	2.00975e-08
LOC107769796	A0A1S3XXW0	AT1G04390	43.949	1.67e-121	471	TRAF	Other	0.42413	3.05776	19.0281	1.28805e-05	5.45837e-05
LOC107812469	A0A1S4BW37	AT3G61600	70.631	0	555	TRAF	Other	0.224274	2.26434	3.94258	0.0470784	0.0917412
LOC107823562	A0A1S4CX59	AT5G45110	59.082	0	523	TRAF	Other	0.161335	1.06007	0.866534	0.351917	0.469922
LOC107817216	A0A1S4CB92	AT4G08455	67.969	1.6e-122	256	TRAF	Other	0.119717	1.52083	0.437167	0.508493	0.62118
LOC107818116	A0A1S4CEF8	AT3G61600	77.076	0	554	TRAF	Other	-0.0535222	2.55346	0.260114	0.610042	0.708264
LOC107774183	A0A1S3YAX4	AT5G19330	77.258	0	620	TRAF	Other	-0.146115	1.88453	1.07038	0.300859	0.415411
LOC107831888	A0A1S4DP18	AT3G61600	76.165	0	558	TRAF	Other	-0.196732	2.11357	2.66475	0.102594	0.175647
LOC107827653	A0A1S4DA76	AT1G04390	44.161	1.66e-121	471	TRAF	Other	-0.281349	0.496865	1.66229	0.197295	0.298039
LOC107777045	A0A1S3YJT2	AT3G61600	71.936	0	563	TRAF	Other	-0.364133	2.97778	13.6467	0.000220626	0.000758893
LOC107795514	A0A1S4AAK2	AT5G19330	79.11	0	584	TRAF	Other	-0.428134	1.07145	5.28438	0.0215175	0.0466864
LOC107769953	A0A1S3XYA5	AT4G08455	67.578	3e-121	256	TRAF	Other	-0.676745	0.998473	7.36413	0.00665379	0.0166025
LOC107791335	A0A1S3ZWN8	AT3G61600	72.469	0	563	TRAF	Other	-0.802503	3.27225	71.6263	2.60066e-17	3.06822e-16
LOC107808438	A0A1S4BHX7	AT3G61600	74.864	0	553	TRAF	Other	-1.06621	-0.0368546	13.855	0.000197475	0.000686429
LOC107768035	A0A1S3XRQ1	AT5G63160	62.691	1.08e-135	327	TRAF	Other	-1.88601	0.619299	37.4097	9.57431e-10	6.58266e-09
