# Supplementary material for: Heat stress leads to rapid lipid remodeling and transcriptional adaptations in Nicotiana tabacum pollen tubes
Source: Plant Physiol. 2022 Mar 18;189(2):490–515. doi: 10.1093/plphys/kiac127 (PMC9157110; doi:10.1093/plphys/kiac127)
Supplement: kiac127_Supplementary_Data [file kiac127_supplementary_data.zip › Supplemental datasets S23S24.xlsx]

## Sheet: Suppl. Dataset S23
Suppl. Dataset S23. List of Arabidopsis genes with a putative involvement in lipid metabolism. Compiled list of Arabidopsis lipid genes using KEGG pathway (https://www.genome.jp/kegg/pathway.html, latest update 10th March 2020), Aralip (http://aralip.plantbiology.msu.edu/pathways/pathways, accessed April 2020; Li-Beisson et al., 2013) and genes from Kelly & Feussner, 2016; Kretzschmar et al., 202…
Gene	Protein	Description
AT3G16910	AAE7	Acetyl-CoA synthase
AT5G36880	ACS	Acetyl-CoA synthase
AT1G77120	ADH1	Alcohol dehydrogenase
AT3G48000	ALDH2B4	Aldehyde dehydrogenase
AT1G23800	ALDH2B7	Aldehyde dehydrogenase
AT4G36250	ALDH3F1	Aldehyde dehydrogenase
AT1G44170	ALDH3H1	Aldehyde dehydrogenase
AT4G34240	ALDH3I1	Aldehyde dehydrogenase
AT1G54100	ALDH7B4	Aldehyde dehydrogenase
AT1G34430	EMB3003 (E2 )	Dihydrolipoamide Acetyltransferase, E2 component of Pyruvate Dehydrogenase Complex
AT3G16950	LPD1 (E3)	Dihydrolipoamide Dehydrogenase, E3 component of Pyruvate Dehydrogenase Complex
AT4G16155	LPD2 (E3)	Dihydrolipoamide Dehydrogenase, E3 component of Pyruvate Dehydrogenase Complex
AT5G43940	HOT5	GroES-like zinc-binding dehydrogenase family protein
AT4G33070		Pyruvate decarboxylate
AT5G01320		Pyruvate decarboxylate
AT5G01330		Pyruvate decarboxylate
AT5G54960		Pyruvate decarboxylate
AT1G01090	PDH (E1 alpha)	Pyruvate Dehydrogenase alpha subunit, E1a component of Pyruvate Dehydrogenase Complex
AT1G30120	PDH (E1 beta )	Pyruvate Dehydrogenase beta subunit, E1b component of Pyruvate Dehydrogenase Complex
AT2G34590	PDH (E1 beta )	Pyruvate Dehydrogenase beta subunit, E1b component of Pyruvate Dehydrogenase Complex
AT1G22440		Zinc-binding alcohol dehydrogenase family protein
AT5G42250		Zinc-binding alcohol dehydrogenase family protein
AT3G01420	α-DOX	alpha-dioxygenase
AT4G26740	CLO1	Caleosin
AT5G55240	CLO2	Caleosin
At2g33380	CLO3	Caleosin
At1g70670	CLO4	Caleosin
At1g70680	CLO5	Caleosin
AT5G29560	CLO6	Caleosin
AT1G23250	CLO7	Caleosin
AT1G23240	CLO8	Caleosin
At4G33110	LIME1	coclaurine N-methyltransferase, putative
At4G33120	LIME2	coclaurine N-methyltransferase, putative
AT5G50600	HSD1	Hydroxysteroid dehydrogenase
AT5G50700	HSD1	Hydroxysteroid dehydrogenase
AT3G47350	HSD2	Hydroxysteroid dehydrogenase
At3g47360	HSD3	Hydroxysteroid dehydrogenase
AT5G50590	HSD4	Hydroxysteroid dehydrogenase
AT4G10020	HSD5	Hydroxysteroid dehydrogenase
AT5G50770	HSD6	Hydroxysteroid dehydrogenase
AT5G50690	HSD7	Hydroxysteroid dehydrogenase
AT1G18460	LIDL1	lipase family protein
At1G73920	LIDL2	lipase family protein
AT1G10740	LDAH1	Lipid droplet associated hydrolase
AT1G23330	LDAH2	Lipid droplet associated hydrolase
At1G75180	LDDH1	Lipid droplet dehydrogenase
AT1G19400	LDDH2	Lipid droplet dehydrogenase
AT3G14360	OBL1	Oil body associated lipase
AT5G67050	OBL2	Oil body associated lipase
AT1G45201	OBL3	Oil body associated lipase
AT1G56630	OBL4	Oil body associated lipase
AT5G42930	OBL5	Oil body associated lipase
AT4G25140	OLE1	Oleosin
AT5G40420	OLE2	Oleosin
AT5G51210	OLE3	Oleosin
AT3G27660	OLE4	Oleosin
AT3G01570	OLE5	Oleosin
AT1G48990	OLE6	Oleosin
AT2G25890	OLE7	Oleosin
AT3G18570	OLE8	Oleosin
AT5G07510		Pollen-surface Oleosin
AT5G07520		Pollen-surface Oleosin
AT5G07530		Pollen-surface Oleosin
AT5G07540		Pollen-surface Oleosin
AT5G07550		Pollen-surface Oleosin
AT5G07560		Pollen-surface Oleosin
AT5G07571		Pollen-surface Oleosin
AT5G07600		Pollen-surface Oleosin
AT5G61610		Pollen-surface Oleosin
AT5G35550		R2R3 MYB domain protein
AT1G67360	LDAP1	rubber elongation factor (REF) family protein
AT2G47780	LDAP2	rubber elongation factor (REF) family protein
AT3G05500	LDAP3	rubber elongation factor (REF) family protein
AT4G10790	PUX10	UBX domain-containing protein
AT5G16550	LDIP	unknown protein
AT3G19920	LDPS	unknown protein
AT1G65090	SLDP1	unknown protein
AT5G36100	SLDP2	unknown protein
AT1G36160	ACC1	Acetyl-CoA carboxylase
AT1G36180	ACC2	Acetyl-CoA carboxylase
AT3G05020	ACP1	Acyl Carrier Protein
AT1G54580	ACP2	Acyl Carrier Protein
AT1G54630	ACP3	Acyl Carrier Protein
AT4G25050	ACP4	Acyl Carrier Protein
AT5G27200	ACP5	Acyl Carrier Protein
AT1G65290	MTACP1	Acyl carrier protein, mitochondrial
AT2G44620	MTACP2	Acyl carrier protein, mitochondrial
AT5G47630	MTACP3	Acyl carrier protein, mitochondrial
AT3G25110	FATA	Acyl-ACP Thioesterase A
AT4G13050	FATA2	Acyl-ACP Thioesterase A
AT1G08510	FATB	Acyl-ACP Thioesterase B
AT4G00520	ACT1	Acyl-CoA Thioesterase
AT5G16390	BCCP1/CAC1	Biotin Carboxyl Carrier Protein; subunit of Heteromeric ACCase
AT5G15530	BCCP2	Biotin Carboxyl Carrier Protein; subunit of Heteromeric ACCase
AT5G35360	BC/CAC2	Biotin Carboxylase; subunit of Heteromeric ACCase
AT2G38040	α-CT/CAC3	Carboxyltransferase alpha Subunit of Heteromeric ACCase
ATCG00500	β-CT (accD)	Carboxyltransferase beta Subunit of Heteromeric ACCase
AT3G12800		Dienoyl-CoA Reductase
AT2G05990	ENR1 (MOD1)	Enoyl-ACP Reductase
AT3G45770	ER (mitochondrial)	Enoyl-ACP Reductase
AT2G02770	HACPS	Holo-ACP Synthase
AT3G11470	HACPS	Holo-ACP Synthase
AT2G22230	HAD	Hydroxyacyl-ACP Dehydrase
AT5G10160	HAD	Hydroxyacyl-ACP Dehydrase
AT5G60340	HAD (mitochondrial)	Hydroxyacyl-ACP Dehydrase
AT5G10480	PAS2/HCD	Hydroxyacyl-CoA Dehydratase
AT1G24360	KAR	Ketoacyl-ACP Reductase
AT1G62610	KAR	Ketoacyl-ACP Reductase
AT3G46170	KAR	Ketoacyl-ACP Reductase
AT3G55310	KAR	Ketoacyl-ACP Reductase
AT1G63380	KAR (mitochondrial)	Ketoacyl-ACP Reductase
AT3G55290	SDRD	Ketoacyl-ACP Reductase
AT2G04540	KAS (mitochondrial)	Ketoacyl-ACP Synthase
AT5G46290	KASI	Ketoacyl-ACP Synthase I
AT1G74960	KASII/FAB1	Ketoacyl-ACP Synthase II
AT1G62640	KASIII	Ketoacyl-ACP Synthase III
AT2G30200	MCMT/EMB3147	Malonyl-CoA : ACP Malonyltransferase
AT3G16170	MCS / AAE13 (mitochondrial)	Malonyl-CoA Synthase
AT5G16240	DES1	Stearoyl-ACP Desaturase
AT3G02610	DES2	Stearoyl-ACP Desaturase
AT5G16230	DES3	Stearoyl-ACP Desaturase
AT3G02620	DES4	Stearoyl-ACP Desaturase
AT3G02630	DES5	Stearoyl-ACP Desaturase
AT1G43800	DES6	Stearoyl-ACP Desaturase
AT2G43710	FAB2/SSI2	Stearoyl-ACP Desaturase
AT1G35290	Thioesterase superfamily protein
AT1G35250	Thioesterase superfamily protein
AT1G68280	Thioesterase superfamily protein
AT1G68260	Thioesterase superfamily protein
AT4G39850	CTS	ABC Acyl Transporter
AT5G48230	ACAT2	Acetoacetyl-CoA thiolase
AT4G16760	ACX1	Acyl-CoA Oxidase
AT5G65110	ACX2	Acyl-CoA Oxidase
AT1G06290	ACX3	Acyl-CoA Oxidase
AT3G51840	ACX4	Acyl-CoA Oxidase
AT2G35690	ACX5	Acyl-CoA Oxidase
AT1G06310	ACX6	Acyl-CoA Oxidase
AT5G43280	DCI1	Dienoyl CoA Isomerase
AT1G65520	ECI1	Enoyl CoA isomerase
AT4G14430	ECI2	Enoyl CoA isomerase
AT4G14440	ECI3	Enoyl CoA isomerase
AT4G16210	ECHIA	Enoyl-CoA hydratase/isomerase A
AT5G59770	PTPLA	Hydroxyacyl-CoA Dehydratase
AT2G30650	HIBCH	Hydroxyisobutyryl-CoA Hydrolase
AT2G30660	HIBCH	Hydroxyisobutyryl-CoA Hydrolase
AT5G65940	HIBCH	Hydroxyisobutyryl-CoA Hydrolase
AT5G48880	PKT1	Ketoacyl-CoA Thiolase
AT4G29010	AIM1	Multifunctional Protein
AT3G06860	MFP2	Multifunctional Protein
AT1G76150	ECH2	Peroxisomal Enoyl-CoA Hydratase 2 Enoyl CoA hydratase
AT3G06690		Putative acyl-coenzyme A oxidase
AT5G47720	AACT1	Thiolase family protein
AT2G31360	ADS2	16:0D9 extraplastidial phospholipid desaturase Acyl-CoA Desaturase-like ACYL-LIPID DESATURASE
AT5G43760	KCS20	3-ketoacyl-CoA synthase
AT1G19440	KCS4	3-ketoacyl-CoA synthase
AT1G25450	KCS5/CER60	3-ketoacyl-CoA synthase
AT1G68530	KCS6 / CER6 / CUT1	3-ketoacyl-CoA synthase
AT1G71160	KCS7	3-ketoacyl-CoA synthase
AT2G15090	KCS8	3-ketoacyl-CoA synthase
AT2G16280	KCS9	3-ketoacyl-CoA synthase
AT1G01120	KCS1	3-ketoacyl-CoA synthase
AT2G26250	KCS10/FDH	3-ketoacyl-CoA synthase
AT2G26640	KCS11	3-ketoacyl-CoA synthase
AT2G28630	KCS12	3-ketoacyl-CoA synthase
AT2G46720	KCS13/HIC	3-ketoacyl-CoA synthase
AT3G10280	KCS14	3-ketoacyl-CoA synthase
AT3G52160	KCS15	3-ketoacyl-CoA synthase
AT4G34250	KCS16	3-ketoacyl-CoA synthase
AT4G34510	KCS17	3-ketoacyl-CoA synthase
AT4G34520	KCS18/FAE1	3-ketoacyl-CoA synthase
AT5G04530	KCS19	3-ketoacyl-CoA synthase
AT1G04220	KCS2/DAISY	3-ketoacyl-CoA synthase
AT5G49070	KCS21	3-ketoacyl-CoA synthase
AT1G07720	KCS3	3-ketoacyl-CoA synthase
AT1G54350		ABC Acyl Transporter
AT5G53470	ACBP1	Acyl CoA Binding Protein
AT4G27780	ACBP2	Acyl CoA Binding Protein
AT4G24230	ACBP3	Acyl CoA Binding Protein
AT3G05420	ACBP4	Acyl CoA Binding Protein
AT5G27630	ACBP5	Acyl CoA Binding Protein
AT1G31812	ACBP6	Acyl CoA Binding Protein
AT1G18773		acyl thioesterase-like protein
AT4G14070	AAE15	Acyl-activating enzyme
AT3G23790	AAE16	Acyl-activating enzyme
AT2G30720		Acyl-CoA Thioesterase
AT5G48370		Acyl-CoA Thioesterase
AT1G69500	CYP704B1	Cytochrome P450 family
AT3G06460	ELO1	ELO family protein
AT3G06470	ELO2	ELO family protein
AT1G75000	ELO3	ELO family protein
AT4G36830	ELO4	ELO family protein
AT1G06080	ADS1	FAD5-like Desaturase
AT5G05580	FAD8	fatty acid desaturase 8
AT1G06350	ADS4	Fatty acid desaturase family protein
AT1G06090		Fatty acid desaturase family protein
AT1G06100		Fatty acid desaturase family protein
AT1G06120		Fatty acid desaturase family protein
AT1G06360		Fatty acid desaturase family protein
AT3G15870		Fatty acid desaturase family protein
AT3G57280	FAX1	Fatty acid export
AT2G38550	FAX2	Fatty acid export
AT3G43520	FAX3	Fatty acid export
AT1G33265	FAX4	Fatty acid export
AT1G67730	KCR1	Ketoacyl-CoA Reductase
AT1G24470	KCR2	Ketoacyl-CoA Reductase
AT1G04710	KAT1	Ketoacyl-CoA Thiolase
AT2G33150	KAT2 / PED1	Ketoacyl-CoA Thiolase
AT2G29980	FAD3	Linoleate Desaturase
AT3G11170	FAD7	Linoleate Desaturase
AT5G05580	FAD8	Linoleate Desaturase
AT2G47240	LACS1	Long-chain acyl-CoA synthetase
AT1G49430	LACS2	Long-chain acyl-CoA synthetase
AT1G64400	LACS3	Long-chain acyl-CoA synthetase
AT4G23850	LACS4	Long-chain acyl-CoA synthetase
AT4G11030	LACS5	Long-chain acyl-CoA synthetase
AT3G05970	LACS6	Long-Chain Acyl-CoA Synthetase
AT5G27600	LACS7	Long-Chain Acyl-CoA Synthetase
AT2G04350	LACS8	Long-chain acyl-CoA synthetase
AT1G77590	LACS9	Long-chain acyl-CoA synthetase
AT3G15850	FAD5 / ADS3	MGDG Desaturase (palmitate-specific)
AT3G12120	FAD2	Oleate Desaturase
AT4G30950	FAD6	Oleate Desaturase
AT1G76680	OPR1	Oxo-Phytodienoic Acid Reductase
AT1G76690	OPR2	Oxo-Phytodienoic Acid Reductase
AT2G06050	OPR3/DDE1	Oxo-Phytodienoic Acid Reductase
AT4G27030	FAD4	Phosphatidylglycerol Desaturase
AT1G30370		Acylhydrolase (DAD1-like) FAD-dependent Glycerol-3-Phosphate Dehydrogenase
AT1G15110	PSS1	Base-Exchange-type Phosphatidylserine Synthase
AT4G04870	CLS	Cardiolipin Synthase
AT1G62430	CDS1	CDP-DAG Synthase
AT4G26770	CDS3/CDP-DAGS	CDP-DAG Synthase
AT2G45150	CDS4/CDP-DAGS	CDP-DAG Synthase
AT3G60620	CDS5/CDP-DAGS	CDP-DAG Synthase
AT4G22340	CSS2/CDP-DAGS	CDP-DAG Synthase
AT1G71697	CK1	Choline Kinase
AT1G34100		Choline Kinase
AT1G74320		Choline Kinase
AT4G09760		Choline Kinase
AT2G32260	CCT1	Choline-Phosphate Cytidylyltransferase
AT4G15130	CCT2	Choline-Phosphate Cytidylyltransferase
AT2G38670	PECT1	CTP:phosphorylethanolamine cytidyltransferase
AT1G13560	AAPT1	Diacylglycerol Cholinephosphotransferase
AT3G25585	AAPT2 (DAG-CPT;DAG-EPT)	Diacylglycerol Cholinephosphotransferase
AT5G07920	DGK1	Diacylglycerol kinase
AT5G63770	DGK2	Diacylglycerol kinase
AT2G18730	DGK3	Diacylglycerol kinase
AT5G57690	DGK4	Diacylglycerol kinase
AT2G20900	DGK5	Diacylglycerol kinase
AT4G28130	DGK6	Diacylglycerol kinase
AT4G30340	DGK7	Diacylglycerol kinase
AT1G48430		Dihydroxyacetone kinase
AT3G17770		Dihydroxyacetone kinase
AT2G26830	CEK4	Ethanolamine Kinase
AT3G10370	SDP6	FAD-dependent Glycerol-3-Phosphate Dehydrogenase
AT3G55830	GMT1	GIPC Mannosyl-Transferase
AT1G80460	GLI1	Glycerol Kinase
AT1G06520	GPAT1	Glycerol-3-phosphate acyltransferase
AT1G02390	GPAT2	Glycerol-3-phosphate acyltransferase
AT4G01950	GPAT3	Glycerol-3-phosphate acyltransferase
AT1G01610	GPAT4	Glycerol-3-phosphate acyltransferase
AT3G11430	GPAT5	Glycerol-3-phosphate acyltransferase
AT2G38110	GPAT6	Glycerol-3-phosphate acyltransferase
AT5G06090	GPAT7	Glycerol-3-phosphate acyltransferase
AT4G00400	GPAT8	Glycerol-3-phosphate acyltransferase
AT5G60620	GPAT9	Glycerol-3-phosphate acyltransferase
AT3G58830		Haloacid dehalogenase (HAD) superfamily protein
AT4G24160	LPAAT	Lysophosphatidic acid acyltransferase CGI-58
AT3G57650	LPAT2	Lysophosphatidyl acyltransferase
AT1G51260	LPAT3	Lysophosphatidyl acyltransferase
AT1G75020	LPAT4	Lysophosphatidyl acyltransferase
AT3G18850	LPAT5	Lysophosphatidyl acyltransferase
AT1G80950	LPEAT1	Lysophospholipid acyltransferase
AT2G45670	LPEAT2	Lysophospholipid acyltransferase
AT1G78690	LPLAT	Lysophospholipid acyltransferase
AT1G12640	LPLAT1/LPCAT1	Lysophospholipid acyltransferase
AT1G63050	LPLAT2/LPCAT1	Lysophospholipid acyltransferase
AT4G39800	MIPS1	myo-inositol-3-phosphate synthase
AT2G22240	MIPS2	myo-inositol-3-phosphate synthase
AT5G10170	MIPS3	myo-inositol-3-phosphate synthase
AT3G07690	GPDH	NAD-dependent Glycerol-3-Phosphate Dehydrogenase
AT2G41540	GPDHc1	NAD-dependent Glycerol-3-Phosphate Dehydrogenase
AT5G40610	GPDHP	NAD-dependent Glycerol-3-Phosphate Dehydrogenase
AT2G40690	SFD1	NAD-dependent Glycerol-3-Phosphate Dehydrogenase
AT1G80860	PLMT	N-methylphospholipid methyltransferase
AT2G01180	LPP1/PAP1	Phosphatidate Phosphatase
AT1G15080	LPP2	Phosphatidate Phosphatase
AT3G02600	LPP3/PP	Phosphatidate Phosphatase
AT3G18220	LPP4	Phosphatidate Phosphatase
AT4G22550	LPPβ	Phosphatidate Phosphatase
AT3G50920	LPPε1	Phosphatidate Phosphatase
AT5G66450	LPPε2	Phosphatidate Phosphatase
AT3G09560	PAH1	Phosphatidate Phosphatase
AT3G20320	TGD2	Phosphatidic Acid-Binding Protein
AT3G15820	PDCT / ROD1	Phosphatidylcholine:diacylglycerol cholinephosphotransferase
AT2G39290	PGP1	Phosphatidylglycerol-Phosphate Synthase
AT3G55030	PGPS/PGP2/KCS5/CER60	Phosphatidylglycerol-Phosphate Synthase
AT1G68000	PIS1	Phosphatidylinositol Synthase
AT4G38570	PIS2	Phosphatidylinositol Synthase
AT4G16700	PSD1	Phosphatidylserine Decarboxylase
AT5G57190	PSD2	Phosphatidylserine Decarboxylase
AT4G25970	PSD3	Phosphatidylserine Decarboxylase
AT1G48600	CPUORF31	Phosphoethanolamine N-Methyltransferase
AT1G73600	DEG26	Phosphoethanolamine N-Methyltransferase
AT3G18000	NMT1	Phosphoethanolamine N-Methyltransferase
AT1G32200	ATS1/ACT1	Phospholipid/glycerol acyltransferase family protein
AT4G30580	ATS2/LPAAT1	Phospholipid/glycerol acyltransferase family protein
AT3G05510		Phospholipid/glycerol acyltransferase family protein
AT5G13640	PDAT1	Phospholipid:diacylglycerol acyltransferase
AT3G44830	PDAT2	Phospholipid:diacylglycerol acyltransferase
AT3G02030	transferase	transferases, transferring acyl groups other than amino-acyl groups;acyltransferases
AT1G65410	TGD3	ATPase
AT5G12290	DGS1	DGD1 Suppressor
AT3G11670	DGD1	Digalactosyldiacylglycerol Synthase
AT4G00550	DGD2	Digalactosyldiacylglycerol Synthase
AT3G06510	SFR2	galactolipid:galactolipid galactosyltransferase
AT4G31780	MGD1	Monogalactosyldiacylglycerol Synthase
AT5G20410	MGD2	Monogalactosyldiacylglycerol Synthase
AT2G11810	MGD3	Monogalactosyldiacylglycerol Synthase
AT1G19800	TGD1	Permease-like Protein of Inner Chloroplast Envelope
AT5G42870	PAH2	Phosphatidate Phosphatase
AT1G27695	TGD5	trigalactosyldiacylglycerol
AT4G33030	SQD1	UDP-Sulfoquinovose Synthase
AT5G01220	SQD2	UDP-sulfoquinovose:DAG sulfoquinovosyltransferase
AT1G64670	BDG1	alpha/beta-Hydrolases superfamily protein
AT3G48090	EDS1, ATEDS1	alpha/beta-Hydrolases superfamily protein
AT1G75910	EXL4	extracellular lipase 4
AT1G75930	EXL6	extracellular lipase 6
AT5G40990	GLIP1	GDSL lipase 1
AT1G28670	ARAB-1	GDSL-like Lipase/Acylhydrolase superfamily protein
AT1G53940	GLIP2	GDSL-motif lipase 2
AT1G53990	GLIP3	GDSL-motif lipase 3
AT3G14225	GLIP4	GDSL-motif lipase 4
AT1G53920	GLIP5	GDSL-motif lipase 5
AT5G15720	GLIP7	GDSL-motif lipase 7
AT1G71120	GLIP6	GDSL-motif lipase/hydrolase 6
AT4G10030	alpha/beta-Hydrolases superfamily protein	ABHD11, ALPHA/BETA HYDROLASE DOMAIN 11
AT5G43590	Acyl transferase/acyl hydrolase/lysophospholipase superfamily protein	Acyl transferase/acyl hydrolase/lysophospholipase superfamily protein
AT1G33270	Acyl transferase/acyl hydrolase/lysophospholipase superfamily protein	Acyl transferase/acyl hydrolase/lysophospholipase superfamily protein
AT1G05800	DGL	alpha/beta-Hydrolases superfamily protein
AT3G52430	PAD4, ATPAD4	alpha/beta-Hydrolases superfamily protein
AT1G52470		alpha/beta-Hydrolases superfamily protein
AT1G52440		alpha/beta-Hydrolases superfamily protein
AT5G50890		alpha/beta-Hydrolases superfamily protein
AT2G03140		alpha/beta-Hydrolases superfamily protein
AT1G13610		alpha/beta-Hydrolases superfamily protein
AT3G15650		alpha/beta-Hydrolases superfamily protein
AT1G52700		alpha/beta-Hydrolases superfamily protein
AT3G10840		alpha/beta-Hydrolases superfamily protein
AT1G52695		alpha/beta-Hydrolases superfamily protein
AT1G47780		alpha/beta-Hydrolases superfamily protein
AT1G52460		alpha/beta-Hydrolases superfamily protein
AT1G51300		alpha/beta-Hydrolases superfamily protein
AT1G47786		alpha/beta-Hydrolases superfamily protein
AT3G27320		alpha/beta-Hydrolases superfamily protein
AT1G68620		alpha/beta-Hydrolases superfamily protein
AT2G45600		alpha/beta-Hydrolases superfamily protein
AT2G03550		alpha/beta-Hydrolases superfamily protein
AT1G19190		alpha/beta-Hydrolases superfamily protein
AT2G45610		alpha/beta-Hydrolases superfamily protein
AT1G47480		alpha/beta-Hydrolases superfamily protein
AT1G32190		alpha/beta-Hydrolases superfamily protein
AT4G31020		alpha/beta-Hydrolases superfamily protein
AT5G17720		alpha/beta-Hydrolases superfamily protein
AT4G24140		alpha/beta-Hydrolases superfamily protein
AT5G17780		alpha/beta-Hydrolases superfamily protein
AT3G48080		alpha/beta-Hydrolases superfamily protein
AT4G00500		alpha/beta-Hydrolases superfamily protein
AT3G49050		alpha/beta-Hydrolases superfamily protein
AT5G37710		alpha/beta-Hydrolases superfamily protein
AT4G10955		alpha/beta-Hydrolases superfamily protein
AT5G24200		alpha/beta-Hydrolases superfamily protein
AT1G06250		alpha/beta-Hydrolases superfamily protein
AT2G05260		alpha/beta-Hydrolases superfamily protein
AT5G24210		alpha/beta-Hydrolases superfamily protein
AT3G62590		alpha/beta-Hydrolases superfamily protein
AT1G02660		alpha/beta-Hydrolases superfamily protein
AT2G31100		alpha/beta-Hydrolases superfamily protein
AT3G61680		alpha/beta-Hydrolases superfamily protein
AT2G42690		alpha/beta-Hydrolases superfamily protein
AT2G42450		alpha/beta-Hydrolases superfamily protein
AT3G60340		Alpha/beta-Hydrolases superfamily protein
AT4G17470		Alpha/beta-Hydrolases superfamily protein
AT4G17480		Alpha/beta-Hydrolases superfamily protein
AT4G17483		Alpha/beta-Hydrolases superfamily protein
AT5G47330		Alpha/beta-Hydrolases superfamily protein
AT5G47340		Alpha/beta-Hydrolases superfamily protein
AT5G47350		Alpha/beta-Hydrolases superfamily protein
AT2G44810	DAD1	Alpha/beta-Hydrolases superfamily protein
AT5G20060		Alpha/beta-Hydrolases superfamily protein
AT5G11140	Arabidopsis phospholipase-like protein (PEARLI 4) family	Arabidopsis phospholipase-like protein (PEARLI 4) family
AT3G58330	Arabidopsis phospholipase-like protein (PEARLI 4) family	Arabidopsis phospholipase-like protein (PEARLI 4) family
AT3G58300	Arabidopsis phospholipase-like protein (PEARLI 4) family	Arabidopsis phospholipase-like protein (PEARLI 4) family
AT2G20950	Arabidopsis phospholipase-like protein (PEARLI 4) family	Arabidopsis phospholipase-like protein (PEARLI 4) family
AT4G38560	Arabidopsis phospholipase-like protein (PEARLI 4) family	Arabidopsis phospholipase-like protein (PEARLI 4) family
AT2G16900	Arabidopsis phospholipase-like protein (PEARLI 4) family	Arabidopsis phospholipase-like protein (PEARLI 4) family
AT4G35110	Arabidopsis phospholipase-like protein (PEARLI 4) family	Arabidopsis phospholipase-like protein (PEARLI 4) family
AT4G38550	Arabidopsis phospholipase-like protein (PEARLI 4) family	Arabidopsis phospholipase-like protein (PEARLI 4) family
AT3G58270	Arabidopsis phospholipase-like protein (PEARLI 4) with TRAF-like domain	Arabidopsis phospholipase-like protein (PEARLI 4) family
AT3G58280	Arabidopsis phospholipase-like protein (PEARLI 4) with TRAF-like domain	Arabidopsis phospholipase-like protein (PEARLI 4) family
AT3G29580	Arabidopsis phospholipase-like protein (PEARLI 4) with TRAF-like domain	Arabidopsis phospholipase-like protein (PEARLI 4) family
AT3G04290	Li-tolerant lipase 1 (LTL1)	ATLTL1, LTL1 | Li-tolerant lipase 1
AT3G48700	ATCXE13, CXE13	carboxyesterase 13 (CXE13)
AT5G14310	AtCXE16, CXE16	carboxyesterase 16 (CXE16)
AT5G16080	AtCXE17, CXE17	carboxyesterase 17 (CXE17)
AT5G23530		carboxyesterase 18 (CXE18)
AT5G62180		carboxyesterase 20 (CXE20)
AT4G22300	SOBER1	carboxylesterases
AT4G18550	DSEL	cytosolic DAD1-like acylhydrolase, sn-1-specific lipase
AT1G51440	alpha/beta-Hydrolases superfamily protein	Encodes a lipase that hydrolyzes phosphatidylcholine, glycolipids as well as triacylglycerols.
AT2G30550	alpha/beta-Hydrolases superfamily protein	Encodes a lipase that hydrolyzes phosphatidylcholine, glycolipids as well as triacylglycerols.
AT3G50790	esterase/lipase/thioesterase family protein	esterase/lipase/thioesterase family protein
AT4G10050	esterase/lipase/thioesterase family protein	esterase/lipase/thioesterase family protein
AT5G41120	Esterase/lipase/thioesterase family protein	Esterase/lipase/thioesterase family protein
AT3G26840	Esterase/lipase/thioesterase family protein	Esterase/lipase/thioesterase family protein
AT3G26820	Esterase/lipase/thioesterase family protein	Esterase/lipase/thioesterase family protein
AT5G41130	Esterase/lipase/thioesterase family protein	Esterase/lipase/thioesterase family protein
AT1G54570	Esterase/lipase/thioesterase family protein	Esterase/lipase/thioesterase family protein
AT2G30220	GDSL-like Lipase/Acylhydrolase family protein	GDSL-like Lipase/Acylhydrolase family protein
AT2G24560	GDSL-like Lipase/Acylhydrolase family protein	GDSL-like Lipase/Acylhydrolase family protein
AT2G30310	GDSL-like Lipase/Acylhydrolase family protein	GDSL-like Lipase/Acylhydrolase family protein
AT5G03820	GDSL-like Lipase/Acylhydrolase family protein	GDSL-like Lipase/Acylhydrolase family protein
AT5G03810	GDSL-like Lipase/Acylhydrolase family protein	GDSL-like Lipase/Acylhydrolase family protein
AT1G20135	GDSL-like Lipase/Acylhydrolase family protein	GDSL-like Lipase/Acylhydrolase family protein
AT4G30140	CDEF1	GDSL-like Lipase/Acylhydrolase superfamily protein
AT1G75920	GDSL-like Lipase/Acylhydrolase superfamily protein	GDSL-like Lipase/Acylhydrolase superfamily protein
AT1G75890	GDSL-like Lipase/Acylhydrolase superfamily protein	GDSL-like Lipase/Acylhydrolase superfamily protein
AT1G75900	GDSL-like Lipase/Acylhydrolase superfamily protein	GDSL-like Lipase/Acylhydrolase superfamily protein
AT1G09390	GDSL-like Lipase/Acylhydrolase superfamily protein	GDSL-like Lipase/Acylhydrolase superfamily protein
AT2G27360	GDSL-like Lipase/Acylhydrolase superfamily protein	GDSL-like Lipase/Acylhydrolase superfamily protein
AT3G48460	GDSL-like Lipase/Acylhydrolase superfamily protein	GDSL-like Lipase/Acylhydrolase superfamily protein
AT1G29670	GDSL-like Lipase/Acylhydrolase superfamily protein	GDSL-like Lipase/Acylhydrolase superfamily protein
AT1G29660	GDSL-like Lipase/Acylhydrolase superfamily protein	GDSL-like Lipase/Acylhydrolase superfamily protein
AT3G05180	GDSL-like Lipase/Acylhydrolase superfamily protein	GDSL-like Lipase/Acylhydrolase superfamily protein
AT3G16370	GDSL-like Lipase/Acylhydrolase superfamily protein	GDSL-like Lipase/Acylhydrolase superfamily protein
AT1G28600	GDSL-like Lipase/Acylhydrolase superfamily protein	GDSL-like Lipase/Acylhydrolase superfamily protein
AT1G28660	GDSL-like Lipase/Acylhydrolase superfamily protein	GDSL-like Lipase/Acylhydrolase superfamily protein
AT1G28590	GDSL-like Lipase/Acylhydrolase superfamily protein	GDSL-like Lipase/Acylhydrolase superfamily protein
AT2G31540	GDSL-like Lipase/Acylhydrolase superfamily protein	GDSL-like Lipase/Acylhydrolase superfamily protein
AT1G56670	GDSL-like Lipase/Acylhydrolase superfamily protein	GDSL-like Lipase/Acylhydrolase superfamily protein
AT1G71691	GDSL-like Lipase/Acylhydrolase superfamily protein	GDSL-like Lipase/Acylhydrolase superfamily protein
AT5G18430	GDSL-like Lipase/Acylhydrolase superfamily protein	GDSL-like Lipase/Acylhydrolase superfamily protein
AT2G42990	GDSL-like Lipase/Acylhydrolase superfamily protein	GDSL-like Lipase/Acylhydrolase superfamily protein
AT5G33370	GDSL-like Lipase/Acylhydrolase superfamily protein	GDSL-like Lipase/Acylhydrolase superfamily protein
AT1G54790	GDSL-like Lipase/Acylhydrolase superfamily protein	GDSL-like Lipase/Acylhydrolase superfamily protein
AT4G16230	GDSL-like Lipase/Acylhydrolase superfamily protein	GDSL-like Lipase/Acylhydrolase superfamily protein
AT4G28780	GDSL-like Lipase/Acylhydrolase superfamily protein	GDSL-like Lipase/Acylhydrolase superfamily protein
AT1G33811	GDSL-like Lipase/Acylhydrolase superfamily protein	GDSL-like Lipase/Acylhydrolase superfamily protein
AT4G01130	GDSL-like Lipase/Acylhydrolase superfamily protein	GDSL-like Lipase/Acylhydrolase superfamily protein
AT4G26790	GDSL-like Lipase/Acylhydrolase superfamily protein	GDSL-like Lipase/Acylhydrolase superfamily protein
AT4G18970	GDSL-like Lipase/Acylhydrolase superfamily protein	GDSL-like Lipase/Acylhydrolase superfamily protein
AT5G45670	GDSL-like Lipase/Acylhydrolase superfamily protein	GDSL-like Lipase/Acylhydrolase superfamily protein
AT5G45950	GDSL-like Lipase/Acylhydrolase superfamily protein	GDSL-like Lipase/Acylhydrolase superfamily protein
AT2G04570	GDSL-like Lipase/Acylhydrolase superfamily protein	GDSL-like Lipase/Acylhydrolase superfamily protein
AT3G53100	GDSL-like Lipase/Acylhydrolase superfamily protein	GDSL-like Lipase/Acylhydrolase superfamily protein
AT5G03610	GDSL-like Lipase/Acylhydrolase superfamily protein	GDSL-like Lipase/Acylhydrolase superfamily protein
AT2G03980	GDSL-like Lipase/Acylhydrolase superfamily protein	GDSL-like Lipase/Acylhydrolase superfamily protein
AT5G45910	GDSL-like Lipase/Acylhydrolase superfamily protein	GDSL-like Lipase/Acylhydrolase superfamily protein
AT2G23540	GDSL-like Lipase/Acylhydrolase superfamily protein	GDSL-like Lipase/Acylhydrolase superfamily protein
AT3G26430	GDSL-like Lipase/Acylhydrolase superfamily protein	GDSL-like Lipase/Acylhydrolase superfamily protein
AT3G62280	GDSL-like Lipase/Acylhydrolase superfamily protein	GDSL-like Lipase/Acylhydrolase superfamily protein
AT3G50400	GDSL-like Lipase/Acylhydrolase superfamily protein	GDSL-like Lipase/Acylhydrolase superfamily protein
AT1G06990	GDSL-like Lipase/Acylhydrolase superfamily protein	GDSL-like Lipase/Acylhydrolase superfamily protein
AT3G27950	GDSL-like Lipase/Acylhydrolase superfamily protein	GDSL-like Lipase/Acylhydrolase superfamily protein
AT1G74460	GDSL-like Lipase/Acylhydrolase superfamily protein	GDSL-like Lipase/Acylhydrolase superfamily protein
AT5G08460	GDSL-like Lipase/Acylhydrolase superfamily protein	GDSL-like Lipase/Acylhydrolase superfamily protein
AT1G28650	GDSL-like Lipase/Acylhydrolase superfamily protein	GDSL-like Lipase/Acylhydrolase superfamily protein
AT5G14450	GDSL-like Lipase/Acylhydrolase superfamily protein	GDSL-like Lipase/Acylhydrolase superfamily protein
AT1G54010	GDSL-like Lipase/Acylhydrolase superfamily protein	GDSL-like Lipase/Acylhydrolase superfamily protein
AT1G54020	GDSL-like Lipase/Acylhydrolase superfamily protein	GDSL-like Lipase/Acylhydrolase superfamily protein
AT3G14220	GDSL-like Lipase/Acylhydrolase superfamily protein	GDSL-like Lipase/Acylhydrolase superfamily protein
AT1G58725	GDSL-like Lipase/Acylhydrolase superfamily protein	GDSL-like Lipase/Acylhydrolase superfamily protein
AT1G71250	GDSL-like Lipase/Acylhydrolase superfamily protein	GDSL-like Lipase/Acylhydrolase superfamily protein
AT3G43570	GDSL-like Lipase/Acylhydrolase superfamily protein	GDSL-like Lipase/Acylhydrolase superfamily protein
AT1G59406	GDSL-like Lipase/Acylhydrolase superfamily protein	GDSL-like Lipase/Acylhydrolase superfamily protein
AT5G55050	GDSL-like Lipase/Acylhydrolase superfamily protein	GDSL-like Lipase/Acylhydrolase superfamily protein
AT1G20132	GDSL-like Lipase/Acylhydrolase superfamily protein	GDSL-like Lipase/Acylhydrolase superfamily protein
AT5G03590	GDSL-like Lipase/Acylhydrolase superfamily protein	GDSL-like Lipase/Acylhydrolase superfamily protein
AT2G36325	GDSL-like Lipase/Acylhydrolase superfamily protein	GDSL-like Lipase/Acylhydrolase superfamily protein
AT4G16220	GDSL-like Lipase/Acylhydrolase superfamily protein	GDSL-like Lipase/Acylhydrolase superfamily protein
AT1G28640	GDSL-like Lipase/Acylhydrolase superfamily protein	GDSL-like Lipase/Acylhydrolase superfamily protein
AT1G59030	GDSL-like Lipase/Acylhydrolase superfamily protein	GDSL-like Lipase/Acylhydrolase superfamily protein
AT1G23500	GDSL-like Lipase/Acylhydrolase superfamily protein	GDSL-like Lipase/Acylhydrolase superfamily protein
AT5G22810	GDSL-like Lipase/Acylhydrolase superfamily protein	GDSL-like Lipase/Acylhydrolase superfamily protein
AT5G63170	GDSL-like Lipase/Acylhydrolase superfamily protein	GDSL-like Lipase/Acylhydrolase superfamily protein
AT5G45960	GDSL-like Lipase/Acylhydrolase superfamily protein	GDSL-like Lipase/Acylhydrolase superfamily protein
AT1G28610	GDSL-like Lipase/Acylhydrolase superfamily protein	GDSL-like Lipase/Acylhydrolase superfamily protein
AT1G20120	GDSL-like Lipase/Acylhydrolase superfamily protein	GDSL-like Lipase/Acylhydrolase superfamily protein
AT1G73610	GDSL-like Lipase/Acylhydrolase superfamily protein	GDSL-like Lipase/Acylhydrolase superfamily protein
AT3G14820	GDSL-like Lipase/Acylhydrolase superfamily protein	GDSL-like Lipase/Acylhydrolase superfamily protein
AT5G41890	GDSL-like Lipase/Acylhydrolase superfamily protein	GDSL-like Lipase/Acylhydrolase superfamily protein
AT3G09930	GDSL-like Lipase/Acylhydrolase superfamily protein	GDSL-like Lipase/Acylhydrolase superfamily protein
AT3G43550	GDSL-like Lipase/Acylhydrolase superfamily protein	GDSL-like Lipase/Acylhydrolase superfamily protein
AT1G54000	GDSL-like Lipase/Acylhydrolase superfamily protein	GDSL-like Lipase/Acylhydrolase superfamily protein
AT1G31550	GDSL-like Lipase/Acylhydrolase superfamily protein	GDSL-like Lipase/Acylhydrolase superfamily protein
AT1G28580	GDSL-like Lipase/Acylhydrolase superfamily protein	GDSL-like Lipase/Acylhydrolase superfamily protein
AT2G04020	GDSL-like Lipase/Acylhydrolase superfamily protein	GDSL-like Lipase/Acylhydrolase superfamily protein
AT2G19010	GDSL-like Lipase/Acylhydrolase superfamily protein	GDSL-like Lipase/Acylhydrolase superfamily protein
AT2G19050	GDSL-like Lipase/Acylhydrolase superfamily protein	GDSL-like Lipase/Acylhydrolase superfamily protein
AT1G20130	GDSL-like Lipase/Acylhydrolase superfamily protein	GDSL-like Lipase/Acylhydrolase superfamily protein
AT1G29120		Hydrolase-like protein family
AT4G15440	CYP74B2/HPL1	Hydroperoxide Lyase
AT3G07400	lipase class 3 family protein	lipase class 3 family protein
AT1G05790	lipase class 3 family protein	lipase class 3 family protein
AT5G24180	Lipase class 3-related protein	Lipase class 3-related protein
AT5G24190	Lipase class 3-related protein	Lipase class 3-related protein
AT5G24230	Lipase class 3-related protein	Lipase class 3-related protein
AT1G55280	Lipase/lipooxygenase, PLAT/LH2 family protein	Lipase/lipooxygenase, PLAT/LH2 family protein
AT5G65158	Lipase/lipooxygenase, PLAT/LH2 family protein	Lipase/lipooxygenase, PLAT/LH2 family protein
AT4G39730	Lipase/lipooxygenase, PLAT/LH2 family protein	Lipase/lipooxygenase, PLAT/LH2 family protein
AT2G22170	Lipase/lipooxygenase, PLAT/LH2 family protein	Lipase/lipooxygenase, PLAT/LH2 family protein
AT4G16070	Mono-/di-acylglycerol lipase, N-terminal;Lipase, class 3	Mono-/di-acylglycerol lipase, N-terminal;Lipase, class 3
AT3G14075	Mono-/di-acylglycerol lipase, N-terminal;Lipase, class 3	Mono-/di-acylglycerol lipase, N-terminal;Lipase, class 3
AT1G11090	MAGL1	Monoacylglycerol Lipase
AT3G55180	MAGL10	Monoacylglycerol Lipase
AT3G55190	MAGL11	Monoacylglycerol Lipase
AT3G62860	MAGL12	Monoacylglycerol Lipase
AT5G11650	MAGL13	Monoacylglycerol Lipase
AT5G14980	MAGL14	Monoacylglycerol Lipase
AT5G16120	MAGL15	Monoacylglycerol Lipase
AT5G19290	MAGL16	Monoacylglycerol Lipase
AT1G18360	MAGL2	Monoacylglycerol Lipase
AT1G52760	MAGL3	Monoacylglycerol Lipase
AT1G73480	MAGL4	Monoacylglycerol Lipase
AT1G77420	MAGL5	Monoacylglycerol Lipase
AT2G39400	MAGL6	Monoacylglycerol Lipase
AT2G39410	MAGL7	Monoacylglycerol Lipase
AT2G39420	MAGL8	Monoacylglycerol Lipase
AT2G47630	MAGL9	Monoacylglycerol Lipase
AT5G04040	SDP1	Patatin-like phospholipase family protein
AT4G37050	PLP4, PLA V, AtPLAIVC	PATATIN-like protein 4
AT4G37060	PLP5, PLA IVB, AtPLAIVB	PATATIN-like protein 5
AT2G39220	PLP6, PLA IIB	PATATIN-like protein 6
AT3G54950	PLP7, PLA IIIA	PATATIN-like protein 6
AT4G29800	PLP8, PLA IVD	PATATIN-like protein 8
AT3G63200	PLP9, PLA IIIB	PATATIN-like protein 9
AT4G19860	LCAT-PLA	Phospholipid : Acyl acceptor Acyltransferase lecithin:cholesterol acyltransferase-like phospholipase A
AT1G72520	LOX4	PLAT/LH2 domain-containing lipoxygenase family protein
AT5G24220	Lipase class 3-related protein	protein_coding
AT1G58520	RXW8	RXW8 | lipases;hydrolases, acting on ester bonds
AT1G75880	SGNH hydrolase-type esterase superfamily protein	SGNH hydrolase-type esterase superfamily protein
AT5G03980	SGNH hydrolase-type esterase superfamily protein	SGNH hydrolase-type esterase superfamily protein
AT5G42170	SGNH hydrolase-type esterase superfamily protein	SGNH hydrolase-type esterase superfamily protein
AT5G03600	SGNH hydrolase-type esterase superfamily protein	SGNH hydrolase-type esterase superfamily protein
AT4G10950	SGNH hydrolase-type esterase superfamily protein	SGNH hydrolase-type esterase superfamily protein
AT2G31550	SGNH hydrolase-type esterase superfamily protein	SGNH hydrolase-type esterase superfamily protein
AT2G40250	SGNH hydrolase-type esterase superfamily protein	SGNH hydrolase-type esterase superfamily protein
AT2G38180	SGNH hydrolase-type esterase superfamily protein	SGNH hydrolase-type esterase superfamily protein
AT5G45920	SGNH hydrolase-type esterase superfamily protein	SGNH hydrolase-type esterase superfamily protein
AT3G11210	SGNH hydrolase-type esterase superfamily protein	SGNH hydrolase-type esterase superfamily protein
AT5G62930	SGNH hydrolase-type esterase superfamily protein	SGNH hydrolase-type esterase superfamily protein
AT1G28570	SGNH hydrolase-type esterase superfamily protein	SGNH hydrolase-type esterase superfamily protein
AT2G19060	SGNH hydrolase-type esterase superfamily protein	SGNH hydrolase-type esterase superfamily protein
AT5G37690	SGNH hydrolase-type esterase superfamily protein	SGNH hydrolase-type esterase superfamily protein
AT1G31480	SGR2	shoot gravitropism 2 (SGR2)
AT3G57140	SDP1-LIKE	sugar-dependent 1-like protein
AT2G31690	DALL5	Triacylglycerol Lipase-Like
AT2G15230	LIP1	Triacylglycerol Lipase-Like
AT5G14180	MPL1	Triacylglycerol Lipase-Like
AT5G14930	SAG101	Triacylglycerol Lipase-Like
AT5G18630		Triacylglycerol Lipase-Like
AT5G18640		Triacylglycerol Lipase-Like
AT4G13550	triglyceride lipase	triglyceride lipases;triglyceride lipases
AT3G52570	alpha/beta-Hydrolases superfamily protein
AT1G58480	GDSL-motif lipase, putative; similar to GDSL-motif lipase
AT5G58700	ATPLC4, PLC4	phosphatidylinositol-speciwc phospholipase C4
AT5G58690	ATPLC5, PLC5	phosphatidylinositol-speciwc phospholipase C5
AT3G47290	ATPLC8, PLC8	phosphatidylinositol-speciwc phospholipase C8
AT3G47220	ATPLC9, PLC9	phosphatidylinositol-speciwc phospholipase C9
AT3G08510	ATPLC2, PLC2	phospholipase C 2
AT5G58670	ATPLC1, ATPLC, PLC1	phospholipase C1
AT4G38530	ATPLC1, PLC1	phospholipase C1
AT4G16820	PLA-I{beta]2	alpha/beta-Hydrolases superfamily protein
AT1G06800	PLA-I{gamma}1	alpha/beta-Hydrolases superfamily protein
AT1G61850	phospholipases;galactolipases	Encodes a non-specific lipase that hydrolyzes phospholipids as well as galactolipids, at both sn-1 and sn-2 positions.
AT4G37070	PLP1, PLA IVA, AtPLAIVA	Patatin-related phospholipase A
AT2G20960	pEARLI4	pEARLI4 | Arabidopsis phospholipase-like protein (PEARLI 4) family
AT3G55940	Phosphoinositide-specific phospholipase C family protein	Phosphoinositide-specific phospholipase C family protein
AT2G40116	Phosphoinositide-specific phospholipase C family protein	Phosphoinositide-specific phospholipase C family protein
AT2G26560	PLP2, PLA IIA, PLA2A	phospholipase A 2A
AT4G29070		Phospholipase A2 family protein
AT1G30925	phospholipase C	phospholipase C
AT1G07230	NPC1 (Non specific)	Phospholipase C (Non specific)
AT2G26870	NPC2 (Non specific)	Phospholipase C (Non specific)
AT3G03520	NPC3 (Non specific)	Phospholipase C (Non specific)
AT3G03530	NPC4 (Non specific)	Phospholipase C (Non specific)
AT3G03540	NPC5 (Non specific)	Phospholipase C (Non specific)
AT3G48610	NPC6 (Non specific)	Phospholipase C (Non specific)
AT3G15730	PLDALPHA1	Phospholipase D alpha
AT1G52570	PLDALPHA2	Phospholipase D alpha
AT5G25370	PLDALPHA3	Phospholipase D alpha
AT1G55180	PLDEPSILON	Phospholipase D alpha
AT2G42010	PLDBETA1	Phospholipase D beta
AT4G00240	PLDBETA2	Phospholipase D beta
AT4G35790	PLDDELTA	Phospholipase D delta
AT4G11850	PLDGAMMA1	Phospholipase D gamma
AT4G11830	PLDGAMMA2	Phospholipase D gamma
AT4G11840	PLDGAMMA3	Phospholipase D gamma
AT3G16785	PLDζ1	Phospholipase Dζ
AT3G05630	PLDζ2	Phospholipase Dζ
AT4G34930	PLC-like phosphodiesterases superfamily protein	PLC-like phosphodiesterases superfamily protein
AT5G67130	PLC-like phosphodiesterases superfamily protein	PLC-like phosphodiesterases superfamily protein
AT4G36945	PLC-like phosphodiesterases superfamily protein	PLC-like phosphodiesterases superfamily protein
AT3G19310	PLC-like phosphodiesterases superfamily protein	PLC-like phosphodiesterases superfamily protein
AT1G49740	PLC-like phosphodiesterases superfamily protein	PLC-like phosphodiesterases superfamily protein
AT1G13680	PLC-like phosphodiesterases superfamily protein	PLC-like phosphodiesterases superfamily protein
AT4G38690	PLC-like phosphodiesterases superfamily protein	PLC-like phosphodiesterases superfamily protein
AT4G34920	PLC-like phosphodiesterases superfamily protein	PLC-like phosphodiesterases superfamily protein
AT5G41080	GDPD2	PLC-likePhosphodiesterases superfamily protein
AT5G43300	GDPD3	PLC-likePhosphodiesterases superfamily protein
AT1G74210	GDPD5	PLC-likePhosphodiesterases superfamily protein
AT5G08030	GDPD6	PLC-likePhosphodiesterases superfamily protein
AT2G06925	PLA2-ALPHA
AT2G19690	PLA2-BETA
AT4G29470	PLA2-DELTA
AT4G29460	PLA2-GAMMA
AT5G03770	AtKdtA	3-deoxy-D-manno-octulosonic acid (Kdo) transferase
AT3G06810	IBR3	Acyl-CoA dehydrogenase-like protein
AT1G01710	ACT2	Acyl-CoA Thioesterase
AT3G25760	AOC1	Allene Oxide Cyclase
AT3G25770	AOC2	Allene Oxide Cyclase
AT3G25780	AOC3	Allene Oxide Cyclase
AT1G13280	AOC4	Allene Oxide Cyclase
AT5G42650	AOS/DDE2	Allene Oxide Synthase
AT1G08640		Chloroplast J-like Domain 1
AT3G25860	LTA2 (E2)	Dihydrolipoamide Acetyltransferase, E2 component of Pyruvate Dehydrogenase Complex
AT1G10090	Early-responsive to dehydration stress protein (ERD4)	Early-responsive to dehydration stress protein (ERD4)
AT5G43860		Encodes a chlorophyllase, the first enzyme in chlorophyll degradation
AT1G19640	JMT	Jasmonic Acid Carboxyl Methyltransferase
AT2G04560	AtLpxB	Lipid-A-disaccharide synthase
AT5G08415	LIP1	Lipoate Synthase
AT2G20860	LS / LIP1 (mitochondrial)	Lipoate Synthase
AT1G55020	LOX1	Lipoxygenase
AT3G45140	LOX2	Lipoxygenase
AT1G17420	LOX3	Lipoxygenase
AT3G22400	LOX5	Lipoxygenase
AT4G31050	LIP2P1	Lipoyltransferase
AT1G04640	LT / LIP2 (mitochondrial)	Lipoyltransferase
AT1G09400		Oxo-Phytodienoic Acid Reductase
AT1G17990		Oxo-Phytodienoic Acid Reductase
AT1G67560	LOX6	PLAT/LH2 domain-containing lipoxygenase family protein
AT3G06960	TGD4	Protein Involved in Lipid Transport
AT3G20480	AtLpxK	Tetraacyldisaccharide 4'-kinase
AT4G05210	AtLpxD1	UDP-3-O-(3-hydroxymyristoyl)glucosamine N-acyltransferase
AT4G21220	AtLpxD2	UDP-3-O-(3-hydroxymyristoyl)glucosamine N-acyltransferase
AT1G24793	AtLpxC1	UDP-3-O-acyl N-acetylglucosamine deacetylase
AT1G24880	AtLpxC2	UDP-3-O-acyl N-acetylglucosamine deacetylase
AT1G25054	AtLpxC3	UDP-3-O-acyl N-acetylglucosamine deacetylase
AT1G25145	AtLpxC4	UDP-3-O-acyl N-acetylglucosamine deacetylase
AT1G25210	AtLpxC5	UDP-3-O-acyl N-acetylglucosamine deacetylase
AT4G29540	AtLpxA	UDP-N-acetylglucosamine acyltransferase
AT1G73680	ALPHA DOX2	α-Dioxygenase-Peroxidase (involved in fatty acid α-oxidation)
AT2G43420	RTN20	3-beta hydroxysteroid dehydrogenase/isomerase family protein
AT1G47290	3BETAHSD/D1	3-beta-hydroxysteroid-dehydrogenase/decarboxylase
AT2G26260	3BETAHSD/D2	3-beta-hydroxysteroid-dehydrogenase/decarboxylase
AT4G36380	ROT3	3-epi-6-deoxocathasterone 23-monooxygenase
AT3G55360	CER10/ECR	3-oxo-5-alpha-steroid 4-dehydrogenase family protein
AT1G20050	HYD1	C-8,7 sterol isomerase
AT3G19820	DWF1	Cell elongation protein/DWARF1/DIMINUTO (DIM)
AT5G51290	CERK	Ceramide Kinase
AT2G07050	CAS	Cycloartenol synthase 1
AT5G50375	CPI1	Cyclopropyl isomerase
AT5G05690	CPD	Cytochrome P450 family
AT1G11680	CYP51G1	Cytochrome P450 family
AT2G34500	CYP710A1	Cytochrome P450 family
AT2G34490	CYP710A2	Cytochrome P450 family
AT2G28850	CYP710A3	Cytochrome P450 family
AT2G28860	CYP710A4	Cytochrome P450 family
AT3G13730	CYP90D1	Cytochrome P450 family
AT3G02580	STE1/DWF7	delta7 sterol C-5 desaturase
AT1G50430	DWF5	Ergosterol biosynthesis ERG4/ERG24 family
AT3G52940	FK	Ergosterol biosynthesis ERG4/ERG24 family
AT1G58440	XF1	FAD/NAD(P)-binding oxidoreductase family protein
AT3G45130	LAS1	Lanosterol synthase
AT3G03310	LCAT3	Lecithin:cholesterol acyltransferase
AT3G03310	LCAT3	lecithin:cholesterol acyltransferase 3 (LCAT3)
AT4G22755	SMO1-3	Methylsterol monooxygenase
AT1G04010	PSAT1	Phospholipid : Acyl acceptor Acyltransferase phospholipid:sterol acyltransferase
AT2G22830	SQE2	Squalene epoxidase
AT4G37760	SQE3	Squalene epoxidase
AT5G24160	SQE6	Squalene monooxygenase
AT5G24150	SQP1	Squalene monooxygenase
AT5G24140	SQP2	Squalene monooxygenase
AT4G34640	SQS1	Squalene synthase
AT4G34650	SQS2	Squalene synthase
AT3G50660	DWF4	Steroid 22-alpha-hydroxylase
AT1G07420	SMO2-1	Sterol 4-alpha-methyl-oxidase
AT2G29390	SMO2-2	Sterol 4-alpha-methyl-oxidase
AT4G22756	SMO1-2	Sterol C4-methyl oxidase
AT1G20330	SMT2	Sterol methyltransferase
AT1G76090	SMT3	Sterol methyltransferase
AT5G13710	SMT1	Sterol methyltransferase 1
AT4G12110	SMO1-1	Sterol-4alpha-methyl oxidase
AT5G47720	ACAT1	acetyl-CoA C-acetyltransferase
AT5G48230	ACAT2	acetyl-CoA C-acetyltransferase
AT2G38700	MVD1	diphosphomevalonate decarboxylase
AT3G54250	MVD2	diphosphomevalonate decarboxylase
AT1G76490	HMG1	hydroxymethylglutaryl-CoA reductase
AT2G17370	HMG2	hydroxymethylglutaryl-CoA reductase
AT4G11820	MVA1	hydroxymethylglutaryl-CoA synthase
AT5G27450	MK	mevalonate kinase
AT1G31910	PMK	phosphomevalonate kinase
AT2G19450	DGAT1/TAG1	Acyl-CoA : Diacylglycerol Acyltransferase
AT3G51520	DGAT2	Acyl-CoA : Diacylglycerol Acyltransferase
AT1G48300	DGAT3	Acyl-CoA : Diacylglycerol Acyltransferase
AT3G24180	GBA2 type family protein	Beta-glucosidase
AT5G49900	GBA2 type family protein	Beta-glucosidase
AT4G10060	GBA2 type family protein	Beta-glucosidase
AT1G33700	GBA2 type family protein	Beta-glucosidase
AT4G22330	CES1	Ceramidase
AT5G51290	CERK	Ceramide Kinase
AT3G25540	LOH1	Ceramide Synthase
AT3G19260	LOH2	Ceramide Synthase
AT1G13580	LOH3	Ceramide Synthase
AT4G04930	DSD1	Dihydrosphingosine Delta-4 Desaturase
AT1G27980	DPL1	Dihydrosphingosine Phosphate Lyase
AT2G34770	FAH1	Fatty Acid 2-hydroxylase
AT4G20870	FAH2	Fatty Acid 2-hydroxylase
AT3G02590		Fatty acid hydroxylase superfamily protein
AT5G04500	GINT1	Glucosamine Inositolphosphorylceramide Transferase
AT2G19880	GCS	Glucosylceramide Synthase (UDP-glucose-dependent)
AT2G29525	IPCS1	Inositolphosphorylceramide Synthase
AT2G37940	IPCS2	Inositolphosphorylceramide Synthase
AT3G54020	IPCS3	Inositolphosphorylceramide Synthase
AT5G18480	IPUT1	IPC (inositol phosphorylceramide) glucuronosyltransferase
AT3G06060	TSC10A	Ketosphinganine Reductase
AT5G19200	TSC10B	Ketosphinganine Reductase
AT3G58490	LPPδ	Long Chain Base 1-Phosphate Phosphatase
AT5G03080	LPPγ	Long Chain Base 1-Phosphate Phosphatase Phosphatidate Phosphatase
AT5G23450	LCBK1	Long Chain Base Kinase
AT2G46090	LCBK2	Long Chain Base Kinase
AT4G21540	SPHK1	Long Chain Base Kinase
AT4G21534	SPHK2	Long Chain Base Kinase
AT4G36480	LCB1	Long-Chain Base
AT5G23670	LCB2a	Long-Chain Base
AT3G48780	LCB2b	Long-Chain Base
AT1G07380	NCER1	neutral ceramidase
AT2G38010	NCER2	neutral ceramidase
AT5G58980	NCER3	neutral ceramidase
AT3G48790		Pyridoxal phosphate (PLP)-dependent transferases superfamily protein
AT1G06515	SSSPTA	Small subunits of Serine palmitoyltransferase
AT2G30942	SSSPTB	Small subunits of Serine palmitoyltransferase
AT1G69640	SBH1	Sphingobase C4-Hydroxylase
AT1G14290	SBH2	Sphingobase C4-Hydroxylase
AT3G61580	SLD1	Sphingobase-D8 Desaturase
AT2G46210	SLD2	Sphingobase-D8 Desaturase
AT2G34690	ACD11	Sphingosine Transfer Protein
AT4G39670	GLTP	Sphingosine Transfer Protein

## Sheet: Suppl. Dataset S24
Suppl. Dataset S24. Transcriptomics: List of all detected genes with putative lipid function. List of all detected Tobacco genes with a putative involvement in lipid metabolism (according to homology to Arabidopsis genes from Suppl. Dataset S17) in the analysis of 6 h RT versus 3 h RT + 3 h HS, sorted bei Arabidopsis Gene Name. Given are the Tobacco gene name and the annotated UniProt ID Tobacco …
Tobacco Gene	Tobacco Protein	Arabidopsis Gene	Arabidopsis protein	Arabidopsis Description	% identity	e-value	Alignment length	log2FC	log2CPM	LR	P-Value	FDR
				Pyruvate/ethanol to acetyl-CoA metabolism
LOC107806807	A0A1S4BCD2	AT3G16910		acyl-activating enzyme 7	75.133	0	563	-0.297976	2.24588	3.51534	0.0608032	0.113498		20
LOC107791229	A0A1S3ZWL7	AT3G16910		acyl-activating enzyme 7	75.488	0	563	-0.84245	2.61707	53.8497	2.16431e-13	1.96432e-12
LOC107826681	A0A1S4D717	AT5G36880		acetyl-CoA synthetase	81.031	0	543	-0.486042	2.91892	23.0117	1.61018e-06	7.76558e-06		23
LOC107797258	A0A1S4AFZ5	AT5G36880		acetyl-CoA synthetase	88.696	1.03e-67	115	-0.511104	3.76527	44.5484	2.48142e-11	1.94175e-10
LOC107773513	A0A1S3Y8F5	AT5G36880		acetyl-CoA synthetase	79.727	0	587	-0.539831	5.0556	102.349	4.65475e-24	7.89595e-23
LOC107818723	A0A1S4CGD8	AT5G36880		acetyl-CoA synthetase	80.551	0	617	-0.690791	5.23205	159.273	1.63127e-36	4.34245e-35
LOC107830237	A0A1S4DIK0	AT5G36880		acetyl-CoA synthetase	90.123	1.18e-47	81	-0.84109	0.723068	16.7291	4.31158e-05	0.000168238
LOC107812165	A0A1S4BV28	AT1G77120	ADH1	Alcohol dehydrogenase	86.472	0	377	0.674864	5.1544	129.33	5.74225e-30	1.22457e-28
LOC107820706	A0A1S4CMM7	AT1G77120	ADH1	Alcohol dehydrogenase	86.436	0	376	0.135916	5.27711	2.84	0.0919445	0.160478
LOC107803480	A0A1S4B190	AT1G77120	ADH1	Alcohol dehydrogenase	62.222	2.25e-11	45	0.211514	2.16879	1.66742	0.196604	0.297278
LOC107762015	A0A1S3X7T6	AT1G77120	ADH1	Alcohol dehydrogenase	89.109	6.29e-63	101	0.564222	2.38149	21.3901	3.74703e-06	1.71492e-05
LOC107782067	A0A1S3Z2K5	AT1G23800	ALDH2B7	Aldehyde dehydrogenase	81.151	0	504	-0.701875	5.90011	162.534	3.16268e-37	8.59779e-36
LOC107779989	A0A1S3YUM8	AT1G23800	ALDH2B7	Aldehyde dehydrogenase	77.551	2.45e-80	147	1.5876	1.46652	105.345	1.02601e-24	1.79323e-23
LOC107777569	A0A1S3YME9	AT1G44170	ALDH3H1	Aldehyde dehydrogenase	70.551	0	472	-0.442357	-0.244126	2.14093	0.143415	0.230603
LOC107802760	A0A1S4AYR2	AT1G44170	ALDH3H1	Aldehyde dehydrogenase	71.609	1.21e-172	317	-0.507881	0.255821	3.70527	0.0542408	0.103204
LOC107796971	A0A1S4AF86	AT1G54100	ALDH7B4	Aldehyde dehydrogenase	83.071	0	508	-0.49466	0.495004	5.04719	0.024666	0.0526406
LOC107816273	A0A1S4C8K4	AT1G54100	ALDH7B4	Aldehyde dehydrogenase	87.179	0	390	-0.572315	-0.38522	3.52315	0.0605173	0.113065
LOC107801292	A0A1S4AU40	AT3G48000	ALDH2B4	Aldehyde dehydrogenase	76.394	0	538	-0.207479	4.34882	8.7574	0.00308348	0.0083726
LOC107801557	A0A1S4AUZ1	AT4G36250	ALDH3F1	Aldehyde dehydrogenase	62.343	0	478	-0.413931	1.68051	4.5028	0.0338395	0.0691641
LOC107797489	A0A1S4AGV0	AT1G34430	EMB3003 (E2 )	Dihydrolipoamide Acetyltransferase, E2 component of Pyruvate Dehydrogenase Complex	73.904	0	479	0.294394	3.58152	8.60654	0.00334958	0.00901445
LOC107817385	A0A1S4CC28	AT1G34430	EMB3003 (E2 )	Dihydrolipoamide Acetyltransferase, E2 component of Pyruvate Dehydrogenase Complex	72.025	0	479	-0.195934	3.57033	6.75586	0.00934404	0.022443
LOC107794842	A0A1S4A899	AT3G16950	LPD1 (E3)	Dihydrolipoamide Dehydrogenase, E3 component of Pyruvate Dehydrogenase Complex	80.645	0	403	0.457046	4.21366	30.5322	3.28375e-08	1.92916e-07
LOC107816379	A0A1S4C8W0	AT4G16155	LPD2 (E3)	Dihydrolipoamide Dehydrogenase, E3 component of Pyruvate Dehydrogenase Complex	83.396	0	536	-0.119851	3.47386	2.06123	0.151088	0.240293
LOC107772666	A0A1S3Y6C4	AT4G16155	LPD2 (E3)	Dihydrolipoamide Dehydrogenase, E3 component of Pyruvate Dehydrogenase Complex	87.117	7.94e-97	163	0.367521	2.88207	15.4313	8.55607e-05	0.000317417
LOC107783795	A0A1S3Z750	AT4G16155	LPD2 (E3)	Dihydrolipoamide Dehydrogenase, E3 component of Pyruvate Dehydrogenase Complex	84.043	0	564	0.285451	2.26603	5.40799	0.0200447	0.0438666
LOC107823550	A0A1S4CX44	AT4G16155	LPD2 (E3)	Dihydrolipoamide Dehydrogenase, E3 component of Pyruvate Dehydrogenase Complex	83.569	0	566	0.313752	1.96858	4.89884	0.0268747	0.0566568
LOC107791841	A0A1S3ZYT7	AT5G43940	HOT5	GroES-like zinc-binding dehydrogenase family protein	91.489	0	376	0.0303436	3.93103	0.18606	0.666216	0.754521
LOC107777450	A0A1S3YLS8	AT5G43940	HOT5	GroES-like zinc-binding dehydrogenase family protein	90.957	0	376	-0.0802086	2.98823	0.61609	0.432504	0.551588
LOC107789890	A0A1S3ZSC9	AT5G54960		Pyruvate decarboxylase-2	82.73	0	608	-1.21452	-0.400755	14.1831	0.000165849	0.0005838
LOC107797927	A0A1S4AI06	AT1G01090	PDH (E1 alpha)	Pyruvate Dehydrogenase alpha subunit, E1a component of Pyruvate Dehydrogenase Complex	79.68	0	438	0.0504553	1.10335	0.0704383	0.7907	0.852355
LOC107760338	A0A1S3X1S5	AT1G01090	PDH (E1 alpha)	Pyruvate Dehydrogenase alpha subunit, E1a component of Pyruvate Dehydrogenase Complex	80.549	0	437	-0.487044	4.58208	48.6412	3.07349e-12	2.5925e-11
LOC107825096	A0A1S4D2B7	AT1G01090	PDH (E1 alpha)	Pyruvate Dehydrogenase alpha subunit, E1a component of Pyruvate Dehydrogenase Complex	79.909	0	438	0.023245	-0.69317	0.00402289	0.949427	0.966533
LOC107770390	A0A1S3XZB0	AT1G01090	PDH (E1 alpha)	Pyruvate Dehydrogenase alpha subunit, E1a component of Pyruvate Dehydrogenase Complex	80.32	0	437	0.334728	6.90926	44.4784	2.57182e-11	2.00773e-10
LOC107797637	A0A1S4AHD5	AT2G34590	PDH (E1 beta )	Pyruvate Dehydrogenase beta subunit, E1b component of Pyruvate Dehydrogenase Complex	85.61	0	410	-0.404393	1.2298	5.89724	0.0151646	0.0343063
LOC107830854	A0A1S4DL70	AT2G34590	PDH (E1 beta )	Pyruvate Dehydrogenase beta subunit, E1b component of Pyruvate Dehydrogenase Complex	85.024	0	414	-0.66481	-0.980295	2.94085	0.0863652	0.152402
LOC107763479	A0A1S3XBZ5	AT2G34590	PDH (E1 beta )	Pyruvate Dehydrogenase beta subunit, E1b component of Pyruvate Dehydrogenase Complex	85.158	0	411	-0.332111	0.739115	2.80987	0.093686	0.163005
LOC107818291	A0A1S4CF02	AT2G34590	PDH (E1 beta )	Pyruvate Dehydrogenase beta subunit, E1b component of Pyruvate Dehydrogenase Complex	85.645	0	411	-1.57181	1.68236	101.737	6.34117e-24	1.06392e-22
LOC107758965	A0A1S3WXA8	AT4G33070		Thiamine pyrophosphate dependent pyruvate decarboxylase family protein	83.362	0	589	0.244761	5.14075	19.0698	1.26021e-05	5.34825e-05
LOC107814772	A0A1S4C3I3	AT4G33070		Thiamine pyrophosphate dependent pyruvate decarboxylase family protein	79.837	0	615	-0.291044	4.31385	14.4732	0.000142167	0.000506472
LOC107829745	A0A1S4DH57	AT5G42250		Zinc-binding alcohol dehydrogenase family protein	67.609	0	389	-1.03717	3.66121	128.704	7.87406e-30	1.66533e-28
				Fatty acid synthesis
LOC107761433	A0A1S3X5J0	AT1G36160	ACC1	Acetyl-CoA carboxylase	71.383	8.25e-152	311	0.477105	0.485112	5.02669	0.0249595	0.0531668
LOC107784654	A0A1S3ZA50	AT1G36160	ACC1	Acetyl-CoA carboxylase	81.296	0	1759	-0.666735	0.25701	7.598	0.00584332	0.0148192
LOC107797450	A0A1S4AGM3	AT1G36160	ACC1	Acetyl-CoA carboxylase	77.325	0	613	0.298122	-0.0804977	1.1443	0.284745	0.397977
LOC107789614	A0A1S3ZRG6	AT1G36160	ACC1	Acetyl-CoA carboxylase	80.295	0	2238	0.244639	0.97468	1.72842	0.188613	0.287459
LOC107793469	A0A1S4A3W1	AT1G36160	ACC1	Acetyl-CoA carboxylase	79.167	0	2256	-0.0890593	-0.135293	0.078018	0.780002	0.844275
LOC107813011	A0A1S4BXR5	AT1G54580	ACP2	Acyl Carrier Protein	59.649	1.45e-39	114	-0.203934	3.16259	5.50859	0.0189233	0.0417055
LOC107806266	A0A1S4BAM7	AT1G54580	ACP2	Acyl Carrier Protein	60.526	7.85e-39	114	-0.991059	0.355753	15.6223	7.73361e-05	0.000288764
LOC107788261	A0A1S3ZMD4	AT5G27200	ACP5	Acyl Carrier Protein	64.706	9.91e-39	102	-0.293403	4.16455	18.7684	1.47596e-05	6.19767e-05
LOC107798154	A0A1S4AIT0	AT5G27200	ACP5	Acyl Carrier Protein	67.368	1.05e-37	95	-0.305611	2.53302	6.13668	0.0132406	0.0304566
LOC107812086	A0A1S4BUV4	AT1G65290	MTACP1	Acyl carrier protein, mitochondrial	75	5.49e-63	128	0.308723	-0.282588	1.06873	0.301233	0.415803
LOC107795368	A0A1S4AA18	AT1G65290	MTACP1	Acyl carrier protein, mitochondrial	75	2.47e-61	128	0.107465	0.893666	0.328761	0.566389	0.672193
LOC107769438	A0A1S3XW87	AT1G65290	MTACP1	Acyl carrier protein, mitochondrial	68.235	9.66e-33	85	-0.301117	-0.889334	0.59722	0.439641	0.558189
LOC107805775	A0A1S4B966	AT1G65290	MTACP1	Acyl carrier protein, mitochondrial	46.528	6.96e-33	144	-0.235101	1.13759	1.54454	0.213944	0.317406
LOC107769281	A0A1S3XVK6	AT1G65290	MTACP1	Acyl carrier protein, mitochondrial	74.219	2.26e-62	128	-1.46785	-0.117044	23.8325	1.05094e-06	5.21352e-06
LOC107815250	A0A1S4C5Y0	AT1G65290	MTACP1	Acyl carrier protein, mitochondrial	76.744	2.43e-64	129	-0.173973	-1.05736	0.179264	0.672007	0.759135
LOC107779793	A0A1S3YU63	AT1G65290	MTACP1	Acyl carrier protein, mitochondrial	77.519	5.24e-65	129	-0.144903	-0.0484653	0.304607	0.581009	0.684185
LOC107775639	A0A1S3YFB7	AT2G44620	MTACP2	Acyl carrier protein, mitochondrial	71.311	1.1e-58	122	-0.551483	0.614803	4.26945	0.0388035	0.0777587
LOC107813907	A0A1S4C0Y8	AT2G44620	MTACP2	Acyl carrier protein, mitochondrial	71.311	6.79e-59	122	-0.357183	1.77462	5.31016	0.0212014	0.0461199
LOC107807091	A0A1S4BDH1	AT4G13050	FATA2	Acyl-ACP Thioesterase A	77.6	3.2e-140	250	-0.0250844	0.671616	0.0117264	0.913767	0.941644
LOC107790423	A0A1S3ZU33	AT4G13050	FATA2	Acyl-ACP Thioesterase A	77.011	6.51e-145	261	-1.16509	-1.13645	7.37068	0.00662958	0.0165546
LOC107770446	A0A1S3XZA8	AT1G08510	FATB	Acyl-ACP Thioesterase B	54.93	1.05e-111	284	-0.157363	6.12708	7.70679	0.00550134	0.0140166
LOC107785685	A0A1S3ZE13	AT1G08510	FATB	Acyl-ACP Thioesterase B	55.124	8.42e-114	283	-0.556861	6.19516	107.244	3.93604e-25	6.98518e-24
LOC107758962	H9CCH9	AT1G08510	FATB	Acyl-ACP Thioesterase B	73.834	0	386	0.0659303	6.86841	1.883	0.169994	0.264289
LOC107824843	A0A1S4D140	AT1G08510	FATB	Acyl-ACP Thioesterase B	73.834	0	386	-0.230239	5.97515	15.1864	9.74018e-05	0.000357605
LOC107808419	A0A1S4BHS2	AT5G15530	BCCP2	Biotin Carboxyl Carrier Protein; subunit of Heteromeric ACCase	49.624	4.9e-70	266	0.316125	3.6717	14.9185	0.000112259	0.000407607
LOC107799007	A0A1S4ALM6	AT5G15530	BCCP2	Biotin Carboxyl Carrier Protein; subunit of Heteromeric ACCase	49.442	8.97e-70	269	0.579664	2.43089	29.6927	5.06262e-08	2.91698e-07
LOC107824113	A0A1S4CYW4	AT5G15530	BCCP2	Biotin Carboxyl Carrier Protein; subunit of Heteromeric ACCase	51.986	1.06e-73	277	0.134268	2.84237	1.53897	0.214772	0.318319
LOC107788710	A0A1S3ZMX9	AT5G16390	BCCP1/CAC1	Biotin Carboxyl Carrier Protein; subunit of Heteromeric ACCase	54.688	6.65e-77	256	-0.194517	-0.218072	0.480816	0.488053	0.603337
LOC107765648	A0A1S3XIR2	AT5G16390	BCCP1/CAC1	Biotin Carboxyl Carrier Protein; subunit of Heteromeric ACCase	54.297	1.43e-75	256	-0.342969	1.28776	4.44411	0.0350217	0.0711578
LOC107802092	A0A1S4AWE8	AT5G35360	BC/CAC2	Biotin Carboxylase; subunit of Heteromeric ACCase	84.473	0	541	0.0924032	0.582649	0.173103	0.677369	0.76402
LOC107826689	A0A1S4D758	AT5G35360	BC/CAC2	Biotin Carboxylase; subunit of Heteromeric ACCase	84.473	0	541	-0.720047	-0.443252	3.6132	0.0573226	0.108085
LOC107785788	A0A1S3ZDU3	AT2G38040	α-CT/CAC3	Carboxyltransferase alpha Subunit of Heteromeric ACCase	63.501	0	737	-0.282388	0.238196	1.32265	0.250118	0.359384
LOC107789406	A0A1S3ZQ73	AT2G38040	α-CT/CAC3	Carboxyltransferase alpha Subunit of Heteromeric ACCase	63.365	0	737	-1.01877	2.81058	97.4081	5.64143e-23	9.03138e-22
LOC107781379	A0A1S3Z0C5	AT2G05990	ENR1 (MOD1)	Enoyl-ACP Reductase	79.32	0	353	-0.33383	0.614291	2.27426	0.131538	0.215045
LOC107769328	A0A1S3XVQ4	AT2G05990	ENR1 (MOD1)	Enoyl-ACP Reductase	86.349	0	315	-0.377639	0.160226	2.36543	0.12405	0.204866
LOC107788171	A0A1S3ZL96	AT3G11470	HACPS	Holo-ACP Synthase	55.282	1.7e-113	284	0.2325	0.764273	1.45766	0.227302	0.333185
LOC107823737	A0A1S4CXM7	AT3G11470	HACPS	Holo-ACP Synthase	26.432	5.06e-09	227	0.601621	-0.37074	3.68773	0.0548143	0.104071
LOC107809958	A0A1S4BMN6	AT3G11470	HACPS	Holo-ACP Synthase	55.159	2.27e-97	252	-0.275807	1.29154	2.90192	0.088474	0.155504
LOC107829909	A0A1S4DHM5	AT5G10160	HAD	Hydroxyacyl-ACP Dehydrase	74.886	5.31e-115	219	-1.06016	1.66768	33.2004	8.31334e-09	5.17407e-08
LOC107811334	A0A1S4BS82	AT5G60340	HAD (mitochondrial)	Hydroxyacyl-ACP Dehydrase	64.045	7.03e-87	178	-0.339912	0.32478	2.17489	0.14028	0.226446
LOC107790871	A0A1S3ZV75	AT5G60340	HAD (mitochondrial)	Hydroxyacyl-ACP Dehydrase	61.236	4.59e-81	178	0.0894621	3.54722	0.812523	0.367376	0.486423
LOC107811394	A0A1S4BSN2	AT1G24360	KAR	Ketoacyl-ACP Reductase	60.465	3.75e-121	301	1.24066	0.636405	32.3072	1.31626e-08	8.068e-08
LOC107805249	A0A1S4B7A9	AT1G24360	KAR	Ketoacyl-ACP Reductase	67.333	1.06e-145	300	-0.20414	3.44822	6.59706	0.0102148	0.0242889
LOC107787149	A0A1S3ZI83	AT1G24360	KAR	Ketoacyl-ACP Reductase	68.792	1.82e-146	298	0.0896441	3.30303	0.828083	0.362827	0.481479
LOC107825415	H9CCH7	AT1G24360	KAR	Ketoacyl-ACP Reductase	68.771	1.15e-147	301	0.0213506	-0.787506	0.00378623	0.950935	0.96747
LOC107770582	A0A1S3XZM6	AT1G24360	KAR	Ketoacyl-ACP Reductase	58.879	4.65e-81	214	-0.202676	-0.0168993	0.607332	0.435794	0.554588
LOC107761555	A0A1S3X5Z5	AT1G24360	KAR	Ketoacyl-ACP Reductase	67.677	9.36e-147	297	0.381024	2.09164	8.09505	0.00443864	0.0115922
LOC107792145	A0A1S3ZZP8	AT3G55290	SDRD	Ketoacyl-ACP Reductase	62.807	4.7e-133	285	-0.786192	-1.04271	3.84134	0.0500035	0.0965841
LOC107803192	A0A1S4B047	AT5G46290	KASI	Ketoacyl-ACP Synthase I	84	0	475	0.951196	1.01459	28.9889	7.27945e-08	4.1313e-07
LOC107763810	A0A1S3XCY5	AT5G46290	KASI	Ketoacyl-ACP Synthase I	84.81	0	474	-0.920249	0.671172	16.5473	4.74526e-05	0.000183637
LOC107784232	A0A1S3Z8T0	AT5G46290	KASI	Ketoacyl-ACP Synthase I	83.966	0	474	-0.720517	2.67949	49.919	1.60227e-12	1.37722e-11
LOC107775757	A0A1S3YFP1	AT5G46290	KASI	Ketoacyl-ACP Synthase I	84	0	475	0.207431	-1.0668	0.264786	0.606851	0.705626
LOC107815106	A0A1S4C4P8	AT1G74960	KASII/FAB1	Ketoacyl-ACP Synthase II	69.355	6.02e-153	310	-0.201707	-0.707841	0.246356	0.619653	0.716464
LOC107822012	A0A1S4CSE1	AT1G74960	KASII/FAB1	Ketoacyl-ACP Synthase II	74.532	0	534	-0.216784	0.531718	1.01208	0.314404	0.429967
LOC107764303	A0A1S3XF03	AT1G74960	KASII/FAB1	Ketoacyl-ACP Synthase II	77.108	0	498	-0.0764073	2.17432	0.383291	0.535847	0.645801
LOC107789011	A0A1S3ZPF0	AT1G74960	KASII/FAB1	Ketoacyl-ACP Synthase II	87.5	7.18e-82	144	-0.362571	-0.218386	1.56136	0.211466	0.314572
LOC107828291	H9CCH8	AT1G62640	KASIII	Ketoacyl-ACP Synthase III	66.585	0	410	-0.0574093	2.94348	0.308805	0.578414	0.681846
LOC107815403	A0A1S4C5I3	AT1G62640	KASIII	Ketoacyl-ACP Synthase III	74.436	0	399	0.542284	5.44457	97.3259	5.88068e-23	9.38831e-22
LOC107829908	A0A1S4DHA8	AT1G62640	KASIII	Ketoacyl-ACP Synthase III	65.109	2.02e-145	321	-0.592813	3.9761	74.8092	5.18474e-18	6.35765e-17
LOC107759958	A0A1S3X0M8	AT1G62640	KASIII	Ketoacyl-ACP Synthase III	74.436	0	399	-0.511244	1.91585	14.5547	0.000136146	0.000487129
LOC107822543	A0A1S4CU12	AT2G30200	MCMT/EMB3147	Malonyl-CoA : ACP Malonyltransferase	84.012	0	344	0.0664153	2.09816	0.250956	0.616402	0.713529
LOC107762659	A0A1S3X9E1	AT2G30200	MCMT/EMB3147	Malonyl-CoA : ACP Malonyltransferase	85.251	0	339	-0.392783	0.944989	4.5366	0.0331774	0.0680039
LOC107773712	A0A1S3Y8Y7	AT3G16170	MCS / AAE13 (mitochondrial)	Malonyl-CoA Synthase	70.787	8.91e-142	267	-0.147574	1.84626	0.876957	0.349036	0.466942
LOC107800203	A0A1S4AQI0	AT3G16170	MCS / AAE13 (mitochondrial)	Malonyl-CoA Synthase	63.98	3.19e-177	397	-0.260029	2.0421	3.90402	0.0481707	0.0935456
LOC107785193	A0A1S3ZC53	AT3G16170	MCS / AAE13 (mitochondrial)	Malonyl-CoA Synthase	64.428	0	551	0.15582	0.101524	0.34139	0.559028	0.666044
LOC107820705	A0A1S4CNA2	AT1G43800	DES6	Stearoyl-ACP Desaturase	68.317	6.23e-46	101	-0.111063	0.0349329	0.190937	0.662138	0.75112
LOC107762320	A0A1S3X8D9	AT2G43710	FAB2/SSI2	Stearoyl-ACP Desaturase	73.762	0	404	-0.386302	4.0077	29.7092	5.01958e-08	2.89291e-07
LOC107830822	A0A1S4DKP2	AT2G43710	FAB2/SSI2	Stearoyl-ACP Desaturase	81.638	0	354	0.01419	2.71935	0.0152356	0.901765	0.933638
LOC107774170	A0A1S3YAU3	AT2G43710	FAB2/SSI2	Stearoyl-ACP Desaturase	77.419	0	403	-0.339771	6.68821	64.3127	1.06159e-15	1.13143e-14
LOC107790638	A0A1S3ZUI2	AT3G02630	DES5	Stearoyl-ACP Desaturase	77.722	0	395	0.0265489	5.82522	0.334007	0.563309	0.669414
LOC107827593	A0A1S4DA28	AT1G68260		Thioesterase superfamily protein	71.918	1.8e-81	146	0.245403	1.89151	3.6291	0.0567776	0.107146
LOC107801358	A0A1S4ATT0	AT1G68260		Thioesterase superfamily protein	58.706	1.57e-81	201	0.0821031	1.24519	0.255374	0.613316	0.710885
				Fatty acid degradation
LOC107801433	A0A1S4AU26	AT4G39850	CTS	ABC Acyl Transporter	76.647	0	1336	0.331234	0.689138	2.81024	0.0936643	0.162987
LOC107770907	A0A1S3Y0J7	AT4G39850	CTS	ABC Acyl Transporter	77.021	0	1336	0.57028	1.83079	14.2685	0.000158493	0.000559273
LOC107819057	A0A1S4CHD8	AT5G48230	ACAT2	Acetoacetyl-CoA thiolase	84.75	0	400	0.397455	1.01968	4.88409	0.0271054	0.0570857
LOC107785996	A0A1S3ZEK9	AT1G06290	ACX3	Acyl-CoA Oxidase	74.363	0	667	-1.17239	2.99301	141.616	1.17993e-32	2.76433e-31
LOC107829481	A0A1S4DG16	AT1G06290	ACX3	Acyl-CoA Oxidase	74.363	0	667	-0.0471948	1.61594	0.109004	0.741281	0.815342
LOC107792420	A0A1S4A0N0	AT2G35690	ACX5	Acyl-CoA Oxidase	79.365	2.72e-71	126	-0.15555	0.919525	0.655445	0.418173	0.537212
LOC107770800	A0A1S3Y093	AT3G51840	ACX4	Acyl-CoA Oxidase	82.67	0	427	-0.81652	1.97032	30.5999	3.17104e-08	1.86962e-07
LOC107762894	A0A1S3XA42	AT3G51840	ACX4	Acyl-CoA Oxidase	82.005	0	439	0.595625	-0.123303	4.99138	0.0254739	0.0540944
LOC107813755	A0A1S4C0D9	AT3G51840	ACX4	Acyl-CoA Oxidase	83.372	0	427	-0.644185	-0.352868	3.47282	0.062385	0.116028
LOC107793343	A0A1S4A3G9	AT4G16760	ACX1	Acyl-CoA Oxidase	80.723	0	664	-0.0553126	2.44053	0.192712	0.660669	0.750146
LOC107812035	A0A1S4BUI2	AT4G16760	ACX1	Acyl-CoA Oxidase	80.873	0	664	-0.463311	2.10213	11.0681	0.00087824	0.00269461
LOC107803334	A0A1S4B0Z2	AT4G16760	ACX1	Acyl-CoA Oxidase	80.541	0	370	-0.160606	3.45058	3.89581	0.0484068	0.0939328
LOC107783887	A0A1S3Z863	AT5G65110	ACX2	Acyl-CoA Oxidase	82.803	0	628	0.383097	2.33796	12.1489	0.000491165	0.00158472
LOC107771125	A0A1S3Y1D1	AT5G65110	ACX2	Acyl-CoA Oxidase	82.799	0	686	0.66204	1.60746	12.889	0.000330526	0.00109888
LOC107783788	A0A1S3Z7C4	AT5G43280	DCI1	Dienoyl CoA Isomerase	68.498	4.39e-136	273	-0.575388	-0.231656	4.00232	0.0454376	0.088965
LOC107782910	A0A1S3Z4M4	AT3G12800		Dienoyl-CoA Reductase	77.852	7.63e-165	298	-0.467182	3.64838	39.1199	3.98565e-10	2.82364e-09
LOC107763475	A0A1S3XBZ0	AT3G12800		Dienoyl-CoA Reductase	77.622	3.51e-72	143	0.208002	0.864844	1.11766	0.290422	0.404121
LOC107773754	A0A1S3Y8L4	AT4G14440	ECI3	Enoyl CoA isomerase	57.826	1.85e-95	230	-0.465995	2.50566	15.2473	9.43125e-05	0.000347093
LOC107823313	A0A1S4CWA8	AT4G16210	ECHIA	Enoyl-CoA hydratase/isomerase A	70.996	4.85e-122	231	-0.888973	0.426796	14.9335	0.000111366	0.000404687
LOC107802869	A0A1S4AZ40	AT4G16210	ECHIA	Enoyl-CoA hydratase/isomerase A	70.566	5.03e-142	265	0.461365	-0.0966328	2.85627	0.0910183	0.159133
LOC107812654	A0A1S4BWL3	AT5G65940	HIBCH	Hydroxyisobutyryl-CoA Hydrolase	72.507	0	371	0.213913	0.722452	1.19497	0.274328	0.3867
LOC107777109	A0A1S3YK17	AT5G65940	HIBCH	Hydroxyisobutyryl-CoA Hydrolase	72.312	0	372	-0.92806	1.87969	43.7156	3.79734e-11	2.92288e-10
LOC107824491	A0A1S4D040	AT3G06860	MFP2	Multifunctional Protein	77.336	0	578	0.200977	0.0629843	0.492141	0.482974	0.598859
LOC107825779	A0A1S4D439	AT3G06860	MFP2	Multifunctional Protein	75.034	0	725	0.224275	3.35478	8.24541	0.00408551	0.0107577
LOC107824492	A0A1S4D026	AT3G06860	MFP2	Multifunctional Protein	73.958	4.75e-47	96	0.154342	0.438603	0.482272	0.487395	0.602785
LOC107794207	A0A1S4A6H4	AT4G29010	AIM1	Multifunctional Protein	74.757	0	721	-0.340604	1.97299	7.13809	0.00754637	0.0185703
LOC107786400	A0A1S3ZFX3	AT4G29010	AIM1	Multifunctional Protein	74.689	0	723	0.581442	-0.0146645	4.4004	0.0359305	0.0727414
LOC107770112	A0A1S3XYS3	AT4G29010	AIM1	Multifunctional Protein	73.648	0	721	-0.722445	-0.827715	3.90219	0.0482233	0.093624
LOC107828149	A0A1S4DBT4	AT4G29010	AIM1	Multifunctional Protein	62.465	0	714	-0.661471	4.11902	64.928	7.7684e-16	8.36845e-15
LOC107831676	A0A1S4DNE8	AT4G29010	AIM1	Multifunctional Protein	75.208	0	722	0.618052	1.042	12.2388	0.000468047	0.00151778
LOC107781501	A0A1S3YZS7	AT1G76150	ECH2	Peroxisomal Enoyl-CoA Hydratase 2 Enoyl CoA hydratase	55.592	4.44e-115	304	0.422744	0.866374	5.20482	0.0225243	0.0486329
LOC107759031	A0A1S3WXG7	AT1G76150	ECH2	Peroxisomal Enoyl-CoA Hydratase 2 Enoyl CoA hydratase	65.789	6.38e-149	304	-0.18785	-0.381455	0.378956	0.538163	0.647678
LOC107809709	Q5XMB7	AT5G47720	AACT1	Thiolase family protein	78.729	0	409	0.195652	0.634247	0.863213	0.352841	0.470884
LOC107819092	A0A1S4CHI1	AT5G47720	AACT1	Thiolase family protein	79.104	0	402	-0.588317	2.14221	23.342	1.3561e-06	6.61492e-06
LOC107765596	Q5XMB8	AT5G47720	AACT1	Thiolase family protein	79.353	0	402	-0.916874	4.88493	193.502	5.46963e-44	1.79617e-42
				Fatty acid/acyl modification
LOC107784165	A0A1S3Z8C3	AT1G19440	KCS4	3-ketoacyl-CoA synthase	84.047	0	514	0.0194571	-0.0593095	0.00551173	0.940819	0.960357
LOC107781464	A0A1S3YZA0	AT2G26640	KCS11	3-ketoacyl-CoA synthase	76.726	0	507	-0.0365289	6.98005	0.467387	0.494192	0.6091
LOC107771659	A0A1S3Y2Y4	AT2G26640	KCS11	3-ketoacyl-CoA synthase	76.726	0	507	0.392182	7.03662	65.6781	5.30915e-16	5.78138e-15
LOC107789797	A0A1S3ZRX0	AT2G28630	KCS12	3-ketoacyl-CoA synthase	71.397	0	458	-1.28487	-0.810475	10.2629	0.00135734	0.0039927
LOC107826954	A0A1S4D817	AT1G31812	ACBP6	Acyl CoA Binding Protein	77.273	1.18e-44	88	-0.0289641	4.83562	0.203827	0.651649	0.743576
LOC107787145	A0A1S3ZIE8	AT1G31812	ACBP6	Acyl CoA Binding Protein	78.409	2.81e-45	88	-0.347578	2.2484	7.00815	0.00811396	0.019821
LOC107771424	A0A1S3Y2C2	AT5G53470	ACBP1	Acyl CoA Binding Protein	62.571	1.08e-143	350	0.181353	-0.288095	0.391092	0.531726	0.642242
LOC107771129	A0A1S3Y1D5	AT5G53470	ACBP1	Acyl CoA Binding Protein	63.143	1.56e-145	350	-0.100291	1.24867	0.28761	0.591756	0.692334
LOC107806345	A0A1S4BAS4	AT3G05420	ACBP4	Acyl CoA Binding Protein	72.255	0	674	-0.606537	2.99572	29.9401	4.45602e-08	2.58427e-07
LOC107761658	A0A1S3X642	AT3G05420	ACBP4	Acyl CoA Binding Protein	72.107	0	674	-0.500208	2.70221	21.9046	2.86547e-06	1.33612e-05
LOC107774649	A0A1S3YC05	AT3G05420	ACBP4	Acyl CoA Binding Protein	68.216	0	538	-0.421288	5.03338	40.7725	1.71021e-10	1.24764e-09
LOC107786715	A0A1S3ZHC0	AT3G05420	ACBP4	Acyl CoA Binding Protein	64.573	0	621	-0.635783	4.01941	78.267	9.00106e-19	1.14578e-17
LOC107782721	A0A1S3Z429	AT2G30720		Acyl-CoA Thioesterase	68.483	0	422	0.646966	0.280294	7.00777	0.00811569	0.0198232
LOC107817953	A0A1S4CEE9	AT2G30720		Acyl-CoA Thioesterase	70.098	0	408	0.118199	1.32419	0.52582	0.468369	0.584818
LOC107791425	A0A1S3ZX94	AT1G69500	CYP704B1	Cytochrome P450 family	75.81	0	525	0.435315	-0.81786	1.05757	0.303769	0.418454
LOC107829129	A0A1S4DFE0	AT3G06470	ELO2	ELO family protein	59.712	6.61e-110	278	0.316403	3.03952	9.86286	0.00168648	0.00486285
LOC107806727	A0A1S4BC87	AT4G36830	ELO4	ELO family protein	66.788	2.73e-133	274	0.396063	6.61341	79.7958	4.15169e-19	5.38598e-18
LOC107826684	A0A1S4D6W9	AT4G36830	ELO4	ELO family protein	66.909	2.26e-128	275	-1.027	1.52302	28.5194	9.27648e-08	5.20825e-07
LOC107771861	A0A1S3Y3T2	AT4G36830	ELO4	ELO family protein	67.518	7.19e-134	274	0.332074	7.39461	56.3538	6.05357e-14	5.69371e-13
LOC107829051	A0A1S4DET3	AT2G38550	FAX2	Fatty acid export	49.102	5.36e-95	334	-0.124692	-0.634863	0.141638	0.706658	0.788966
LOC107808705	A0A1S4BIQ3	AT2G38550	FAX2	Fatty acid export	48.503	6.95e-95	334	0.188729	-0.78246	0.298357	0.584914	0.687149
LOC107791460	A0A1S3ZXA7	AT3G43520	FAX3	Fatty acid export	65.254	3.03e-47	118	0.512044	0.198728	4.21802	0.0399969	0.0797895
LOC107800711	A0A1S4ARP8	AT3G57280	FAX1	Fatty acid export	51.304	9.25e-80	230	0.022784	3.16067	0.0644473	0.7996	0.858595
LOC107788922	A0A1S3ZPH8	AT3G57280	FAX1	Fatty acid export	53.712	4.22e-81	229	-0.78817	0.729774	14.8757	0.000114832	0.000416232
LOC107791219	A0A1S3ZWG6	AT5G10480	PAS2/HCD	Hydroxyacyl-CoA Dehydratase	77.019	7.45e-90	161	1.14165	1.22578	47.9908	4.28224e-12	3.57158e-11
LOC107826616	A0A1S4D6Y0	AT5G10480	PAS2/HCD	Hydroxyacyl-CoA Dehydratase	74.286	2.17e-90	175	0.793191	-0.696397	4.53798	0.0331507	0.0679551
LOC107774748	A0A1S3YCL6	AT1G67730	KCR1	Ketoacyl-CoA Reductase	68.125	1.38e-169	320	-0.0988759	0.122162	0.161749	0.687551	0.772493
LOC107802666	A0A1S4AYD6	AT1G67730	KCR1	Ketoacyl-CoA Reductase	67.812	2.24e-169	320	-0.377728	1.46566	3.93392	0.0473215	0.0921214
LOC107807744	A0A1S4BFQ9	AT2G33150	KAT2 / PED1	Ketoacyl-CoA Thiolase	87.041	0	463	-0.16341	4.9988	8.9471	0.00277911	0.00762337
LOC107824909	A0A1S4D1D4	AT2G33150	KAT2 / PED1	Ketoacyl-CoA Thiolase	86.825	0	463	0.115189	3.97565	2.20166	0.137863	0.2232
LOC107763446	Q54AC2	AT2G29980	FAD3	Linoleate Desaturase	71.709	0	357	0.553716	9.22498	152.249	5.59003e-35	1.41457e-33
LOC107786526	V5YSB2	AT3G11170	FAD7	Linoleate Desaturase	68.665	0	367	0.433259	10.3829	134.749	3.74681e-31	8.25766e-30
LOC107783156	P93350	AT5G05580	FAD8	Linoleate Desaturase	76.126	0	444	0.36889	4.3188	31.5338	1.96e-08	1.17929e-07
LOC107807128	A0A1S4BDJ5	AT5G05580	FAD8	Linoleate Desaturase	76.063	0	447	0.0150229	5.83079	0.106203	0.744509	0.817721
LOC107779466	A0A1S3YTT4	AT1G49430	LACS2	Long-chain acyl-CoA synthetase	69.008	0	655	-0.240165	1.81912	2.25402	0.133268	0.217272
LOC107785394	A0A1S3ZCK4	AT2G04350	LACS8	Long-chain acyl-CoA synthetase	74.003	0	677	0.602868	1.1266	11.5916	0.000662485	0.00208325
LOC107776019	A0A1S3YGR1	AT2G04350	LACS8	Long-chain acyl-CoA synthetase	73.412	0	677	0.132564	7.52441	12.8992	0.000328727	0.00109369
LOC107809358	A0A1S4BKU1	AT2G04350	LACS8	Long-chain acyl-CoA synthetase	74.003	0	677	0.707349	1.67469	25.893	3.60875e-07	1.89074e-06
LOC107830032	A0A1S4DI91	AT2G04350	LACS8	Long-chain acyl-CoA synthetase	72.969	0	677	0.333195	7.97044	77.7842	1.14937e-18	1.45425e-17
LOC107780683	A0A1S3YXB2	AT3G05970	LACS6	Long-Chain Acyl-CoA Synthetase	73.228	2.42e-58	127	0.096564	-0.81924	0.0755577	0.78341	0.846693
LOC107794693	A0A1S4A7T0	AT4G23850	LACS4	Long-chain acyl-CoA synthetase	76	0	650	-0.119179	7.21192	10.6442	0.00110415	0.00331388
LOC107793159	A0A1S4A2S1	AT4G23850	LACS4	Long-chain acyl-CoA synthetase	75.307	0	652	0.018485	5.9785	0.161876	0.687435	0.772443
LOC107806328	A0A1S4BAK0	AT5G27600	LACS7	Long-Chain Acyl-CoA Synthetase	79.286	0	560	-0.387099	1.24274	4.8015	0.0284349	0.0595323
LOC107799911	A0A1S4APE9	AT5G27600	LACS7	Long-Chain Acyl-CoA Synthetase	75.54	0	695	-0.557599	1.17337	9.09866	0.00255797	0.00707316
LOC107814090	A0A1S4C171	AT3G12120	FAD2	Oleate Desaturase	78.329	0	383	0.621352	10.4497	190.375	2.63297e-43	8.442e-42
LOC107831844	A0A1S4DNZ3	AT3G12120	FAD2	Oleate Desaturase	75.196	0	383	0.458608	8.7002	59.489	1.22976e-14	1.21516e-13
LOC107829678	A0A1P8LK24	AT3G12120	FAD2	Oleate Desaturase	78.329	0	383	0.939762	10.8111	388.792	1.51664e-86	1.06271e-84
LOC107823061	Q6DMQ8	AT3G12120	FAD2	Oleate Desaturase	75.979	0	383	0.639088	9.70669	202.898	4.86891e-46	1.68533e-44
LOC107809769	A0A1S4BM24	AT4G30950	FAD6	Oleate Desaturase	73.719	0	449	-0.139385	0.0424872	0.24662	0.619465	0.716283
LOC107759483	A0A1S3WZ62	AT4G30950	FAD6	Oleate Desaturase	73.274	0	449	0.338263	2.3121	4.67202	0.0306579	0.063526
LOC107766920	A0A1S3XMV3	AT1G76690	OPR2	Oxo-Phytodienoic Acid Reductase	80.328	0	366	0.844752	-0.870686	5.55997	0.0183758	0.0407
LOC107789205	A0A1S3ZQ12	AT1G76690	OPR2	Oxo-Phytodienoic Acid Reductase	80.692	0	347	-0.255026	0.232051	1.15199	0.283134	0.396277
LOC107817070	A0A1S4CBJ9	AT1G76690	OPR2	Oxo-Phytodienoic Acid Reductase	51.839	5.73e-108	299	0.153876	2.22749	1.26746	0.260244	0.370746
LOC107765005	A0A1S3XGK5	AT1G76690	OPR2	Oxo-Phytodienoic Acid Reductase	52.85	2.29e-73	193	-0.730513	-0.772808	2.70172	0.10024	0.172451
				Glycerolipid metabolism
LOC107820856	A0A1S4CN74	AT1G15110	PSS1	Base-Exchange-type Phosphatidylserine Synthase	80.751	0	426	0.236131	-0.457844	0.407006	0.523493	0.634895
LOC107776034	A0A1S3YGC6	AT1G15110	PSS1	Base-Exchange-type Phosphatidylserine Synthase	79.625	0	427	-0.119847	1.87102	0.821576	0.36472	0.483545
LOC107759508	A0A1S3WZH6	AT1G15110	PSS1	Base-Exchange-type Phosphatidylserine Synthase	76.256	0	438	0.0531987	2.30111	0.211402	0.645671	0.738582
LOC107802310	A0A1S4AXB6	AT2G45150	CDS4/CDP-DAGS	CDP-DAG Synthase	74.398	0	332	0.296332	0.486016	1.05276	0.304872	0.419695
LOC107806310	A0A1S4BAL6	AT2G45150	CDS4/CDP-DAGS	CDP-DAG Synthase	73.597	2.42e-163	303	-0.0399078	1.78547	0.0878614	0.766914	0.834222
LOC107765703	A0A1S3XIW4	AT4G22340	CSS2/CDP-DAGS	CDP-DAG Synthase	77.541	0	423	-0.22773	-0.683172	0.273151	0.601226	0.700991
LOC107761528	A0A1S3X5P8	AT4G26770	CDS3/CDP-DAGS	CDP-DAG Synthase	74.155	0	414	-1.05177	3.05028	104.455	1.60838e-24	2.78991e-23
LOC107821937	A0A1S4CS10	AT4G26770	CDS3/CDP-DAGS	CDP-DAG Synthase	74.155	0	414	-0.341142	3.85262	16.4603	4.96795e-05	0.000191515
LOC107809797	A0A1S4BM58	AT1G71697	CK1	Choline Kinase	64.535	2.08e-167	344	-0.236896	7.12831	37.8785	7.52912e-10	5.21541e-09
LOC107762449	A0A1S3X909	AT1G71697	CK1	Choline Kinase	63.953	2.82e-165	344	0.0814101	5.79101	2.69789	0.100481	0.172774
LOC107780698	A0A1S3YWR0	AT1G74320		Choline Kinase	66.667	6.78e-172	339	0.0167812	4.19246	0.0610166	0.804896	0.863076
LOC107825972	A0A1S4D4W7	AT1G74320		Choline Kinase	66.667	3.65e-173	342	-0.420137	3.58376	27.3044	1.73818e-07	9.44161e-07
LOC107768888	A0A1S3XUJ7	AT2G32260	CCT1	Choline-Phosphate Cytidylyltransferase	78.723	3.2e-164	282	0.293393	7.51074	61.1374	5.32278e-15	5.38893e-14
LOC107779719	A0A1S3YTV1	AT2G32260	CCT1	Choline-Phosphate Cytidylyltransferase	73.684	5.39e-151	285	-0.430654	3.00745	15.6965	7.43634e-05	0.000278341
LOC107785224	A0A1S3ZCK7	AT2G32260	CCT1	Choline-Phosphate Cytidylyltransferase	63.158	1.04e-34	114	-0.405608	1.42986	5.2138	0.0224083	0.0484096
LOC107816866	A0A1S4CAW1	AT2G32260	CCT1	Choline-Phosphate Cytidylyltransferase	76.207	2.96e-163	290	0.386014	7.56565	110.543	7.45168e-26	1.35583e-24
LOC107760631	A0A1S3X300	AT4G15130	CCT2	Choline-Phosphate Cytidylyltransferase	83.333	8.33e-81	126	-0.237542	2.22365	3.09049	0.0787512	0.141094
LOC107830053	A0A1S4DI07	AT2G38670	PECT1	CTP:phosphorylethanolamine cytidyltransferase	70.27	0	370	0.565892	7.99402	199.896	2.20077e-45	7.50509e-44
LOC107807648	A0A1S4BF45	AT2G38670	PECT1	CTP:phosphorylethanolamine cytidyltransferase	85.753	0	372	-0.359343	4.07912	24.2653	8.39392e-07	4.21763e-06
LOC107793098	A0A1S4A2S3	AT2G38670	PECT1	CTP:phosphorylethanolamine cytidyltransferase	70	0	370	0.472818	8.03314	110.819	6.4832e-26	1.18148e-24
LOC107787479	A0A1S3ZJ88	AT2G38670	PECT1	CTP:phosphorylethanolamine cytidyltransferase	68.254	0	378	0.219437	7.72164	34.9964	3.30319e-09	2.14805e-08
LOC107769594	A0A1S3XWI5	AT2G38670	PECT1	CTP:phosphorylethanolamine cytidyltransferase	87.368	0	285	-0.373699	3.68248	22.31	2.31996e-06	1.09567e-05
LOC107828254	A0A1S4DCU5	AT2G38670	PECT1	CTP:phosphorylethanolamine cytidyltransferase	67.989	0	378	0.24016	7.3657	40.6118	1.85685e-10	1.34992e-09
LOC107795102	A0A1S4A957	AT1G13560	AAPT1	Diacylglycerol Cholinephosphotransferase	84.833	0	389	-0.354605	6.27867	45.1008	1.87149e-11	1.48158e-10
LOC107817652	A0A1S4CD23	AT1G13560	AAPT1	Diacylglycerol Cholinephosphotransferase	84.833	0	389	-0.558765	5.84869	125.837	3.3386e-29	6.86572e-28
LOC107808611	A0A193BL12	AT2G20900	DGK5	Diacylglycerol kinase	75	0	484	0.180124	-0.295326	0.298686	0.584708	0.686947
LOC107776484	A0A1S3YIC5	AT2G20900	DGK5	Diacylglycerol kinase	74.793	0	484	-0.0335157	0.0654118	0.0178808	0.893625	0.927744
LOC107818851	A0A1S4CGS9	AT2G20900	DGK5	Diacylglycerol kinase	76.892	0	489	-0.488126	5.00668	79.9366	3.86619e-19	5.02692e-18
LOC107759925	A0A1S3X0J3	AT2G20900	DGK5	Diacylglycerol kinase	77.096	0	489	-0.21643	5.81027	20.471	6.05422e-06	2.70009e-05
LOC107773804	A0A1S3Y9M0	AT4G30340	DGK7	Diacylglycerol kinase	64.99	0	477	-2.13292	-1.20925	18.1176	2.07674e-05	8.52478e-05
LOC107807215	A0A1S4BDY1	AT4G30340	DGK7	Diacylglycerol kinase	63.895	0	493	0.441266	6.7369	100.028	1.50258e-23	2.46893e-22
LOC107824111	A0A1S4CYV5	AT5G07920	DGK1	Diacylglycerol kinase	74.661	0	738	-0.500496	-0.172233	3.00017	0.0832559	0.147866
LOC107804352	A0A1S4B4F8	AT5G07920	DGK1	Diacylglycerol kinase	74.39	0	738	0.0673459	3.10807	0.524295	0.469015	0.585488
LOC107783094	A0A1S3Z5C0	AT5G07920	DGK1	Diacylglycerol kinase	70.054	0	738	0.652623	1.63778	15.9932	6.35693e-05	0.000240437
LOC107815988	A0A1S4C845	AT5G07920	DGK1	Diacylglycerol kinase	74.526	0	738	-0.0265942	1.09296	0.0238809	0.877188	0.916009
LOC107822270	A0A1S4CSN8	AT5G63770	DGK2	Diacylglycerol kinase	79.856	3.69e-75	139	-0.20929	4.32293	9.82864	0.00171815	0.00494426
LOC107818468	A0A1S4CFR1	AT5G63770	DGK2	Diacylglycerol kinase	62.363	0	457	-0.286081	4.79235	24.2524	8.45003e-07	4.24305e-06
LOC107801449	A0A1S4AUJ3	AT5G63770	DGK2	Diacylglycerol kinase	63.364	0	535	-0.129551	4.40958	4.22924	0.0397332	0.0793254
LOC107804439	A0A1S4B4P9	AT5G63770	DGK2	Diacylglycerol kinase	68.75	1.84e-126	272	-0.179093	4.19066	7.1353	0.00755809	0.0185952
LOC107800182	A0A1S4AQG0	AT3G17770		Dihydroxyacetone kinase	76.303	0	595	1.96189	-0.442739	33.0149	9.14553e-09	5.67515e-08
LOC107782108	A0A1S3Z1X2	AT3G17770		Dihydroxyacetone kinase	77.626	0	514	0.749005	0.199252	10.0149	0.00155282	0.00451129
LOC107823569	A0A1S4CX86	AT2G26830	CEK4	Ethanolamine Kinase	70.94	0	351	-0.438997	5.19659	65.9348	4.66081e-16	5.09946e-15
LOC107810824	A0A1S4BQH0	AT2G26830	CEK4	Ethanolamine Kinase	69.169	0	373	-0.263729	5.42156	26.1025	3.23761e-07	1.70925e-06
LOC107787799	A0A1S3ZK30	AT3G10370	SDP6	FAD-dependent Glycerol-3-Phosphate Dehydrogenase	81.758	0	603	-0.496273	0.372445	4.72241	0.0297719	0.0619155
LOC107806864	A0A1S4BCS1	AT3G10370	SDP6	FAD-dependent Glycerol-3-Phosphate Dehydrogenase	82.09	0	603	-0.214148	-0.0648779	0.537779	0.463355	0.580402
LOC107831988	A0A1S4DPD1	AT1G80460	GLI1	Glycerol Kinase	80.46	0	522	-0.588076	1.86222	11.7405	0.000611532	0.0019341
LOC107785720	A0A1S3ZDZ2	AT1G80460	GLI1	Glycerol Kinase	81.148	0	488	-0.48871	0.245929	3.7129	0.0539936	0.10286
LOC107827564	A0A1S4D9T1	AT1G01610	GPAT4	Glycerol-3-phosphate acyltransferase	75.944	0	503	-0.918175	2.98786	90.6769	1.69154e-21	2.51743e-20
LOC107795015	A0A1S4A8U3	AT4G24160	LPAAT	Lysophosphatidic acid acyltransferase, CGI-58	81.783	2.17e-159	258	0.397804	-0.035783	2.37586	0.123224	0.203823
LOC107801759	A0A1S4AV73	AT4G24160	LPAAT	Lysophosphatidic acid acyltransferase, CGI-58	82.639	0	288	0.0016259	0.629844	6.39451e-05	0.99362	0.995044
LOC107805311	A0A1S4B7N4	AT4G24160	LPAAT	Lysophosphatidic acid acyltransferase, CGI-58	79.625	0	373	0.428909	1.55098	8.5445	0.00346568	0.00930192
LOC107768249	A0A1S3XSC5	AT1G75020	LPAT4	Lysophosphatidyl acyltransferase	63.243	2.46e-175	370	-0.362429	4.81017	38.0232	6.99068e-10	4.85264e-09
LOC107793710	A0A1S4A4R7	AT1G75020	LPAT4	Lysophosphatidyl acyltransferase	63.003	1.13e-175	373	-0.546124	4.90794	86.7015	1.262e-20	1.78922e-19
LOC107815233	A0A1S4C5A1	AT3G57650	LPAT2	Lysophosphatidyl acyltransferase	75.452	0	387	0.110174	5.21008	4.18265	0.0408398	0.081183
LOC107762164	A0A1S3X7W5	AT3G57650	LPAT2	Lysophosphatidyl acyltransferase	60.87	3.25e-169	368	-0.01311	4.04614	0.0352058	0.851165	0.897247
LOC107802741	A0A1S4AYN9	AT3G57650	LPAT2	Lysophosphatidyl acyltransferase	59.788	9.13e-170	378	0.546076	4.8571	75.5044	3.64603e-18	4.51406e-17
LOC107814856	A0A1S4C3X5	AT3G57650	LPAT2	Lysophosphatidyl acyltransferase	74.805	0	385	0.086366	4.26986	1.42141	0.233171	0.339779
LOC107791382	A0A1S3ZXA2	AT1G12640	LPLAT1/LPCAT1	Lysophospholipid acyltransferase	80.731	6.95e-172	301	-0.194152	4.64982	9.34927	0.00223074	0.00625003
LOC107798258	A0A1S4AJ90	AT1G12640	LPLAT1/LPCAT1	Lysophospholipid acyltransferase	76.19	0	462	-0.703757	4.26628	77.4126	1.3873e-18	1.74953e-17
LOC107823864	A0A1S4CY50	AT1G12640	LPLAT1/LPCAT1	Lysophospholipid acyltransferase	72.632	0	475	0.281453	5.30476	28.9723	7.34213e-08	4.16379e-07
LOC107766782	A0A1S3XMB5	AT1G12640	LPLAT1/LPCAT1	Lysophospholipid acyltransferase	77.273	0	462	-0.135539	5.44104	7.29129	0.00692899	0.0172183
LOC107789263	A0A1S3ZQE3	AT1G63050	LPLAT2/LPCAT1	Lysophospholipid acyltransferase	75.248	2.93e-114	202	0.00553308	3.90981	0.00645817	0.935949	0.956741
LOC107778550	A0A1S3YQJ3	AT1G78690	LPLAT	Lysophospholipid acyltransferase	66.192	1.41e-135	281	-0.325228	0.318252	1.94681	0.162931	0.255496
LOC107807019	A0A1S4BD45	AT1G80950	LPEAT1	Lysophospholipid acyltransferase	62.708	0	421	-0.429278	3.30383	28.2804	1.04954e-07	5.84843e-07
LOC107829878	A0A1S4DHI8	AT1G80950	LPEAT1	Lysophospholipid acyltransferase	61.283	0	421	0.235089	0.887731	1.6285	0.201911	0.303413
LOC107825322	A0A1S4D2K9	AT2G45670	LPEAT2	Lysophospholipid acyltransferase	63.919	0	546	0.400971	7.11927	100.66	1.09202e-23	1.80462e-22
LOC107776513	A0A1S3YIH3	AT2G45670	LPEAT2	Lysophospholipid acyltransferase	64.338	0	544	0.194674	7.50709	20.5756	5.73207e-06	2.56436e-05
LOC107808474	A0A1S4BI04	AT2G22240	MIPS2	myo-inositol-1-phosphate synthase	90.392	0	510	-0.779117	6.16728	306.421	1.31517e-68	7.21871e-67
LOC107795866	A0A1S4ABR8	AT5G10170	MIPS3	myo-inositol-1-phosphate synthase	90.98	0	510	-0.221892	2.71509	3.46091	0.0628356	0.116761
LOC107759316	A0A1S3WYH5	AT5G10170	MIPS3	myo-inositol-1-phosphate synthase	89.216	0	510	-1.1734	3.4369	91.6643	1.02702e-21	1.54543e-20
LOC107766502	A0A1S3XLH4	AT5G10170	MIPS3	myo-inositol-1-phosphate synthase	91.569	0	510	-0.696875	4.9871	104.728	1.40108e-24	2.43216e-23
LOC107787268	A0A1S3ZIT4	AT2G41540	GPDHc1	NAD-dependent Glycerol-3-Phosphate Dehydrogenase	81.023	0	469	-0.441425	-0.049624	2.73861	0.09795	0.169091
LOC107790288	A0A1S3ZTE1	AT3G07690	GPDH	NAD-dependent Glycerol-3-Phosphate Dehydrogenase	79.762	1.36e-94	168	-0.260057	0.745064	1.67825	0.195157	0.295537
LOC107823495	A0A1S4CWW4	AT3G07690	GPDH	NAD-dependent Glycerol-3-Phosphate Dehydrogenase	82.234	7.64e-120	197	-0.135204	1.74237	0.601931	0.437842	0.556641
LOC107827125	A0A1S4D8A4	AT5G40610	GPDHP	NAD-dependent Glycerol-3-Phosphate Dehydrogenase	76.166	0	386	0.0549068	7.30975	2.11149	0.146197	0.234161
LOC107785753	A0A1S3ZE97	AT5G40610	GPDHP	NAD-dependent Glycerol-3-Phosphate Dehydrogenase	76.166	0	386	0.355696	8.26915	63.5488	1.56443e-15	1.64679e-14
LOC107798619	A0A1S4AK96	AT1G80860	PLMT	N-methylphospholipid methyltransferase	76.829	1.6e-91	164	0.454892	2.82654	21.6846	3.21367e-06	1.48854e-05
LOC107824588	A0A1S4D0F4	AT1G80860	PLMT	N-methylphospholipid methyltransferase	78.049	1.2e-93	164	0.351949	-1.01085	0.584455	0.444572	0.56293
LOC107819521	A0A1S4CJD8	AT2G01180	LPP1/PAP1	Phosphatidate Phosphatase	58.123	4.54e-121	277	0.327044	7.86842	57.3822	3.58845e-14	3.42686e-13
LOC107819401	A0A1S4CIH0	AT2G01180	LPP1/PAP1	Phosphatidate Phosphatase	57.762	6.38e-120	277	0.641417	8.4223	302.977	7.40022e-68	4.04259e-66
LOC107821019	A0A1S4CNR0	AT3G02600	LPP3/PP	Phosphatidate Phosphatase	68.634	2.16e-168	322	-0.211086	0.436557	0.921248	0.337147	0.454253
LOC107813721	A0A1S4C0A4	AT3G02600	LPP3/PP	Phosphatidate Phosphatase	68.77	1.51e-162	317	-0.312034	0.774928	2.55239	0.110128	0.186004
LOC107805137	A0A1S4B6W0	AT3G02600	LPP3/PP	Phosphatidate Phosphatase	67.192	4.33e-160	317	-0.452537	2.47744	11.8214	0.000585542	0.00186032
LOC107777374	A0A1S3YKU2	AT3G02600	LPP3/PP	Phosphatidate Phosphatase	64.481	1.95e-173	366	0.165395	0.0793634	0.37922	0.538021	0.647541
LOC107794090	A0A1S4A619	AT3G09560	PAH1	Phosphatidate Phosphatase	70.048	0	414	-0.0720216	6.11743	2.44258	0.118082	0.197
LOC107806648	A0A1S4BBT7	AT3G09560	PAH1	Phosphatidate Phosphatase	68.281	0	413	-0.934853	6.21172	434.811	1.4578e-96	1.14309e-94
LOC107825887	A0A1S4D4F8	AT3G09560	PAH1	Phosphatidate Phosphatase	67.554	0	413	0.272117	7.4685	59.0339	1.54977e-14	1.52079e-13
LOC107810932	A0A1S4BR32	AT3G20320	TGD2	Phosphatidic Acid-Binding Protein	73.088	0	353	-0.632676	-0.940843	2.44272	0.118071	0.196996
LOC107828623	A0A1S4DDE1	AT3G15820	PDCT / ROD1	Phosphatidylcholine:diacylglycerol cholinephosphotransferase	73.191	3.23e-122	235	0.0663126	5.05738	1.071	0.300721	0.415319
LOC107808119	A0A1S4BGW9	AT3G15820	PDCT / ROD1	Phosphatidylcholine:diacylglycerol cholinephosphotransferase	64.419	4.29e-116	267	0.240377	4.01283	9.17257	0.0024567	0.00681519
LOC107811211	A0A1S4BS10	AT3G15820	PDCT / ROD1	Phosphatidylcholine:diacylglycerol cholinephosphotransferase	63.235	1.65e-115	272	0.130284	3.2667	2.50817	0.113258	0.19044
LOC107800940	A0A1S4ASH8	AT2G39290	PGP1	Phosphatidylglycerol-Phosphate Synthase	82.143	1.33e-61	112	0.18185	4.07578	7.71469	0.00547732	0.0139585
LOC107779153	A0A1S3YS22	AT2G39290	PGP1	Phosphatidylglycerol-Phosphate Synthase	82.653	4.78e-108	196	0.496437	0.431121	5.23653	0.0221173	0.0478527
LOC107763451	A0A1S3XCE9	AT3G55030	PGPS/PGP2/KCS5/CER60	Phosphatidylglycerol-Phosphate Synthase	78.155	9.38e-110	206	0.245764	4.87701	19.1581	1.20328e-05	5.12928e-05
LOC107802143	A0A1S4AWS4	AT3G55030	PGPS/PGP2/KCS5/CER60	Phosphatidylglycerol-Phosphate Synthase	91.111	3.77e-21	45	0.257315	4.91174	17.6774	2.61715e-05	0.000105866
LOC107790668	A0A1S3ZUW6	AT3G55030	PGPS/PGP2/KCS5/CER60	Phosphatidylglycerol-Phosphate Synthase	74.654	8.12e-110	217	0.162866	-0.342946	0.313509	0.575535	0.679633
LOC107795273	A0A1S4A9P7	AT3G58830	PGPP1	phosphatidylglycerophosphate phosphatase	64.444	6.8e-105	225	0.413301	4.37948	47.6461	5.1053e-12	4.21535e-11
LOC107778371	A0A1S3YPB7	AT1G68000	PIS1	Phosphatidylinositol Synthase	74.222	1.43e-124	225	-0.332658	2.98574	11.0221	0.00090031	0.0027565
LOC107788433	A0A1S3ZML0	AT1G68000	PIS1	Phosphatidylinositol Synthase	74.222	1.51e-124	225	-0.520629	2.93912	32.2371	1.36457e-08	8.35302e-08
LOC107761389	A0A1S3X5C0	AT5G57190	PSD2	Phosphatidylserine Decarboxylase	62.933	4.59e-172	375	-0.292667	0.20216	1.28521	0.256932	0.36696
LOC107786650	A0A1S3ZGQ5	AT5G57190	PSD2	Phosphatidylserine Decarboxylase	69.64	0	639	0.277746	-0.368691	0.897284	0.343511	0.461182
LOC107788559	A0A1S3ZMF2	AT1G73600	DEG26	Phosphoethanolamine N-Methyltransferase	78.074	0	488	0.190728	10.0425	35.9011	2.07591e-09	1.37676e-08
LOC107780089	A0A1S3YUX6	AT3G18000	NMT1	Phosphoethanolamine N-Methyltransferase	80.041	0	491	-0.339365	1.58131	4.95854	0.0259621	0.0550096
LOC107800284	A0A1S4AQS2	AT3G18000	NMT1	Phosphoethanolamine N-Methyltransferase	78.937	0	489	0.198458	10.386	32.9037	9.68368e-09	5.99618e-08
LOC107763430	A0A1S3XBX4	AT3G18000	NMT1	Phosphoethanolamine N-Methyltransferase	79.633	0	491	-0.215996	3.47502	7.55975	0.00596864	0.0150905
LOC107768744	A0A1S3XTV1	AT3G18000	NMT1	Phosphoethanolamine N-Methyltransferase	76.375	0	491	-0.0885188	0.26558	0.132777	0.71557	0.796008
LOC107827585	A0A1S4DAJ3	AT3G05510		Phospholipid/glycerol acyltransferase family protein	56.793	2.1e-179	449	1.09717	1.54601	48.9564	2.61709e-12	2.21808e-11
LOC107803757	A0A1S4B260	AT3G05510		Phospholipid/glycerol acyltransferase family protein	69.136	2.42e-168	324	0.113224	-0.636094	0.0880022	0.766732	0.834143
LOC107782802	A0A1S3Z445	AT5G13640	PDAT1	Phospholipid:diacylglycerol acyltransferase	75.223	0	674	-0.025505	6.55812	0.411818	0.521048	0.632761
LOC107818243	A0A1S4CEW5	AT5G13640	PDAT1	Phospholipid:diacylglycerol acyltransferase	74.704	0	676	0.540992	4.03336	55.651	8.65485e-14	8.06795e-13
LOC107789323	A0A1S3ZQE0	AT5G13640	PDAT1	Phospholipid:diacylglycerol acyltransferase	74.777	0	674	-0.0958089	-0.468222	0.0864841	0.768695	0.835411
LOC107809139	A0A1S4BK29	AT5G13640	PDAT1	Phospholipid:diacylglycerol acyltransferase	75.223	0	674	-0.038698	6.22457	0.559962	0.454276	0.571763
LOC107811062	A0A1S4BR81	AT5G13640	PDAT1	Phospholipid:diacylglycerol acyltransferase	73.145	0	674	-0.289238	3.66129	10.2327	0.00137973	0.00405028
				Galactolipid metabolism
LOC107800208	A0A1S4AQK3	AT1G65410	TGD3	ATPase	77.885	2.83e-176	312	-0.314628	2.49079	8.79021	0.00302852	0.00824085
LOC107798851	A0A1S4AL93	AT1G65410	TGD3	ATPase	78.827	4.94e-175	307	0.00551936	0.642473	0.000744184	0.978237	0.986064
LOC107777326	A0A1S3YL32	AT5G12290	DGS1	DGD1 Suppressor	52.706	1.27e-159	425	0.121668	0.437621	0.313137	0.575762	0.679664
LOC107807921	A0A1S4BG68	AT5G12290	DGS1	DGD1 Suppressor	65.432	1.95e-109	243	-0.914335	1.75258	33.2274	8.19873e-09	5.10687e-08
LOC107822564	A0A1S4CU06	AT5G12290	DGS1	DGD1 Suppressor	57.049	0	610	-0.547999	1.15301	10.0791	0.00149957	0.00437037
LOC107812842	A0A1S4BX74	AT5G12290	DGS1	DGD1 Suppressor	65	6.05e-78	180	0.0778336	0.0752567	0.0978038	0.754481	0.824902
LOC107800723	A0A1S4ARQ8	AT3G11670	DGD1	Digalactosyldiacylglycerol Synthase	68.726	0	793	0.554266	1.53414	14.4231	0.000146003	0.000518613
LOC107768312	A0A1S3XSR1	AT3G11670	DGD1	Digalactosyldiacylglycerol Synthase	67.762	0	791	-0.524826	2.70656	26.3446	2.85623e-07	1.51961e-06
LOC107786634	A0A1S3ZGP5	AT3G11670	DGD1	Digalactosyldiacylglycerol Synthase	68.268	0	791	0.00982456	0.994678	0.00279011	0.957874	0.972764
LOC107762360	A0A1S3X8I9	AT4G00550	DGD2	Digalactosyldiacylglycerol Synthase	65.939	0	458	-0.19635	7.64776	21.9516	2.79612e-06	1.3051e-05
LOC107801677	A0A1S4AV98	AT4G00550	DGD2	Digalactosyldiacylglycerol Synthase	61.324	1.02e-126	287	0.3767	7.64502	103.399	2.74007e-24	4.69293e-23
LOC107778488	A0A1S3YPU8	AT4G00550	DGD2	Digalactosyldiacylglycerol Synthase	63.974	0	458	0.606114	2.63907	24.9031	6.02846e-07	3.08283e-06
LOC107814929	A0A1S4C4B9	AT5G20410	MGD2	Monogalactosyldiacylglycerol Synthase	80.815	0	417	0.263672	7.91434	52.9271	3.46166e-13	3.10029e-12
LOC107778411	A0A1S3YPJ0	AT5G20410	MGD2	Monogalactosyldiacylglycerol Synthase	81.055	0	417	-0.0460746	7.96144	1.76494	0.18401	0.281803
LOC107808344	A0A1S4BHI7	AT5G42870	PAH2	Phosphatidate Phosphatase	41.256	2.85e-44	223	-0.830529	0.894146	18.4845	1.71295e-05	7.11635e-05
LOC107808338	A0A1S4BHI0	AT5G42870	PAH2	Phosphatidate Phosphatase	64.789	4.38e-84	213	0.856892	-0.520089	5.85006	0.0155765	0.035139
LOC107772144	A0A1S3Y4M2	AT5G42870	PAH2	Phosphatidate Phosphatase	70.852	4.21e-111	223	-0.699907	1.64281	20.9587	4.69282e-06	2.12125e-05
				Triacylglycerol synthesis
LOC107770344	A0A1S3XZ01	AT1G48300	DGAT3	Acyl-CoA : Diacylglycerol Acyltransferase	36.741	1.35e-32	313	0.654095	3.26327	37.2742	1.02635e-09	7.03344e-09
LOC107811379	A0A1S4BSB8	AT1G48300	DGAT3	Acyl-CoA : Diacylglycerol Acyltransferase	37.217	2.27e-34	309	1.11985	2.05018	52.2717	4.8329e-13	4.29006e-12
LOC107830919	A0A1S4DLP1	AT2G19450	DGAT1/TAG1	Acyl-CoA : Diacylglycerol Acyltransferase	78.065	1.92e-178	310	2.85901	0.564678	112.767	2.42655e-26	4.49673e-25
LOC107821867	Q9SEG9	AT2G19450	DGAT1/TAG1	Acyl-CoA : Diacylglycerol Acyltransferase	71.042	0	480	-0.317294	4.09162	18.0063	2.2018e-05	9.00923e-05
LOC107775049	A0A1S3YDY1	AT2G19450	DGAT1/TAG1	Acyl-CoA : Diacylglycerol Acyltransferase	76.19	7.9e-53	105	2.10153	-0.144333	35.4801	2.57672e-09	1.69186e-08
LOC107789692	A0A1S3ZR81	AT2G19450	DGAT1/TAG1	Acyl-CoA : Diacylglycerol Acyltransferase	66.267	0	501	2.49689	-1.17752	30.6466	3.09566e-08	1.82798e-07
LOC107784357	A0A1S3Z9C4	AT2G19450	DGAT1/TAG1	Acyl-CoA : Diacylglycerol Acyltransferase	71.667	0	480	0.257052	3.24408	5.89063	0.0152216	0.0344091
LOC107779882	U5JD04	AT3G51520	DGAT2	Acyl-CoA : Diacylglycerol Acyltransferase	62.581	1.06e-150	310	1.38776	-0.477445	16.7078	4.36006e-05	0.000170014
LOC107822720	A0A1S4CUI5	AT3G51520	DGAT2	Acyl-CoA : Diacylglycerol Acyltransferase	63.548	2.15e-152	310	0.765703	2.64503	57.0363	4.27837e-14	4.06718e-13
				LD protein
LOC107791409	A0A1S3ZX38	AT3G01420	α-DOX	alpha-dioxygenase	73.511	0	638	-0.0195887	2.14177	0.0188339	0.890844	0.926054
LOC107780594	A0A1S3YWC1	AT1G70670	CLO4	Caleosin	63.128	8.48e-81	179	-0.73963	-0.653274	3.95544	0.04672	0.0911507
LOC107791178	A0A1S3ZWA9	AT1G70680	CLO5	Caleosin	59.649	6.7e-67	171	0.459319	0.190157	3.32938	0.0680524	0.124701
LOC107817909	A0A1S4CDS3	AT4G26740	CLO1	Caleosin	68.696	2.13e-121	230	-0.177303	0.511473	0.64854	0.420635	0.539532
LOC107783728	A0A1S3Z6X8	AT5G55240	CLO2	Caleosin	69.912	2.78e-121	226	-0.525829	2.30381	17.1592	3.43738e-05	0.000135847
LOC107771906	A0A1S3Y3W8	AT5G50700	HSD1	Hydroxysteroid dehydrogenase	51.862	2.02e-131	349	0.128859	-0.680044	0.150566	0.697995	0.781756
LOC107774779	A0A1S3YCP8	AT4G10020	HSD5	Hydroxysteroid dehydrogenase	54.27	3.31e-138	363	6.96727	0.6704	234.037	7.85101e-53	3.15863e-51
LOC107811969	A0A1S4BUF7	AT1G73920	LIDL2	lipase family protein	66.179	0	683	0.275453	2.82268	6.53669	0.0105672	0.0250134
LOC107824518	A0A1S4D033	AT1G73920	LIDL2	lipase family protein	67.054	0	689	-0.285464	3.69423	11.022	0.000900379	0.0027565
LOC107761156	A0A1S3X4H3	AT1G73920	LIDL2	lipase family protein	68.254	0	693	-0.00942026	3.40895	0.0134945	0.907521	0.937829
LOC107829567	A0A1S4DGL0	AT1G10740	LDAH1	Lipid droplet associated hydrolase	76.957	0	460	0.588849	5.72814	140.357	2.22406e-32	5.122e-31
LOC107776898	A0A1S3YJQ0	AT1G10740	LDAH1	Lipid droplet associated hydrolase	78.118	0	457	1.10083	4.34333	204.831	1.84374e-46	6.43996e-45
LOC107825961	A0A1S4D4S6	AT1G10740	LDAH1	Lipid droplet associated hydrolase	77.243	0	457	0.250723	5.94828	27.4756	1.59089e-07	8.67222e-07
LOC107804268	A0A1S4B436	AT1G67360	LDAP1	Lipid droplet associated protein	52.041	2.78e-70	196	1.13563	6.66476	584.593	3.75779e-129	3.81623e-127
LOC107765167	A0A1S3XH24	AT1G67360	LDAP1	Lipid droplet associated protein	48.804	4.9e-66	209	0.501177	6.20397	94.1057	2.99113e-22	4.65909e-21
LOC107827582	A0A1S4DA13	AT3G05500	LDAP3	Lipid droplet associated protein	57.08	7.61e-88	226	-0.235934	6.96472	23.9765	9.7516e-07	4.85747e-06
LOC107797963	A0A1S4AI52	AT3G05500	LDAP3	Lipid droplet associated protein	54.709	4.02e-81	223	0.3357	1.26488	4.07525	0.0435159	0.0857373
LOC107776298	A0A1S3YHZ5	AT3G05500	LDAP3	Lipid droplet associated protein	56.195	2.13e-86	226	0.0781117	6.8941	3.08633	0.0789528	0.141345
LOC107831283	A0A1S4DM83	AT5G16550	LDIP	Lipid droplet associated protein interacting protein	47.982	9.3e-71	223	0.279369	4.18147	14.3016	0.000155732	0.000550204
LOC107763626	A0A1S3XCG0	AT5G16550	LDIP	Lipid droplet associated protein interacting protein	45.74	2.77e-67	223	-0.729605	3.08128	50.5243	1.17698e-12	1.02004e-11
LOC107774091	A0A1S3YAB8	AT1G75180	LDDH1	Lipid droplet dehydrogenase	68	2.68e-127	275	-0.0875103	3.83968	1.04309	0.307105	0.4219
LOC107821398	A0A1S4CQL1	AT1G75180	LDDH1	Lipid droplet dehydrogenase	62.5	5.51e-127	320	-0.0577003	3.84192	0.615151	0.432855	0.551944
LOC107786411	A0A1S3ZFY4	AT1G75180	LDDH1	Lipid droplet dehydrogenase	65.312	2.31e-139	320	0.181173	6.49787	18.2399	1.94759e-05	8.02463e-05
LOC107792133	A0A1S3ZZD8	AT1G75180	LDDH1	Lipid droplet dehydrogenase	66.562	1.9e-139	317	-0.27208	5.43982	26.1272	3.19653e-07	1.68974e-06
LOC107813592	A0A1S4BZM6	AT3G14360	OBL1	Oil body associated lipase	52.297	0	566	0.0670863	2.6992	0.368813	0.543652	0.652648
LOC107788962	A0A1S3ZP85	AT3G14360	OBL1	Oil body associated lipase	52.827	0	566	0.134556	1.90966	0.705575	0.400917	0.519845
LOC107821969	A0A1S4CS64	AT3G01570	OLE5	Oleosin	52.349	1.08e-47	149	5.87482	-0.852388	94.2756	2.74519e-22	4.28178e-21
LOC107824536	A0A1S4D093	AT3G18570	OLE8	Oleosin	56.707	9.81e-53	164	-0.866584	4.21678	142.768	6.60697e-33	1.56698e-31
LOC107780677	A0A1S3YX57	AT3G18570	OLE8	Oleosin	57.317	3.84e-53	164	-1.22462	3.20262	118.048	1.69276e-27	3.25464e-26
LOC107779096	A0A1S3YRU9	AT5G51210	OLE3	Oleosin	58.042	8.03e-51	143	-0.160131	-0.330987	0.291606	0.589194	0.690247
LOC107802865	A0A1S4AZ35	AT5G51210	OLE3	Oleosin	58.741	7.29e-51	143	-0.459031	0.935552	5.12486	0.0235855	0.0506253
LOC107769345	A0A1S3XVS4	AT4G10790	PUX10	UBX domain-containing protein	68.815	0	481	0.594335	2.69816	36.9542	1.20935e-09	8.24337e-09
LOC107799924	A0A1S4APS1	AT4G10790	PUX10	UBX domain-containing protein	68.944	0	483	0.210002	-0.42461	0.490757	0.48359	0.599365
LOC107830718	A0A1S4DKB5	AT4G10790	PUX10	UBX domain-containing protein	68.303	0	489	0.301562	3.02536	11.391	0.000738025	0.00229807
LOC107823379	A0A1S4CWV6	AT4G10790	PUX10	UBX domain-containing protein	69.917	0	482	0.532922	-0.538446	2.90772	0.0881566	0.155006
				Lipase
LOC107829125	A0A1S4DF23	AT1G33270		Acyl transferase/acyl hydrolase/lysophospholipase superfamily protein	65.325	3.45e-148	323	-0.270072	0.870684	1.7468	0.18628	0.284561
LOC107780405	A0A1S3YWA9	AT1G33270		Acyl transferase/acyl hydrolase/lysophospholipase superfamily protein	72	1.9e-131	250	0.310789	1.8399	5.62524	0.0177037	0.0393748
LOC107798759	A0A1S4AKQ6	AT1G02660		alpha/beta-Hydrolases superfamily protein	55.658	0	760	-0.341169	5.66065	35.1951	2.98276e-09	1.95013e-08
LOC107766701	A0A1S3XM25	AT1G02660		alpha/beta-Hydrolases superfamily protein	55.483	0	766	0.159088	6.47327	11.2703	0.000787577	0.00243967
LOC107804031	A0A1S4B357	AT2G03140		alpha/beta-Hydrolases superfamily protein	42.143	0	1521	0.460674	3.52822	29.5066	5.57269e-08	3.19888e-07
LOC107789128	A0A1S3ZPC3	AT2G03140		alpha/beta-Hydrolases superfamily protein	40.879	0	1524	1.91507	3.8009	568.194	1.38749e-125	1.38467e-123
LOC107775910	A0A1S3YFY8	AT2G42450		alpha/beta-Hydrolases superfamily protein	56.216	0	555	-0.0236215	0.856981	0.0150946	0.902218	0.933883
LOC107824257	A0A1S4CZS3	AT2G42450		alpha/beta-Hydrolases superfamily protein	55.835	0	557	-0.16492	0.188143	0.385941	0.534441	0.644544
LOC107831342	A0A1S4DN62	AT2G45610		alpha/beta-Hydrolases superfamily protein	51.887	2.35e-124	318	0.590879	4.21104	75.8817	3.01185e-18	3.74298e-17
LOC107778674	A0A1S3YQP0	AT2G45610		alpha/beta-Hydrolases superfamily protein	52.366	2.14e-126	317	0.639884	4.25174	75.0211	4.657e-18	5.72576e-17
LOC107782626	A0A1S3Z3R8	AT3G48090	EDS1, ATEDS1	alpha/beta-Hydrolases superfamily protein	41.528	1.86e-149	602	0.397692	-0.0795622	2.29889	0.129466	0.212381
LOC107811391	A0A1S4BSF2	AT3G48090	EDS1, ATEDS1	alpha/beta-Hydrolases superfamily protein	41.03	1.31e-145	602	1.16314	1.38908	43.2318	4.86237e-11	3.71289e-10
LOC107761172	A0A1S3X4T8	AT3G60340		Alpha/beta-Hydrolases superfamily protein	60.807	7.57e-157	347	-0.228414	2.5827	4.6575	0.0309183	0.0639934
LOC107776312	A0A1S3YI14	AT3G60340		Alpha/beta-Hydrolases superfamily protein	59.366	4.45e-154	347	0.0858957	2.26929	0.44714	0.503696	0.61725
LOC107782119	A0A1S3Z2S0	AT4G10955		alpha/beta-Hydrolases superfamily protein	57.345	1.4e-144	354	-0.697619	3.00178	58.1401	2.44094e-14	2.36333e-13
LOC107827455	A0A1S4DA43	AT4G10955		alpha/beta-Hydrolases superfamily protein	55.65	7.41e-143	354	-0.499856	3.37513	29.3999	5.88815e-08	3.37325e-07
LOC107789338	A0A1S3ZQF5	AT4G31020		alpha/beta-Hydrolases superfamily protein	74.257	2e-50	101	0.300675	0.478585	1.97036	0.160409	0.252373
LOC107776253	A0A1S3YHV2	AT4G31020		alpha/beta-Hydrolases superfamily protein	81.043	6.26e-132	211	0.14536	3.08319	2.84721	0.0915325	0.159868
LOC107819883	A0A1S4CJY6	AT4G31020		alpha/beta-Hydrolases superfamily protein	80.769	8.46e-112	182	0.368196	3.02699	12.1523	0.000490283	0.00158254
LOC107768245	A0A1S3XSJ0	AT5G37710		alpha/beta-Hydrolases superfamily protein	64.159	0	452	-0.200132	0.666561	0.620297	0.430937	0.550071
LOC107804826	A0A1S4B5U7	AT4G10030	ABHD11	alpha/beta-Hydrolases superfamily protein	73.433	4.75e-180	335	0.541455	5.05556	67.3686	2.25212e-16	2.51297e-15
LOC107819899	A0A1S4CKW4	AT4G10030	ABHD11	alpha/beta-Hydrolases superfamily protein	72.515	1.58e-176	342	-0.52913	2.24416	12.3079	0.000451052	0.00146576
LOC107758966	A0A1S3WX91	AT5G20060		Alpha/beta-Hydrolases superfamily protein	73.228	7.42e-136	254	-0.714955	-0.0977694	6.06382	0.0137979	0.0315716
LOC107827345	A0A1S4D952	AT5G20060		Alpha/beta-Hydrolases superfamily protein	73.622	3.12e-136	254	-0.797591	0.734919	15.2808	9.26557e-05	0.000341485
LOC107809294	A0A1S4BKK9	AT3G48700	ATCXE13, CXE13	carboxyesterase 13 (CXE13)	43.558	1.61e-86	326	-0.221327	1.64199	2.4097	0.120586	0.200322
LOC107795399	A0A1S4AA47	AT3G48700	ATCXE13, CXE13	carboxyesterase 13 (CXE13)	43.865	3.84e-88	326	0.213736	2.77482	4.61279	0.0317344	0.0654475
LOC107768141	A0A1S3XS79	AT3G48700	ATCXE13, CXE13	carboxyesterase 13 (CXE13)	41.566	9.53e-78	332	0.242738	1.59717	2.59372	0.107288	0.182156
LOC107774278	A0A1S3YB69	AT5G14310	AtCXE16, CXE16	carboxyesterase 16 (CXE16)	71.069	0	477	-0.289002	0.204798	1.44584	0.229197	0.335237
LOC107761278	A0A1S3X4Q9	AT5G14310	AtCXE16, CXE16	carboxyesterase 16 (CXE16)	69.043	0	491	0.0770052	2.21022	0.404036	0.525012	0.636102
LOC107819081	A0A1S4CHG7	AT5G14310	AtCXE16, CXE16	carboxyesterase 16 (CXE16)	72.591	0	467	0.349502	5.17638	42.1016	8.66547e-11	6.49009e-10
LOC107820562	A0A1S4CN14	AT5G14310	AtCXE16, CXE16	carboxyesterase 16 (CXE16)	71.092	0	467	0.275943	6.37523	34.4422	4.39103e-09	2.81341e-08
LOC107794296	A0A1S4A6S3	AT5G23530		carboxyesterase 18 (CXE18)	59.639	1.44e-143	332	-0.622117	1.68156	16.8635	4.01666e-05	0.000157209
LOC107778424	A0A1S3YQ33	AT5G62180		carboxyesterase 20 (CXE20)	43.087	3.48e-95	311	0.188584	2.70838	2.74844	0.0973491	0.168217
LOC107795735	A0A1S4ABH4	AT5G62180		carboxyesterase 20 (CXE20)	42.765	8.12e-95	311	0.426104	2.64652	14.7223	0.000124565	0.000448199
LOC107803259	A0A1S4B0R8	AT4G22300	SOBER1	carboxylesterases	68.924	3.21e-127	251	-0.313845	-0.182847	1.27184	0.259421	0.369868
LOC107774655	A0A1S3YC93	AT4G18550	DSEL	cytosolic DAD1-like acylhydrolase, sn-1-specific lipase	55.303	6.61e-154	396	-1.50268	-0.606146	13.6712	0.000217774	0.000749682
LOC107796547	A0A1S4AED2	AT1G54570		Esterase/lipase/thioesterase family protein	60.117	1.69e-140	341	0.55562	0.181681	5.45224	0.0195432	0.0429362
LOC107784856	A0A1S3ZAT5	AT3G50790		esterase/lipase/thioesterase family protein	75.354	0	353	0.493002	5.04139	77.3152	1.45742e-18	1.83696e-17
LOC107798264	A0A1S4AJ48	AT3G50790		esterase/lipase/thioesterase family protein	76.571	0	350	0.295806	5.25467	27.2655	1.77349e-07	9.61531e-07
LOC107825366	A0A1S4D2U2	AT4G10050		esterase/lipase/thioesterase family protein	68.421	4.47e-100	209	-0.181919	-0.140711	0.397407	0.528431	0.639304
LOC107789083	A0A1S3ZP73	AT4G10050		esterase/lipase/thioesterase family protein	67.449	4.99e-170	341	-0.482031	0.707774	4.63139	0.0313922	0.0648405
LOC107820919	A0A1S4CP64	AT4G10050		esterase/lipase/thioesterase family protein	81.006	3.76e-108	179	-0.00377748	-0.249979	0.000155793	0.990041	0.992999
LOC107774961	A0A1S3YDN9	AT4G10050		esterase/lipase/thioesterase family protein	69.524	3.44e-165	315	0.357462	0.663706	3.21381	0.0730194	0.132388
LOC107771790	A0A1S3Y3L0	AT5G40990	GLIP1	GDSL lipase 1	48.108	1.7e-116	370	-0.213122	0.358079	0.866972	0.351795	0.469854
LOC107783678	A0A1S3Z6S2	AT1G09390		GDSL-like Lipase/Acylhydrolase superfamily protein	47.328	1.49e-115	393	0.109914	2.70544	0.894125	0.344362	0.46191
LOC107773645	A0A1S3Y8A1	AT1G28670	ARAB-1	GDSL-like Lipase/Acylhydrolase superfamily protein	33.425	1.28e-47	362	0.304815	1.18771	3.05842	0.0803196	0.143402
LOC107826017	A0A1S4D4U9	AT1G54790		GDSL-like Lipase/Acylhydrolase superfamily protein	72.533	0	375	-0.339393	-0.0012236	1.16168	0.281118	0.394246
LOC107786539	A0A1S3ZGY2	AT1G71250		GDSL-like Lipase/Acylhydrolase superfamily protein	39.003	3.51e-71	341	-1.08887	5.61836	394.311	9.53754e-88	6.76519e-86
LOC107777541	A0A1S3YLF7	AT1G71250		GDSL-like Lipase/Acylhydrolase superfamily protein	37.875	1.1e-69	367	-0.781254	5.50989	154.954	1.43326e-35	3.71664e-34
LOC107765066	A0A1S3XGX8	AT1G71691		GDSL-like Lipase/Acylhydrolase superfamily protein	54.318	4.06e-136	359	-0.346315	-0.824109	0.902648	0.342073	0.459653
LOC107763268	A0A1S3XBD8	AT1G75900		GDSL-like Lipase/Acylhydrolase superfamily protein	52.976	2.14e-123	336	-0.82939	-1.01632	3.30366	0.0691256	0.126375
LOC107829515	A0A1S4DGG8	AT3G16370		GDSL-like Lipase/Acylhydrolase superfamily protein	73.7	0	327	-0.178104	-0.615946	0.22449	0.63564	0.730296
LOC107761258	A0A1S3X503	AT3G48460		GDSL-like Lipase/Acylhydrolase superfamily protein	37.96	3.95e-79	353	0.0863566	7.48304	2.42855	0.119143	0.198429
LOC107808042	A0A1S4BGK2	AT3G48460		GDSL-like Lipase/Acylhydrolase superfamily protein	38.857	1.71e-81	350	-0.0322158	7.21824	0.316366	0.5738	0.678315
LOC107779929	A0A1S3YUU9	AT5G33370		GDSL-like Lipase/Acylhydrolase superfamily protein	33.787	2.22e-64	367	-0.947004	-0.469402	8.56529	0.00342633	0.00920274
LOC107812405	A0A1S4BVS4	AT5G55050		GDSL-like Lipase/Acylhydrolase superfamily protein	37.5	1.05e-73	352	0.295778	1.49452	2.5826	0.108044	0.183224
LOC107785415	A0A1S3ZD96	AT1G53920	GLIP5	GDSL-motif lipase 5	48.83	1.22e-115	342	0.101252	1.47938	0.329703	0.565834	0.671616
LOC107785414	A0A1S3ZCN0	AT1G53920	GLIP5	GDSL-motif lipase 5	47.105	4.66e-119	380	-0.00278451	0.662538	0.000192042	0.988943	0.992474
LOC107799317	A0A1S4AN79	AT1G29120		Hydrolase-like protein family	69.118	9.37e-57	136	-0.590813	1.99824	20.8708	4.91338e-06	2.2179e-05
LOC107770688	A0A1S3Y0B0	AT1G29120		Hydrolase-like protein family	72.365	1.05e-169	351	-0.849297	1.49093	29.6069	5.29171e-08	3.04366e-07
LOC107799608	A0A1S4ANI7	AT1G29120		Hydrolase-like protein family	70.398	0	402	-1.28593	3.1177	146.748	8.9067e-34	2.17276e-32
LOC107827200	A0A1S4D8N3	AT1G29120		Hydrolase-like protein family	71.324	7.81e-56	136	-0.627441	2.45849	18.4421	1.75142e-05	7.26963e-05
LOC107779233	A0A1S3YSB9	AT1G29120		Hydrolase-like protein family	69.652	0	402	-1.26882	3.57394	244.652	3.80487e-55	1.60648e-53
LOC107801729	A0A1S4AV32	AT4G15440	CYP74B2/HPL1	Hydroperoxide Lyase	57.254	6.8e-161	386	0.145986	-0.220221	0.250371	0.616814	0.713776
LOC107778961	A0A1S3YRM2	AT1G05790		lipase class 3 family protein	24.211	2.09e-06	95	-0.333473	1.52006	4.60883	0.0318078	0.0655696
LOC107784247	A0A1S3Z8Z3	AT1G05790		lipase class 3 family protein	45.308	0	746	0.124435	6.68663	8.97953	0.00273021	0.00750174
LOC107825659	A0A1S4D3L1	AT1G05790		lipase class 3 family protein	47.423	5.73e-151	485	0.155789	3.95594	4.12949	0.042142	0.0833978
LOC107764141	A0A1S3XDX3	AT1G05790		lipase class 3 family protein	41.221	4.81e-60	262	0.0999057	3.14909	1.19618	0.274086	0.386477
LOC107778662	A0A1S3YQM7	AT3G07400		lipase class 3 family protein	60.483	0	1035	-0.440682	3.88807	38.7433	4.83364e-10	3.39622e-09
LOC107792504	A0A1S4A0X0	AT3G07400		lipase class 3 family protein	62.608	0	928	-0.349272	3.56507	16.4689	4.94535e-05	0.000190708
LOC107772207	A0A1S3Y4V4	AT2G22170		Lipase/lipooxygenase, PLAT/LH2 family protein	51.744	1.26e-55	172	-0.386235	2.02311	9.45687	0.00210359	0.0059291
LOC107794516	A0A1S4A792	AT2G22170		Lipase/lipooxygenase, PLAT/LH2 family protein	54.375	1.64e-55	160	-0.708594	5.84005	233.042	1.29391e-52	5.16957e-51
LOC107782823	A0A1S3Z4G5	AT4G39730		Lipase/lipooxygenase, PLAT/LH2 family protein	65.563	6.6e-71	151	0.515771	1.93662	16.6187	4.56984e-05	0.000177564
LOC107793109	A0A1S4A2P5	AT4G39730		Lipase/lipooxygenase, PLAT/LH2 family protein	66.434	1.2e-69	143	0.0810138	6.27962	3.09359	0.0786012	0.140858
LOC107822517	A0A1S4CTW6	AT3G14075		Mono-/di-acylglycerol lipase, N-terminal;Lipase, class 3	64.174	0	642	0.0373641	0.00355141	0.0213354	0.883869	0.920567
LOC107788803	A0A1S3ZN93	AT3G14075		Mono-/di-acylglycerol lipase, N-terminal;Lipase, class 3	65.367	0	641	0.0280151	-0.631591	0.00735632	0.93165	0.954209
LOC107766660	A0A1S3XLU3	AT4G16070		Mono-/di-acylglycerol lipase, N-terminal;Lipase, class 3	65.25	0	659	0.151254	3.55126	3.66469	0.0555771	0.105303
LOC107797358	A0A1S4AG94	AT4G16070		Mono-/di-acylglycerol lipase, N-terminal;Lipase, class 3	65.758	0	660	0.313415	0.376061	1.99927	0.157375	0.248678
LOC107812700	A0A1S4BWR3	AT1G11090	MAGL1	Monoacylglycerol Lipase	68.038	3.25e-162	316	0.139185	-0.741532	0.138853	0.709424	0.791173
LOC107819801	A0A1S4CJS0	AT1G11090	MAGL1	Monoacylglycerol Lipase	68.354	2.41e-164	316	-0.08091	0.685187	0.132463	0.715891	0.796037
LOC107777694	A0A1S3YMM8	AT1G73480	MAGL4	Monoacylglycerol Lipase	61.851	0	443	-0.10891	7.63588	6.79545	0.00913905	0.0220103
LOC107808804	A0A1S4BJ11	AT1G73480	MAGL4	Monoacylglycerol Lipase	50.256	5.05e-51	195	-0.760705	4.5972	155.472	1.10432e-35	2.88312e-34
LOC107775843	A0A1S3YFR6	AT1G73480	MAGL4	Monoacylglycerol Lipase	60.636	1.57e-178	409	-0.38286	6.01758	59.0333	1.55028e-14	1.52079e-13
LOC107799277	A0A1S4AMA6	AT1G73480	MAGL4	Monoacylglycerol Lipase	59.197	0	473	-0.225048	8.23421	40.1496	2.35244e-10	1.6979e-09
LOC107794937	A0A1S4A8L8	AT1G73480	MAGL4	Monoacylglycerol Lipase	61.501	5.2e-179	413	-0.137843	2.59862	1.54458	0.213937	0.317406
LOC107764950	A0A1S3XGK0	AT1G73480	MAGL4	Monoacylglycerol Lipase	65.854	5.94e-37	82	-0.620307	4.36299	92.9851	5.26893e-22	8.07074e-21
LOC107780491	A0A1S3YW23	AT2G39420	MAGL8	Monoacylglycerol Lipase	63.057	8.85e-159	314	-0.900783	0.0423134	11.515	0.000690363	0.00216258
LOC107779568	A0A1S3YTI2	AT2G39420	MAGL8	Monoacylglycerol Lipase	59.683	4.12e-147	315	-1.10947	0.110091	17.7445	2.52652e-05	0.000102488
LOC107815121	A0A1S4C4N0	AT3G62860	MAGL12	Monoacylglycerol Lipase	69.649	4.17e-163	313	-1.15472	4.83477	271.618	5.03801e-61	2.44508e-59
LOC107778055	A0A1S3YN76	AT5G11650	MAGL13	Monoacylglycerol Lipase	65.25	0	400	-0.503588	5.31707	92.5546	6.54921e-22	9.97879e-21
LOC107815833	A0A1S4C7P0	AT5G11650	MAGL13	Monoacylglycerol Lipase	65.152	0	396	0.0921085	4.86737	2.24094	0.134399	0.218822
LOC107812710	A0A1S4BWS1	AT5G16120	MAGL15	Monoacylglycerol Lipase	65.663	1.82e-169	332	0.803428	3.61914	93.3385	4.40725e-22	6.76885e-21
LOC107780566	A0A1S3YWR4	AT5G16120	MAGL15	Monoacylglycerol Lipase	64.759	4.16e-168	332	0.563563	4.06779	60.0063	9.45521e-15	9.40341e-14
LOC107776305	A0A1S3YHD0	AT5G04040	SDP1	Patatin-like phospholipase family protein	66.87	0	821	0.722944	-0.577212	3.19116	0.0740375	0.133992
LOC107786666	A0A1S3ZHD6	AT5G04040	SDP1	Patatin-like phospholipase family protein	74.209	0	822	0.317843	3.43712	12.8119	0.000344428	0.00114115
LOC107786500	A0A1S3ZGS3	AT5G04040	SDP1	Patatin-like phospholipase family protein	74.453	0	822	1.08553	7.15563	330.897	6.12951e-74	3.60468e-72
LOC107826974	A0A1S4D8H2	AT2G39220	PLP6, PLA IIB	PATATIN-like protein 6	67.841	0	454	0.474512	5.86693	106.696	5.18872e-25	9.16594e-24
LOC107773086	A0A1S3Y7P2	AT3G54950	PLP7, PLA IIIA	PATATIN-like protein 6	48.402	1.03e-125	438	0.901053	1.02336	24.8135	6.31545e-07	3.21959e-06
LOC107804199	A0A1S4B3M7	AT3G54950	PLP7, PLA IIIA	PATATIN-like protein 6	66.304	8.18e-169	368	0.0761542	5.22329	1.93656	0.164043	0.257012
LOC107813979	A0A1S4C0V4	AT4G19860	LCAT-PLA	Phospholipid : Acyl acceptor Acyltransferase lecithin:cholesterol acyltransferase-like phospholipase A	64.75	0	539	0.213495	2.1808	3.3272	0.0681427	0.124823
LOC107809351	A0A1S4BKR0	AT1G58520	RXW8	RXW8 | lipases;hydrolases, acting on ester bonds	56.164	0	584	-0.490926	4.33146	55.7126	8.38771e-14	7.83159e-13
LOC107787371	A0A1S3ZJC6	AT1G58520	RXW8	RXW8 | lipases;hydrolases, acting on ester bonds	57.857	0	700	-0.42221	4.34633	35.5342	2.50608e-09	1.64829e-08
LOC107780246	A0A1S3YVV2	AT3G11210		SGNH hydrolase-type esterase superfamily protein	73.828	1.1e-148	256	-0.4182	3.44371	27.2782	1.76189e-07	9.55914e-07
LOC107801027	A0A1S4ASQ9	AT3G11210		SGNH hydrolase-type esterase superfamily protein	72.656	3.66e-146	256	-0.165344	1.88355	0.641693	0.423098	0.542052
LOC107801423	A0A1S4AUG4	AT5G03980		SGNH hydrolase-type esterase superfamily protein	34.708	8.61e-48	291	0.485423	0.344111	4.69651	0.030224	0.0627254
LOC107764291	A0A1S3XET2	AT5G03980		SGNH hydrolase-type esterase superfamily protein	37.903	6.88e-83	372	-0.933665	-0.843924	5.99241	0.0143675	0.0327449
LOC107801796	A0A1S4AVZ1	AT5G62930		SGNH hydrolase-type esterase superfamily protein	65.333	8.89e-73	150	0.035083	4.08929	0.205621	0.650222	0.742572
LOC107794441	A0A1S4A6Z4	AT5G62930		SGNH hydrolase-type esterase superfamily protein	76.378	9.52e-74	127	0.18732	1.84223	1.59447	0.206689	0.309021
LOC107802525	A0A1S4AY99	AT5G62930		SGNH hydrolase-type esterase superfamily protein	70.539	7.52e-134	241	0.131468	4.70459	5.15151	0.0232262	0.0499658
LOC107794212	A0A1S4A696	AT1G31480	SGR2	shoot gravitropism 2 (SGR2)	56.489	1.25e-102	262	0.858602	1.70672	29.16	6.66418e-08	3.80459e-07
LOC107827574	A0A1S4D9U6	AT1G31480	SGR2	shoot gravitropism 2 (SGR2)	78.24	0	409	1.1924	0.909957	41.5558	1.14551e-10	8.50484e-10
LOC107826690	A0A1S4D732	AT1G31480	SGR2	shoot gravitropism 2 (SGR2)	60.909	3.33e-91	220	0.598981	1.1772	13.0693	0.000300175	0.00100668
LOC107788013	A0A1S3ZLK2	AT1G31480	SGR2	shoot gravitropism 2 (SGR2)	70.238	1.14e-69	168	-0.0218852	-0.113306	0.00667359	0.934892	0.956127
LOC107781286	A0A1S3YZB5	AT1G31480	SGR2	shoot gravitropism 2 (SGR2)	58.987	0	790	0.670428	2.47029	35.1327	3.07989e-09	2.00907e-08
LOC107784891	A0A1S3ZAT4	AT2G15230	LIP1	Triacylglycerol Lipase-Like	56.649	1.3e-152	376	-0.913285	-0.772499	5.47221	0.0193212	0.0424809
LOC107767515	A0A1S3XQ83	AT5G14180	MPL1	Triacylglycerol Lipase-Like	57.248	0	407	0.275319	-0.748703	0.655056	0.418311	0.537349
LOC107789951	A0A1S3ZSH5	AT5G14180	MPL1	Triacylglycerol Lipase-Like	62.873	0	369	0.127598	2.59482	1.28527	0.256922	0.36696
LOC107770674	A0A1S3XZV0	AT5G14930	SAG101	Triacylglycerol Lipase-Like	36.318	8.25e-96	592	-0.0697853	2.24035	0.289001	0.590861	0.691674
LOC107810921	A0A1S4BR21	AT5G18640		Triacylglycerol Lipase-Like	65.089	1.8e-163	338	0.304859	0.492202	2.0574	0.151468	0.240781
LOC107778729	A0A1S3YR39	AT5G18640		Triacylglycerol Lipase-Like	62.899	9.79e-162	345	-0.326375	0.177306	1.22478	0.268424	0.379631
LOC107802955	A0A1S4AZD7	AT5G18640		Triacylglycerol Lipase-Like	67.73	1.8e-144	282	0.361098	1.72966	7.02779	0.00802545	0.0196256
LOC107763173	A0A1S3XB08	AT5G18640		Triacylglycerol Lipase-Like	62.185	2.18e-163	357	-0.0218121	1.8624	0.022478	0.880822	0.918515
LOC107805943	A0A1S4B9L8	AT3G52570			62.893	7.73e-138	318	0.288818	0.801236	1.8748	0.170927	0.265381
LOC107829078	A0A1S4DEW4	AT3G52570			61.446	4.24e-138	332	0.0337978	-0.977246	0.00518121	0.942617	0.961639
				Phospholipase
LOC107808363	A0A1S4BHK3	AT1G06800	PLA-I{gamma}1	alpha/beta-Hydrolases superfamily protein	49.16	3.89e-165	476	-0.436536	-1.1773	0.654261	0.418593	0.537625
LOC107780525	A0A1S3YWX7	AT4G37070	PLP1, PLA IVA, AtPLAIVA	Patatin-related phospholipase A	48.564	1.19e-128	383	0.975049	-0.677627	8.60663	0.00334942	0.00901445
LOC107780062	A0A1S3YV95	AT2G40116		Phosphoinositide-specific phospholipase C family protein	65.523	0	612	-0.217624	2.38744	2.77938	0.095485	0.165505
LOC107816304	A0A1S4C8C2	AT2G40116		Phosphoinositide-specific phospholipase C family protein	69	2.83e-147	300	0.158023	5.31037	9.25807	0.0023446	0.00653489
LOC107790671	A0A1S3ZUN5	AT2G40116		Phosphoinositide-specific phospholipase C family protein	64.706	0	612	-0.219373	4.70647	11.6622	0.000637846	0.00201208
LOC107759869	A0A1S3X074	AT2G26560	PLP2, PLA IIA, PLA2A	phospholipase A 2A	54.627	6.02e-127	335	-0.871811	0.220835	11.2613	0.000791405	0.0024512
LOC107797353	A0A1S4AGE5	AT2G26560	PLP2, PLA IIA, PLA2A	phospholipase A 2A	65.903	0	393	-1.26267	1.65104	60.5234	7.27076e-15	7.26855e-14
LOC107779984	A0A1S3YV12	AT1G07230	NPC1 (Non specific)	Phospholipase C (Non specific)	76.075	0	535	-0.408067	1.05327	5.28494	0.0215106	0.0466787
LOC107821175	A0A1S4CPT9	AT1G07230	NPC1 (Non specific)	Phospholipase C (Non specific)	76.58	0	538	0.251427	1.59388	3.08906	0.0788202	0.141184
LOC107775713	A0A1S3YGA0	AT2G26870	NPC2 (Non specific)	Phospholipase C (Non specific)	73.57	0	507	0.121327	-0.627701	0.137487	0.710793	0.792374
LOC107791596	A0A1S3ZXV6	AT3G08510	ATPLC2, PLC2	phospholipase C 2	68.475	0	590	0.229756	7.06506	31.4417	2.05515e-08	1.23218e-07
LOC107785291	A0A1S3ZCI9	AT3G08510	ATPLC2, PLC2	phospholipase C 3	65.18	0	583	0.0587981	3.89484	0.570225	0.45017	0.568146
LOC107819498	A0A1S4CIU7	AT3G08510	ATPLC2, PLC2	phospholipase C 4	68.359	0	591	0.065796	7.30515	2.72997	0.0984813	0.169894
LOC107780064	A0A1S3YUV8	AT3G08510	ATPLC2, PLC2	phospholipase C 5	65.009	0	583	-0.0832555	4.60651	1.47448	0.224641	0.330165
LOC107772442	A0A1S3Y5T4	AT3G15730	PLDALPHA1	Phospholipase D alpha	75.921	0	814	-0.464761	3.37898	23.4335	1.29305e-06	6.3315e-06
LOC107823175	A0A1S4CW77	AT3G15730	PLDALPHA1	Phospholipase D alpha	78.333	3.82e-142	240	-0.493537	0.0646351	3.58904	0.0581619	0.109346
LOC107774768	A0A1S3YCN8	AT2G42010	PLDBETA1	Phospholipase D beta	68.482	0	1028	-0.400709	3.88678	27.286	1.75478e-07	9.52506e-07
LOC107820864	A0A1S4CN51	AT2G42010	PLDBETA1	Phospholipase D beta	80.273	0	512	-0.607954	1.35638	11.9695	0.000540794	0.00173224
LOC107764167	A0A1S3XE88	AT2G42010	PLDBETA1	Phospholipase D beta	67.985	0	1037	0.0757519	4.55366	1.3172	0.251095	0.360475
LOC107818230	A0A1S4CET3	AT2G42010	PLDBETA1	Phospholipase D beta	64.744	0	780	-0.870417	1.7245	34.914	3.44594e-09	2.23312e-08
LOC107780633	A0A1S3YWX5	AT2G42010	PLDBETA1	Phospholipase D beta	43.626	0	855	-0.279782	0.168231	0.936159	0.333268	0.450104
LOC107802388	A0A1S4AXI3	AT4G35790	PLDDELTA	Phospholipase D delta	70.692	0	853	-0.466369	-0.0411038	2.50332	0.113606	0.190873
LOC107812789	A0A1S4BX16	AT4G35790	PLDDELTA	Phospholipase D delta	67.477	0	864	0.245444	7.78297	37.7913	7.87319e-10	5.44556e-09
LOC107763913	A0A1S3XDI7	AT4G35790	PLDDELTA	Phospholipase D delta	55.093	0	864	0.0313855	5.489	0.350167	0.554018	0.661595
LOC107791498	A0A1S3ZX96	AT4G35790	PLDDELTA	Phospholipase D delta	55.787	0	864	-0.165835	7.49735	15.5291	8.12455e-05	0.000302577
LOC107811438	A0A1S4BSI3	AT4G35790	PLDDELTA	Phospholipase D delta	67.593	0	864	0.129186	6.4708	8.06064	0.00452371	0.0117876
LOC107780369	A0A1S3YW68	AT4G35790	PLDDELTA	Phospholipase D delta	57.562	0	853	-0.102901	6.79252	6.90736	0.00858416	0.0208284
LOC107785085	A0A1S3ZBL1	AT4G35790	PLDDELTA	Phospholipase D delta	70.609	0	854	-0.162739	0.3706	0.507877	0.476059	0.592084
LOC107790804	A0A1S3ZVB5	AT4G35790	PLDDELTA	Phospholipase D delta	56.928	0	866	-0.139666	6.34823	9.68751	0.00185525	0.00529844
LOC107824503	A0A1S4D0C3	AT3G16785	PLDζ1	Phospholipase Dζ	65.163	0	953	0.205823	-0.4527	0.461252	0.49704	0.611661
LOC107790413	A0A1S3ZTY3	AT3G16785	PLDζ1	Phospholipase Dζ	73.859	0	1117	-0.0740129	3.4069	0.651884	0.41944	0.538352
LOC107760012	A0A1S3X127	AT3G16785	PLDζ1	Phospholipase Dζ	73.835	0	1116	0.347434	4.95907	39.4154	3.42579e-10	2.44277e-09
LOC107813178	A0A1S4BYA9	AT1G61850		phospholipases;galactolipases	69.366	0	1309	0.478249	4.34839	35.9474	2.02713e-09	1.34595e-08
LOC107785525	A0A1S3ZD57	AT1G61850		phospholipases;galactolipases	69.084	0	1310	0.660001	2.2431	19.1322	1.21967e-05	5.19435e-05
LOC107769121	A0A1S3XV92	AT4G19860	LCAT-PLA	Phospholipid : Acyl acceptor Acyltransferase lecithin:cholesterol acyltransferase-like phospholipase A	64.378	0	539	0.0265214	3.22556	0.0866341	0.768501	0.835295
LOC107760975	A0A1S3X3Z2	AT1G13680		PLC-like phosphodiesterases superfamily protein	59.195	2.08e-156	348	0.310352	-0.330319	1.15589	0.282319	0.395593
LOC107821973	A0A1S4CSA0	AT1G49740		PLC-like phosphodiesterases superfamily protein	68.142	8.41e-176	339	0.0230268	5.99232	0.269692	0.603538	0.702873
LOC107822464	A0A1S4CTQ7	AT1G49740		PLC-like phosphodiesterases superfamily protein	68.437	1.58e-176	339	-0.150921	5.4125	8.02814	0.0046056	0.0119807
LOC107816564	A0A1S4C9J0	AT4G38690		PLC-like phosphodiesterases superfamily protein	72.115	6.44e-52	104	-0.613283	2.21497	21.3142	3.89834e-06	1.78028e-05
LOC107813991	A0A1S4C144	AT4G38690		PLC-like phosphodiesterases superfamily protein	77.603	0	317	0.485676	4.9818	70.7063	4.14564e-17	4.85618e-16
LOC107815664	A0A1S4C6L6	AT4G38690		PLC-like phosphodiesterases superfamily protein	75.394	0	317	-0.408199	2.83065	11.8579	0.00057416	0.00182819
LOC107807780	A0A1S4BFT0	AT4G38690		PLC-like phosphodiesterases superfamily protein	77.603	0	317	0.56648	1.68578	14.0475	0.000178248	0.000624017
LOC107763020	A0A1S3XAR8	AT5G43300	GDPD3	PLC-like Phosphodiesterases superfamily protein	60.588	4.56e-141	340	-0.744896	5.22035	79.6577	4.45226e-19	5.75971e-18
LOC107791195	A0A1S3ZWA1	AT1G74210	GDPD5	PLC-likePhosphodiesterases superfamily protein	70.207	0	386	0.0794728	3.94165	1.10725	0.292681	0.406456
LOC107826889	A0A1S4D7J7	AT1G74210	GDPD5	PLC-likePhosphodiesterases superfamily protein	68.687	0	396	-0.0839086	5.706	3.0432	0.0810759	0.144495
LOC107795063	Q5CCT9	AT2G19690	PLA2-BETA		61.538	3.23e-53	117	-0.0682311	3.06156	0.437168	0.508493	0.62118
LOC107762227	A0A1S3X838	AT2G19690	PLA2-BETA		61.538	2.5e-52	117	-0.251027	2.79609	4.18246	0.0408445	0.0811854
				Mevalonate pathway
LOC107819057	A0A1S4CHD8	AT5G48230		acetoacetyl-CoA thiolase 2	84.75	0	400	0.397455	1.01968	4.88409	0.0271054	0.0570857
LOC107822239	A0A1S4CT09	AT1G31910		GHMP kinase family protein	71.513	0	509	-0.0333092	-0.686649	0.00727028	0.93205	0.954321
LOC107791244	A0A1S3ZWM5	AT1G31910		GHMP kinase family protein	71.709	0	509	-0.533617	-1.11825	1.32144	0.250334	0.359628
LOC107763449	A0A1S3XBX7	AT3G54250		GHMP kinase family protein	79.376	0	417	-0.0790852	0.38212	0.125573	0.723067	0.801735
LOC107817230	A0A1S4CBJ6	AT3G54250		GHMP kinase family protein	79.087	0	416	-0.277078	3.49493	12.5772	0.000390476	0.00128046
LOC107811776	A0A1S4BTP3	AT3G54250		GHMP kinase family protein	79.087	0	416	-0.443154	2.99471	22.7965	1.8009e-06	8.63838e-06
LOC107770799	Q8GTA7	AT1G76490		hydroxy methylglutaryl CoA reductase 1	70.115	0	609	0.251475	7.80059	36.4243	1.58712e-09	1.0692e-08
LOC107777769	A0A1S3YM92	AT1G76490		hydroxy methylglutaryl CoA reductase 1	70.443	0	609	0.217094	10.6008	27.1972	1.83727e-07	9.94471e-07
LOC107759218	A0A1S3WY92	AT1G76490		hydroxy methylglutaryl CoA reductase 1	73.95	0	595	0.20938	6.13784	17.1085	3.53036e-05	0.000139263
LOC107772411	A0A1S3Y572	AT1G76490		hydroxy methylglutaryl CoA reductase 1	70.279	0	609	0.197856	9.68328	22.3561	2.26491e-06	1.07148e-05
LOC107772124	A0A1S3Y4K2	AT1G76490		hydroxy methylglutaryl CoA reductase 1	70.425	0	612	0.187221	9.93964	31.5818	1.91209e-08	1.1518e-07
LOC107832729	O48624	AT1G76490		hydroxy methylglutaryl CoA reductase 1	69.558	0	611	0.0475322	9.70525	1.61268	0.204115	0.305972
LOC107765219	A0A1S3XH90	AT1G76490		hydroxy methylglutaryl CoA reductase 1	73.019	0	593	0.034503	5.71035	0.536756	0.46378	0.58062
LOC107802821	A0A1S4AYZ4	AT4G11820		hydroxymethylglutaryl-CoA synthase / HMG-CoA synthase / 3-hydroxy-3-methylglutaryl coenzyme A synthase	81.481	0	459	-0.34166	5.5824	44.9093	2.06373e-11	1.6265e-10
LOC107798568	A0A1S4AK38	AT4G11820		hydroxymethylglutaryl-CoA synthase / HMG-CoA synthase / 3-hydroxy-3-methylglutaryl coenzyme A synthase	80.988	0	405	-0.387207	3.91522	28.4615	9.55822e-08	5.356e-07
LOC107816507	A0A1S4C9C8	AT4G11820		hydroxymethylglutaryl-CoA synthase / HMG-CoA synthase / 3-hydroxy-3-methylglutaryl coenzyme A synthase	82.353	0	459	-0.4481	5.82937	80.7222	2.59786e-19	3.41245e-18
LOC107777352	A0A1S3YL66	AT4G11820		hydroxymethylglutaryl-CoA synthase / HMG-CoA synthase / 3-hydroxy-3-methylglutaryl coenzyme A synthase	81.917	0	459	-0.673139	7.21156	237.618	1.30053e-53	5.34424e-52
LOC107815397	A0A1S4C6A5	AT5G27450		mevalonate kinase	68.052	0	385	0.439589	-0.854263	1.53655	0.215132	0.318771
LOC107829822	A0A1S4DH13	AT5G27450		mevalonate kinase	68.312	0	385	-0.281778	2.44982	5.71252	0.0168444	0.0376455
LOC107766711	A0A1S3XMI2	AT5G27450		mevalonate kinase	67.013	2.62e-180	385	-0.432262	5.45209	62.9444	2.12626e-15	2.21194e-14
LOC107819092	A0A1S4CHI1	AT5G47720		Thiolase family protein	79.104	0	402	-0.588317	2.14221	23.342	1.3561e-06	6.61492e-06
LOC107765596	Q5XMB8	AT5G47720		Thiolase family protein	79.353	0	402	-0.916874	4.88493	193.502	5.46963e-44	1.79617e-42
LOC107809709	Q5XMB7	AT5G47720		Thiolase family protein	78.729	0	409	0.195652	0.634247	0.863213	0.352841	0.470884
				Sterol metabolism
LOC107795088	A0A1S4A930	AT2G43420	RTN20	3-beta hydroxysteroid dehydrogenase/isomerase family protein	50.372	7.01e-179	538	-0.0707468	4.23879	1.01658	0.313331	0.428805
LOC107780439	A0A1S3YWF2	AT2G43420	RTN20	3-beta hydroxysteroid dehydrogenase/isomerase family protein	50.376	2.02e-176	532	0.0995751	3.16094	0.923186	0.33664	0.453675
LOC107768308	A0A1S3XSI7	AT2G26260	3BETAHSD/D2	3-beta-hydroxysteroid-dehydrogenase/decarboxylase	69.412	6.62e-37	85	-0.167207	-0.650549	0.243509	0.621683	0.718019
LOC107818175	A0A1S4CEP7	AT2G26260	3BETAHSD/D2	3-beta-hydroxysteroid-dehydrogenase/decarboxylase	71.014	0	552	-0.359258	0.483607	2.43349	0.118768	0.197972
LOC107817215	A0A1S4CBJ7	AT2G26260	3BETAHSD/D2	3-beta-hydroxysteroid-dehydrogenase/decarboxylase	72.022	0	554	-0.184238	0.93461	1.00746	0.315513	0.431126
LOC107814161	A0A1S4C1H2	AT2G26260	3BETAHSD/D2	3-beta-hydroxysteroid-dehydrogenase/decarboxylase	77.297	0	370	-0.717958	0.943107	13.8677	0.000196142	0.000682207
LOC107785715	A0A1S3ZDR2	AT3G55360	CER10/ECR	3-oxo-5-alpha-steroid 4-dehydrogenase family protein	81.935	0	310	-0.908965	1.13736	26.0705	3.29176e-07	1.73531e-06
LOC107796650	H9CCI1	AT3G55360	CER10/ECR	3-oxo-5-alpha-steroid 4-dehydrogenase family protein	81.613	0	310	-0.304629	1.8095	4.39902	0.0359595	0.0727874
LOC107795958	A0A1S4AC88	AT3G19820	DWF1	Cell elongation protein/DWARF1/DIMINUTO (DIM)	77.837	0	564	-1.05581	0.210417	15.6352	7.68118e-05	0.000287039
LOC107806219	A0A1S4BAC5	AT2G07050	CAS	Cycloartenol synthase 1	77.025	0	753	0.660661	0.253743	7.82927	0.00514068	0.0132057
LOC107818919	A0A1S4CH62	AT2G07050	CAS	Cycloartenol synthase 1	67.806	0	761	-0.415863	1.30821	6.26602	0.0123075	0.0285783
LOC107789127	A0A1S3ZPS1	AT2G07050	CAS	Cycloartenol synthase 1	61.641	0	451	-0.103539	-0.267718	0.132221	0.71614	0.796165
LOC107826198	A0A1S4D5M3	AT2G07050	CAS	Cycloartenol synthase 1	79.71	0	621	-0.426609	0.845722	4.5359	0.0331909	0.0680254
LOC107762593	A0A0A1ENJ0	AT2G07050	CAS	Cycloartenol synthase 1	78.78	0	754	-0.238544	2.56145	4.55331	0.0328552	0.0674419
LOC107764727	Q8GZV0	AT1G11680	CYP51G1	Cytochrome P450 family	80.328	0	488	-0.393292	-0.896803	1.13447	0.286823	0.400129
LOC107779000	A0A1S3YRH9	AT1G11680	CYP51G1	Cytochrome P450 family	80.533	0	488	-0.0639304	2.54281	0.339773	0.559961	0.666638
LOC107762070	A0A1S3X7K6	AT3G02580	STE1/DWF7	delta7 sterol C-5 desaturase	78.358	2.66e-161	268	0.615704	2.80307	40.0772	2.44126e-10	1.76145e-09
LOC107795770	A0A1S4ABE8	AT3G02580	STE1/DWF7	delta7 sterol C-5 desaturase	77.778	1.13e-161	270	-0.239704	1.74931	3.02795	0.0818415	0.145646
LOC107801501	A0A1S4AUY8	AT1G50430	DWF5	Ergosterol biosynthesis ERG4/ERG24 family	81.336	0	434	-0.0791498	-0.438647	0.067866	0.79447	0.854851
LOC107769866	A0A1S3XXK7	AT1G50430	DWF5	Ergosterol biosynthesis ERG4/ERG24 family	81.336	0	434	-0.546641	0.380506	5.72785	0.0166979	0.0373543
LOC107828762	A0A1S4DEG5	AT1G58440	XF1	FAD/NAD(P)-binding oxidoreductase family protein	77.344	0	512	-0.358601	8.7062	68.4299	1.31472e-16	1.49082e-15
LOC107771747	A0A1S3Y467	AT1G58440	XF1	FAD/NAD(P)-binding oxidoreductase family protein	76.848	0	514	-0.410051	8.87278	89.3839	3.25168e-21	4.77459e-20
LOC107799992	A0A1S4APL5	AT3G45130	LAS1	Lanosterol synthase	76.667	6.49e-45	90	-0.488878	-0.266666	2.35616	0.124789	0.205792
LOC107800121	A0A1S4APZ3	AT3G45130	LAS1	Lanosterol synthase	77.778	8.36e-32	63	-0.538375	0.586087	6.08963	0.0135977	0.0311692
LOC107783961	A0A1S3Z7Z9	AT3G03310	LCAT3	Lecithin:cholesterol acyltransferase	69.074	0	443	0.568461	-0.836611	2.58318	0.108004	0.183183
LOC107820521	A0A1S4CM51	AT1G04010	PSAT1	Phospholipid : Acyl acceptor Acyltransferase phospholipid:sterol acyltransferase	76.715	0	627	0.124027	0.368185	0.309038	0.578271	0.681747
LOC107830779	A0A1S4DKI9	AT1G04010	PSAT1	Phospholipid : Acyl acceptor Acyltransferase phospholipid:sterol acyltransferase	76.715	0	627	0.0219298	2.76436	0.0530205	0.817888	0.872906
LOC107761131	A0A1S3X4D9	AT4G37760	SQE3	Squalene epoxidase	76.731	0	520	-0.207015	7.28207	23.0231	1.6007e-06	7.72631e-06
LOC107821041	A0A1S4CPM1	AT4G37760	SQE3	Squalene epoxidase	76.392	0	521	-0.194281	7.15181	23.8983	1.01564e-06	5.05039e-06
LOC107791556	A0A1S3ZXV5	AT4G34640	SQS1	Squalene synthase	74.757	0	412	0.320476	7.36083	74.7077	5.45816e-18	6.67163e-17
LOC107759374	A0A1S3WYJ8	AT4G34640	SQS1	Squalene synthase	72.506	0	411	0.0205124	4.74318	0.0998582	0.752	0.823478
LOC107813695	A0A1S4BZZ6	AT4G34640	SQS1	Squalene synthase	73.723	0	411	0.540517	5.66984	125.365	4.23321e-29	8.64378e-28
LOC107790933	A0A1S3ZVP7	AT4G34640	SQS1	Squalene synthase	75	0	412	0.275174	7.96985	46.5513	8.92517e-12	7.23206e-11
LOC107784901	A0A1S3ZB26	AT1G07420	SMO2-1	Sterol 4-alpha-methyl-oxidase	87.739	3.47e-177	261	0.0227331	0.751689	0.0136729	0.906915	0.937454
LOC107795609	A0A1S4AAX4	AT2G29390	SMO2-2	Sterol 4-alpha-methyl-oxidase	81.154	2.82e-166	260	3.0316	-0.879805	46.093	1.12772e-11	9.07729e-11
LOC107821329	A0A1S4CPR5	AT1G20330	SMT2	Sterol methyltransferase	81.408	0	355	-0.411224	0.0474186	2.48293	0.115088	0.19294
LOC107825894	A0A1S4D4M9	AT5G13710	SMT1	Sterol methyltransferase 1	78.313	0	332	-0.0571775	7.92213	2.40706	0.120789	0.20063
LOC107772103	A0A1S3Y4I3	AT5G13710	SMT1	Sterol methyltransferase 1	75.668	0	337	-0.0405422	4.21107	0.356316	0.550559	0.658608
LOC107813194	A0A1S4BYC7	AT5G13710	SMT1	Sterol methyltransferase 1	78.507	0	335	0.110552	8.42741	9.53769	0.00201295	0.00569731
LOC107828110	A0A1S4DBX9	AT4G12110	SMO1-1	Sterol-4alpha-methyl oxidase	62.373	1.97e-146	295	0.428765	9.39849	165.737	6.31541e-38	1.75832e-36
LOC107798822	A0A1S4AL08	AT4G12110	SMO1-1	Sterol-4alpha-methyl oxidase	62.712	6.93e-146	295	0.396398	8.43462	83.9428	5.09297e-20	6.97199e-19
				Sphingolipid metabolism
LOC107783491	A0A1S3Z6H8	AT4G22330	CES1	Ceramidase	78.039	1.22e-154	255	-0.231784	2.86839	4.35189	0.0369678	0.0745468
LOC107785688	A0A1S3ZDL0	AT4G22330	CES1	Ceramidase	77.255	2.91e-149	255	0.305926	3.69575	13.3638	0.000256532	0.000871862
LOC107824154	A0A1S4CZ06	AT4G22330	CES1	Ceramidase	76.863	1.11e-152	255	-0.240212	2.18254	4.04232	0.0443727	0.0871761
LOC107780356	A0A1S3YW43	AT4G22330	CES1	Ceramidase	77.647	1.07e-149	255	0.0567477	3.7966	0.532985	0.465355	0.582121
LOC107817825	A0A1S4CDG8	AT5G51290	CERK	Ceramide Kinase	55.316	0	602	-0.0102045	3.1958	0.0150278	0.902433	0.933995
LOC107791052	A0A1S3ZVV2	AT5G51290	CERK	Ceramide Kinase	55.5	0	600	0.188371	3.06151	4.18795	0.0407124	0.0809996
LOC107832016	A0A1S4DPE3	AT1G13580	LOH3	Ceramide Synthase	80.147	4.25e-76	136	-0.23213	0.93402	1.46283	0.226481	0.332214
LOC107772675	A0A1S3Y652	AT1G13580	LOH3	Ceramide Synthase	65.714	4.45e-66	140	-0.157087	-1.04377	0.154267	0.694491	0.77855
LOC107789687	A0A1S3ZRM4	AT1G13580	LOH3	Ceramide Synthase	74.026	5.15e-176	308	-0.110255	1.17367	0.290958	0.589607	0.690571
LOC107784206	A0A1S3Z8G9	AT3G19260	LOH2	Ceramide Synthase	66.052	7.58e-135	271	-0.233505	4.77986	15.2508	9.41384e-05	0.000346611
LOC107820623	A0A1S4CN90	AT3G19260	LOH2	Ceramide Synthase	65.424	3.83e-144	295	-0.614945	4.67045	99.4648	1.99685e-23	3.24865e-22
LOC107776446	A0A1S3YHW8	AT3G19260	LOH2	Ceramide Synthase	64.407	2.71e-140	295	-0.467253	3.84332	33.1328	8.60737e-09	5.35273e-08
LOC107798179	A0A1S4AJ47	AT3G19260	LOH2	Ceramide Synthase	66.423	4.92e-136	274	-0.431107	3.82133	27.6178	1.47813e-07	8.07088e-07
LOC107808948	A0A1S4BJE5	AT4G04930	DSD1	Dihydrosphingosine Delta-4 Desaturase	80.303	0	330	-0.0150384	7.55292	0.100879	0.750777	0.822581
LOC107806069	A0A1S4B9S2	AT4G04930	DSD1	Dihydrosphingosine Delta-4 Desaturase	75.284	0	352	-0.544196	6.37103	125.34	4.28822e-29	8.74835e-28
LOC107807159	A0A1S4BDH2	AT4G04930	DSD1	Dihydrosphingosine Delta-4 Desaturase	81.761	0	318	0.116543	6.88696	4.50795	0.0337376	0.0689925
LOC107794399	A0A1S4A6V0	AT1G27980	DPL1	Dihydrosphingosine Phosphate Lyase	76.981	0	530	-0.723178	2.46407	37.3103	1.00749e-09	6.90625e-09
LOC107821862	A0A1S4CRV3	AT2G34770	FAH1	Fatty Acid 2-hydroxylase	62.393	8.15e-112	234	-0.0237491	8.16654	0.406689	0.523655	0.634958
LOC107768658	A0A1S3XTK4	AT2G34770	FAH1	Fatty Acid 2-hydroxylase	74.153	1.17e-135	236	-0.378999	0.206145	2.08803	0.148457	0.236895
LOC107779311	A0A1S3YSJ3	AT2G34770	FAH1	Fatty Acid 2-hydroxylase	74.576	1.04e-136	236	-0.0399033	1.6822	0.0816901	0.77502	0.840569
LOC107813799	A0A1S4C0B1	AT4G20870	FAH2	Fatty Acid 2-hydroxylase	64.912	1.12e-113	228	0.256508	7.81743	53.7945	2.22598e-13	2.01791e-12
LOC107777104	A0A1S3YKL9	AT3G24180		GBA2 type family protein, Beta-glucosidase	70.762	0	643	0.657143	0.949086	13.3483	0.000258656	0.000878303
LOC107777099	A0A1S3YK02	AT3G24180		GBA2 type family protein, Beta-glucosidase	74.713	0	957	0.233903	1.79338	2.81584	0.093338	0.162603
LOC107808883	A0A1S4BJ66	AT3G24180		GBA2 type family protein, Beta-glucosidase	81.013	1.13e-139	237	0.63143	-0.340684	4.74859	0.0293223	0.0611016
LOC107816091	A0A1S4C7M1	AT5G49900		GBA2 type family protein, Beta-glucosidase	68.525	0	807	-0.716314	0.623109	10.3888	0.00126781	0.00375859
LOC107786670	A0A1S3ZGU2	AT5G49900		GBA2 type family protein, Beta-glucosidase	71.736	0	697	0.0141069	0.623855	0.00479356	0.944802	0.963101
LOC107803586	A0A1S4B1L4	AT5G04500	GINT1	Glucosamine Inositolphosphorylceramide Transferase	63.774	0	726	0.188224	3.34416	3.81339	0.0508445	0.0979132
LOC107764017	A0A1S3XE02	AT5G04500	GINT1	Glucosamine Inositolphosphorylceramide Transferase	63.651	0	630	-0.117349	2.69858	1.27551	0.258736	0.369152
LOC107810083	A0A1S4BN30	AT2G19880	GCS	Glucosylceramide Synthase (UDP-glucose-dependent)	77.842	0	519	0.380647	7.05601	75.957	2.89902e-18	3.60469e-17
LOC107784649	A0A1S3ZA08	AT2G19880	GCS	Glucosylceramide Synthase (UDP-glucose-dependent)	78.805	0	519	0.119396	6.74362	5.4821	0.0192121	0.0422531
LOC107822116	A0A1S4CSM0	AT2G37940	IPCS2	Inositolphosphorylceramide Synthase	76.948	4.24e-179	308	0.333741	6.2589	41.7008	1.06366e-10	7.91493e-10
LOC107774953	A0A1S3YCZ2	AT2G37940	IPCS2	Inositolphosphorylceramide Synthase	76.948	1.11e-178	308	-0.0373871	5.30476	0.498903	0.479982	0.595911
LOC107802217	A0A1S4AWU4	AT3G54020	IPCS3	Inositolphosphorylceramide Synthase	79.636	2.5e-167	275	0.331428	5.1672	33.4806	7.19774e-09	4.51386e-08
LOC107789878	A0A1S3ZS94	AT3G54020	IPCS3	Inositolphosphorylceramide Synthase	77.67	0	309	0.0356086	3.99786	0.179479	0.671822	0.759111
LOC107779230	A0A1S3YSA3	AT5G18480	IPUT1	IPC (inositol phosphorylceramide) glucuronosyltransferase	66.667	0	519	-0.131104	0.763298	0.453896	0.50049	0.614432
LOC107828075	A0A1S4DCA4	AT5G18480	IPUT1	IPC (inositol phosphorylceramide) glucuronosyltransferase	66.667	0	519	0.320542	1.9345	4.85812	0.0275163	0.0578613
LOC107822640	A0A1S4CUJ6	AT5G18480	IPUT1	IPC (inositol phosphorylceramide) glucuronosyltransferase	66.221	0	524	0.166847	0.415862	0.580194	0.446236	0.56448
LOC107825367	A0A1S4D2Q6	AT3G06060	TSC10A	Ketosphinganine Reductase	68.438	6.06e-156	320	-0.749054	1.68011	21.4505	3.63075e-06	1.66567e-05
LOC107782703	A0A1S3Z3W7	AT3G06060	TSC10A	Ketosphinganine Reductase	68.634	5.52e-157	322	-0.892215	2.13471	51.2091	8.30319e-13	7.26979e-12
LOC107790734	A0A1S3ZUY5	AT3G06060	TSC10A	Ketosphinganine Reductase	68.966	2.83e-158	319	-0.553349	2.84012	25.3793	4.70934e-07	2.43636e-06
LOC107785912	A0A1S3ZEB5	AT3G06060	TSC10A	Ketosphinganine Reductase	69.63	7.52e-66	135	-0.096773	2.82721	1.07103	0.300713	0.415319
LOC107794591	A0A1S4A7K6	AT3G58490	LPPδ	Long Chain Base 1-Phosphate Phosphatase	67.157	0	408	0.00278961	4.71546	0.0014529	0.969595	0.980372
LOC107765772	A0A1S3XJ02	AT3G58490	LPPδ	Long Chain Base 1-Phosphate Phosphatase	66.422	0	408	0.0207702	3.64737	0.0571076	0.811127	0.867885
LOC107762476	A0A1S3X8V7	AT5G03080	LPPγ	Long Chain Base 1-Phosphate Phosphatase Phosphatidate Phosphatase	70.721	2.26e-117	222	-0.228786	3.09323	4.19444	0.0405568	0.0807179
LOC107814276	A0A1S4C270	AT5G03080	LPPγ	Long Chain Base 1-Phosphate Phosphatase Phosphatidate Phosphatase	70.721	1.61e-117	222	-0.482418	3.17853	23.6624	1.14803e-06	5.66351e-06
LOC107773149	A0A1S3Y805	AT2G46090	LCBK2	Long Chain Base Kinase	69.602	0	352	-0.42374	-0.35837	1.77777	0.182423	0.279838
LOC107831053	A0A1S4DLG9	AT4G21540	SPHK1	Long Chain Base Kinase	64.493	4.73e-132	276	0.226236	3.77967	9.31584	0.00227181	0.00635737
LOC107799091	A0A1S4ALP4	AT4G21540	SPHK1	Long Chain Base Kinase	61.042	0	480	0.672497	0.446034	6.40305	0.0113924	0.0267335
LOC107771177	A0A1S3Y1I8	AT4G21540	SPHK1	Long Chain Base Kinase	60	0	470	0.697704	0.970702	15.2689	9.32408e-05	0.000343477
LOC107803682	A0A1S4B1X1	AT4G21540	SPHK1	Long Chain Base Kinase	61.25	0	480	-0.452159	2.17387	13.9215	0.000190609	0.000664466
LOC107822472	A0A1S4CTR5	AT5G23450	LCBK1	Long Chain Base Kinase	66.19	0	769	-0.262785	4.08505	10.9075	0.00095776	0.0029136
LOC107775511	A0A1S3YF04	AT5G23450	LCBK1	Long Chain Base Kinase	66.32	0	769	-0.149981	3.62099	4.06919	0.0436722	0.0859976
LOC107801073	A0A1S4ATD5	AT4G36480	LCB1	Long-Chain Base	77.137	0	468	-0.5763	4.24412	55.0369	1.18287e-13	1.0925e-12
LOC107822881	A0A1S4CUP8	AT4G36480	LCB1	Long-Chain Base	77.749	0	391	-0.424179	2.87733	17.0928	3.55972e-05	0.000140349
LOC107798499	A0A1S4AK19	AT4G36480	LCB1	Long-Chain Base	75.262	0	477	0.401484	3.60305	20.4144	6.23589e-06	2.77789e-05
LOC107795207	A0A1S4A9L9	AT4G36480	LCB1	Long-Chain Base	77.137	0	468	-0.330091	4.22183	24.4779	7.51667e-07	3.79754e-06
LOC107808909	A0A1S4BJB8	AT5G23670	LCB2a	Long-Chain Base	86.708	0	489	0.1453	7.0451	11.8439	0.00057849	0.00183995
LOC107770386	A0A1S3XZA5	AT5G23670	LCB2a	Long-Chain Base	86.708	0	489	0.239575	7.54819	34.1384	5.13289e-09	3.26063e-08
LOC107821788	A0A1S4CRI8	AT1G07380	NCER1	neutral ceramidase	75.258	0	776	-0.146849	3.9048	4.30411	0.0380204	0.0763505
LOC107777774	A0A1S3YM97	AT1G07380	NCER1	neutral ceramidase	74.871	0	776	-0.459078	5.00532	45.3417	1.65485e-11	1.31413e-10
LOC107774339	A0A1S3YAS9	AT1G06515	SSSPTA	Small subunits of Serine palmitoyltransferase	78.182	3.16e-26	55	-0.448907	1.63426	7.0834	0.00778013	0.0190864
LOC107828367	A0A1S4DD64	AT1G06515	SSSPTA	Small subunits of Serine palmitoyltransferase	72.727	3.07e-24	55	-0.594229	0.153786	4.86335	0.0274331	0.0577073
LOC107790527	A0A1S3ZU76	AT1G06515	SSSPTA	Small subunits of Serine palmitoyltransferase	78.182	2.9e-26	55	-0.298031	1.96803	5.19389	0.0226664	0.0488984
LOC107767458	A0A1S3XPT1	AT1G14290	SBH2	Sphingobase C4-Hydroxylase	66.265	1.83e-128	249	1.01375	5.22146	300.935	2.06109e-67	1.12062e-65
LOC107830309	A0A1S4DIY3	AT1G14290	SBH2	Sphingobase C4-Hydroxylase	74.51	3.46e-150	255	0.235603	4.33872	10.7734	0.00102969	0.00311269
LOC107795812	A0A1S4ABM6	AT1G14290	SBH2	Sphingobase C4-Hydroxylase	74.803	1e-149	254	0.464989	4.66651	42.0623	8.84094e-11	6.61936e-10
LOC107810197	A0A1S4BNJ4	AT1G14290	SBH2	Sphingobase C4-Hydroxylase	74.409	6.88e-151	254	0.355328	4.6025	34.3358	4.63768e-09	2.96485e-08
LOC107793600	A0A1S4A4D6	AT1G14290	SBH2	Sphingobase C4-Hydroxylase	66.667	2.21e-128	249	0.0185184	3.25266	0.0493502	0.824198	0.877204
LOC107802324	A0A1S4AXC8	AT1G14290	SBH2	Sphingobase C4-Hydroxylase	73.228	5.83e-150	254	0.431978	5.12178	44.5326	2.50162e-11	1.95623e-10
LOC107789659	A0A1S3ZRU4	AT2G46210	SLD2	Sphingobase-D8 Desaturase	67.946	0	443	-0.881041	7.65359	447.404	2.64959e-99	2.17371e-97
LOC107798633	A0A1S4AL23	AT2G46210	SLD2	Sphingobase-D8 Desaturase	66.37	0	449	-0.0147896	-0.898115	0.00165741	0.967526	0.978872
LOC107760728	A0A1S3X305	AT2G46210	SLD2	Sphingobase-D8 Desaturase	68.151	0	449	0.575751	9.97002	223.904	1.27286e-50	4.87428e-49
LOC107821574	A0A1S4CQI7	AT2G46210	SLD2	Sphingobase-D8 Desaturase	67.929	0	449	0.686919	10.5666	293.143	1.02762e-65	5.43344e-64
LOC107768418	A0A1S3XT34	AT2G46210	SLD2	Sphingobase-D8 Desaturase	66.37	0	449	0.456133	2.90367	25.0986	5.4471e-07	2.79744e-06
LOC107782453	A0A1S3Z322	AT2G46210	SLD2	Sphingobase-D8 Desaturase	66.815	0	449	0.585192	5.05086	113.485	1.68964e-26	3.14631e-25
LOC107808708	A0A1S4BIQ7	AT2G46210	SLD2	Sphingobase-D8 Desaturase	67.946	0	443	-1.04705	6.12052	393.252	1.62136e-87	1.14304e-85
LOC107827167	A0A1S4D8J3	AT2G34690	ACD11	Sphingosine Transfer Protein	70.588	1.77e-104	204	-0.501316	3.70737	38.1185	6.65771e-10	4.62568e-09
LOC107763219	A0A1S3XBP5	AT2G34690	ACD11	Sphingosine Transfer Protein	70.588	7.12e-105	204	-0.601036	2.90746	30.7886	2.87723e-08	1.70292e-07
LOC107805101	A0A1S4B6V2	AT4G39670	GLTP	Sphingosine Transfer Protein	64.162	1.3e-74	173	-0.22869	5.48294	18.4857	1.7118e-05	7.11287e-05
LOC107764744	A0A1S3XG20	AT4G39670	GLTP	Sphingosine Transfer Protein	65.385	7.96e-96	208	-0.31004	4.25198	16.5777	4.66974e-05	0.000181018
				Other
LOC107781883	A0A1S3Z157	AT3G06810	IBR3	Acyl-CoA dehydrogenase-like protein	72.749	0	822	-0.0690546	0.713647	0.122048	0.726824	0.804701
LOC107764289	A0A1S3XEN9	AT3G06810	IBR3	Acyl-CoA dehydrogenase-like protein	73.358	0	822	0.260222	0.514221	1.52121	0.217437	0.321462
LOC107789411	A0A1S3ZQP5	AT1G01710	ACT2	Acyl-CoA Thioesterase	70.685	0	365	-0.244093	0.85569	1.19024	0.27528	0.387757
LOC107791023	A0A1S3ZVN8	AT1G01710	ACT2	Acyl-CoA Thioesterase	69.515	0	433	-0.0328457	-0.187713	0.0132517	0.908353	0.938352
LOC107779229	A0A1S3YSG1	AT1G08640		Chloroplast J-like Domain 1	61.837	1.54e-118	283	-0.0946432	0.521358	0.16057	0.688632	0.773524
LOC107802375	A0A1S4AXH8	AT3G25860	LTA2 (E2)	Dihydrolipoamide Acetyltransferase, E2 component of Pyruvate Dehydrogenase Complex	70.737	0	475	-0.227989	3.69078	6.23785	0.0125048	0.0290071
LOC107764742	A0A1S3XFZ4	AT3G25860	LTA2 (E2)	Dihydrolipoamide Acetyltransferase, E2 component of Pyruvate Dehydrogenase Complex	71.789	0	475	-0.561355	1.33847	10.8758	0.000974296	0.00295844
LOC107809523	A0A1S4BLB5	AT3G25860	LTA2 (E2)	Dihydrolipoamide Acetyltransferase, E2 component of Pyruvate Dehydrogenase Complex	72.128	0	470	-0.171853	3.08982	2.70968	0.0997412	0.17172
LOC107805248	A0A1S4B776	AT1G10090		Early-responsive to dehydration stress protein (ERD4)	62.353	1.27e-24	85	-0.510013	3.79616	50.8268	1.00887e-12	8.77641e-12
LOC107774824	A0A1S3YCM8	AT2G20860	LS / LIP1 (mitochondrial)	Lipoate Synthase	80.94	0	383	0.107916	3.07938	1.38372	0.239469	0.347265
LOC107809305	A0A1S4BKI6	AT2G20860	LS / LIP1 (mitochondrial)	Lipoate Synthase	81.967	0	366	-0.000367289	5.09667	4.19936e-05	0.99483	0.99591
LOC107806151	A0A1S4BAB4	AT2G20860	LS / LIP1 (mitochondrial)	Lipoate Synthase	79.947	0	374	-0.149253	3.93483	4.08122	0.0433624	0.0854606
LOC107792991	A0A1S4A2B6	AT2G20860	LS / LIP1 (mitochondrial)	Lipoate Synthase	87.083	9.76e-144	240	-0.25025	1.86232	3.49225	0.0616567	0.114886
LOC107789917	A0A1S3ZSE2	AT5G08415	LIP1	Lipoate Synthase	77.6	0	375	0.108985	2.0249	0.665649	0.414573	0.533919
LOC107798233	A0A1S4AJ65	AT5G08415	LIP1	Lipoate Synthase	77.6	0	375	0.0305053	3.50417	0.159646	0.689483	0.774291
LOC107765060	A0A1S3XH25	AT1G55020	LOX1	Lipoxygenase	48.284	3.2e-115	408	0.287667	1.9529	3.6645	0.0555833	0.105306
LOC107770253	A0A1S3XYN8	AT3G22400	LOX5	Lipoxygenase	69.142	0	862	-0.786334	-1.04468	3.84271	0.0499629	0.0965298
LOC107765059	A0A1S3XGW8	AT3G22400	LOX5	Lipoxygenase	61.386	7.09e-42	101	0.0345206	3.29395	0.146488	0.701914	0.784963
LOC107826704	A0A1S4D7C6	AT3G45140	LOX2	Lipoxygenase	66.667	5.51e-51	126	-0.794787	1.93321	28.5902	8.94339e-08	5.03226e-07
LOC107800317	A0A1S4AR45	AT3G45140	LOX2	Lipoxygenase	57.061	0	871	-0.198804	0.308951	0.744789	0.388131	0.507175
LOC107772363	A0A1S3Y597	AT1G04640	LT / LIP2 (mitochondrial)	Lipoyltransferase	73.894	4.8e-128	226	0.223217	1.59529	2.43233	0.118856	0.198076
LOC107831321	A0A1S4DME1	AT1G04640	LT / LIP2 (mitochondrial)	Lipoyltransferase	76.233	3.53e-128	223	-0.2053	0.781622	0.799039	0.371381	0.490543
LOC107829039	A0A1S4DF20	AT1G67560	LOX6	PLAT/LH2 domain-containing lipoxygenase family protein	62.103	0	913	-0.313931	3.77684	16.8565	4.0314e-05	0.000157733
