# Supplementary material for: Heat stress leads to rapid lipid remodeling and transcriptional adaptations in Nicotiana tabacum pollen tubes
Source: Plant Physiol. 2022 Mar 18;189(2):490–515. doi: 10.1093/plphys/kiac127 (PMC9157110; doi:10.1093/plphys/kiac127)
Supplement: kiac127_Supplementary_Data [file kiac127_supplementary_data.zip › Supplemental datasets S4S6.xlsx]

## Sheet: Suppl. Dataset S4
Suppl. Dataset S4. Sphingolipids: Absolute peak areas. Depicted are the retention times and peak areas of the individual lipid species detected, as well as the precursor and product ions used. The total number of carbon atoms, double bonds and hydroxy groups are indicated in parentheses behind the lipid subclass name (for complex sphingolipids, sphingoid base (SPB) and fatty acid residues are sep…
lipid name (partially including the mass transition identity)					Retention times																										peak area
	precursor ion	product ion	number of C atoms	icf	3h 1	3h 2	3h 3	3h 4	3h 5	6h 1	6h 2	6h 3	6h 4	6h 5	3+3h HS 1	3+3h HS 2	3+3h HS 3	3+3h HS 4	3+3h HS 5	3+3+3h HSR 1	3+3+3h HSR 2	3+3+3h HSR 3	3+3+3h HSR 4	3+3+3h HSR 5	3+6h HS 1	3+6h HS 2	3+6h HS 3	3+6h HS 4	3+6h HS 5		3h 1	3h 2	3h 3	3h 4	3h 5	6h 1	6h 2	6h 3	6h 4	6h 5	3+3h HS 1	3+3h HS 2	3+3h HS 3	3+3h HS 4	3+3h HS 5	3+3+3h HSR 1	3+3+3h HSR 2	3+3+3h HSR 3	3+3+3h HSR 4
SPB(18:0;O2)-1xH2O	302.3	284.3	18	1.21651	6.39	6.4	6.4	6.38	6.39	6.41	6.4	6.41	6.41	6.4	6.39	6.41	6.41	6.41	6.41	6.41	6.41	6.42	6.41	6.41	6.41	6.41	6.4	6.4	6.41		117600	91840	73410	61880	67800	82720	79750	84160	71190	59010	58100	52740	60310	71030	53800	102300	85620	93290	74420
SPB(18:0;O2)-2xH2O	302.3	266.29	18	1.21651	6.39	6.39	6.41	6.41	6.39	6.39	6.41	6.43	6.41	6.41	6.41	6.4	6.43	6.4	6.42	6.43	6.39	6.42	6.37	6.42	6.41	6.4	6.42	6.41	6.4		10870	8448	6496	4214	6947	7927	7640	7817	8868	4899	6190	5521	6566	8256	5972	9333	9833	9202	6939
SPB(18:0;O3)-1xH2O	318.3	300.29	18	1.21651	6.04	6.06	6.05	6.04	6.03	6.06	6.05	6.02	6.04	6.05	6.04	6.03	6.06	6.06	6.04	6.05	6.06	6.05	6.04	6.06	6.04	6.03	6.03	6.05	6.03		49520	41720	42090	27130	46920	60550	62910	64160	69830	44390	62060	52710	50720	69990	66890	81550	73750	68150	86510
SPB(18:0;O3)-2xH2O	318.3	282.28	18	1.21651	6.07	6.02	6.03	6.03	6.01	6.04	6.04	6.05	6.06	6.04	6.05	6.06	6.08	6.02	6.03	6.03	6.03	6.03	6.06	6.05	6.02	6.07	6.05	6.05	6.03		46950	32910	26460	22590	25750	42220	52490	43050	48420	34650	45010	37400	44200	54510	47680	62990	58800	64480	60380
SPB(18:0;O3)-3xH2O	318.3	264.27	18	1.21651	6	5.97	5.98	5.92	6.04	6.03	6.03	5.99	5.96	6.04	5.97	6	5.96	6	6.08	6.04	6.01	6.01	6	6.03	5.97	6	5.99	6.04	6.05		2443	1763	2150	1999	4135	7574	8787	5177	3199	4373	2283	3520	1429	6766	3487	5575	3680	2262	4492
SPB(18:1;O2)-1xH2O	300.3	282.28	18	1.21651	6.08	6.07	6.06	6.07	6.07	6.08	6.07	6.07	6.09	6.06	6.06	6.08	6.11	6.07	6.1	6.06	6.07	6.09	6.07	6.08	6.07	6.08	6.08	6.08	6.08		15560	10290	9805	10060	11350	14420	17430	10460	10030	8584	19320	17410	19410	21270	15650	21170	14270	16610	19130
SPB(18:1;O3)-1xH2O	316.3	298.28	18	1.21651	5.58	5.56	5.57	5.59	5.62	5.52	5.58	5.57	5.61	5.54	5.57	5.58	5.58	5.59	5.56	5.55	5.55	5.6	5.58	5.56	5.57	5.56	5.55	5.56	5.54		58370	42920	31700	22370	29110	46120	58630	43520	53800	42140	77410	67380	79640	111700	85900	108000	112600	92060	91730
SPB(18:1;O3)-2xH2O	316.3	280.27	18	1.21651	5.59	5.64	5.61	5.57	5.59	5.58	5.54	5.59	5.59	5.59	5.58	5.57	5.56	5.55	5.59	5.58	5.57	5.55	5.59	5.55	5.57	5.55	5.58	5.58	5.59		37690	29780	26130	21040	21830	40700	39680	40680	37140	32930	66810	58260	58570	68380	72300	69840	76190	59500	76810
SPB(18:1;O3)-3xH2O	316.3	262.26	18	1.21651	5.68	5.54	5.57	5.59	5.61	5.52	5.5	5.53	5.59	5.64	5.49	5.65	5.61	5.57	5.62	5.55	5.61	5.56	5.58	5.62	5.62	5.57	5.6	5.57	5.63		2563	1431	548	251.8	295.8	720.1	3539	1022	501	589.1	2014	3228	903	9320	3630	3967	2438	3443	4493
SPB(18:2;O2)-1xH2O	298.3	280.26	18	1.21651	5.45	5.45	5.45	5.45	5.43	5.46	5.45	5.45	5.46	5.45	5.46	5.47	5.48	5.48	5.48	5.48	5.47	5.48	5.48	5.47	5.5	5.5	5.49	5.5	5.48		586200	465400	393200	337300	380400	825400	784300	791700	733300	580900	699700	691600	826600	999000	845000	813400	958800	744000	775400
SPB(18:2;O2)-2xH2O	298.3	262.25	18	1.21651	5.44	5.42	5.46	5.5	5.45	5.42	5.46	5.48	5.45	5.45	5.51	5.48	5.47	5.46	5.44	5.53	5.46	5.49	5.51	5.45	5.5	5.49	5.48	5.48	5.47		26560	15680	14120	11920	13980	33510	30310	27120	27780	18790	29370	26010	29250	41940	32590	30820	33500	26190	26430
SPBP(18:0;O2)Ac3_[M+2Ac-H]-	506.288	464.278	24	1.2974	n.d.	n.d.	n.d.	n.d.	n.d.	n.d.	n.d.	n.d.	6.61	6.64	6.63	6.66	6.59	6.61	6.64	6.57	6.59	6.55	6.56	6.52	6.57	6.6	6.58	6.59	6.59		0	0	0	0	0	0	0	0	1795	953.6	785.3	1065	2188	2356	1346	4039	3438	3141	2468
SPBP(18:0;O2)Ac3_[M+1Ac-H2O-H]-	506.288	404.257	24	1.2974	6.67	n.d.	n.d.	n.d.	n.d.	n.d.	n.d.	n.d.	6.61	6.68	6.62	6.65	6.63	6.58	6.6	6.61	6.61	6.54	6.61	6.62	6.58	6.59	6.58	6.61	6.58		448.8	0	0	0	0	0	0	0	448.7	376.4	330.1	953.6	785.2	841.4	1458	1907	2132	1515	1515
SPBP(18:0;O2)Ac2_[M+1Ac-H]-	464.262	422.251	22	1.26995	n.d.	n.d.	n.d.	n.d.	n.d.	n.d.	n.d.	n.d.	n.d.	n.d.	n.d.	n.d.	6.19	n.d.	6.21	6.12	6.13	6.14	6.12	6.21	6.18	6.16	6.13	6.17	6.1		0	0	0	0	0	0	0	0	0	0	0	0	729.2	0	841.4	841.4	1612	1571	1299
SPBP(18:0;O3)Ac3_[M+2Ac-H]-	522.288	480.278	24	1.2974	n.d.	n.d.	n.d.	n.d.	n.d.	n.d.	n.d.	n.d.	n.d.	n.d.	n.d.	n.d.	n.d.	n.d.	n.d.	5.89	6	6.01	5.89	5.84	5.89	5.93	5.92	5.98	5.92		0	0	0	0	0	0	0	0	0	0	0	0	0	0	0	2692	1310	1738	1457
SPBP(18:0;O3)Ac3_[M+1Ac-H2O-H]-	522.288	420.257	24	1.2974	n.d.	n.d.	n.d.	n.d.	n.d.	n.d.	n.d.	n.d.	n.d.	n.d.	n.d.	n.d.	n.d.	n.d.	n.d.	n.d.	n.d.	n.d.	n.d.	n.d.	5.88	5.96	5.86	6.01	5.89		0	0	0	0	0	0	0	0	0	0	0	0	0	0	0	0	0	0	0
SPBP(18:1;O2)Ac3_[M+2Ac-H]-	504.288	462.278	24	1.2974	n.d.	n.d.	n.d.	n.d.	n.d.	n.d.	n.d.	n.d.	n.d.	n.d.	n.d.	n.d.	n.d.	n.d.	n.d.	n.d.	n.d.	n.d.	n.d.	n.d.	6.25	6.25	6.2	6.15	6.21		0	0	0	0	0	0	0	0	0	0	0	0	0	0	0	0	0	0	0
SPBP(18:1;O3)Ac3_[M+2Ac-H]-	520.288	478.278	24	1.2974	n.d.	n.d.	n.d.	n.d.	n.d.	n.d.	n.d.	n.d.	n.d.	n.d.	n.d.	5.44	5.41	5.43	n.d.	5.4	5.36	5.55	5.47	5.47	5.39	5.38	5.4	5.55	5.36		0	0	0	0	0	0	0	0	0	0	0	2188	1883	976.7	0	5004	2984	3658	4286
SPBP(18:1;O3)Ac3_[M+1Ac-H2O-H]-	520.288	418.257	24	1.2974	n.d.	n.d.	n.d.	n.d.	n.d.	n.d.	n.d.	n.d.	n.d.	n.d.	n.d.	n.d.	n.d.	n.d.	n.d.	5.34	5.44	5.47	n.d.	n.d.	5.4	5.36	5.35	5.5	5.37		0	0	0	0	0	0	0	0	0	0	0	0	0	0	0	1178	1795	882.6	0
SPBP(18:1;O3)Ac2_[M+1Ac-H]-	478.262	436.251	22	1.26995	n.d.	n.d.	n.d.	n.d.	n.d.	n.d.	n.d.	n.d.	n.d.	n.d.	n.d.	n.d.	n.d.	n.d.	n.d.	n.d.	4.95	4.95	4.92	n.d.	n.d.	n.d.	n.d.	4.9	5.35		0	0	0	0	0	0	0	0	0	0	0	0	0	0	0	0	785	1009	808
SPBP(18:2;O2)Ac3_[M+2Ac-H]-	502.288	460.278	24	1.2974	5.73	n.d.	n.d.	5.79	n.d.	5.65	n.d.	n.d.	5.62	5.67	5.63	5.65	5.65	5.62	5.61	5.6	5.55	5.6	5.58	5.56	5.59	5.62	5.6	5.63	5.58		1234	0	0	673.1	0	897.5	0	0	1402	1963	3197	2974	5497	5014	9200	8582	9590	6065	7741
SPBP(18:2;O2)Ac3_[M+1Ac-H2O-H]-	502.288	400.257	24	1.2974	n.d.	n.d.	n.d.	n.d.	n.d.	n.d.	n.d.	5.71	5.62	5.62	5.62	5.69	5.64	5.65	5.65	5.6	5.56	5.55	5.64	5.58	5.59	5.6	5.61	5.61	5.61		0	0	0	0	0	0	0	673.1	1795	1458	1515	2468	4656	5161	6563	7236	7853	5327	4936
SPBP(18:2;O2)Ac2_[M+1Ac-H]-	460.262	418.251	22	1.26995	n.d.	n.d.	n.d.	n.d.	n.d.	n.d.	n.d.	n.d.	n.d.	n.d.	n.d.	n.d.	5.17	5.07	5.05	5.31	5.15	5.1	5.09	n.d.	5.03	5.52	5.13	5.09	n.d.		0	0	0	0	0	0	0	0	0	0	0	0	1459	785.3	1122	673.1	1234	2187	1290
Cer(18:0;O2/16:0)	540.536	266.285	34	1.44188	8.89	8.88	8.89	8.89	8.9	8.89	8.9	8.88	8.9	8.89	8.89	8.89	8.89	8.91	8.89	8.9	8.91	8.91	8.92	8.9	8.9	8.9	8.89	8.91	8.9		90350	69960	80180	103200	100300	151700	206400	130600	150500	161600	162300	210900	227900	238900	290600	188100	216000	121200	160000
Cer(18:0;O2/16:0;O)	556.53	266.285	34	1.44188	8.61	8.62	8.54	8.64	8.62	8.61	8.62	8.68	8.67	8.62	8.61	8.59	8.64	8.66	8.61	8.64	8.65	8.63	8.62	8.67	8.59	8.62	8.61	8.61	8.61		14440	5257	5953	9199	8213	10810	11500	9199	11830	9856	18170	22970	23670	21850	22420	33250	15190	18730	6230
Cer(18:0;O2/22:0)	624.629	266.285	40	1.53438	10.59	10.56	10.72	10.62	10.56	10.53	10.57	10.6	10.57	10.58	10.54	10.56	10.56	10.53	10.52	10.54	10.57	10.56	10.54	10.59	10.56	10.58	10.58	10.56	10.53		11500	3191	4600	7558	9528	15110	16760	14810	20340	15520	65100	75910	71260	26380	54240	70640	47300	29610	49310
Cer(18:0;O3/16:0)	556.53	282.28	34	1.44188	8.27	8.27	8.25	8.25	8.26	8.27	8.28	8.27	8.27	8.27	8.27	8.28	8.27	8.28	8.28	8.29	8.28	8.27	8.3	8.31	8.3	8.28	8.29	8.3	8.29		15910	11510	18400	16460	13820	11220	18460	17080	12900	9238	35700	21900	24390	39290	28310	20110	18030	20420	21730
Cer(18:0;O3/16:0;O)	572.525	282.28	34	1.44188	n.d.	5.59	6.11	n.d.	n.d.	n.d.	n.d.	n.d.	n.d.	n.d.	8.03	8.01	7.97	7.97	7.98	7.98	7.98	8.02	7.97	n.d.	7.99	7.97	7.97	7.99	7.98		0	985.6	985.7	0	0	0	0	0	0	0	9528	8207	8542	6665	7849	8208	3285	3915	1642
Cer(18:0;O3/20:0)	612.593	282.28	38	1.50306	9.65	9.68	9.63	9.61	9.62	9.62	9.64	9.62	9.63	9.61	9.62	9.63	9.61	9.66	9.63	9.63	9.63	9.63	9.63	9.67	9.63	9.62	9.63	9.6	9.63		10190	7885	13470	12480	15110	15770	21360	6957	14470	10320	35820	51440	41970	22030	41780	33180	19700	18730	20630
Cer(18:0;O3/20:0;O)	628.588	282.28	38	1.50306	9.37	9.37	9.31	9.34	9.38	9.35	9.36	9.39	9.35	9.36	9.33	9.37	9.39	9.4	9.37	9.39	9.38	9.36	9.37	9.3	9.36	9.39	9.38	9.4	9.41		8547	15100	6571	10810	7222	17410	17420	14310	9884	16850	27680	24490	28910	8894	21970	22340	22370	11820	15460
Cer(18:0;O3/22:0)	640.624	282.28	40	1.53438	10.17	10.17	10.18	10.18	10.17	10.17	10.18	10.17	10.17	10.19	10.18	10.19	10.18	10.18	10.19	10.18	10.18	10.19	10.18	10.19	10.19	10.19	10.19	10.18	10.18		213400	253100	227100	231100	186100	179200	225600	221800	214400	216600	624000	628500	585200	172500	414600	488700	508900	329300	402500
Cer(18:0;O3/22:0;O)	656.619	282.28	40	1.53438	9.96	9.94	9.94	9.93	9.95	9.94	9.95	9.94	9.95	9.95	9.96	9.95	9.96	9.96	9.96	9.96	9.96	9.96	9.96	9.96	9.96	9.96	9.95	9.95	9.96		174800	137700	202800	172800	154800	336900	357600	306600	373700	434200	743900	745300	746600	253900	536100	676500	668800	419600	510300
Cer(18:0;O3/24:0)	668.656	282.28	42	1.56618	10.66	10.67	10.64	10.66	10.67	10.66	10.68	10.67	10.68	10.67	10.67	10.67	10.67	10.64	10.69	10.68	10.68	10.68	10.68	10.69	10.67	10.67	10.65	10.69	10.69		52240	57500	71630	57500	63750	85450	82140	70380	97580	95780	195700	216800	211300	10840	52220	115300	133500	36470	144200
Cer(18:0;O3/24:0;O)	684.651	282.28	42	1.56618	10.46	10.44	10.45	10.46	10.46	10.46	10.45	10.46	10.47	10.46	10.46	10.46	10.47	10.47	10.46	10.46	10.46	10.47	10.47	10.46	10.47	10.45	10.46	10.47	10.45		212900	262800	259700	239100	215200	431500	559500	419500	456900	519300	536700	579000	713600	66700	239800	638900	577300	226100	467200
Cer(18:0;O3/26:0;O)	712.682	282.28	44	1.59847	10.83	10.82	10.84	10.91	10.9	10.86	10.89	10.91	10.92	10.91	10.87	10.87	10.88	n.d.	10.84	10.91	10.87	10.8	10.91	10.83	10.88	10.88	10.84	10.88	10.8		38220	48790	39650	35830	43700	72690	79240	62190	80500	71790	98580	93310	96620	0	23620	77260	86960	24640	66370
Cer(18:1;O2/16:0)	538.52	264.269	34	1.44188	8.67	8.67	8.66	8.67	8.66	8.68	8.69	8.69	8.69	8.69	8.68	8.69	8.7	8.69	8.7	8.68	8.69	8.7	8.71	8.71	8.69	8.69	8.68	8.69	8.69		182600	207300	167900	192600	174200	188200	195200	212300	196700	258700	221800	237100	222400	203200	236300	320300	262400	202400	212500
Cer(18:1;O2/16:0;O)	554.515	264.269	34	1.44188	8.3	8.32	8.32	8.31	8.34	8.34	8.33	8.33	8.35	8.32	8.32	8.35	8.34	8.34	8.34	8.34	8.35	8.34	8.35	8.35	8.36	8.35	8.35	8.35	8.35		43550	46180	47510	53780	55870	48460	39480	46660	40020	35630	102400	85520	90990	112300	82350	74030	65080	69980	45860
Cer(18:1;O3/16:0)	554.515	280.264	34	1.44188	7.97	8	7.99	7.98	8	8	7.99	8	8	8.01	7.99	7.98	8	7.99	7.99	7.99	7.99	8.02	8.01	8.04	8	8.01	7.99	8	8		25280	28040	36470	31540	27270	49290	30720	51830	48960	40740	30560	27600	51260	41720	41640	60790	54190	43090	55530
Cer(18:1;O3/16:0;O)	570.51	280.264	34	1.44188	n.d.	n.d.	n.d.	n.d.	n.d.	n.d.	n.d.	n.d.	n.d.	n.d.	7.63	7.71	7.69	7.68	7.67	7.66	7.69	7.66	7.69	7.68	7.64	7.67	7.66	7.68	7.65		0	0	0	0	0	0	0	0	0	0	12710	10170	20040	15040	11500	14780	15980	6571	12510
Cer(18:1;O3/20:0;O)	626.572	280.264	38	1.50306	9.17	9.15	9.16	9.16	9.17	9.19	9.15	9.15	9.18	9.15	9.19	9.16	9.18	9.16	9.16	9.17	9.17	9.17	9.16	9.19	9.17	9.13	9.15	9.16	9.18		10550	8673	21680	21030	17410	16420	24460	26290	27360	22660	38140	39010	24060	24320	31550	26280	30230	28270	21360
Cer(18:1;O3/22:0)	638.609	280.264	40	1.53438	9.99	9.99	9.99	9.99	10	10	10	10	10	9.99	10	9.99	9.99	10	10	10	10	10.01	10	10.01	10	10	10	10	10		386900	497700	572900	538100	477500	626700	694700	846000	689000	849800	800700	858100	913800	306300	769700	1272000	1026000	836000	994200
Cer(18:1;O3/22:0;O)	654.604	280.264	40	1.53438	9.75	9.75	9.75	9.76	9.75	9.75	9.76	9.75	9.76	9.76	9.76	9.76	9.76	9.76	9.76	9.76	9.77	9.77	9.76	9.77	9.76	9.76	9.77	9.76	9.77		779200	657500	900700	696600	665300	1014000	1354000	1170000	1327000	1402000	1809000	1830000	1798000	1231000	1747000	2039000	1666000	1394000	1519000
Cer(18:1;O3/24:0)	666.64	280.264	42	1.56618	10.49	10.5	10.49	10.5	10.5	10.51	10.51	10.51	10.5	10.51	10.51	10.51	10.51	10.51	10.51	10.51	10.51	10.52	10.52	10.51	10.52	10.51	10.5	10.49	10.51		174200	165600	177500	193600	141600	256000	215600	236500	242100	299100	302400	279100	363000	49600	198500	310900	258200	118300	270800
Cer(18:1;O3/24:0;O)	682.635	280.264	42	1.56618	10.28	10.28	10.28	10.28	10.28	10.29	10.29	10.29	10.3	10.29	10.3	10.29	10.29	10.29	10.3	10.29	10.3	10.29	10.29	10.29	10.31	10.3	10.29	10.29	10.29		768200	696800	931700	794900	737800	1244000	1352000	1454000	1477000	1486000	1530000	1597000	1993000	528400	1495000	1908000	1607000	1087000	1456000
Cer(18:1;O3/26:0;O)	710.666	280.264	44	1.59847	10.74	10.75	10.75	10.75	10.74	10.76	10.75	10.75	10.74	10.75	10.74	10.75	10.75	10.75	10.75	10.75	10.75	10.76	10.75	10.74	10.74	10.75	10.74	10.76	10.75		99310	96840	125600	112000	110400	190100	162100	145700	232000	199600	232600	243900	313400	24730	119200	310300	264500	97950	249400
Cer(18:2;O2/16:0)	536.504	262.253	34	1.44188	8.37	8.36	8.37	8.37	8.38	8.38	8.37	8.37	8.37	8.37	8.36	8.36	8.34	8.36	8.36	8.37	8.36	8.36	8.36	8.37	8.36	8.35	8.35	8.37	8.35		109100	162400	126900	132100	127700	141600	123100	149100	143900	146800	135400	165300	169300	167800	157200	187800	167600	126500	138500
Cer(18:2;O2/16:0;O)	552.499	262.253	34	1.44188	7.98	7.98	7.99	7.98	7.99	7.99	7.99	7.99	8	7.99	7.99	7.99	8	7.99	8	8	8	8	8	8.01	8	8	7.99	8	8		425000	288000	329600	322400	300300	586700	552800	500900	557000	643800	479500	556200	703600	642700	648900	483000	411300	340500	330700
Cer(18:2;O2/18:0;O)	580.53	262.253	36	1.47223	8.76	8.74	8.71	8.75	8.8	8.73	8.71	8.74	8.74	8.75	8.75	8.73	8.75	8.75	8.75	8.76	8.78	8.77	8.73	8.75	8.78	8.77	8.76	8.77	8.76		6570	3943	4928	4271	3943	15440	15770	9876	9527	11810	8217	18720	15440	12510	10970	6914	11250	8871	2635
Cer(18:2;O2/22:0)	620.598	262.253	40	1.53438	9.98	10.01	9.98	10.16	10	10.02	10.01	9.99	9.98	9.98	10.01	10.02	9.98	10.02	10.03	10.01	10	10.04	10.02	10.05	10	10	10	10.05	9.99		14370	27780	29880	25410	27320	28330	41110	36810	23660	37910	38290	30820	48360	11970	33430	58810	52810	40710	40050
Cer(18:2;O2/22:0;O)	636.593	262.253	40	1.53438	9.8	9.9	9.86	9.82	9.9	9.88	9.86	9.89	9.89	9.87	9.88	9.88	9.85	9.8	9.92	9.83	9.9	9.79	9.86	9.92	9.86	9.86	9.86	9.82	9.89		51800	54390	71400	58870	58200	96190	94260	108800	97480	102200	107700	125700	137700	81920	127600	132000	119000	99600	80010
Cer(18:2;O2/24:0)	648.629	262.253	42	1.56618	10.62	10.61	10.51	10.58	10.51	10.63	10.46	10.47	10.53	10.53	10.72	10.57	10.55	10.47	10.5	10.64	10.56	10.5	10.54	10.67	10.56	10.61	10.57	10.58	10.49		3661	7535	11170	7882	15530	12430	12920	9507	12910	17600	22710	13840	26110	3381	11970	19200	23520	10480	14780
Cer(18:2;O2/24:0;O)	664.624	262.253	42	1.56618	10.48	10.39	10.44	10.44	10.48	10.49	10.42	10.42	10.45	10.43	10.45	10.48	10.43	10.43	10.47	10.42	10.42	10.44	10.42	10.47	10.44	10.44	10.45	10.42	10.45		97140	81310	100600	79800	90380	120500	142100	156100	145400	170500	157000	179800	191600	66030	193800	159300	155600	114700	149700
HexCer(18:0;O2/16:0)	702.588	266.285	40	1.53438	n.d.	n.d.	n.d.	n.d.	n.d.	n.d.	n.d.	n.d.	n.d.	n.d.	n.d.	n.d.	n.d.	n.d.	n.d.	n.d.	n.d.	n.d.	n.d.	n.d.	7.97	7.99	7.96	7.97	7.97		0	0	0	0	0	0	0	0	0	0	0	0	0	0	0	0	0	0	0
HexCer(18:0;O2/16:0;O)	718.583	266.285	40	1.53438	n.d.	n.d.	n.d.	n.d.	n.d.	n.d.	n.d.	7.57	7.58	7.57	7.57	7.57	7.58	7.59	7.58	7.59	7.58	7.6	7.6	7.59	7.59	7.59	7.19	7.57	7.57		0	0	0	0	0	0	0	8251	9062	12110	35300	26190	22050	33610	35480	37790	33600	23010	33200
HexCer(18:0;O3/22:0)	802.677	282.28	46	1.63123	n.d.	n.d.	n.d.	n.d.	n.d.	n.d.	n.d.	n.d.	n.d.	n.d.	9.45	9.47	9.45	9.44	9.42	9.44	9.44	9.38	9.45	9.36	9.47	9.47	9.46	9.48	9.46		0	0	0	0	0	0	0	0	0	0	33830	26590	33270	20880	36150	57820	43760	34420	43280
HexCer(18:0;O3/22:0;O)	818.672	282.28	46	1.63123	9.18	9.18	9.19	9.18	9.16	9.18	9.18	9.19	9.17	9.18	9.28	9.26	9.23	9.21	9.26	9.3	9.28	9.25	9.3	9.24	9.28	9.33	9.31	9.32	9.31		14780	8793	22410	19330	15440	54100	59770	56560	59790	44840	168200	144600	170500	114500	154400	199800	188300	171800	162100
HexCer(18:0;O3/24:0)	830.709	282.28	48	1.66449	n.d.	n.d.	n.d.	n.d.	n.d.	n.d.	n.d.	n.d.	n.d.	n.d.	10.05	9.93	10.02	9.89	10.02	9.96	9.95	9.98	9.93	10	9.97	9.99	10.01	9.97	9.99		0	0	0	0	0	0	0	0	0	0	8542	8967	6894	5587	8954	10160	7229	8636	9528
HexCer(18:0;O3/24:0;O)	846.703	282.28	48	1.66449	9.84	9.7	9.72	9.74	9.73	9.76	9.73	9.76	9.7	9.75	9.75	9.76	9.79	9.76	9.76	9.83	9.75	9.76	9.77	9.72	9.75	9.82	9.77	9.79	9.79		15590	12800	12160	17590	9199	31870	25690	24110	25070	34090	41360	46080	43840	29160	48930	47830	39090	34280	34390
HexCer(18:1;O2/16:0)	700.573	264.269	40	1.53438	7.64	7.65	7.61	7.69	7.63	7.6	7.64	7.57	7.63	7.61	7.65	7.64	7.67	7.65	7.63	7.65	7.65	7.65	7.66	7.66	7.67	7.66	7.64	7.64	7.64		21770	24660	41570	48480	19560	89590	87250	105800	88640	78560	149500	122400	158100	176600	142500	189700	185400	165500	178500
HexCer(18:1;O2/16:0;O)	716.568	264.269	40	1.53438	7.56	7.55	7.55	7.55	7.56	7.57	7.57	7.56	7.57	7.57	7.57	7.57	7.57	7.57	7.56	7.58	7.58	7.58	7.58	7.57	7.57	7.57	7.57	7.58	7.57		161000	125100	161200	169200	146600	352800	365300	369700	450700	443200	1261000	1171000	1223000	1383000	1336000	1452000	1396000	1296000	1218000
HexCer(18:1;O2/22:0;O)	800.662	264.269	46	1.63123	n.d.	n.d.	n.d.	n.d.	n.d.	n.d.	n.d.	n.d.	n.d.	n.d.	9.58	9.58	9.56	9.55	9.55	9.54	9.54	9.54	9.54	9.56	9.58	9.57	9.56	9.56	9.57		0	0	0	0	0	0	0	0	0	0	50980	52530	52730	48200	55650	94030	70330	76810	80250
HexCer(18:1;O2/24:0;O)	828.693	264.269	48	1.66449	9.89	9.87	9.89	9.86	9.88	9.9	9.87	9.9	9.9	9.89	9.9	9.92	9.92	9.92	9.9	9.96	9.9	9.9	9.94	9.92	9.92	9.91	9.91	9.93	9.94		21350	22340	18070	18540	17410	40150	46330	47640	60450	42340	40480	61760	55840	30480	79490	88060	53790	50790	56830
HexCer(18:1;O3/16:0)	716.568	280.264	40	1.53438	7.17	7.17	7.17	7.17	7.16	7.14	7.14	7.11	7.13	7.07	7.09	7.1	7.11	7.12	7.1	7.1	7.09	7.12	7.11	7.1	7.08	7.1	7.09	7.09	7.1		68670	58890	87730	66200	59450	139000	162600	160700	157900	70390	206100	181900	226500	288900	242500	206300	186400	166000	149900
HexCer(18:1;O3/16:0;O)	732.563	280.264	40	1.53438	6.91	6.92	6.94	6.94	6.92	6.93	6.94	6.94	6.93	6.93	6.92	6.93	6.93	6.93	6.93	6.93	6.94	6.93	6.94	6.94	6.92	6.93	6.94	6.94	6.94		48630	47730	48630	48960	47720	131800	166300	148200	186700	185300	304000	289600	345500	360300	332000	319200	221800	219500	238300
HexCer(18:1;O3/20:0)	772.63	280.264	44	1.59847	n.d.	n.d.	n.d.	n.d.	n.d.	n.d.	8.68	8.68	n.d.	8.68	8.68	8.66	8.68	8.67	8.69	8.71	8.68	8.7	8.68	8.69	8.66	8.68	8.7	8.67	8.68		0	0	0	0	0	0	6565	6387	0	8542	18070	12810	12490	5578	22670	28260	23670	11570	24970
HexCer(18:1;O3/20:0;O)	788.625	280.264	44	1.59847	8.49	8.61	8.49	8.55	8.5	8.49	8.55	8.53	8.49	8.51	8.53	8.52	8.52	8.5	8.5	8.52	8.51	8.52	8.51	8.51	8.52	8.51	8.5	8.52	8.53		9528	12630	5914	3291	7885	30880	30230	21710	20370	24650	64320	59470	51910	46330	50270	74590	52110	77570	74630
HexCer(18:1;O3/22:0)	800.662	280.264	46	1.63123	9.26	9.28	9.27	9.27	9.26	9.26	9.28	9.28	9.28	9.27	9.27	9.28	9.27	9.27	9.27	9.29	9.28	9.28	9.28	9.29	9.29	9.29	9.28	9.29	9.29		51260	52900	55200	48630	54910	186300	228900	221800	216900	286000	451300	476700	474300	364200	492500	732600	643900	590200	576100
HexCer(18:1;O3/22:0;O)	816.656	280.264	46	1.63123	9.15	9.16	9.15	9.16	9.16	9.16	9.16	9.17	9.17	9.17	9.16	9.17	9.17	9.17	9.16	9.17	9.17	9.17	9.17	9.17	9.16	9.17	9.16	9.17	9.17		788200	671000	857000	780900	659600	1854000	2127000	2055000	2218000	2357000	3919000	3589000	3838000	3162000	4117000	4824000	4448000	4130000	4186000
HexCer(18:1;O3/24:0)	828.693	280.264	48	1.66449	9.87	9.83	9.83	9.82	9.84	9.82	9.87	9.86	9.85	9.87	9.83	9.85	9.85	9.84	9.85	9.85	9.85	9.84	9.84	9.85	9.85	9.85	9.85	9.84	9.85		17740	19710	22350	27960	24640	59140	64070	57500	76890	68650	91020	108100	104500	75390	137000	147100	102500	120200	122900
HexCer(18:1;O3/24:0;O)	844.688	280.264	48	1.66449	9.7	9.71	9.71	9.72	9.71	9.71	9.71	9.72	9.72	9.72	9.71	9.7	9.7	9.73	9.71	9.71	9.71	9.71	9.71	9.72	9.7	9.71	9.72	9.71	9.72		432600	470500	528300	533400	437500	796000	851700	1055000	916900	935600	1152000	1133000	1212000	1009000	1537000	1475000	1536000	1415000	1379000
HexCer(18:1;O3/26:0;O)	872.719	280.264	50	1.69822	10.21	10.2	10.2	10.21	10.22	10.21	10.22	10.2	10.23	10.23	10.22	10.22	10.21	10.23	10.2	10.21	10.22	10.23	10.22	10.24	10.25	10.23	10.23	10.24	10.23		52570	56510	49280	44020	31210	91600	102800	95870	89270	97590	124300	78890	113300	69720	178100	185200	115700	149800	132100
HexCer(18:2;O2/14:0)	670.526	262.253	38	1.50306	6.49	6.53	6.6	6.51	6.5	6.48	6.52	6.51	6.49	6.49	6.49	6.47	6.51	6.53	6.51	6.51	6.48	6.54	6.52	6.52	6.49	6.49	6.47	6.5	6.49		16760	9561	2128	12160	14120	36800	47720	56100	53270	57500	69850	43720	46150	66540	46970	41560	61110	45170	34500
HexCer(18:2;O2/14:0;O)	686.521	262.253	38	1.50306	6.27	6.26	6.26	6.28	6.27	6.27	6.28	6.28	6.28	6.28	6.27	6.29	6.29	6.27	6.27	6.28	6.29	6.27	6.28	6.29	6.28	6.28	6.28	6.27	6.28		109100	85390	94040	75900	82470	156200	212300	217200	192500	237100	249500	231000	274600	263900	273400	209400	220800	175500	154100
HexCer(18:2;O2/16:0)	698.557	262.253	40	1.53438	7.42	7.41	7.41	7.43	7.43	7.41	7.41	7.41	7.41	7.42	7.4	7.41	7.4	7.42	7.41	7.42	7.42	7.42	7.43	7.41	7.4	7.41	7.41	7.4	7.41		1244000	1312000	1408000	1392000	1187000	3304000	3662000	3824000	3948000	4201000	3697000	3264000	3695000	3795000	3977000	4298000	4007000	3761000	3277000
HexCer(18:2;O2/16:0;O)	714.552	262.253	40	1.53438	7.17	7.17	7.17	7.17	7.17	7.18	7.19	7.18	7.18	7.18	7.19	7.18	7.19	7.17	7.18	7.2	7.2	7.19	7.2	7.18	7.19	7.19	7.19	7.18	7.19		14240000	13870000	14680000	13250000	12710000	19390000	21500000	18900000	21070000	20890000	21940000	22630000	23660000	35990000	26990000	21060000	19120000	17350000	15980000
HexCer(18:2;O2/18:0)	726.588	262.253	42	1.56618	8.18	8.15	8.18	8.2	8.19	8.18	8.21	8.2	8.2	8.19	8.2	8.2	8.18	8.19	8.19	8.18	8.19	8.21	8.21	8.18	8.17	8.2	8.17	8.16	8.17		12910	12480	4882	10220	11500	34750	23660	36120	32520	31830	10590	13450	20690	34500	28580	38770	31870	27270	13780
HexCer(18:2;O2/18:0;O)	742.583	262.253	42	1.56618	7.97	7.97	7.97	7.97	7.99	7.99	8	7.99	7.99	7.99	7.98	7.99	7.98	7.99	7.99	8	8	8	7.99	8	7.99	7.99	8	7.99	7.99		92020	62760	82140	89280	62430	112100	135300	118300	146000	127500	134900	133400	126300	199800	197300	164300	168000	136200	131100
HexCer(18:2;O2/20:0)	754.62	262.253	44	1.59847	8.95	n.d.	n.d.	n.d.	n.d.	8.78	8.82	8.84	8.87	8.86	8.8	8.83	8.79	8.85	8.81	8.85	8.82	8.85	8.89	8.87	8.85	8.85	8.85	8.86	8.82		2288	0	0	0	0	5914	4928	7884	10190	5585	4495	9931	2374	7073	6243	14130	9528	6746	4271
HexCer(18:2;O2/20:0;O)	770.615	262.253	44	1.59847	8.7	8.69	8.72	8.72	8.73	8.72	8.72	8.73	8.73	8.73	8.74	8.73	8.74	8.74	8.73	8.73	8.74	8.73	8.74	8.74	8.74	8.74	8.74	8.74	8.74		40080	31540	28910	38460	38440	82480	85820	97930	95680	118000	72940	82190	112700	121200	134700	174800	126800	126400	117600
HexCer(18:2;O2/22:0)	782.651	262.253	46	1.63123	9.43	9.48	9.43	9.45	9.43	9.45	9.46	9.45	9.47	9.48	9.45	9.47	9.47	9.46	9.47	9.46	9.47	9.46	9.48	9.47	9.48	9.45	9.46	9.46	9.45		44690	48630	43040	44410	28250	104200	117400	143500	139100	124500	108100	118600	121700	108500	119300	178800	154400	165400	149500
HexCer(18:2;O2/22:0;O)	798.646	262.253	46	1.63123	9.32	9.32	9.32	9.34	9.32	9.33	9.33	9.32	9.32	9.32	9.33	9.32	9.33	9.32	9.32	9.34	9.33	9.34	9.34	9.34	9.33	9.34	9.34	9.34	9.34		783900	663300	1054000	774200	663300	1852000	1930000	1898000	1910000	1990000	2086000	2064000	2163000	2013000	2619000	3174000	3138000	2917000	2712000
HexCer(18:2;O2/24:0)	810.682	262.253	48	1.66449	9.93	9.94	9.91	9.93	9.99	9.99	9.97	10	10	9.96	9.96	9.97	9.99	9.98	9.97	9.97	9.99	10	10.01	9.96	9.98	10.01	9.96	9.95	9.96		24640	22370	17730	21030	18130	42380	51950	70640	55870	62760	68670	66700	56180	43370	67370	82790	63740	83460	82150
HexCer(18:2;O2/24:0;O)	826.677	262.253	48	1.66449	9.87	9.88	9.88	9.89	9.88	9.88	9.88	9.89	9.89	9.89	9.89	9.89	9.89	9.89	9.89	9.89	9.89	9.89	9.9	9.89	9.89	9.89	9.89	9.89	9.89		859700	811800	868600	877200	674400	1492000	1798000	1768000	1826000	1850000	1825000	1813000	2098000	1676000	2748000	2197000	1923000	1889000	1840000
IPC(18:0;O3/22:0)	882.605	622.619	46	1.63123	7.74	7.85	7.87	7.79	7.88	7.87	7.82	7.84	7.85	7.82	7.81	7.8	7.83	7.82	7.84	7.85	7.83	7.8	7.8	7.83	7.83	7.81	7.79	7.83	7.85		9732	7347	6908	8920	8835	18490	20000	19060	16220	12240	38020	28720	31540	28690	24680	58290	56910	42710	52270
IPC(18:1;O2/16:0)	780.5	520.513	40	1.53438	5.5	5.55	5.57	5.63	5.56	5.58	5.53	5.61	5.49	5.55	5.51	5.59	5.56	5.67	5.55	5.53	5.59	5.6	5.64	5.62	5.59	5.56	5.53	5.61	5.6		6664	2487	9200	1909	5538	10830	4396	4523	5971	11830	7885	7228	6242	2572	5914	9528	4271	1643	1312
IPC(18:1;O3/16:0)	796.494	536.507	40	1.53438	4.9	4.97	5.01	4.9	4.97	4.98	4.95	4.98	4.95	4.98	5.02	5.04	4.96	4.92	4.95	4.97	4.99	4.99	4.92	4.93	5	4.95	4.91	4.97	4.95		3176	12190	20250	8164	8136	16570	23150	19330	30140	33060	21190	19380	32900	20650	32120	51820	31760	20190	24670
IPC(18:1;O3/16:0;O)	812.492	552.506	40	1.53438	n.d.	n.d.	4.83	4.76	4.75	4.78	n.d.	4.78	4.72	4.8	4.71	4.74	4.84	4.82	4.76	4.79	4.79	4.81	4.72	4.77	4.79	4.84	4.81	4.85	4.84		0	0	4136	3885	3710	10860	0	5460	1874	8263	4511	5089	9910	6028	3682	15670	12970	8606	10020
IPC(18:1;O3/20:0)	852.558	592.572	44	1.59847	6.82	6.73	6.78	6.81	6.85	6.85	6.87	6.89	6.83	6.82	6.88	6.83	6.82	6.84	6.82	6.81	6.83	6.84	6.83	6.8	6.83	6.86	6.86	6.81	6.82		12830	1994	5585	2957	1597	19710	6900	5585	10190	5593	5914	6911	7557	7551	6900	17080	27930	9199	12810
IPC(18:1;O3/20:0;O)	868.55	608.564	44	1.59847	6.71	6.64	6.61	6.69	6.73	6.67	6.67	6.66	6.74	6.69	6.73	6.63	6.76	6.67	6.73	6.72	6.75	6.8	6.71	6.7	6.72	6.75	6.72	6.74	6.73		4281	3475	2642	3286	10190	12160	9069	18730	20040	7378	22030	6646	19390	7932	17740	41770	36910	15110	21030
IPC(18:1;O3/22:0)	880.585	620.599	46	1.63123	7.52	7.52	7.55	7.52	7.52	7.53	7.6	7.53	7.49	7.58	7.49	7.55	7.53	7.55	7.54	7.58	7.53	7.53	7.52	7.53	7.54	7.53	7.53	7.54	7.54		24310	11520	27260	33550	28590	56590	45190	33310	23070	16920	48460	35810	48200	35570	50010	73580	76330	48360	42260
IPC(18:1;O3/22:0;O)	896.582	636.596	46	1.63123	7.4	7.43	7.4	7.46	7.42	7.38	7.43	7.43	7.45	7.39	7.42	7.42	7.41	7.4	7.43	7.43	7.42	7.41	7.43	7.41	7.41	7.42	7.43	7.42	7.4		259500	228500	257700	160700	214000	571500	222900	267700	306600	403400	972900	455400	516100	454200	363900	804900	824900	427900	525800
IPC(18:1;O3/24:0)	908.623	648.636	48	1.66449	8.2	8.2	8.22	8.23	8.22	8.25	8.21	8.21	8.2	8.22	8.23	8.18	8.2	8.18	8.23	8.26	8.25	8.2	8.25	8.18	8.19	8.22	8.21	8.21	8.22		35850	48960	31870	33510	43140	36150	67360	67690	62420	33610	59270	52900	63570	76900	44690	52240	66800	52240	43040
IPC(18:1;O3/24:0;O)	924.615	664.628	48	1.66449	8.16	8.13	8.12	8.11	8.12	8.13	8.11	8.12	8.18	8.11	8.11	8.11	8.16	8.15	8.09	8.11	8.12	8.18	8.13	8.14	8.13	8.14	8.13	8.12	8.14		116700	234700	163600	204700	235600	200200	214900	180500	106800	186600	235700	181400	255800	174800	198500	199400	170900	121900	132200
IPC(18:1;O3/26:0)	936.65	676.664	50	1.69822	8.81	8.73	8.77	8.75	n.d.	8.76	8.83	8.76	8.79	8.73	8.85	8.75	8.74	8.76	8.81	8.79	8.76	8.71	8.8	8.71	8.75	8.76	8.76	8.79	8.71		3168	630.3	3614	2484	0	2630	1971	3173	8871	3777	3286	2957	1912	1314	5596	7230	1596	2628	985.7
IPC(18:1;O3/26:0;O)	952.647	692.661	50	1.69822	8.66	8.73	8.76	8.64	8.66	8.68	8.71	8.69	8.7	8.67	8.69	8.69	8.7	8.68	8.7	8.69	8.7	8.65	8.67	8.71	8.68	8.65	8.69	8.68	8.68		11990	8877	6571	23310	11170	23320	11500	22690	19380	22350	15440	11830	19830	13470	11170	13470	11830	12520	17080
HexNAc-GlcA-IPC(18:0;O3/16:0)	1194.64	538.521	54	1.76715	n.d.	n.d.	n.d.	n.d.	n.d.	3.91	3.91	3.9	3.89	3.92	3.9	3.9	3.9	3.91	3.91	3.91	3.89	3.9	3.91	3.9	3.88	3.91	3.9	3.9	3.89		0	0	0	0	0	146800	155900	132100	200400	205700	192100	231300	222500	215100	185800	412000	375400	449000	341100
HexNAc-GlcA-IPC(18:1;O2/16:0)	1176.63	520.513	54	1.76715	3.74	3.74	3.73	3.73	3.74	3.74	3.75	3.75	3.75	3.74	3.75	3.75	3.75	3.73	3.74	3.75	3.75	3.74	3.75	3.74	3.75	3.73	3.75	3.74	3.73		68950	96770	95760	70650	70170	305200	296000	268500	288400	342900	215100	230000	287400	235500	225700	373800	340700	398300	322600
HexNAc-GlcA-IPC(18:1;O2/16:0;O)	1192.63	536.509	54	1.76715	3.43	3.52	3.53	3.52	3.51	3.51	3.52	3.5	3.51	3.48	3.5	3.53	3.52	3.54	3.51	3.53	3.52	3.52	3.53	3.53	3.54	3.55	3.52	3.53	3.53		24860	34330	54330	32590	33860	144300	150700	154200	174800	205700	176800	160200	205500	184300	142400	258700	255200	287000	211600
HexNAc-GlcA-IPC(18:1;O3/20:0)	1248.69	592.572	58	1.83801	n.d.	5.39	5.4	5.37	5.35	5.38	5.4	5.38	5.41	5.42	5.41	5.38	5.39	5.39	5.45	5.41	5.37	5.37	5.38	5.37	5.4	5.39	5.36	5.39	5.38		0	29100	33590	22240	25300	71170	53370	76710	82220	81410	40770	25860	39490	41580	41230	78820	67770	67620	58250
HexNAc-GlcA-IPC(18:1;O3/20:0;O)	1264.68	608.564	58	1.83801	5.19	5.14	5.14	5.15	5.13	5.13	5.16	5.15	5.17	5.16	5.18	5.17	5.19	5.17	5.18	5.17	5.15	5.16	5.17	5.19	5.18	5.18	5.18	5.17	5.18		71000	70030	88870	44960	59320	140200	172000	161500	150800	165500	219700	195400	198700	158600	175600	258600	252100	229500	209000
HexNAc-GlcA-IPC(18:1;O3/22:0)	1276.72	620.599	60	1.87417	6.32	6.32	6.31	6.31	6.31	6.29	6.29	6.31	6.29	6.29	6.28	6.29	6.29	6.29	6.29	6.28	6.28	6.29	6.28	6.29	6.27	6.27	6.28	6.28	6.28		781400	916600	1112000	759800	657700	1515000	1823000	2038000	1865000	1996000	1076000	1206000	1272000	976500	1103000	2290000	2299000	2230000	2208000
HexNAc-GlcA-IPC(18:1;O3/22:0;O)	1292.72	636.596	60	1.87417	6.06	6.07	6.07	6.07	6.07	6.06	6.06	6.06	6.06	6.06	6.07	6.07	6.07	6.07	6.06	6.06	6.06	6.06	6.06	6.06	6.06	6.07	6.06	6.05	6.06		7453000	7680000	9137000	5547000	5585000	16740000	18290000	18130000	17910000	20590000	21460000	21620000	25040000	19070000	22190000	24510000	22350000	25120000	24390000
HexNAc-GlcA-IPC(18:1;O3/24:0)	1304.76	648.636	62	1.91081	7.06	7.03	7.03	7.03	7.03	7	7.01	7.01	7.01	7.01	7	7	7	7.03	7	7	7.01	7.02	7.01	7.01	7	7	7.01	7.01	7.02		93560	100000	101700	62950	70360	118200	120900	145300	128400	123800	73160	94580	103300	119200	126900	139000	168400	173500	141100
HexNAc-GlcA-IPC(18:1;O3/24:0;O)	1320.75	664.628	62	1.91081	6.89	6.88	6.86	6.87	6.88	6.86	6.85	6.85	6.86	6.85	6.84	6.85	6.85	6.86	6.84	6.86	6.85	6.86	6.84	6.87	6.84	6.84	6.85	6.86	6.85		6233000	5389000	6840000	4749000	4306000	11300000	13710000	14000000	13960000	14580000	16160000	15010000	18250000	11810000	19520000	17290000	15580000	17770000	15700000
HexNAc-GlcA-IPC(18:1;O3/26:0;O)	1348.78	692.661	64	1.94794	7.6	7.61	7.61	7.6	7.59	7.59	7.58	7.58	7.58	7.58	7.59	7.59	7.59	7.59	7.59	7.58	7.59	7.59	7.59	7.59	7.58	7.58	7.59	7.6	7.59		189100	187500	205000	158800	170300	217000	232200	254000	271900	294300	317300	241500	326600	200300	385400	398500	343100	415100	413900
Hex-HexNAc-GlcA-IPC(18:1;O3/22:0)	1438.64	620.599	66	1.98554	6.18	6.17	6.17	6.2	6.19	6.16	6.15	6.14	6.15	6.18	6.15	6.17	6.14	6.16	6.17	6.16	6.15	6.18	6.16	6.16	6.15	6.16	6.16	6.2	6.19		33580	42920	43040	31310	22550	82310	100100	102800	105000	109800	54560	47350	66660	38910	64250	102700	85390	85810	82010
Hex-HexNAc-GlcA-IPC(18:1;O3/22:0;O)	1454.64	636.596	66	1.98554	5.9	5.95	5.98	5.94	6	5.96	5.98	5.95	5.98	5.96	5.97	6.01	5.97	6.01	5.96	5.93	5.96	5.96	5.99	5.94	5.98	5.94	5.97	5.96	5.94		6650	6597	14660	9727	14650	63270	53850	52810	41040	40090	67420	70080	85610	41020	65590	97090	95920	94480	88260
Hex-HexNAc-GlcA-IPC(18:1;O3/24:0)	1466.68	648.636	68	2.02364	6.98	6.93	6.96	6.99	6.91	7.01	6.9	6.91	6.95	6.91	6.92	6.92	6.92	6.98	6.94	6.89	6.99	6.94	6.92	6.92	6.88	6.96	6.94	6.96	6.91		7393	2198	11910	8991	6677	17980	9122	12290	13530	12610	13570	7694	6190	5833	9027	9109	12200	16540	14010
Hex-HexNAc-GlcA-IPC(18:1;O3/24:0;O)	1482.67	664.628	68	2.02364	6.83	6.71	6.76	6.84	6.81	6.79	6.79	6.79	6.77	6.75	6.77	6.77	6.77	6.82	6.78	6.77	6.75	6.77	6.76	6.78	6.76	6.75	6.78	6.76	6.75		12990	11500	18140	14370	7267	38510	31210	46340	48410	46060	114400	102200	131000	54880	84440	115200	98700	101500	119300
[truncated: 6 more columns]

## Sheet: Suppl. Dataset S5
Suppl. Dataset S5. Sphingolipids: Icf-corrected peak areas (partially summed) on the molecular species level and the lipid subclass level. Depicted are the peak areas of the individual lipid species (for sphingoid base (SPB) and SPB-phospate, peak area of up to three corresponding mass transitions were summed) corrected by an isotope correction factor (see Suppl. Dataset 4). The total number of c…
	Partially added and totally icf-corrected peak areas
lipid name	3h 1	3h 2	3h 3	3h 4	3h 5	6h 1	6h 2	6h 3	6h 4	6h 5	3+3h HS 1	3+3h HS 2	3+3h HS 3	3+3h HS 4	3+3h HS 5	3+3+3h HSR 1	3+3+3h HSR 2	3+3+3h HSR 3	3+3+3h HSR 4	3+3+3h HSR 5	3+6h HS 1	3+6h HS 2	3+6h HS 3	3+6h HS 4	3+6h HS 5
SPB(18:0;O2)	156285	122002	97206.7	80404.2	90930.7	110273	106311	111891	97391.6	77746.1	78209.6	70875.3	81355.5	96452.4	72713.4	135803	116120	124683	98974.3	142867	294652	264689	238716	255285	296355
SPB(18:0;O3)	120329	92933.1	86007.5	62916.8	93434.3	134235	151075	136720	147744	101473	133029	113902	117210	159687	143618	182617	165726	164098	184158	210639	270018	297888	253822	209632	249824
SPB(18:1;O2)	18928.9	12517.9	11927.9	12238.1	13807.4	17542.1	21203.8	12724.7	12201.6	10442.5	23503	21179.5	23612.5	25875.2	19038.4	25753.6	17359.6	20206.3	23271.9	24999.3	56689.5	41835.9	41994	35510	44013.4
SPB(18:1;O3)	119976	90181.3	71017.6	53115.1	62329	106494	123901	103674	111239	92040.3	177896	156770	169233	230408	196868	221171	232631	188563	210497	252549	357735	366155	303962	280962	304603
SPB(18:2;O2)	745431	585240	495510	424831	479768	1.04488e+06	990984	996105	925864	729531	886923	872982	1.04115e+06	1.26632e+06	1.0676e+06	1.027e+06	1.20715e+06	936946	975437	1.13096e+06	1.52889e+06	1.32316e+06	1.23415e+06	1.2239e+06	1.34962e+06
SPBP(18:0;O2)	582.271	0	0	0	0	0	0	0	2910.97	1725.54	1447.12	2618.92	4783.47	4148.29	4706.44	8782.85	9273.66	8035.77	6817.19	5512.71	31615.7	37194.4	33579.2	25020.1	25332.7
SPBP(18:0;O3)	0	0	0	0	0	0	0	0	0	0	0	0	0	0	0	3492.59	1699.59	2254.87	1890.31	1746.3	8366.91	11640.2	10187.2	9014.44	4802.57
SPBP(18:1;O2)	0	0	0	0	0	0	0	0	0	0	0	0	0	0	0	0	0	0	0	0	3125.43	2167.95	926.211	2038.21	2110.86
SPBP(18:1;O3)	0	0	0	0	0	0	0	0	0	0	0	2838.7	2443	1267.17	0	8020.5	7197.17	7172.34	6586.76	3400.47	16848	15336.5	14693	19888.8	10289.6
SPBP(18:2;O2)	1600.99	0	0	873.277	0	1164.41	0	873.277	4147.78	4438.39	6113.33	7060.43	15025.3	14198.3	21875.7	21377	24197.6	17557.3	18085.3	17753.6	46036.1	59508.8	42581.6	47482.9	38130.5
Cer(18:0;O2/16:0)	130274	100874	115610	148802	144621	218733	297604	188310	217003	233008	234017	304093	328605	344465	419011	271218	311446	174756	230701	225078	777030	580213	386424	384838	432997
Cer(18:0;O2/16:0;O)	20820.8	7579.97	8583.52	13263.9	11842.2	15586.7	16581.6	13263.9	17057.5	14211.2	26199	33120	34129.3	31505.1	32327	47942.5	21902.2	27006.4	8982.92	17576.5	64134.9	42492.2	45693.2	48793.3	32182.8
Cer(18:0;O2/22:0)	17645.4	4896.21	7058.15	11596.8	14619.6	23184.5	25716.2	22724.2	31209.3	23813.6	99888.1	116475	109340	40476.9	83224.8	108389	72576.2	45433	75660.3	28232.6	247649	253019	111703	34738.4	101867
Cer(18:0;O3/16:0)	22940.3	16596.1	26530.6	23733.4	19926.8	16177.9	26617.1	24627.3	18600.3	13320.1	51475.2	31577.2	35167.5	56651.5	40819.7	28996.2	25997.1	29443.2	31332.1	20373.8	57329.2	50754.2	59578.5	57300.4	57819.4
Cer(18:0;O3/16:0;O)	0	1421.12	1421.26	0	0	0	0	0	0	0	13738.2	11833.5	12316.5	9610.14	11317.3	11835	4736.58	5644.96	2367.57	0	12318	13692.1	19970.1	17994.7	14692.8
Cer(18:0;O3/20:0)	15316.2	11851.7	20246.3	18758.2	22711.3	23703.3	32105.4	10456.8	21749.3	15511.6	53839.7	77317.6	63083.6	33112.5	62798	49871.6	29610.3	28152.4	31008.2	30602.4	108927	76160.2	59371	34946.2	54816.7
Cer(18:0;O3/20:0;O)	12846.7	22696.3	9876.63	16248.1	10855.1	26168.3	26183.4	21508.8	14856.3	25326.6	41604.8	36810	43453.6	13368.2	33022.3	33578.4	33623.5	17766.2	23237.4	18773.3	45497.7	44445.6	33548.4	20757.3	43002.6
Cer(18:0;O3/22:0)	327437	388352	348458	354595	285548	274961	346156	340325	328971	332347	957453	964358	897919	264681	636154	749852	780846	505271	617588	233533	1.34887e+06	1.1781e+06	820893	489774	737270
Cer(18:0;O3/22:0;O)	268210	211284	311172	265141	237522	516933	548694	470441	573398	666228	1.14143e+06	1.14357e+06	1.14557e+06	389579	822581	1.03801e+06	1.02619e+06	643826	782994	369786	1.58501e+06	1.58655e+06	1.11273e+06	720085	1.03417e+06
Cer(18:0;O3/24:0)	81817.3	90055.4	112186	90055.4	99844	133830	128646	110228	152828	150009	306502	339548	330934	16977.4	81786	180581	209085	57118.6	225843	22631.3	321694	377763	75161	21957.9	57635.5
Cer(18:0;O3/24:0;O)	333440	411592	406737	374474	337042	675807	876278	657013	715588	813318	840569	906819	1.11763e+06	104464	375570	1.00063e+06	904156	354114	731720	131731	996561	894446	328741	167581	279563
Cer(18:0;O3/26:0;O)	61093.4	77989.2	63379.2	57273	69853	116192	126662	99408.6	128677	114754	157577	149153	154444	0	37755.8	123497	139003	39386.2	106090	17327.4	152941	187500	27349.8	17838.9	27861.3
Cer(18:1;O2/16:0)	263287	298902	242092	277706	251176	271362	281455	306111	283618	373015	319809	341870	320674	292990	340716	461834	378350	291837	306400	273669	356577	341870	308418	320098	295153
Cer(18:1;O2/16:0;O)	62793.9	66586.1	68503.8	77544.4	80557.9	69873.6	56925.5	67278.2	57704.1	51374.2	147649	123310	131197	161923	118739	106742	93837.6	100903	66124.7	54517.5	205756	144476	204170	225078	211957
Cer(18:1;O3/16:0)	36450.8	40430.3	52585.4	45476.9	39320.1	71070.3	44294.6	74732.7	70594.5	58742.2	44063.9	39795.9	73910.8	60155.3	60039.9	87651.9	78135.5	62130.7	80067.7	61106.9	72973.6	80053.2	102172	70089.8	70046.6
Cer(18:1;O3/16:0;O)	0	0	0	0	0	0	0	0	0	0	18326.3	14663.9	28895.3	21685.9	16581.6	21311	23041.3	9474.6	18037.9	9200.64	21830.1	27424.6	31260	30813	29327.9
Cer(18:1;O3/20:0;O)	15857.3	13036.1	32586.4	31609.4	26168.3	24680.3	36764.9	39515.5	41123.8	34059.4	57326.8	58634.5	36163.7	36554.5	47421.6	39500.5	45437.6	42491.6	32105.4	23252.4	46053.9	37531.5	46925.6	25672.3	49450.8
Cer(18:1;O3/22:0)	593652	763661	879046	825650	732666	961596	1.06593e+06	1.29809e+06	1.05719e+06	1.30392e+06	1.22858e+06	1.31665e+06	1.40212e+06	469981	1.18101e+06	1.95173e+06	1.57427e+06	1.28274e+06	1.52548e+06	826571	1.73538e+06	1.80443e+06	1.2206e+06	862782	1.25773e+06
Cer(18:1;O3/22:0;O)	1.19559e+06	1.00885e+06	1.38202e+06	1.06885e+06	1.02082e+06	1.55586e+06	2.07755e+06	1.79522e+06	2.03612e+06	2.1512e+06	2.77569e+06	2.80792e+06	2.75882e+06	1.88882e+06	2.68056e+06	3.1286e+06	2.55628e+06	2.13893e+06	2.33072e+06	1.75993e+06	3.28357e+06	3.06262e+06	2.45808e+06	2.57469e+06	3.12707e+06
Cer(18:1;O3/24:0)	272829	259360	277997	303213	221771	400942	337669	370402	379172	468445	473613	437121	568524	77682.6	310887	486926	404388	185279	424122	114253	678783	572909	228662	134958	232265
Cer(18:1;O3/24:0;O)	1.20314e+06	1.09131e+06	1.45921e+06	1.24496e+06	1.15553e+06	1.94833e+06	2.11748e+06	2.27723e+06	2.31325e+06	2.32734e+06	2.39626e+06	2.50119e+06	3.1214e+06	827570	2.34144e+06	2.98827e+06	2.51685e+06	1.70244e+06	2.28036e+06	1.16743e+06	3.27175e+06	2.65311e+06	2.01411e+06	1.26312e+06	1.80737e+06
Cer(18:1;O3/26:0;O)	158744	154795	200767	179028	176471	303868	259111	232896	370844	319054	371803	389866	500959	39530.1	190537	496004	422794	156570	398657	50431.6	509431	438459	177909	76790.3	134751
Cer(18:2;O2/16:0)	157309	234161	182975	190472	184128	204170	177496	214984	207487	211668	195231	238343	244110	241948	226664	270785	241659	182398	199701	249590	371284	242236	293855	243822	276697
Cer(18:2;O2/16:0;O)	612799	415262	475244	464862	432997	845952	797072	722238	803128	928283	691382	801974	1.01451e+06	926697	935637	696429	593046	490960	476830	582664	1.00961e+06	659084	850421	744299	827928
Cer(18:2;O2/18:0;O)	9672.55	5805	7255.15	6287.89	5805	22731.2	23217.1	14539.7	14025.9	17387	12097.3	27560.1	22731.2	18417.6	16150.4	10179	16562.6	13060.2	3879.33	13553.3	14972.6	7732.15	10159.9	13615.2	17416.5
Cer(18:2;O2/22:0)	22049	42625.1	45847.3	38988.6	41919.3	43469	63078.4	56480.5	36303.4	58168.3	58751.4	47289.6	74202.6	18366.5	51294.3	90236.9	81030.6	62464.6	61451.9	36288.1	77992.5	75046.5	84805.2	37331.5	82519
Cer(18:2;O2/22:0;O)	79480.9	83454.9	109555	90329	89300.9	147592	144631	166941	149571	156814	165253	192872	211284	125696	195787	202538	182591	152824	122766	119114	259924	179062	208369	201004	215427
Cer(18:2;O2/24:0)	5733.79	11801.2	17494.2	12344.6	24322.8	19467.6	20235.1	14889.7	20219.4	27564.8	35568	21675.9	40893	5295.26	18747.2	30070.7	36836.6	16413.6	23148.2	7118.29	54550.1	48175.7	21613.3	11320.4	29334.6
Cer(18:2;O2/24:0;O)	152139	127346	157558	124981	141551	188725	222554	244481	227723	267034	245890	281599	300080	103415	303526	249493	243698	179641	234457	131309	318405	256540	263275	127879	252625
HexCer(18:0;O2/16:0)	0	0	0	0	0	0	0	0	0	0	0	0	0	0	0	0	0	0	0	0	27051.1	15650.7	23107.8	21788.2	24519.4
HexCer(18:0;O2/16:0;O)	0	0	0	0	0	0	0	12660.2	13904.6	18581.3	54163.6	40185.4	33833.1	51570.5	54439.8	57984.2	51555.2	35306.1	50941.4	30887.1	115999	90236.9	2944.48	125558	103095
HexCer(18:0;O3/22:0)	0	0	0	0	0	0	0	0	0	0	55184.7	43374.5	54271.2	34060.2	58969.1	94318	71382.8	56147.1	70599.9	63618.2	101283	116291	100239	113224	124365
HexCer(18:0;O3/22:0;O)	24109.7	14343.4	36556	31531.8	25186.3	88249.8	97498.9	92262.7	97531.5	73144.6	274374	235877	278126	186776	251863	325921	307162	280246	264423	244359	392965	462618	414823	520690	569138
HexCer(18:0;O3/24:0)	0	0	0	0	0	0	0	0	0	0	14218.1	14925.5	11475	9299.49	14903.8	16911.2	12032.6	14374.5	15859.2	13099.5	22370.7	19141.6	23502.6	12576.9	19674.2
HexCer(18:0;O3/24:0;O)	25949.4	21305.4	20240.2	29278.3	15311.6	53047.2	42760.7	40130.8	41728.7	56742.4	68843.2	76699.6	72971.2	48536.5	81443.4	79612.5	65064.8	57058.6	57241.7	60221.2	89549.5	66529.6	70058.3	66546.2	113468
HexCer(18:1;O2/16:0)	33403.5	37837.8	63784.2	74386.7	30012.5	137465	133875	162337	136007	120541	229390	187808	242585	270972	218649	291072	284474	253940	273887	329278	409066	446658	462462	476118	352294
HexCer(18:1;O2/16:0;O)	247035	191951	247342	259617	224940	541329	560509	567260	691545	680037	1.93485e+06	1.79676e+06	1.87655e+06	2.12205e+06	2.04993e+06	2.22792e+06	2.14199e+06	1.98856e+06	1.86887e+06	2.20797e+06	4.73203e+06	4.11981e+06	4.79494e+06	5.4179e+06	4.41748e+06
HexCer(18:1;O2/22:0;O)	0	0	0	0	0	0	0	0	0	0	83160.4	85688.8	86015	78625.5	90778.2	153385	114725	125295	130907	88804.4	241749	277310	242565	248274	243707
HexCer(18:1;O2/24:0;O)	35536.8	37184.7	30077.3	30859.6	28978.7	66829.2	77115.7	79296.2	100618	70474.4	67378.5	102799	92945	50733.6	132310	146575	89532.8	84539.3	94592.9	114750	75268.1	89899	122207	96174.1	109074
HexCer(18:1;O3/16:0)	105366	90359.6	134611	101576	91218.9	213279	249490	246575	242279	108005	316236	279104	347537	443282	372087	316543	286008	254707	230004	381447	470441	425637	500208	584292	433769
HexCer(18:1;O3/16:0;O)	74616.9	73236	74616.9	75123.2	73220.6	202231	255167	227395	286469	284321	466452	444356	530128	552837	509414	489774	340325	336796	365643	466605	879507	796036	771333	802634	813221
HexCer(18:1;O3/20:0)	0	0	0	0	0	0	10493.9	10209.4	0	13654.1	28884.3	20476.3	19964.8	8916.24	36237.2	45172.6	37835.7	18494.3	39913.7	36237.2	37819.7	49376.6	50415.6	58823.5	54619.6
HexCer(18:1;O3/20:0;O)	15230.2	20188.6	9453.33	5260.55	12603.9	49360.6	48321.6	34702.7	32560.8	39402.2	102813	95060.8	82976.4	74056.9	80354.9	119230	83296.1	123993	119294	104588	178229	167519	223306	212276	216912
HexCer(18:1;O3/22:0)	83617.1	86292.3	90044.2	79327	89571.1	303899	373390	361808	353815	466533	736176	777610	773695	594096	803383	1.19504e+06	1.05035e+06	962755	939754	942854	1.09374e+06	959819	1.15622e+06	1.06781e+06	1.174e+06
HexCer(18:1;O3/22:0;O)	1.28574e+06	1.09456e+06	1.39797e+06	1.27383e+06	1.07596e+06	3.02431e+06	3.46964e+06	3.35219e+06	3.61808e+06	3.84482e+06	6.39281e+06	5.8545e+06	6.26068e+06	5.15797e+06	6.71579e+06	7.86908e+06	7.25573e+06	6.737e+06	6.82835e+06	6.47274e+06	8.41391e+06	8.20674e+06	9.64876e+06	9.76784e+06	9.69443e+06
HexCer(18:1;O3/24:0)	29528	32807.1	37201.3	46539.1	41013	98437.8	106644	95708.1	127982	114267	151502	179931	173939	125486	228035	244846	170610	200071	204566	240019	204566	217549	270313	232030	292118
HexCer(18:1;O3/24:0;O)	720058	783142	879349	887838	728214	1.32493e+06	1.41764e+06	1.75603e+06	1.52617e+06	1.55729e+06	1.91749e+06	1.88586e+06	2.01736e+06	1.67947e+06	2.55832e+06	2.45512e+06	2.55665e+06	2.35525e+06	2.29533e+06	2.53002e+06	2.26537e+06	1.99073e+06	2.36024e+06	2.37855e+06	2.63156e+06
HexCer(18:1;O3/26:0;O)	89275.7	95966.7	83688.5	74755.9	53001.6	155557	174578	162809	151601	165730	211089	133973	192409	118400	302454	314511	196485	254394	224336	250998	204127	153452	302794	196994	292434
HexCer(18:2;O2/14:0)	25191.3	14370.8	3198.52	18277.2	21223.2	55312.7	71726.2	84321.8	80068.2	86426.1	104989	65713.9	69366.4	100014	70598.9	62467.3	91852.2	67893.4	51855.7	79527.1	95880.4	81541.2	54816.7	47617	78024
HexCer(18:2;O2/14:0;O)	163984	128347	141348	114082	123958	234778	319100	326465	289340	356376	375014	347208	412741	396658	410937	314741	331876	263788	231622	283628	486391	436940	395606	366898	413944
HexCer(18:2;O2/16:0)	1.90877e+06	2.01311e+06	2.16041e+06	2.13586e+06	1.82131e+06	5.06959e+06	5.6189e+06	5.86747e+06	6.05773e+06	6.44593e+06	5.6726e+06	5.00822e+06	5.66953e+06	5.82297e+06	6.10223e+06	6.59477e+06	6.14826e+06	5.7708e+06	5.02816e+06	5.75546e+06	7.96804e+06	6.66688e+06	6.7482e+06	6.74513e+06	5.66953e+06
HexCer(18:2;O2/16:0;O)	2.18496e+07	2.12819e+07	2.25247e+07	2.03305e+07	1.9502e+07	2.97516e+07	3.29892e+07	2.89998e+07	3.23294e+07	3.20532e+07	3.36643e+07	3.4723e+07	3.63034e+07	5.52223e+07	4.14129e+07	3.2314e+07	2.93373e+07	2.66215e+07	2.45194e+07	3.21759e+07	3.96944e+07	3.28357e+07	4.18425e+07	4.51261e+07	38282781
HexCer(18:2;O2/18:0)	20219.4	19545.9	7646.1	16006.4	18011.1	54424.8	37055.8	56570.5	50932.2	49851.5	16585.9	21065.1	32404.3	54033.2	44761.5	60720.8	49914.2	42709.8	21582	56131.9	51668.3	30853.8	44229	49397.3	54033.2
HexCer(18:2;O2/18:0;O)	144120	98293.5	128646	139829	97776.7	175569	211904	185279	228662	199688	211278	208929	197809	312923	309008	257324	263118	213314	205326	261709	301020	273612	309321	378389	350041
HexCer(18:2;O2/20:0)	3657.29	0	0	0	0	9453.33	7877.24	12602.3	16288.4	8927.43	7185.1	15874.4	3794.76	11306	9979.22	22586.3	15230.2	10783.3	6827.05	11553.7	12068.4	12790.9	22586.3	11018.2	15230.2
HexCer(18:2;O2/20:0;O)	64066.5	50415.6	46211.7	61477	61445	131841	137180	156538	152941	188619	116592	131378	180147	193734	215313	279412	202685	202046	187980	234655	219469	232097	277334	252717	280211
HexCer(18:2;O2/22:0)	72899.9	79327	70208.4	72443.1	46082.4	169975	191507	234082	226905	203089	176337	193464	198521	176989	194606	291665	251863	269806	243870	226905	203578	229352	241912	233103	231309
HexCer(18:2;O2/22:0;O)	1.27873e+06	1.082e+06	1.71932e+06	1.2629e+06	1.082e+06	3.02105e+06	3.14828e+06	3.09608e+06	3.11566e+06	3.24616e+06	3.40276e+06	3.36687e+06	3.52836e+06	3.28368e+06	4.2722e+06	5.17754e+06	5.11882e+06	4.75831e+06	4.42391e+06	4.65065e+06	4.1205e+06	4.41575e+06	4.512e+06	4.69143e+06	5.00789e+06
HexCer(18:2;O2/24:0)	41013	37234.6	29511.4	35004.2	30177.2	70541	86470.2	117579	92994.9	104463	114300	111021	93510.9	72188.8	112137	137803	106094	138918	136738	122506	97888.5	75501.2	103215	107792	110472
HexCer(18:2;O2/24:0;O)	1.43096e+06	1.35123e+06	1.44577e+06	1.46009e+06	1.12253e+06	2.48342e+06	2.99275e+06	2.94281e+06	3.03936e+06	3.0793e+06	3.03769e+06	3.01772e+06	3.4921e+06	2.78968e+06	4.57401e+06	3.65688e+06	3.20081e+06	3.14422e+06	3.06266e+06	3.4355e+06	2.89621e+06	2.62323e+06	3.23576e+06	3.12258e+06	3.72679e+06
IPC(18:0;O3/22:0)	15875.2	11984.7	11268.6	14550.6	14412	30161.5	32624.7	31091.3	26458.6	19966.3	62019.6	46849.1	51449.2	46800.1	40258.9	95084.7	92833.6	69670	85264.7	85998.7	36115.5	33570.8	25382	26996.9	35414.1
IPC(18:1;O2/16:0)	10225.1	3816	14116.3	2929.13	8497.4	16617.3	6745.13	6940	9161.78	18151.7	12098.6	11090.5	9577.6	3946.43	9074.32	14619.6	6553.34	2520.99	2013.11	13611.5	2622.26	5041.97	6482.76	5858.26	4853.24
IPC(18:1;O3/16:0)	4873.19	18704.1	31071.2	12526.7	12483.7	25424.7	35520.9	29659.6	46246.2	50726.6	32513.5	29736.3	50481.1	31684.9	49284.3	79511.6	48731.9	30979.1	37853.2	27849	36748.4	32943.1	21650.1	52429.8	21680.8
IPC(18:1;O3/16:0;O)	0	0	6346.2	5961.07	5692.55	16663.4	0	8377.71	2875.43	12678.6	6921.59	7808.46	15205.7	9249.24	5649.59	24043.7	19900.9	13204.9	15374.5	11583	4805.68	6636.19	13369.1	2487.23	6349.26
IPC(18:1;O3/20:0)	20508.3	3187.34	8927.43	4726.66	2552.75	31505.8	11029.4	8927.43	16288.4	8940.22	9453.33	11047	12079.6	12070	11029.4	27301.8	44645.2	14704.3	20476.3	27301.8	10730.5	10545.1	15756.1	13129.8	8929.03
IPC(18:1;O3/20:0;O)	6843.03	5554.67	4223.15	5252.56	16288.4	19437.3	14496.5	29939.3	32033.3	11793.5	35214.2	10623.4	30994.3	12679	28356.8	66767.9	58999.4	24152.8	33615.7	35789.7	10999	22586.3	16799.9	23097.8	21003.8
IPC(18:1;O3/22:0)	39655.3	18791.8	44467.5	54727.9	46637	92311.6	73715.5	54336.4	37632.6	27600.5	79049.6	58414.5	78625.5	58023	81578.1	120026	124512	78886.5	68936	77989.3	60502.5	67533.1	59638	67516.8	45120
IPC(18:1;O3/22:0;O)	423305	372737	420369	262139	349084	932251	363602	436682	500137	658040	1.58703e+06	742864	841880	740907	593606	1.31298e+06	1.34561e+06	698005	857703	823937	445817	511392	449405	513513	383993
IPC(18:1;O3/24:0)	59671.9	81493.3	53047.2	55777	71806	60171.2	112120	112669	103897	55943.4	98654.2	88051.4	105812	127999	74386	86952.9	111188	86952.9	71639.6	94076.9	53596.5	48120.3	35004.2	48669.6	26798.3
IPC(18:1;O3/24:0;O)	194246	390655	272310	340721	392153	333230	357698	300440	177767	310593	392320	301938	425776	290953	330401	331899	284461	202901	220045	269148	135639	166948	92445.7	164119	136338
IPC(18:1;O3/26:0)	5379.98	1070.39	6137.39	4218.39	0	4466.33	3347.2	5388.47	15065	6414.2	5580.37	5021.65	3247.01	2231.47	9503.27	12278.2	2710.37	4462.94	1673.94	1673.77	1079.39	1586.31	1054.94	6137.39	3347.2
IPC(18:1;O3/26:0;O)	20361.7	15075.1	11159	39585.6	18969.2	39602.6	19529.6	38532.7	32911.6	37955.3	26220.6	20090	33675.8	22875.1	18969.2	22875.1	20090	21261.8	29005.7	12276.5	9732.53	23435.5	11152.2	8927.57	10038.2
HexNAc-GlcA-IPC(18:0;O3/16:0)	0	0	0	0	0	259418	275499	233441	354137	363503	339470	408742	393191	380114	328337	728066	663388	793451	602775	711632	774542	608784	703149	594470	645010
HexNAc-GlcA-IPC(18:1;O2/16:0)	121845	171007	169222	124849	124001	539334	523077	474480	509646	605956	380114	406445	507879	416164	398846	660561	602068	703856	570083	678409	496393	420935	440197	435426	401143
HexNAc-GlcA-IPC(18:1;O2/16:0;O)	43931.4	60666.3	96009.3	57591.5	59835.7	255000	266310	272495	308898	363503	312432	283098	363150	325686	251642	457162	450977	507172	373929	473773	341767	362973	393368	404324	399023
HexNAc-GlcA-IPC(18:1;O3/20:0)	0	53486.2	61738.9	40877.4	46501.7	130811	98094.8	140994	151121	149633	74935.8	47531	72583.1	76424.6	75781.3	144872	124562	124286	107064	111310	103554	69476.9	86827.7	72417.7	74880.6
HexNAc-GlcA-IPC(18:1;O3/20:0;O)	130499	128716	163344	82637.1	109031	257689	316138	296839	277172	304191	403811	359148	365213	291509	322755	475310	463363	421824	384145	365213	437447	460790	512070	460790	529715
HexNAc-GlcA-IPC(18:1;O3/22:0)	1.46448e+06	1.71786e+06	2.08408e+06	1.42399e+06	1.23264e+06	2.83937e+06	3.41661e+06	3.81956e+06	3.49533e+06	3.74084e+06	2.01661e+06	2.26025e+06	2.38394e+06	1.83013e+06	2.06721e+06	4.29185e+06	4.30872e+06	4.1794e+06	4.13817e+06	4.28998e+06	3.396e+06	2.99492e+06	2.72692e+06	2.47953e+06	2.75128e+06
HexNAc-GlcA-IPC(18:1;O3/22:0;O)	1.39682e+07	1.43936e+07	1.71243e+07	1.0396e+07	1.04672e+07	3.13736e+07	3.42786e+07	3.39787e+07	3.35664e+07	3.85892e+07	4.02197e+07	4.05196e+07	4.69292e+07	3.57404e+07	4.15878e+07	4.59359e+07	4.18877e+07	4.70792e+07	4.5711e+07	4.92532e+07	4.58235e+07	4.66293e+07	5.23268e+07	4.55986e+07	47603918
HexNAc-GlcA-IPC(18:1;O3/24:0)	178775	191081	194329	120286	134445	225858	231017	277641	245348	236558	139795	180725	197387	227769	242482	265603	321781	331526	269615	382353	267322	214775	289297	212864	239616
HexNAc-GlcA-IPC(18:1;O3/24:0;O)	1.19101e+07	1.02974e+07	1.30699e+07	9.07444e+06	8.22795e+06	2.15922e+07	2.61972e+07	2.67514e+07	2.66749e+07	2.78596e+07	3.08787e+07	2.86813e+07	3.48723e+07	2.25667e+07	3.7299e+07	3.30379e+07	2.97704e+07	3.39551e+07	2.99997e+07	2.94074e+07	3.21972e+07	2.92163e+07	2.99233e+07	2.42291e+07	2.64647e+07
HexNAc-GlcA-IPC(18:1;O3/26:0;O)	368355	365238	399327	309332	331734	422702	452311	494776	529644	573278	618080	470427	636196	390172	750735	776252	668337	808588	806251	646520	697166	544448	685673	551461	587108
Hex-HexNAc-GlcA-IPC(18:1;O3/22:0)	66674.6	85219.6	85457.9	62167.4	44774	163430	198753	204114	208482	218013	108331	94015.6	132356	77257.6	127571	203915	169546	170380	162835	184874	140477	132992	159161	96795.3	108272
Hex-HexNAc-GlcA-IPC(18:1;O3/22:0;O)	13203.9	13098.6	29108.1	19313.4	29088.2	125625	106922	104857	81486.8	79600.5	133865	139147	169983	81447.1	130232	192777	190453	187594	175244	227742	240648	270431	247200	231912	230125
Hex-HexNAc-GlcA-IPC(18:1;O3/24:0)	14960.8	4447.96	24101.5	18194.5	13511.8	36385	18459.6	24870.5	27379.8	25518.1	27460.8	15569.9	12526.3	11803.9	18267.4	18433.3	24688.4	33471	28351.2	30516.5	13544.2	17965.9	20191.9	15355.4	13434.9
Hex-HexNAc-GlcA-IPC(18:1;O3/24:0;O)	26287.1	23271.8	36708.8	29079.7	14705.8	77930.3	63157.7	93775.4	97964.3	93208.8	231504	206816	265097	111057	170876	233123	199733	205399	241420	198094	438522	324389	327222	229481	247086
Sums
SPB	1.16095e+06	902874	761670	633505	740270	1.41342e+06	1.39347e+06	1.36112e+06	1.29444e+06	1.01123e+06	1.29956e+06	1.23571e+06	1.43256e+06	1.77874e+06	1.49984e+06	1.59235e+06	1.73898e+06	1.4345e+06	1.49234e+06	1.76201e+06	2.50798e+06	2.29373e+06	2.07265e+06	2.00529e+06	2.24442e+06
SPBP	2183.26	0	0	873.277	0	1164.41	0	873.277	7058.74	6163.93	7560.45	12518.1	22251.8	19613.8	26582.2	41673	42368	35020.3	33379.6	28413	105992	125848	101967	103444	80666.2
Cer	6.13337e+06	5.96258e+06	7.02199e+06	6.35624e+06	5.87889e+06	9.12097e+06	1.01767e+07	9.85433e+06	1.0288e+07	1.11559e+07	1.31616e+07	1.3757e+07	1.51231e+07	6.62162e+06	1.16721e+07	1.49627e+07	1.3048e+07	8.99847e+06	1.14518e+07	6.59565e+06	1.80068e+07	1.59159e+07	1.1606e+07	8.97997e+06	1.17909e+07
HexCer	2.97726e+07	2.87349e+07	3.13819e+07	2.86164e+07	2.64157e+07	4.74865e+07	5.2829e+07	4.9281e+07	5.31006e+07	5.36356e+07	6.00046e+07	5.94655e+07	6.33292e+07	8.00436e+07	7.22881e+07	6.5613e+07	6.02331e+07	5.5643e+07	5.21944e+07	6.18727e+07	7.61022e+07	6.65853e+07	7.9328e+07	8.35323e+07	7.59001e+07
IPC	800945	923070	883443	803116	938577	1.60184e+06	1.03043e+06	1.06298e+06	1.00047e+06	1.2188e+06	2.34707e+06	1.33353e+06	1.6588e+06	1.35942e+06	1.2521e+06	2.19434e+06	2.16023e+06	1.2477e+06	1.4436e+06	1.48123e+06	808388	930339	748140	932883	703865
HexNAc-GlcA-IPC	2.81862e+07	2.7379e+07	3.33623e+07	2.163e+07	2.07334e+07	5.7896e+07	6.60548e+07	6.67403e+07	6.61126e+07	7.27862e+07	7.53836e+07	7.36172e+07	8.67211e+07	6.22451e+07	8.33247e+07	8.67735e+07	7.92613e+07	8.89044e+07	8.29628e+07	8.63198e+07	8.45348e+07	8.15228e+07	8.80876e+07	7.50389e+07	7.96964e+07
HexNAc-GlcA-IPC	121126	126038	175376	128755	102080	403371	387292	427617	415313	416340	501162	455548	579962	281566	446947	648248	584421	596844	607850	641226	833192	745778	753776	573543	598918
Average	3h	6h	3+3h	3+3+3h	3+6h		Ratio 3+3/6		Ratio 3+6/3+3+3
SPB	839854	1.29474e+06	1.44928e+06	1.60404e+06	2.22481e+06		1.11936		1.38701
SPBP	611.307	3052.07	17705.2	36170.8	103584		5.80106		2.86374
Cer	6.27061e+06	1.01192e+07	1.20671e+07	1.10113e+07	1.32599e+07		1.19249		1.20421
HexCer	2.89843e+07	5.12665e+07	6.70262e+07	5.91112e+07	7.62896e+07		1.30741		1.29061
IPC	869830	1.18291e+06	1.59019e+06	1.70542e+06	824723		1.3443		0.483589
HexNAc-GlcA-IPC	2.62582e+07	6.5918e+07	7.62583e+07	8.48443e+07	8.17761e+07		1.15687		0.963837
Hex-HexNAc-GlcA-IPC	130675	409987	453037	615718	701041		1.105		1.13858
Relative to 3 h		6h	3+3h	3+3+3h	3+6h
SPB		1.54162	1.72564	1.9099	2.64905
SPBP		4.9927	28.9629	59.1696	169.446
Cer		1.61375	1.92438	1.75602	2.11461
HexCer		1.76877	2.3125	2.03942	2.6321
IPC		1.35993	1.82816	1.96064	0.948142
HexNAc-GlcA-IPC		2.51038	2.90417	3.23116	3.11431
Hex-HexNAc-GlcA-IPC		3.13745	3.46689	4.71182	5.36477

## Sheet: Suppl. Dataset S6
Suppl. Dataset S6. Sphingolipids: Relative peak areas as % of all icf-corrected peak areas of the respective lipid subclass. Depicted are the percentage of the lipid species per lipid subclass based on the icf-corrected peak areas of the individual species (see Suppl. Dataset S5). The total number of carbon atoms, double bonds and hydroxy groups are indicated in parentheses behind the lipid subcl…
	modifications					Relative peak areas
lipid name	HYD base C4	DB base d4	DB base d8	HYD FA C2	VLCFA	3h 1	3h 2	3h 3	3h 4	3h 5	6h 1	6h 2	6h 3	6h 4	6h 5	3+3h HS 1	3+3h HS 2	3+3h HS 3	3+3h HS 4	3+3h HS 5	3+3+3h HSR 1	3+3+3h HSR 2	3+3+3h HSR 3	3+3+3h HSR 4	3+3+3h HSR 5	3+6h HS 1	3+6h HS 2	3+6h HS 3	3+6h HS 4	3+6h HS 5
SPB(18:0;O2)						13.4619	13.5126	12.7623	12.692	12.2835	7.80188	7.62921	8.22056	7.52384	7.68825	6.01816	5.7356	5.67902	5.42252	4.84809	8.52847	6.67746	8.69175	6.63216	8.1082	11.7485	11.5397	11.5175	12.7306	13.2041
SPB(18:0;O3)	x					10.3647	10.293	11.292	9.93155	12.6217	9.49718	10.8416	10.0447	11.4138	10.0346	10.2365	9.21756	8.18182	8.97753	9.57556	11.4684	9.53003	11.4394	12.3402	11.9545	10.7664	12.987	12.2463	10.454	11.1309
SPB(18:1;O2)		(x)	(x)			1.63047	1.38645	1.56602	1.93181	1.86519	1.24111	1.52165	0.934875	0.942618	1.03266	1.80854	1.71396	1.64827	1.4547	1.26937	1.61733	0.998264	1.4086	1.55943	1.4188	2.26036	1.82392	2.02611	1.77082	1.96102
SPB(18:1;O3)	x	x				10.3343	9.98825	9.32394	8.38433	8.41977	7.53447	8.89149	7.61682	8.59361	9.10179	13.6889	12.6866	11.8133	12.9534	13.126	13.8896	13.3774	13.1449	14.1052	14.333	14.2639	15.9633	14.6654	14.0111	13.5716
SPB(18:2;O2)		x	x			64.2087	64.8197	65.0558	67.0604	64.8099	73.9254	71.116	73.183	71.5262	72.1427	68.2479	70.6463	72.6776	71.1918	71.181	64.4962	69.4168	65.3153	65.363	64.1855	60.9609	57.6861	59.5448	61.0335	60.1324
SPBP(18:0;O2)						26.6698	n.d	n.d	0	n.d	0	n.d	0	41.2392	27.9941	19.1406	20.9212	21.497	21.1499	17.7052	21.0757	21.8883	22.946	20.4232	19.402	29.8283	29.555	32.9314	24.187	31.4043
SPBP(18:0;O3)						0	n.d	n.d	0	n.d	0	n.d	0	0	0	0	0	0	0	0	8.38095	4.01149	6.43876	5.66306	6.1461	7.8939	9.24945	9.99062	8.71427	5.95364
SPBP(18:1;O2)		(x)	(x)			0	n.d	n.d	0	n.d	0	n.d	0	0	0	0	0	0	0	0	0	0	0	0	0	2.94874	1.72267	0.908342	1.97034	2.61679
SPBP(18:1;O3)	x	x				0	n.d	n.d	0	n.d	0	n.d	0	0	0	0	22.6769	10.9789	6.4606	0	19.2463	16.9873	20.4805	19.7329	11.968	15.8955	12.1865	14.4095	19.2266	12.7558
SPBP(18:2;O2)		x	x			73.3302	n.d	n.d	100	n.d	100	n.d	100	58.7608	72.0059	80.8594	56.402	67.5241	72.3895	82.2948	51.2971	57.1129	50.1347	54.1808	62.4838	43.4335	47.2863	41.7601	45.9018	47.2695
Cer(18:0;O2/16:0)						2.12402	1.69178	1.6464	2.34104	2.46	2.39814	2.92437	1.91093	2.10928	2.08865	1.77803	2.21046	2.17287	5.20213	3.58985	1.81263	2.38693	1.94206	2.01453	3.41252	4.3152	3.64549	3.32953	4.28552	3.67228
Cer(18:0;O2/16:0;O)				x		0.339467	0.127126	0.122238	0.208675	0.201435	0.170889	0.162937	0.134599	0.165799	0.127387	0.199056	0.24075	0.225678	0.475791	0.276959	0.320414	0.167859	0.300122	0.0784409	0.266487	0.35617	0.26698	0.393704	0.543357	0.272945
Cer(18:0;O2/22:0)					x	0.287695	0.0821155	0.100515	0.182448	0.248679	0.254189	0.252697	0.230601	0.303356	0.213461	0.758937	0.846658	0.723002	0.611285	0.713023	0.724392	0.556225	0.504897	0.660683	0.428049	1.37531	1.58973	0.962461	0.386843	0.863947
Cer(18:0;O3/16:0)	x					0.374025	0.278337	0.377822	0.373387	0.338955	0.17737	0.261549	0.249914	0.180796	0.119399	0.391102	0.229535	0.232542	0.855553	0.34972	0.19379	0.199242	0.327202	0.273599	0.308897	0.318375	0.31889	0.513344	0.638091	0.490371
Cer(18:0;O3/16:0;O)	x			x		0	0.0238339	0.0202402	0	0	0	0	0	0	0	0.104381	0.0860181	0.0814422	0.145133	0.0969604	0.0790964	0.0363012	0.0627325	0.0206741	0	0.0684074	0.0860278	0.172067	0.200387	0.124611
Cer(18:0;O3/20:0)	x				x	0.249719	0.198767	0.288326	0.295115	0.386319	0.259877	0.315479	0.106114	0.211405	0.139044	0.409067	0.562023	0.417135	0.500066	0.538017	0.333306	0.226934	0.312857	0.27077	0.463978	0.604921	0.478517	0.511556	0.389157	0.464905
Cer(18:0;O3/20:0;O)	x			x	x	0.209456	0.380645	0.140653	0.255625	0.184646	0.286903	0.257287	0.218268	0.144404	0.227024	0.316108	0.267573	0.287333	0.201888	0.282916	0.224414	0.257691	0.197436	0.202914	0.284631	0.252669	0.279253	0.289061	0.231151	0.364709
Cer(18:0;O3/22:0)	x				x	5.33861	6.51314	4.96238	5.57869	4.85718	3.0146	3.40145	3.45356	3.19762	2.97911	7.27461	7.00994	5.93742	3.99722	5.45021	5.01147	5.98442	5.61508	5.39292	3.54071	7.4909	7.40201	7.07303	5.45407	6.25284
Cer(18:0;O3/22:0;O)	x			x	x	4.37296	3.5435	4.4314	4.17135	4.04025	5.66752	5.39167	4.77395	5.57346	5.97197	8.6724	8.31266	7.57498	5.88344	7.04741	6.9373	7.86476	7.15484	6.83728	5.60651	8.8023	9.96833	9.58759	8.01879	8.7709
Cer(18:0;O3/24:0)	x				x	1.33397	1.51034	1.59763	1.4168	1.69835	1.46728	1.26412	1.11857	1.4855	1.34466	2.32876	2.46818	2.18828	0.256393	0.700696	1.20687	1.60243	0.634759	1.97211	0.343125	1.78651	2.37349	0.647607	0.24452	0.488811
Cer(18:0;O3/24:0;O)	x			x	x	5.43649	6.90292	5.79233	5.89144	5.73309	7.40938	8.61063	6.66725	6.95555	7.29046	6.38654	6.59169	7.39022	1.57762	3.21767	6.68751	6.92947	3.93526	6.38954	1.99725	5.53435	5.61983	2.83252	1.86617	2.371
Cer(18:0;O3/26:0;O)	x			x	x	0.996082	1.30798	0.902581	0.901052	1.1882	1.27391	1.24463	1.00878	1.25074	1.02864	1.19725	1.0842	1.02125	0	0.32347	0.825369	1.06532	0.437699	0.926403	0.262709	0.849352	1.17807	0.235653	0.198652	0.236294
Cer(18:1;O2/16:0)		(x)	(x)			4.29271	5.01296	3.44762	4.36903	4.2725	2.97515	2.76568	3.10636	2.75678	3.34365	2.42987	2.48506	2.12043	4.42475	2.91907	3.08657	2.89968	3.24318	2.67555	4.14924	1.98023	2.14798	2.65741	3.56457	2.50322
Cer(18:1;O2/16:0;O)		(x)	(x)	x		1.02381	1.11673	0.97556	1.21997	1.37029	0.766076	0.55937	0.682727	0.560887	0.460511	1.12182	0.896341	0.867528	2.44537	1.01729	0.71339	0.719173	1.12133	0.577415	0.826568	1.14266	0.90775	1.75918	2.50644	1.79762
Cer(18:1;O3/16:0)	x		x			0.594303	0.678068	0.748867	0.715469	0.668835	0.779197	0.435254	0.758374	0.686182	0.526557	0.334792	0.289277	0.48873	0.908468	0.514388	0.585803	0.598832	0.690458	0.699169	0.926473	0.405255	0.502977	0.880338	0.780513	0.594071
Cer(18:1;O3/16:0;O)	x		x	x		0	0	0	0	0	0	0	0	0	0	0.139241	0.106592	0.191068	0.327501	0.142062	0.142427	0.176589	0.105291	0.157511	0.139496	0.121232	0.172309	0.269344	0.34313	0.248732
Cer(18:1;O3/20:0;O)	x		x	x	x	0.258542	0.218631	0.464062	0.497297	0.445124	0.270589	0.361265	0.400996	0.399726	0.305304	0.435562	0.426215	0.23913	0.552048	0.406282	0.263993	0.348235	0.472209	0.280352	0.352541	0.255758	0.235811	0.404323	0.285884	0.419396
Cer(18:1;O3/22:0)	x		x		x	9.67905	12.8076	12.5185	12.9896	12.4627	10.5427	10.4742	13.1727	10.2759	11.6881	9.33458	9.57077	9.27139	7.09767	10.1182	13.044	12.0653	14.2551	13.3208	12.5321	9.63737	11.3373	10.517	9.60785	10.6669
Cer(18:1;O3/22:0;O)	x		x	x	x	19.4932	16.9198	19.6813	16.8157	17.3642	17.0581	20.4148	18.2176	19.7912	19.283	21.0894	20.4108	18.2425	28.5251	22.9655	20.9093	19.5914	23.7699	20.3524	26.6833	18.2352	19.2425	21.1794	28.6715	26.5209
Cer(18:1;O3/24:0)	x		x		x	4.44827	4.34979	3.95895	4.77031	3.77233	4.39583	3.31805	3.75877	3.68558	4.19907	3.59845	3.17744	3.75932	1.17317	2.6635	3.25426	3.09924	2.05901	3.70353	1.73225	3.76959	3.5996	1.97021	1.50288	1.96986
Cer(18:1;O3/24:0;O)	x		x	x	x	19.6163	18.3027	20.7806	19.5864	19.6555	21.361	20.8071	23.1089	22.4849	20.862	18.2065	18.1812	20.64	12.498	20.0601	19.9715	19.2892	18.9192	19.9126	17.7	18.1695	16.6696	17.3541	14.066	15.3285
Cer(18:1;O3/26:0;O)	x		x	x	x	2.5882	2.59611	2.85912	2.81657	3.00177	3.33154	2.54612	2.36339	3.60462	2.85995	2.82491	2.83394	3.31255	0.596985	1.63241	3.31493	3.2403	1.73996	3.48117	0.764619	2.8291	2.75485	1.53291	0.855129	1.14283
Cer(18:2;O2/16:0)		x	x			2.56481	3.92718	2.60574	2.99662	3.13202	2.23847	1.74414	2.18162	2.01678	1.89736	1.48334	1.73252	1.61416	3.6539	1.94193	1.80973	1.85208	2.02699	1.74383	3.78416	2.06191	1.52198	2.53193	2.71518	2.34669
Cer(18:2;O2/16:0;O)		x	x	x		9.99124	6.96446	6.76794	7.31348	7.36528	9.2748	7.83231	7.32914	7.80644	8.32099	5.25303	5.82957	6.70835	13.995	8.016	4.65443	4.54511	5.45604	4.16379	8.83407	5.60679	4.14104	7.32745	8.28843	7.02173
Cer(18:2;O2/18:0;O)		x	x	x		0.157704	0.0973572	0.10332	0.0989247	0.0987432	0.24922	0.228139	0.147547	0.136333	0.155855	0.0919138	0.200335	0.150309	0.278143	0.138367	0.0680291	0.126936	0.145137	0.0338751	0.205489	0.0831495	0.0485813	0.08754	0.151617	0.147711
Cer(18:2;O2/22:0)		x	x		x	0.359493	0.714876	0.65291	0.613391	0.713047	0.476583	0.619831	0.573154	0.352871	0.521413	0.446386	0.343749	0.490659	0.277372	0.439461	0.603079	0.62102	0.694169	0.536612	0.550182	0.433128	0.471519	0.730703	0.415719	0.69985
Cer(18:2;O2/22:0;O)		x	x	x	x	1.29588	1.39964	1.56017	1.42111	1.51901	1.61816	1.42119	1.69408	1.45384	1.40565	1.25557	1.40199	1.3971	1.89827	1.67739	1.35362	1.39938	1.69834	1.07202	1.80595	1.44348	1.12505	1.79536	2.23836	1.82705
Cer(18:2;O2/24:0)		x	x		x	0.0934852	0.19792	0.249135	0.194213	0.413731	0.213438	0.198837	0.151098	0.196534	0.247087	0.270241	0.157563	0.270402	0.0799692	0.160615	0.200971	0.282316	0.182404	0.202135	0.107924	0.302941	0.302689	0.186226	0.126062	0.248789
Cer(18:2;O2/24:0;O)		x	x	x	x	2.48051	2.13576	2.24378	1.96628	2.40779	2.06913	2.1869	2.48095	2.21348	2.39365	1.86824	2.04695	1.98426	1.56178	2.60044	1.66743	1.8677	1.99635	2.04733	1.99084	1.76824	1.61185	2.26845	1.42404	2.14253
HexCer(18:0;O2/16:0)						0	0	0	0	0	0	0	0	0	0	0	0	0	0	0	0	0	0	0	0	0.0355458	0.0235047	0.0291294	0.0260836	0.0323048
HexCer(18:0;O2/16:0;O)				x		0	0	0	0	0	0	0	0.0256898	0.0261853	0.0346437	0.0902657	0.0675777	0.0534242	0.064428	0.0753095	0.0883731	0.0855928	0.0634511	0.0975993	0.0499204	0.152426	0.135521	0.00371177	0.150311	0.13583
HexCer(18:0;O3/22:0)	x				x	0	0	0	0	0	0	0	0	0	0	0.0919673	0.0729407	0.085697	0.042552	0.0815752	0.143749	0.118511	0.100906	0.135263	0.102821	0.133089	0.174649	0.126361	0.135545	0.163854
HexCer(18:0;O3/22:0;O)	x			x	x	0.0809792	0.0499165	0.116487	0.110188	0.0953458	0.185842	0.184556	0.187218	0.183673	0.136373	0.457254	0.396661	0.439174	0.233343	0.348415	0.496732	0.509955	0.50365	0.506612	0.394938	0.516364	0.694775	0.522922	0.62334	0.749851
HexCer(18:0;O3/24:0)	x				x	0	0	0	0	0	0	0	0	0	0	0.0236949	0.0250994	0.0181196	0.011618	0.0206173	0.0257742	0.0199767	0.0258335	0.0303849	0.0211717	0.0293956	0.0287475	0.0296271	0.0150563	0.0259212
HexCer(18:0;O3/24:0;O)	x			x	x	0.0871584	0.0741449	0.0644963	0.102313	0.0579641	0.11171	0.0809416	0.0814327	0.0785843	0.105792	0.11473	0.128982	0.115225	0.0606375	0.112665	0.121336	0.108022	0.102544	0.10967	0.0973308	0.11767	0.0999163	0.0883148	0.0796653	0.149497
HexCer(18:1;O2/16:0)		(x)	(x)			0.112195	0.131679	0.203251	0.259944	0.113616	0.289482	0.253411	0.329412	0.256132	0.224741	0.382287	0.315827	0.383055	0.33853	0.302469	0.443619	0.472289	0.456373	0.524743	0.532186	0.537522	0.670806	0.582975	0.569981	0.464154
HexCer(18:1;O2/16:0;O)		(x)	(x)	x		0.829739	0.668006	0.788168	0.907231	0.851539	1.13996	1.06099	1.15107	1.30233	1.26788	3.22451	3.02152	2.96316	2.65111	2.83578	3.39555	3.55618	3.57378	3.5806	3.56857	6.21799	6.18727	6.04445	6.48599	5.82012
HexCer(18:1;O2/22:0;O)		(x)	(x)	x	x	0	0	0	0	0	0	0	0	0	0	0.13859	0.144098	0.135822	0.0982283	0.125578	0.233772	0.190468	0.225177	0.250806	0.143528	0.317664	0.416473	0.305774	0.297219	0.321088
HexCer(18:1;O2/24:0;O)		(x)	(x)	x	x	0.119361	0.129406	0.0958428	0.107839	0.109703	0.140733	0.145972	0.160906	0.189486	0.131395	0.112289	0.172871	0.146765	0.0633824	0.183032	0.223393	0.148644	0.151932	0.181232	0.185461	0.0989041	0.135013	0.154053	0.115134	0.143707
HexCer(18:1;O3/16:0)	x		x			0.353902	0.31446	0.428945	0.354957	0.345321	0.449136	0.472259	0.500345	0.456264	0.201368	0.527019	0.469354	0.548779	0.553801	0.514728	0.482439	0.474836	0.457752	0.440667	0.616503	0.61817	0.639236	0.630557	0.69948	0.5715
HexCer(18:1;O3/16:0;O)	x		x	x		0.250622	0.254868	0.23777	0.262518	0.277186	0.425871	0.483006	0.461426	0.539484	0.530097	0.777359	0.747251	0.8371	0.69067	0.7047	0.746459	0.565014	0.605281	0.70054	0.754137	1.15569	1.19551	0.972334	0.960867	1.07144
HexCer(18:1;O3/20:0)	x		x		x	0	0	0	0	0	0	0.0198639	0.0207167	0	0.0254572	0.0481367	0.034434	0.0315255	0.0111392	0.0501289	0.0688471	0.0628155	0.0332373	0.0764712	0.0585674	0.049696	0.0741554	0.0635534	0.0704201	0.0719624
HexCer(18:1;O3/20:0;O)	x		x	x	x	0.051155	0.0702582	0.0301235	0.018383	0.0477137	0.103947	0.0914679	0.0704181	0.061319	0.0734628	0.171342	0.159859	0.131024	0.0925207	0.111159	0.181717	0.13829	0.222837	0.228556	0.169037	0.234197	0.251586	0.281497	0.254125	0.285786
HexCer(18:1;O3/22:0)	x		x		x	0.280852	0.300305	0.28693	0.277208	0.339083	0.639969	0.706789	0.734174	0.666311	0.86982	1.22687	1.30767	1.2217	0.742215	1.11136	1.82135	1.74381	1.73024	1.80049	1.52386	1.4372	1.44149	1.45752	1.27832	1.54677
HexCer(18:1;O3/22:0;O)	x		x	x	x	4.31853	3.80916	4.4547	4.4514	4.07319	6.36878	6.56767	6.8022	6.81364	7.16842	10.6539	9.84521	9.88593	6.44394	9.29032	11.9932	12.0461	12.1075	13.0825	10.4614	11.0561	12.3252	12.1631	11.6935	12.7726
HexCer(18:1;O3/24:0)	x		x		x	0.0991784	0.114171	0.118544	0.162631	0.15526	0.207296	0.201866	0.194209	0.241019	0.213043	0.252483	0.302581	0.274659	0.156772	0.315453	0.373167	0.28325	0.359563	0.39193	0.387924	0.268804	0.326722	0.340754	0.277772	0.384871
HexCer(18:1;O3/24:0;O)	x		x	x	x	2.41852	2.7254	2.80209	3.10255	2.75674	2.79012	2.68346	3.56331	2.87411	2.90347	3.19557	3.17136	3.18551	2.09819	3.53906	3.74182	4.2446	4.23279	4.39765	4.08908	2.97675	2.98974	2.9753	2.84747	3.46713
HexCer(18:1;O3/26:0;O)	x		x	x	x	0.299858	0.333973	0.266678	0.261234	0.200644	0.327582	0.330457	0.330369	0.285497	0.308992	0.351788	0.225295	0.303823	0.14792	0.418401	0.479343	0.326207	0.45719	0.429807	0.405668	0.268227	0.230459	0.381698	0.23583	0.385288
HexCer(18:2;O2/14:0)		x	x			0.0846124	0.0500116	0.0101922	0.0638698	0.0803433	0.116481	0.13577	0.171104	0.150786	0.161136	0.174968	0.110508	0.109533	0.124949	0.0976632	0.0952057	0.152495	0.122016	0.099351	0.128533	0.125989	0.122461	0.0691014	0.0570043	0.102798
HexCer(18:2;O2/14:0;O)		x	x	x		0.550788	0.446657	0.450413	0.398661	0.469257	0.494411	0.604024	0.662457	0.54489	0.66444	0.624975	0.583881	0.651739	0.495553	0.568472	0.479694	0.550987	0.474071	0.443768	0.458406	0.639129	0.656212	0.498697	0.439229	0.545379
HexCer(18:2;O2/16:0)		x	x			6.41115	7.00579	6.88424	7.46374	6.89479	10.6759	10.636	11.9062	11.408	12.018	9.45361	8.42206	8.95248	7.27475	8.44154	10.051	10.2074	10.3711	9.63352	9.3021	10.4702	10.0125	8.50671	8.07488	7.46973
HexCer(18:2;O2/16:0;O)		x	x	x		73.3881	74.0627	71.7761	71.045	73.8271	62.6528	62.4451	58.8458	60.8833	59.7611	56.1028	58.3919	57.325	68.9903	57.2887	49.2495	48.7064	47.8434	46.977	52.0035	52.1594	49.3138	52.7463	54.0224	50.4384
HexCer(18:2;O2/18:0)		x	x			0.0679127	0.0680216	0.0243647	0.0559342	0.0681832	0.114611	0.0701429	0.114792	0.0959165	0.0929449	0.027641	0.0354241	0.051168	0.0675047	0.0619209	0.092544	0.0828684	0.0767567	0.0413492	0.0907217	0.0678934	0.0463372	0.0557546	0.0591356	0.0711899
HexCer(18:2;O2/18:0;O)		x	x	x		0.484068	0.34207	0.409937	0.488631	0.370146	0.369724	0.401113	0.375965	0.430622	0.372305	0.352102	0.351344	0.31235	0.39094	0.427467	0.392184	0.436834	0.383361	0.393387	0.42298	0.395547	0.410919	0.389927	0.452986	0.461187
HexCer(18:2;O2/20:0)		x	x		x	0.0122841	0	0	0	0	0.0199074	0.0149108	0.0255724	0.0306746	0.0166446	0.0119742	0.0266951	0.00599212	0.0141247	0.0138048	0.0344236	0.0252854	0.0193793	0.01308	0.0186734	0.0158582	0.0192098	0.0284721	0.0131904	0.0200661
HexCer(18:2;O2/20:0;O)		x	x	x	x	0.215186	0.175451	0.147256	0.214831	0.232608	0.27764	0.259668	0.317643	0.288022	0.351668	0.194305	0.220931	0.284462	0.242036	0.297855	0.425849	0.336502	0.363111	0.360153	0.379254	0.288388	0.348571	0.349604	0.302539	0.369184
HexCer(18:2;O2/22:0)		x	x		x	0.244855	0.276065	0.223722	0.253152	0.174451	0.357943	0.362503	0.474995	0.427312	0.378646	0.293871	0.325339	0.313475	0.221116	0.269209	0.444523	0.418147	0.484888	0.467233	0.366729	0.267506	0.344448	0.304952	0.279058	0.304755
HexCer(18:2;O2/22:0;O)		x	x	x	x	4.29497	3.76545	5.4787	4.41321	4.09604	6.36191	5.95938	6.28251	5.86747	6.05225	5.67082	5.66189	5.57146	4.10236	5.90997	7.89103	8.49834	8.5515	8.47583	7.51649	5.41443	6.63172	5.68778	5.61631	6.598
HexCer(18:2;O2/24:0)		x	x		x	0.137754	0.12958	0.0940395	0.122322	0.114239	0.14855	0.163679	0.23859	0.17513	0.194765	0.190486	0.186699	0.147659	0.0901869	0.155125	0.210024	0.17614	0.24966	0.261978	0.197997	0.128628	0.11339	0.130112	0.129043	0.145549
HexCer(18:2;O2/24:0;O)		x	x	x	x	4.80629	4.70241	4.60703	5.10228	4.24948	5.22973	5.66497	5.9715	5.72377	5.74116	5.06243	5.07474	5.5142	3.4852	6.32748	5.57341	5.31404	5.6507	5.86779	5.55254	3.80569	3.93966	4.07897	3.73817	4.91012
IPC(18:0;O3/22:0)	x				x	1.98206	1.29835	1.27553	1.81177	1.53551	1.88293	3.16613	2.92491	2.64461	1.63819	2.64242	3.51315	3.10158	3.44266	3.21532	4.33318	4.29739	5.58387	5.90639	5.80588	4.4676	3.60845	3.39268	2.89393	5.03138
IPC(18:1;O2/16:0)		(x)	(x)			1.27663	0.413403	1.59787	0.364721	0.905349	1.03739	0.654594	0.652879	0.915744	1.48931	0.515475	0.831662	0.57738	0.290303	0.72473	0.66624	0.303363	0.20205	0.13945	0.918928	0.324381	0.54195	0.866516	0.627974	0.689514
IPC(18:1;O3/16:0)	x					0.60843	2.02629	3.51706	1.55976	1.33007	1.58721	3.44719	2.79022	4.62243	4.162	1.38528	2.22988	3.04322	2.33077	3.93614	3.62348	2.25587	2.48289	2.62213	1.88012	4.54589	3.54098	2.89386	5.62019	3.08025
IPC(18:1;O3/16:0;O)	x			x		0	0	0.718348	0.742242	0.606509	1.04026	0	0.788132	0.287407	1.04025	0.294903	0.585546	0.916667	0.680383	0.45121	1.09572	0.92124	1.05833	1.06501	0.781985	0.594477	0.713309	1.78697	0.266618	0.902057
IPC(18:1;O3/20:0)	x				x	2.56052	0.345298	1.01053	0.588541	0.271981	1.96684	1.07037	0.839847	1.62806	0.733524	0.402771	0.8284	0.728212	0.887881	0.880875	1.24419	2.06668	1.17851	1.41842	1.84318	1.3274	1.13347	2.10603	1.40744	1.26857
IPC(18:1;O3/20:0;O)	x			x	x	0.85437	0.60176	0.478033	0.654023	1.73543	1.21344	1.40684	2.81653	3.20181	0.967627	1.50034	0.796635	1.86847	0.932681	2.26474	3.04273	2.73116	1.93578	2.3286	2.4162	1.36061	2.42775	2.24555	2.47596	2.98407
IPC(18:1;O3/22:0)	x				x	4.95107	2.0358	5.03343	6.81445	4.96891	5.76284	7.15386	5.11169	3.76148	2.26456	3.36801	4.38043	4.73989	4.26823	6.51531	5.46981	5.76383	6.32254	4.77528	5.26516	7.48434	7.25898	7.9715	7.23744	6.41032
IPC(18:1;O3/22:0;O)	x			x	x	52.8508	40.3802	47.583	32.6403	37.1929	58.1986	35.2865	41.0807	49.99	53.9906	67.6173	55.7064	50.7523	54.5018	47.409	59.8349	62.2899	55.9432	59.4141	55.625	55.1488	54.9684	60.0697	55.0458	54.5549
IPC(18:1;O3/24:0)	x				x	7.45019	8.82851	6.0046	6.94507	7.65052	3.75638	10.8809	10.5993	10.3848	4.59003	4.20328	6.60286	6.37878	9.41573	5.94091	3.96259	5.14703	6.96904	4.96256	6.35125	6.63005	5.17234	4.67883	5.21712	3.8073
IPC(18:1;O3/24:0;O)	x			x	x	24.2521	42.3213	30.8237	42.4249	41.7817	20.8029	34.7135	28.2638	17.7683	25.4835	16.7153	22.6419	25.6677	21.4027	26.3878	15.1252	13.1681	16.262	15.2428	18.1705	16.779	17.9449	12.3567	17.5926	19.3699
IPC(18:1;O3/26:0)	x				x	0.671704	0.11596	0.694712	0.525253	0	0.278825	0.324836	0.506919	1.50578	0.52627	0.237758	0.376567	0.195744	0.164149	0.758988	0.559538	0.125467	0.357692	0.115956	0.112998	0.133524	0.170509	0.141008	0.657895	0.475546
IPC(18:1;O3/26:0;O)	x			x	x	2.54221	1.63315	1.26313	4.92901	2.02106	2.47231	1.89529	3.62496	3.2896	3.11415	1.11716	1.50652	2.03013	1.68271	1.51499	1.04246	0.929993	1.70407	2.00926	0.8288	1.20394	2.51903	1.49066	0.956987	1.42616
HexNAc-GlcA-IPC(18:0;O3/16:0)	x					0	0	0	0	0	0.448076	0.417076	0.349775	0.535657	0.499412	0.450323	0.555226	0.453397	0.610674	0.394045	0.839042	0.836964	0.892477	0.726561	0.824413	0.916241	0.746765	0.798239	0.792215	0.809334
HexNAc-GlcA-IPC(18:1;O2/16:0)		(x)	(x)			0.432287	0.624592	0.507227	0.577203	0.598074	0.931558	0.791882	0.710935	0.770876	0.832514	0.50424	0.552106	0.585647	0.66859	0.478665	0.761247	0.759599	0.7917	0.687155	0.785926	0.587205	0.516341	0.499727	0.580267	0.503339
HexNAc-GlcA-IPC(18:1;O2/16:0;O)		(x)	(x)	x		0.155862	0.221579	0.287778	0.266257	0.288596	0.440445	0.403164	0.408291	0.46723	0.499412	0.414456	0.384554	0.418756	0.523232	0.302002	0.526845	0.568975	0.57047	0.450719	0.548858	0.404291	0.445241	0.446564	0.538819	0.500678
HexNAc-GlcA-IPC(18:1;O3/20:0)	x		x		x	0	0.195354	0.185056	0.188985	0.224284	0.225942	0.148505	0.211258	0.228582	0.205578	0.0994059	0.0645651	0.0836972	0.12278	0.090947	0.166954	0.157154	0.139798	0.129051	0.128951	0.122498	0.0852239	0.0985697	0.0965069	0.0939573
HexNAc-GlcA-IPC(18:1;O3/20:0;O)	x		x	x	x	0.462989	0.470126	0.489607	0.382048	0.525871	0.445091	0.4786	0.444768	0.419243	0.417924	0.535675	0.487859	0.421136	0.468324	0.387346	0.54776	0.584602	0.474469	0.463033	0.423093	0.517476	0.565229	0.581319	0.614068	0.664666
HexNAc-GlcA-IPC(18:1;O3/22:0)	x		x		x	5.19573	6.27438	6.24681	6.58341	5.9452	4.90426	5.17239	5.72302	5.28693	5.13949	2.67513	3.07027	2.74898	2.9402	2.48091	4.94604	5.43609	4.70101	4.98798	4.96986	4.01728	3.67373	3.09569	3.30432	3.4522
HexNAc-GlcA-IPC(18:1;O3/22:0;O)	x		x	x	x	49.5569	52.5717	51.3283	48.0629	50.485	54.1896	51.8941	50.9118	50.7715	53.0171	53.3533	55.0409	54.1151	57.4189	49.9106	52.9377	52.8476	52.9548	55.0982	57.059	54.2066	57.198	59.4032	60.7665	59.7316
HexNAc-GlcA-IPC(18:1;O3/24:0)	x		x		x	0.634267	0.69791	0.582482	0.556104	0.648445	0.39011	0.349735	0.416002	0.371106	0.325004	0.185445	0.245492	0.227611	0.365922	0.291009	0.306087	0.405974	0.372901	0.324984	0.44295	0.316228	0.263454	0.328419	0.283672	0.300661
HexNAc-GlcA-IPC(18:1;O3/24:0;O)	x		x	x	x	42.2551	37.6104	39.1758	41.953	39.6846	37.2948	39.6598	40.0828	40.3477	38.2759	40.9621	38.96	40.212	36.2546	44.7635	38.0737	37.5598	38.1929	36.1605	34.068	38.0875	35.8382	33.9699	32.2887	33.2069
HexNAc-GlcA-IPC(18:1;O3/26:0;O)	x		x	x	x	1.30686	1.33401	1.19694	1.43011	1.6	0.730107	0.68475	0.741345	0.801124	0.787618	0.819913	0.639017	0.733612	0.626831	0.900975	0.894573	0.843207	0.909503	0.971822	0.748983	0.824709	0.667848	0.778399	0.7349	0.73668
Hex-HexNAc-GlcA-IPC(18:1;O3/22:0)	x		x		x	55.0455	67.6142	48.7283	48.2835	43.8618	40.5161	51.3187	47.733	50.1988	52.3641	21.616	20.6379	22.8216	27.4385	28.5428	31.4564	29.0109	28.5468	26.7886	28.8313	16.8601	17.8326	21.1152	16.8767	18.0779
Hex-HexNAc-GlcA-IPC(18:1;O3/22:0;O)	x		x	x	x	10.9009	10.3926	16.5975	15.0001	28.4956	31.1439	27.6075	24.5212	19.6206	19.1191	26.711	30.545	29.3093	28.9265	29.1381	29.7381	32.5884	31.431	28.8302	35.5166	28.8827	36.2616	32.7949	40.4349	38.4234
Hex-HexNAc-GlcA-IPC(18:1;O3/24:0)	x		x		x	12.3514	3.52906	13.7428	14.1311	13.2365	9.02024	4.76633	5.81608	6.59257	6.12914	5.47942	3.41783	2.15985	4.19223	4.08715	2.84356	4.22442	5.60799	4.66417	4.75908	1.62558	2.40901	2.67876	2.67728	2.2432
Hex-HexNAc-GlcA-IPC(18:1;O3/24:0;O)	x		x	x	x	21.7022	18.4641	20.9314	22.5853	14.4061	19.3198	16.3075	21.9298	23.5881	22.3876	46.1935	45.3993	45.7093	39.4427	38.2319	35.962	34.1763	34.4142	39.717	30.893	52.6316	43.4967	43.4111	40.0111	41.2555
Modifications
SPB HYD base C4						20.699	20.2813	20.6159	18.3159	21.0414	17.0316	19.7331	17.6615	20.0074	19.1364	23.9254	21.9042	19.9951	21.9309	22.7015	25.358	22.9075	24.5843	26.4454	26.2875	25.0302	28.9503	26.9117	24.465	24.7025
SPB DB base d4						74.543	74.8079	74.3797	75.4447	73.2297	81.4598	80.0075	80.7998	80.1198	81.2445	81.9368	83.3329	84.4909	84.1453	84.307	78.3858	82.7942	78.4602	79.4682	78.5185	75.2247	73.6494	74.2102	75.0446	73.704
SPB DB base d8						64.2087	64.8197	65.0558	67.0604	64.8099	73.9254	71.116	73.183	71.5262	72.1427	68.2479	70.6463	72.6776	71.1918	71.181	64.4962	69.4168	65.3153	65.363	64.1855	60.9609	57.6861	59.5448	61.0335	60.1324
SPBP HYD base C4						0	0	0	0	0	0	0	0	0	0	0	22.6769	10.9789	6.4606	0	19.2463	16.9873	20.4805	19.7329	11.968	15.8955	12.1865	14.4095	19.2266	12.7558
SPBP DB base d4						73.3302	0	0	100	0	100	0	100	58.7608	72.0059	80.8594	79.0788	78.503	78.8501	82.2948	70.5434	74.1002	70.6152	73.9137	74.4519	59.329	59.4728	56.1697	65.1284	60.0252
SPBP DB base d8						73.3302	0	0	100	0	100	0	100	58.7608	72.0059	80.8594	56.402	67.5241	72.3895	82.2948	51.2971	57.1129	50.1347	54.1808	62.4838	43.4335	47.2863	41.7601	45.9018	47.2695
Cer HYD base C4						74.9892	76.5321	79.5247	77.0748	75.7975	77.2958	79.1036	79.3772	79.9276	78.8243	83.0436	81.6081	81.2752	65.0962	76.5096	82.9853	82.5756	80.689	84.1938	73.6385	79.1308	82.2194	75.9701	73.3539	76.4556
Cer DB base d4						16.9431	15.4372	14.183	14.604	15.6496	16.1398	14.2313	14.5576	14.1763	14.942	10.6687	11.7127	12.6152	21.7445	14.9742	10.3573	10.6946	12.1994	9.79959	17.2786	11.6996	9.22271	14.9277	15.3594	14.4344
Cer DB base d8						73.621	71.3098	75.1943	72.7954	73.0201	73.8787	72.5881	76.3384	75.1044	74.666	66.6321	66.7089	68.7599	73.4234	73.4768	71.8435	69.1036	74.2105	71.7072	78.1093	65.1226	63.7377	69.0353	71.4723	71.3255
Cer HYD FA C2						68.2598	62.0372	66.8452	63.1639	64.5754	70.8072	72.0243	69.2282	72.5414	70.6924	69.1618	68.9168	70.3137	70.9621	69.9013	68.1332	67.6254	67.5118	66.5337	67.7204	65.5184	64.3078	67.4887	69.889	68.7374
Cer VLCFA						78.5379	80.0822	83.1843	80.3634	80.0919	80.9707	83.0863	83.4988	83.5807	82.9596	86.6734	85.6935	85.1469	67.2882	80.9974	86.5337	86.2913	84.5794	87.5616	77.1466	83.5406	86.24	80.0782	75.9828	80.78
HexCer HYD base C4						8.24075	8.04666	8.80676	9.10338	8.34845	11.6103	11.8223	12.9458	12.1999	12.5363	17.8921	16.8867	17.0783	11.2853	16.6186	20.6759	20.6414	20.9394	22.3306	19.0824	18.8613	20.4721	20.0336	19.1714	21.6465
HexCer DB base d4						90.698	91.0242	90.106	89.6216	90.5767	86.8196	86.7173	85.3871	86.026	85.805	78.16	79.3914	79.2395	85.499	79.8592	74.9394	74.9055	74.5899	73.0345	76.4379	73.7786	71.9593	72.8464	73.1839	71.4363
HexCer DB base d8						98.7706	98.9468	98.7318	98.5125	98.7718	98.1323	98.2741	98.0643	97.9636	98.0992	95.3644	95.6544	95.6596	96.4362	95.9146	94.8277	94.7904	94.7964	94.5831	94.9041	91.8434	91.4333	92.1127	91.5017	91.9937
HexCer HYD FA C2						92.1953	91.6099	91.7258	90.9862	91.7147	86.9808	86.9628	85.2899	86.0924	85.6034	87.295	88.3654	87.8562	90.3507	88.5644	85.7133	85.7621	85.5123	86.0835	86.6522	85.8145	85.9623	87.6444	88.315	88.6246
HexCer VLCFA						17.4669	16.6557	18.7866	18.6995	16.7025	23.2717	23.4381	25.4558	23.906	24.6714	28.2625	27.4834	27.8122	18.3575	28.6812	34.4834	34.7091	35.5727	37.0674	32.0725	27.4245	30.5859	29.4704	28.0017	32.816
IPC HYD base C4						98.7234	99.5866	98.4021	99.6353	99.0947	98.9626	99.3454	99.3471	99.0843	98.5107	99.4845	99.1683	99.4226	99.7097	99.2753	99.3338	99.6966	99.7979	99.8605	99.0811	99.6756	99.4581	99.1335	99.372	99.3105
IPC DB base d4						0	0	0	0	0	0	0	0	0	0	0	0	0	0	0	0	0	0	0	0	0	0	0	0	0
IPC DB base d8						0	0	0	0	0	0	0	0	0	0	0	0	0	0	0	0	0	0	0	0	0	0	0	0	0
IPC HYD FA C2						80.4994	84.9364	80.8663	81.3904	83.3377	83.7276	73.3021	76.5742	74.5371	84.5961	87.245	81.2371	81.2352	79.2003	78.0277	80.141	80.0404	76.9034	80.0598	77.8225	75.0868	78.5733	77.9496	76.338	79.2371
IPC VLCFA						98.1149	97.5603	94.1667	97.3333	97.1581	96.3351	95.8982	95.7688	94.1744	93.3084	97.8043	96.3529	95.4627	96.6985	94.8879	94.6146	96.5195	96.2567	96.1734	96.419	94.5353	95.2038	94.4527	93.4852	95.3282
HexNAc-GlcA-IPC HYD base C4						99.4119	99.1538	99.205	99.1565	99.1133	98.628	98.805	98.8808	98.7619	98.6681	99.0813	99.0633	98.9956	98.8082	99.2193	98.7119	98.6714	98.6378	98.8621	98.6652	99.0085	99.0384	99.0537	98.8809	98.996
HexNAc-GlcA-IPC DB base d4						0	0	0	0	0	0	0	0	0	0	0	0	0	0	0	0	0	0	0	0	0	0	0	0	0
HexNAc-GlcA-IPC DB base d8						99.4119	99.1538	99.205	99.1565	99.1133	98.1799	98.3879	98.531	98.2262	98.1687	98.631	98.5081	98.5422	98.1975	98.8253	97.8729	97.8345	97.7454	98.1356	97.8408	98.0923	98.2917	98.2555	98.0887	98.1866
HexNAc-GlcA-IPC HYD FA C2						93.7377	92.2078	92.4784	92.0943	92.584	93.1001	93.1204	92.589	92.8068	92.998	96.0855	95.5123	95.9007	95.2918	96.2644	92.9806	92.4042	93.1021	93.1443	92.8479	94.0406	94.7145	95.1794	94.943	94.8405
HexNAc-GlcA-IPC VLCFA						99.4119	99.1538	99.205	99.1565	99.1133	98.1799	98.3879	98.531	98.2262	98.1687	98.631	98.5081	98.5422	98.1975	98.8253	97.8729	97.8345	97.7454	98.1356	97.8408	98.0923	98.2917	98.2555	98.0887	98.1866
Hex-HexNAc-GlcA-IPC HYD base C4						100	100	100	100	100	100	100	100	100	100	100	100	100	100	100	100	100	100	100	100	100	100	100	100	100
Hex-HexNAc-GlcA-IPC DB base d4						0	0	0	0	0	0	0	0	0	0	0	0	0	0	0	0	0	0	0	0	0	0	0	0	0
Hex-HexNAc-GlcA-IPC DB base d8						100	100	100	100	100	100	100	100	100	100	100	100	100	100	100	100	100	100	100	100	100	100	100	100	100
Hex-HexNAc-GlcA-IPC HYD FA C2						32.6031	28.8567	37.529	37.5854	42.9017	50.4637	43.915	46.451	43.2086	41.5067	72.9045	75.9443	75.0186	68.3692	67.37	65.7001	66.7647	65.8453	68.5472	66.4096	81.5143	79.7584	76.206	80.446	79.6789
Hex-HexNAc-GlcA-IPC VLCFA						100	100	100	100	100	100	100	100	100	100	100	100	100	100	100	100	100	100	100	100	100	100	100	100	100
Average						3h	6h	3+3h	3+3+3h	3+6h
SPB HYD base C4						20.1907	18.714	22.0914	25.1165	26.0119
SPB DB base d4						74.481	80.7263	83.6426	79.5254	74.3666
SPB DB base d8						65.1909	72.3787	70.7889	65.7554	59.8715
SPBP HYD base C4						0	0	8.02327	17.683	14.8948
SPBP DB base d4						34.666	66.1533	79.9172	72.7249	60.025
SPBP DB base d8						34.666	66.1533	71.8939	55.0419	45.1302
Cer HYD base C4						76.7836	78.9057	77.5065	80.8164	77.4259
Cer DB base d4						15.3634	14.8094	14.3431	12.0659	13.1288
Cer DB base d8						73.1881	74.5151	69.8002	72.9948	68.1387
Cer HYD FA C2						64.9763	71.0587	69.8511	67.5049	67.1883
Cer VLCFA						80.4519	82.8192	81.1599	84.4225	81.3243
HexCer HYD base C4						8.5092	12.2229	15.9522	20.7339	20.037
HexCer DB base d4						90.4053	86.151	80.4298	74.7814	72.6409
HexCer DB base d8						98.7467	98.1067	95.8058	94.7803	91.777
HexCer HYD FA C2						91.6464	86.1859	88.4863	85.9447	87.2722
HexCer VLCFA						17.6623	24.1486	26.1193	34.781	29.6597
IPC HYD base C4						99.0884	99.05	99.4121	99.554	99.3899
IPC DB base d4						0	0	0	0	0
IPC DB base d8						0	0	0	0	0
IPC HYD FA C2						82.206	78.5474	81.389	78.9934	77.437
IPC VLCFA						96.8667	95.097	96.2413	95.9966	94.601
HexNAc-GlcA-IPC HYD base C4						99.2081	98.7487	99.0336	98.7097	98.9955
HexNAc-GlcA-IPC DB base d4						0	0	0	0	0
HexNAc-GlcA-IPC DB base d8						99.2081	98.2987	98.5408	97.8858	98.1829
HexNAc-GlcA-IPC HYD FA C2						92.6204	92.9229	95.8109	92.8958	94.7436
HexNAc-GlcA-IPC VLCFA						99.2081	98.2987	98.5408	97.8858	98.1829
Hex-HexNAc-GlcA-IPC HYD base C4						100	100	100	100	100
Hex-HexNAc-GlcA-IPC DB base d4						0	0	0	0	0
Hex-HexNAc-GlcA-IPC DB base d8						100	100	100	100	100
Hex-HexNAc-GlcA-IPC HYD FA C2						35.8952	45.109	71.9213	66.6534	79.5207
Hex-HexNAc-GlcA-IPC VLCFA						100	100	100	100	100
