# Supplementary material for: Heat stress leads to rapid lipid remodeling and transcriptional adaptations in Nicotiana tabacum pollen tubes
Source: Plant Physiol. 2022 Mar 18;189(2):490–515. doi: 10.1093/plphys/kiac127 (PMC9157110; doi:10.1093/plphys/kiac127)
Supplement: kiac127_Supplementary_Data [file kiac127_supplementary_data.zip › Supplemental datasets S7S11.xlsx]

## Sheet: Suppl. Dataset S7
Suppl. Dataset S7. Free sterols: Raw data. Raw data (TIC, total ion current) of the individual free sterols. Depicted are the retention time (RT) as well as the mass used for the quantification and the factor needed to calculate the total ion current based on the integral for one mass only. Pollen tubes were grown at 23°C for 3 h or 6 h, or shifted to 37 °C after 3 h for 3 h or 6 h (3+3h HS, 3+6h…
lipid name (LIPID MAPS nomenclature)	Mass	RT	Quant mass	TIC factor	Identified by	3h 1	3h 2	3h 3	3h 4	3h 5	3h 6	6h 1	6h 2	6h 3	6h 4	6h 5	3+3h HS 1	3+3h HS 2	3+3h HS 3	3+3h HS 4	3+3h HS 5	3+3h HS 6	3+3+3h HSR 1	3+3+3h HSR 2	3+3+3h HSR 3	3+3+3h HSR 4	3+3+3h HSR 5	3+3+3h HSR 6	3+6h HS 1	3+6h HS 2	3+6h HS 3	3+6h HS 4	3+6h HS 5	3+6h HS 6
ST Cholesterol (ST 27:1;O)	386	24.26	458	42.2992	External standard	4.29343e+07	1.32333e+07	3.05506e+07	1.14403e+07	3.12491e+07	3.07264e+07	1.67656e+07	1.98334e+07	3.14356e+07	4.85984e+07	5.23687e+07	2.82181e+07	1.42417e+07	3.67604e+07	7.45667e+07	6.20195e+07	4.98845e+07	5.44861e+07	5.24266e+07	7.24812e+07	1.11232e+08	6.6583e+07	6.65675e+07	2.56517e+08	5.7325e+07	6.611e+07	6.24532e+07	6.45837e+07	7.56004e+07
ST 24-Methylenecholesterol (ST 28:2,O)	398	25.5	470	72.7135	External standard	4.36483e+08	2.86723e+08	4.6924e+08	2.08359e+08	5.10415e+08	5.6007e+08	3.66014e+08	3.97273e+08	6.74158e+08	7.24947e+08	9.11431e+08	6.20576e+08	2.8541e+08	7.33185e+08	1.3986e+09	1.14537e+09	9.54606e+08	1.13827e+09	1.03169e+09	1.43593e+09	1.84653e+09	1.21672e+09	1.1935e+09	2.02579e+09	1.15528e+09	1.24821e+09	1.17019e+09	1.22867e+09	1.37803e+09
ST Campesterol (ST 28:1;O)	400	25.57	472	28.1608	External standard	6.48586e+07	4.75584e+07	7.39061e+07	3.70915e+07	7.70451e+07	8.58364e+07	6.08818e+07	6.85053e+07	1.05723e+08	1.12591e+08	1.3837e+08	9.18373e+07	4.78721e+07	1.10168e+08	2.1932e+08	1.70238e+08	1.41702e+08	1.47863e+08	1.35628e+08	1.98719e+08	2.78196e+08	1.62436e+08	1.60944e+08	3.23238e+08	1.56807e+08	1.67789e+08	1.59736e+08	1.64987e+08	1.84218e+08
ST Stigmasterol (ST 29:2;O)	412	25.95	484	25.0991	External standard	2.00972e+07	9.71281e+06	2.17708e+07	9.06076e+06	2.42268e+07	2.53101e+07	1.33356e+07	1.67514e+07	2.7644e+07	3.42092e+07	4.2909e+07	2.29829e+07	1.15299e+07	2.78735e+07	6.30467e+07	5.13014e+07	4.29916e+07	4.23334e+07	3.78255e+07	5.863e+07	8.57831e+07	4.96108e+07	4.71305e+07	1.12044e+08	4.50003e+07	5.02126e+07	5.00459e+07	5.05786e+07	5.76637e+07
ST Δ5,24-Ergostadienol (ST 28:2;O)	398	26.26	470	85.9891	Mass, similar abundance as in Vilette et al. 2015	5.89009e+08	4.24223e+08	6.77881e+08	3.05425e+08	7.25465e+08	8.40527e+08	5.47284e+08	6.17115e+08	9.71628e+08	1.04307e+09	1.29026e+09	8.90754e+08	3.85612e+08	9.33398e+08	1.81469e+09	1.55194e+09	1.34271e+09	1.4294e+09	1.22822e+09	2.01314e+09	2.43034e+09	1.69241e+09	1.65817e+09	2.71348e+09	1.6244e+09	1.72298e+09	1.66555e+09	1.70341e+09	1.93336e+09
ST Sitosterol (ST 29:1;O)	414	26.63	486	36.4454	External standard	7.08268e+07	3.92494e+07	1.72068e+08	3.12928e+07	1.68386e+08	1.85876e+08	5.31795e+07	1.49687e+08	1.73663e+08	1.90043e+08	2.35379e+08	1.248e+08	1.26696e+08	1.33068e+08	3.9101e+08	3.15256e+08	2.48151e+08	2.80327e+08	2.0934e+08	3.51646e+08	3.81313e+08	2.68345e+08	2.88451e+08	4.02005e+08	2.94457e+08	2.78098e+08	2.47541e+08	3.01824e+08	3.20959e+08
ST Put. Methylenepollinastanol (ST 29:2;O)	412	26.7	394	10.3814	not identified	6.55516e+06	2.26315e+06	1.75842e+07	2.27196e+06	1.16502e+07	1.73333e+07	3.87876e+07	1.31912e+08	1.66363e+08	1.47664e+08	2.09522e+08	2.07693e+08	1.43173e+08	1.9358e+08	5.29683e+08	4.54755e+08	3.26979e+08	4.60779e+08	3.19881e+08	5.77785e+08	7.15397e+08	5.2097e+08	4.82989e+08	5.84439e+08	4.31065e+08	5.03957e+08	4.62942e+08	4.47303e+08	4.69577e+08
ST Isofucosterol (ST 29:2;O)	412	26.83	386	22.3206	Spectrum GMD	3.85732e+07	1.58918e+07	7.83826e+07	1.23695e+07	8.9762e+07	1.02928e+08	2.21296e+07	7.14784e+07	8.62957e+07	1.01143e+08	1.3234e+08	6.18496e+07	5.80527e+07	6.90331e+07	2.28507e+08	1.85387e+08	1.45571e+08	1.90611e+08	1.34518e+08	2.36966e+08	2.69988e+08	1.95312e+08	1.86492e+08	2.89401e+08	1.96879e+08	1.68041e+08	1.20067e+08	2.02782e+08	2.17743e+08
ST 24-Methylenelophenol (ST 29:2;O)	412	27.26	357	18	Mass, similar abundance as in Vilette et al. 2015	2.35487e+07	1.04194e+07	6.55897e+07	8.19362e+06	4.37519e+07	7.00581e+07	1.10409e+07	3.91308e+07	5.06323e+07	6.67064e+07	8.56918e+07	3.51255e+07	3.78781e+07	4.11231e+07	1.52686e+08	1.17211e+08	9.48134e+07	1.00559e+08	6.63807e+07	1.327e+08	1.99048e+08	1.19687e+08	1.07908e+08	1.64561e+08	1.13489e+08	1.33082e+08	1.30594e+08	1.22056e+08	1.2779e+08
ST Cycloeucalenol (ST 30:2;O)	426	27.37	408	14.3028	Mass, similar occurence as in Vilette et al. 2015	1.19745e+07	3.07882e+06	2.3435e+07	2.55307e+06	7.3331e+06	2.65605e+07	1.25283e+07	4.22627e+07	5.51909e+07	5.86038e+07	7.65883e+07	1.22365e+08	8.18421e+07	1.1543e+08	3.67672e+08	3.29603e+08	2.28131e+08	2.85494e+08	1.82971e+08	3.61922e+08	5.5049e+08	3.3081e+08	2.98154e+08	9.23428e+08	5.89333e+08	7.24703e+08	7.08074e+08	6.42091e+08	6.88191e+08

## Sheet: Suppl. Dataset S8
Suppl. Dataset S8. Free sterols: Relative levels. Relative abundance (% of all free sterols) of individual free sterols based on the total ion current. Pollen tubes were grown at 23°C for 3 h or 6 h, or shifted to 37 °C after 3 h for 3 h or 6 h (3+3h HS, 3+6h HS). Another batch of tubes was grown for 23°C for 3 h shifted to 37 °C for 3 h and then shifted back (3+3+3h HSR). ST, free sterol.
lipid name (LIPID MAPS nomenclature)	Identified by	3h	SD n=6	6h	SD n=5	3+3h HS	SD n=6	3+3+3h HSR	SD n=6	3+6h HS	SD n=6
ST Cholesterol (ST 27:1;O)	External standard	1.99461	0.649935	1.5317	0.260804	1.37375	0.119962	1.45606	0.11759	1.6383	0.8111
ST 24-Methylenecholesterol (ST 28:2,O)	External standard	31.342	2.34164	28.7566	2.29403	27.0365	2.22563	27.349	1.53939	25.018	0.544357
ST Campesterol (ST 28:1;O)	External standard	4.99374	0.618541	4.61309	0.405581	4.13551	0.256471	3.72865	0.231029	3.48207	0.326343
ST Stigmasterol (ST 29:2;O)	External standard	1.36549	0.139498	1.22615	0.121867	1.12489	0.0975915	1.0979	0.0796383	1.08755	0.174866
ST Δ5,24-Ergostadienol (ST 28:2;O)	Mass, similar abundance as in Vilette et al. 2015	45.2121	3.31148	42.204	3.27101	36.5508	2.97677	36.1123	0.948875	34.7586	0.46303
ST Sitosterol (ST 29:1;O)	External standard	7.51537	2.78037	7.32701	1.76757	7.23955	1.84057	6.19849	0.45674	5.6925	0.489206
ST Put. Methylenepollinastanol (ST 29:2;O)	not identified	0.631477	0.314315	6.28564	1.88154	9.85641	1.32621	10.6051	0.667727	9.01191	0.878371
ST Isofucosterol (ST 29:2;O)	Spectrum GMD	3.70043	1.62972	3.67823	1.02749	3.86972	0.838862	4.20632	0.257049	3.64563	0.642695
ST 24-Methylenelophenol (ST 29:2;O)	Mass, similar abundance as in Vilette et al. 2015	2.42435	1.18752	2.19689	0.71855	2.45448	0.649025	2.45289	0.306454	2.45444	0.218803
ST Cycloeucalenol (ST 30:2;O)	Mass, similar occurence as in Vilette et al. 2015	0.82038	0.493671	2.18071	0.626108	6.35836	1.00574	6.79327	0.856663	13.211	1.13005

## Sheet: Suppl. Dataset S9
Suppl. Dataset S9. Sterol conjugates: Absolute peak areas. Depicted are the retention times and peak areas of the individual sterol lipid species detected, as well as the precursor and product ions used. The common sterol names are indicated behind the lipid subclass name, followed by the glycosyl residue and/or the fatty acid residue (The number of carbons and double bonds are indicated) separat…
					Retention times																										Peak areas
lipid name (LIPID MAPS nomenclature)	precursor ion	product ion	number of C atoms	icf	3h 1	3h 2	3h 3	3h 4	3h 5	6h 1	6h 2	6h 3	6h 4	6h 5	3+3h HS 1	3+3h HS 2	3+3h HS 3	3+3h HS 4	3+3h HS 5	3+3+3h HSR 1	3+3+3h HSR 2	3+3+3h HSR 3	3+3+3h HSR 4	3+3+3h HSR 5	3+6h HS 1	3+6h HS 2	3+6h HS 3	3+6h HS 4	3+6h HS 5		3h 1	3h 2	3h 3	3h 4	3h 5	6h 1	6h 2	6h 3	6h 4	6h 5	3+3h HS 1	3+3h HS 2	3+3h HS 3	3+3h HS 4	3+3h HS 5	3+3+3h HSR 1	3+3+3h HSR 2	3+3+3h HSR 3	3+3+3h HSR 4
Sterylglycosides
SG Cholesterol;Glc (SG 27:1;O;Glc)	566.4	369.35	33	1.42689	5.34	5.39	5.36	5.36	5.36	5.35	5.41	5.42	5.33	5.37	5.35	5.38	5.35	5.36	5.33	5.3	5.38	5.33	5.38	5.37	5.39	5.39	5.38	5.37	5.36		10800	4380	20600	9740	10100	20800	5950	9200	11500	21400	15900	44300	27500	42800	37700	24700	60500	24500	59000
SG-Sitosterol;Glc (SG 29:1;O;Glc)	594.5	397.38	35	1.457	6.15	6.12	6.14	6.17	6.16	6.16	6.17	6.13	6.12	6.15	6.12	6.16	6.18	6.17	6.18	6.14	6.16	6.18	6.12	6.18	6.16	6.17	6.18	6.15	6.17		91100	18600	81800	48600	64800	95600	42200	42200	67200	77700	137000	129000	67700	145000	99700	88700	153000	114000	153000
SG Campesterol;Glc (SG 28:1;O;Glc)	580.5	383.37	34	1.44188	5.76	5.83	5.78	5.76	5.75	5.77	5.76	5.79	5.79	5.76	5.79	5.76	5.75	5.76	5.76	5.76	5.77	5.76	5.76	5.75	5.76	5.75	5.77	5.79	5.79		203000	40700	262000	147000	138000	293000	88100	176000	205000	292000	226000	517000	236000	464000	469000	339000	604000	401000	578000
SG M412;Glc (SG 29:2;O;Glc)	592.5	395.37	35	1.457	5.4	5.38	5.41	5.42	5.42	5.4	5.41	5.42	5.45	5.4	5.41	5.41	5.41	5.43	5.4	5.41	5.41	5.42	5.41	5.43	5.41	5.4	5.4	5.44	5.43		119000	17600	154000	99700	124000	238000	62100	81300	140000	178000	131000	393000	158000	266000	270000	177000	492000	227000	407000
SG M398;Glc (SG 28:2;O;Glc)	578.4	381.35	34	1.44188	4.94	4.93	4.94	4.93	4.95	4.94	4.99	5.01	4.96	4.95	4.88	4.95	4.93	4.98	4.96	4.97	4.94	4.96	4.94	4.95	4.97	4.96	4.96	5	5.02		1100000	201000	1350000	926000	758000	1920000	253000	682000	911000	1170000	849000	3130000	1570000	1770000	1850000	1130000	3780000	2190000	3400000
Acylsterylglycosides
ASG Cholesterol;Glc;FA16:0 (SG 27:1;O;Glc;FA16:0)	804.7	369.4	49	1.6813	10.55	10.61	10.6	10.61	10.61	10.57	10.59	10.64	10.58	10.59	10.61	10.61	10.61	10.62	10.65	10.56	10.57	10.6	10.61	10.63	10.56	10.6	10.61	10.58	10.58		13600	6640	13600	14700	8650	15100	8270	8260	6580	8230	14100	10200	16200	9260	16100	11100	10400	6980	20600
ASG Sitosterol;Glc;FA16:0 (SG 29:1;O;Glc;FA16:0)	832.7	397.4	51	1.71527	10.87	10.87	10.88	10.88	10.89	10.91	10.87	10.9	10.88	10.88	10.88	10.88	10.89	10.89	10.89	10.88	10.88	10.91	10.88	10.9	10.89	10.9	10.88	10.87	10.89		130000	110000	109000	132000	111000	96000	81300	87000	69000	66800	107000	65400	78200	91600	70400	42600	113000	54700	82900
ASG Sitosterol;Glc;FA18:0 (SG 29:1;O;Glc;FA18:0)	860.7	397.4	53	1.74974	11.3	11.27	11.26	11.23	11.29	11.27	11.26	11.27	11.21	11.28	11.27	11.24	11.27	11.27	11.2	11.3	11.27	11.17	11.28	11.22	11.29	11.28	11.28	11.24	11.3		13500	15600	14500	7720	12700	13500	3930	13600	11900	5250	163000	7180	7250	55000	6730	3590	10800	1440	8890
ASG Sitosterol;Glc;FA18:2 (SG 29:1;O;Glc;FA18:2)	856.7	397.4	53	1.74974	10.7	10.67	10.67	10.72	10.69	10.65	10.68	10.66	10.71	10.64	10.71	10.58	10.63	10.65	10.59	10.57	10.63	10.55	10.59	10.7	10.56	10.66	10.61	10.63	10.69		44700	21600	54100	47500	33100	19300	31600	23600	22900	34500	85200	30900	35000	55800	32500	41700	42500	39000	49800
ASG Sitosterol;Glc;FA20:1 (SG 29:1;O;Glc;FA20:1)	886.7	397.4	55	1.78469	11.5	11.51	11.54	11.53	11.51	11.52	11.53	11.54	11.51	11.52	11.53	11.51	11.51	11.51	11.52	11.55	11.51	11.52	11.51	11.51	11.53	11.53	11.52	11.52	11.53		62200	55400	50300	61500	53400	82100	81800	81400	99200	103000	92900	90500	116000	111000	136000	152000	216000	151000	169000
ASG Campesterol;Glc;FA16:0 (SG 28:1;O;Glc;FA16:0)	818.7	383.4	50	1.69822	10.74	10.74	10.74	10.75	10.75	10.75	10.75	10.74	10.78	10.77	10.77	10.73	10.74	10.76	10.76	10.74	10.76	10.73	10.76	10.74	10.75	10.75	10.75	10.75	10.75		216000	202000	206000	198000	177000	145000	143000	119000	111000	131000	131000	155000	143000	132000	110000	106000	194000	104000	182000
ASG Campesterol;Glc;FA18:2 (SG 28:1;O;Glc;FA18:2)	842.7	383.4	52	1.73245	10.54	10.55	10.53	10.56	10.51	10.54	10.53	10.58	10.46	10.49	10.56	10.54	10.49	10.54	10.56	10.55	10.5	10.47	10.48	10.55	10.51	10.56	10.54	10.54	10.58		42800	24200	27200	33500	34400	19400	18200	15400	12900	7580	24000	18800	22400	20100	16800	23300	20000	9500	11700
ASG M412;Glc;FA16:0 (SG 29:2;O;Glc;FA16:0)	830.7	395.4	51	1.71527	10.56	10.58	10.58	10.51	10.53	10.59	10.53	10.52	10.57	10.6	10.53	10.53	10.55	10.55	10.62	10.56	10.57	10.52	10.57	10.57	10.56	10.58	10.56	10.52	10.56		54400	30600	39200	20800	42200	34700	16900	26800	18300	22900	31800	35600	67100	55200	42000	42200	68300	32300	72100
ASG M412;Glc;FA18:2 (SG 29:2;O;Glc;FA18:2)	854.7	395.4	53	1.74974	10.34	10.37	10.39	10.33	10.35	10.37	10.4	10.38	10.3	10.31	10.31	10.4	10.37	10.39	10.36	10.36	10.34	10.41	10.31	10.37	10.37	10.34	10.33	10.38	10.29		11500	4780	11100	7950	5850	5270	5000	8120	3600	5240	4790	4470	6180	7260	5720	4560	10700	5420	10500
ASG M398;Glc;FA16:0 (SG 28:2;O;Glc;FA16:0)	816.7	381.4	50	1.69822	10.38	10.37	10.38	10.39	10.4	10.36	10.39	10.38	10.39	10.4	10.39	10.39	10.4	10.38	10.39	10.39	10.39	10.37	10.39	10.39	10.39	10.39	10.37	10.4	10.4		687000	406000	453000	489000	474000	384000	392000	334000	294000	332000	478000	577000	705000	570000	413000	608000	756000	459000	722000
ASG M398;Glc;FA18:0 (SG 28:2;O;Glc;FA18:0)	844.7	381.4	52	1.73245	10.81	10.9	10.83	10.78	10.83	10.8	10.8	10.86	10.82	10.81	10.83	10.84	10.8	10.82	10.8	10.84	10.8	10.78	10.83	10.82	10.82	10.8	10.81	10.82	10.8		26700	16300	22700	17100	17300	20400	14400	12600	15500	23100	32000	32200	45500	43900	45900	45500	79500	45000	55900
ASG M398;Glc;FA18:1 (SG 28:2;O;Glc;FA18:1)	842.7	381.4	52	1.73245	10.46	10.49	10.46	10.5	10.46	10.45	10.48	10.45	10.47	10.45	10.52	10.49	10.49	10.47	10.46	10.52	10.44	10.51	10.48	10.41	10.49	10.48	10.5	10.5	10.51		24100	18800	17500	19100	24700	19700	22000	25400	10900	25900	14200	22300	31900	26000	25300	26400	33800	26400	39700
ASG M398;Glc;FA18:2 (SG 28:2;O;Glc;FA18:2)	840.7	381.4	52	1.73245	10.19	10.13	10.15	10.15	10.16	10.16	10.2	10.17	10.13	10.12	10.15	10.11	10.12	10.16	10.14	10.14	10.12	10.14	10.15	10.15	10.18	10.15	10.14	10.14	10.09		91200	51100	62600	66700	79300	79100	65800	48700	50100	51200	57800	65900	74500	79300	62600	96400	76200	85400	91400
ASG M398;Glc;FA18:3 (SG 28:2;O;Glc;FA18:3)	838.7	381.4	52	1.73245	9.87	9.96	9.83	9.82	9.84	9.82	9.81	9.81	9.84	9.82	9.82	9.83	9.81	9.84	9.84	9.84	9.84	9.85	9.86	9.84	9.88	9.84	9.86	9.89	9.82		65100	28100	51700	47800	42000	42400	20500	22700	35300	29100	20100	47400	56200	33400	41300	60500	75500	54300	71900
ASG M398;Glc;FA22:0 (SG 28:2;O;Glc;FA22:0)	900.8	381.4	56	1.80234	11.59	11.6	11.6	11.6	11.62	11.6	11.6	11.61	11.58	11.6	11.59	11.62	11.59	11.57	11.59	11.58	11.58	11.59	11.57	11.6	11.58	11.58	11.63	11.58	11.63		28300	35500	37700	32600	29100	30800	31500	30500	30800	31500	49600	36700	48200	48600	43000	33400	71200	27700	31900
ASG M398;Glc;FA24:0 (SG 28:2;O;Glc;FA24:0)	928.8	381.4	58	1.83801	11.93	11.94	11.92	11.95	11.9	11.92	11.93	11.93	11.96	11.95	11.97	11.93	11.92	11.92	11.93	11.97	11.97	11.97	11.92	11.9	11.96	11.97	11.95	11.96	11.93		28500	19500	18800	21800	23000	27400	24800	18200	25400	14700	7570	36000	31700	35900	32800	28200	34700	35600	32100
Sterol esters
SE Cholesterol;FA16:0 (SE 27:1;O;FA16:0)	642.6	369.4	43	1.58226	6.35	6.38	6.39	6.35	6.37	6.36	6.37	6.4	6.34	6.31	6.39	6.38	6.28	6.31	6.3	6.34	n.d	6.34	6.34	6.31	6.36	n.d	n.d	n.d	6.31		12900	6970	11700	12600	3840	9100	10500	5590	3810	2890	2690	4650	747	1080	697	2250	0	1740	1070
SE Cholesterol;FA18:1 (ST 27:1;O;FA18:1)	668.6	369.4	45	1.61479	6.31	6.28	6.32	6.33	6.36	6.29	6.35	6.26	6.28	6.35	n.d	n.d	6.36	n.d	6.29	6.32	6.32	6.31	6.27	6.37	6.31	n.d	n.d	n.d	6.31		16700	4330	15100	17200	22400	3510	3230	2300	6480	10300	0	0	4540	0	1740	3830	1010	2610	3440
SE Cholesterol;FA18:2 (ST 27:1;O;FA18:2)	666.6	369.4	45	1.61479	5.96	5.96	5.97	5.96	5.98	5.99	5.97	5.97	5.96	5.97	5.95	5.95	5.94	5.96	5.97	5.96	5.98	5.95	6	5.96	5.98	5.95	5.97	5.96	5.94		199000	148000	164000	179000	146000	100000	70100	79000	89300	119000	45300	76400	38100	41300	52700	44100	42700	51600	55900
SE Cholesterol;FA18:3 (ST 27:1;O;FA18:3)	664.6	369.4	45	1.61479	5.62	5.65	5.65	5.63	5.63	5.64	5.63	5.64	5.64	5.62	5.67	5.63	5.6	5.66	5.66	5.62	5.61	5.61	5.64	5.64	5.65	5.62	5.63	5.62	5.65		99000	87300	114000	87600	97500	76600	48200	75700	55200	89100	39500	36800	44500	31200	29700	41200	56100	42000	61900
SE Sitosterol;FA16:0 (ST 29:1;O;FA16:0)	670.6	397.4	45	1.61479	6.63	6.69	6.7	6.66	6.63	6.68	6.63	6.65	6.68	6.66	6.62	6.61	6.66	6.6	6.64	6.65	6.67	6.72	6.68	6.64	6.65	6.65	6.67	6.68	6.6		45800	19500	37400	45300	27100	32100	15700	14500	20200	17800	349	11700	6580	2440	5580	2480	7100	9020	4170
SE Sitosterol;FA18:1 (ST 29:1;O;FA18:1)	696.6	397.4	47	1.6478	6.67	6.63	6.66	6.66	6.65	6.66	6.66	6.61	6.61	6.67	6.61	6.6	6.68	6.63	6.69	6.7	6.65	6.63	6.68	6.61	6.66	6.67	6.68	6.62	6.63		108000	53500	77400	88100	65700	44100	25700	39200	27900	53900	9020	24500	18100	16000	12200	8020	18400	11900	6430
SE Sitosterol;FA18:2 (ST 29:1;O;FA18:2)	694.6	397.4	47	1.6478	6.25	6.25	6.25	6.25	6.26	6.26	6.25	6.25	6.26	6.25	6.26	6.26	6.24	6.25	6.25	6.26	6.24	6.24	6.24	6.24	6.26	6.25	6.25	6.3	6.23		1320000	953000	1240000	1120000	984000	791000	461000	626000	486000	615000	169000	375000	222000	257000	230000	184000	304000	229000	243000
SE Sitosterol;FA18:3 (ST 29:1;O;FA18:3)	692.6	397.4	47	1.6478	5.92	5.92	5.93	5.93	5.93	5.93	5.92	5.92	5.92	5.91	5.92	5.92	5.93	5.91	5.92	5.92	5.92	5.93	5.91	5.93	5.92	5.92	5.92	5.91	5.92		418000	358000	410000	334000	323000	284000	205000	285000	224000	250000	122000	190000	169000	136000	152000	128000	178000	146000	177000
SE Campesterol;FA16:0 (ST 28:1;O;FA16:0)	656.6	383.4	44	1.59847	6.5	6.52	6.51	6.52	6.53	6.5	6.51	6.53	6.51	6.5	6.48	6.45	6.52	6.46	6.5	n.d	6.48	6.48	6.49	6.49	n.d	n.d	6.5	6.52	n.d		65700	37600	57600	44100	37400	34900	15000	20300	10900	15400	3840	11400	5210	6620	4880	0	9760	8760	6420
SE Campesterol;FA18:1 (ST 28:1;O;FA18:1)	682.6	383.4	46	1.63123	6.48	6.49	6.5	6.48	6.5	6.5	6.49	6.53	6.48	6.51	6.47	6.51	6.49	6.48	6.48	6.51	6.56	6.52	6.48	6.48	6.46	6.59	6.5	6.54	6.51		91300	55600	81300	73000	53200	47900	26400	38200	30900	47400	13300	16400	11500	12500	13600	6970	19200	11400	13200
SE Campesterol;FA18:2 (ST 28:1;O;FA18:2)	680.6	383.4	46	1.63123	6.12	6.12	6.11	6.11	6.11	6.12	6.11	6.11	6.11	6.11	6.11	6.12	6.1	6.1	6.1	6.11	6.12	6.11	6.11	6.1	6.11	6.11	6.11	6.12	6.07		642000	447000	598000	593000	482000	419000	256000	351000	234000	333000	121000	198000	122000	151000	122000	156000	193000	172000	179000
SE Campesterol;FA18:3 (ST 28:1;O;FA18:3)	678.6	383.4	46	1.63123	5.81	5.79	5.8	5.78	5.79	5.81	5.79	5.81	5.78	5.78	5.77	5.79	5.81	5.77	5.78	5.79	5.78	5.78	5.78	5.79	5.78	5.78	5.78	5.78	5.79		212000	157000	145000	154000	148000	141000	119000	112000	99200	144000	78400	103000	68300	81900	80500	66400	69200	111000	78700
SE M412;FA16:0 (ST 29:2;O;FA16:0)	668.6	395.4	45	1.61479	6.26	6.27	6.28	6.26	6.25	6.25	6.19	6.24	6.22	6.2	6.21	6.14	6.22	6.19	6.2	6.19	6.19	6.17	6.2	6.17	6.14	6.14	6.15	6.13	6.19		101000	46300	91000	87800	48100	75500	41500	86700	57200	62700	22100	38700	30300	27700	32500	31700	45500	45700	78700
SE M412;FA18:1 (ST 29:2;O;FA18:1)	694.6	395.4	47	1.6478	6.26	6.26	6.19	6.25	6.25	6.15	6.15	6.18	6.16	6.16	6.17	6.2	6.15	6.14	6.16	6.13	6.14	6.14	6.15	6.14	6.15	6.14	6.14	6.11	6.14		137000	82500	95300	80200	62400	105000	72700	124000	96700	112000	39000	62000	42500	39000	45700	60100	92700	65400	66400
SE M412;FA18:2 (ST 29:2;O;FA18:2)	692.6	395.4	47	1.6478	5.89	5.89	5.88	5.89	5.89	5.84	5.83	5.83	5.84	5.84	5.81	5.84	5.79	5.81	5.82	5.8	5.8	5.8	5.8	5.79	5.8	5.8	5.79	5.79	5.78		1050000	718000	942000	939000	864000	1420000	872000	1180000	1020000	1220000	729000	1020000	906000	795000	769000	1280000	1670000	1480000	1660000
SE M412;FA18:3 (ST 29:2;O;FA18:3)	690.6	395.4	47	1.6478	5.57	5.57	5.57	5.56	5.57	5.52	5.51	5.52	5.5	5.51	5.51	5.53	5.53	5.51	5.52	5.49	5.49	5.49	5.48	5.49	5.49	5.5	5.5	5.5	5.5		675000	458000	605000	521000	506000	1030000	726000	788000	760000	826000	479000	591000	521000	532000	587000	772000	1100000	1050000	1110000
SE M398;FA16:0 (ST 28:2,O;FA16:0)	654.6	381.4	44	1.59847	6.13	6.15	6.11	6.12	6.12	6.13	6.11	6.11	6.11	6.1	6.11	6.12	6.11	6.11	6.1	6.12	6.12	6.11	6.08	6.12	6.11	6.17	6.11	6.12	6.12		464000	259000	400000	385000	272000	283000	143000	180000	168000	222000	71300	158000	98900	73500	80900	79900	131000	100000	127000
SE M398;FA18:0 (ST 28:2,O;FA18:0)	682.6	381.4	46	1.63123	6.56	6.52	6.55	6.54	6.58	6.57	6.57	6.52	6.6	6.6	6.57	6.54	6.56	6.49	6.45	6.6	6.43	6.45	n.d	n.d	6.62	6.48	6.57	6.52	n.d		11800	6220	8550	6940	8420	9840	3480	3410	3140	4270	2810	6090	1380	1060	1740	2440	2090	696	0
SE M398;FA18:1 (ST 28:2,O;FA18:1)	680.6	381.4	46	1.63123	6.11	6.11	6.09	6.1	6.1	6.1	6.09	6.11	6.11	6.1	6.11	6.1	6.1	6.08	6.1	6.08	6.11	6.1	6.1	6.09	6.11	6.1	6.12	6.1	6.09		599000	457000	590000	459000	451000	441000	229000	355000	293000	304000	95600	144000	121000	123000	88200	107000	152000	140000	140000
SE M398;FA18:2 (ST 28:2,O;FA18:2)	678.6	381.4	46	1.63123	5.75	5.75	5.75	5.76	5.75	5.73	5.75	5.73	5.74	5.73	5.74	5.74	5.74	5.74	5.73	5.73	5.73	5.73	5.73	5.73	5.73	5.73	5.72	5.72	5.73		6880000	5270000	6130000	5800000	5260000	4960000	3260000	3880000	3570000	4180000	2190000	3000000	2370000	2150000	2190000	2360000	3130000	2840000	3210000
SE M398;FA18:3 (ST 28:2,O;FA18:3)	676.6	381.4	46	1.63123	5.41	5.41	5.41	5.41	5.41	5.41	5.42	5.42	5.41	5.41	5.41	5.42	5.41	5.4	5.41	5.41	5.4	5.41	5.41	5.41	5.4	5.39	5.4	5.41	5.41		4160000	2830000	3750000	3520000	3250000	3030000	1960000	2350000	2310000	2710000	1250000	1690000	1430000	1330000	1380000	1560000	2000000	2000000	2070000
SE Cycloeucalenol;FA16:0 (ST 30:2;O;FA16:0)	682.6	409.4	46	1.63123	6.32	6.34	6.33	6.34	6.33	6.33	6.27	6.32	6.32	6.31	6.29	6.29	6.22	6.34	6.32	6.31	6.27	6.32	6.32	6.36	6.31	6.35	6.31	6.28	6.32		86400	47700	91200	85000	78300	67500	34400	33300	46200	43000	15000	24400	20000	22400	12100	25100	37700	23900	25600
SE Cycloeucalenol;FA18:1 (ST 30:2;O;FA18:1)	708.6	409.4	48	1.66449	6.29	6.28	6.29	6.3	6.29	6.33	6.23	6.27	6.3	6.29	6.25	6.28	6.26	6.27	6.28	6.24	6.29	6.29	6.25	6.31	6.25	6.2	6.22	6.24	6.3		54100	49300	50400	46600	48600	65300	23300	42500	40100	45100	12900	17500	16200	13500	11600	31000	24400	33000	31300
SE Cycloeucalenol;FA18:2 (ST 30:2;O;FA18:2)	706.6	409.4	48	1.66449	5.93	5.93	5.93	5.92	5.93	5.92	5.93	5.92	5.92	5.93	5.92	5.92	5.92	5.92	5.91	5.93	5.93	5.93	5.93	5.92	5.91	5.92	5.93	5.92	5.92		396000	245000	389000	290000	268000	563000	349000	457000	415000	444000	322000	372000	379000	267000	314000	545000	680000	614000	754000
SE Cycloeucalenol;FA18:3 (ST 30:2;O;FA18:3)	704.6	409.4	48	1.66449	5.58	5.6	5.59	5.59	5.59	5.59	5.59	5.59	5.6	5.58	5.59	5.6	5.59	5.59	5.59	5.6	5.61	5.61	5.6	5.6	5.6	5.6	5.6	5.59	5.6		199000	150000	127000	181000	162000	328000	186000	274000	226000	263000	158000	156000	183000	161000	162000	294000	339000	321000	365000
SE Cycloeucalenol;FA22:0 (ST 30:2;O;FA22:0)	766.7	409.4	52	1.73245	7.83	7.75	7.81	7.8	7.75	7.76	7.95	7.78	7.76	7.85	7.72	7.81	7.82	7.77	7.78	7.79	7.85	7.84	7.77	7.75	7.83	7.84	7.83	7.89	7.78		69700	20300	62600	54300	22100	39900	9440	25700	22300	26700	4800	27800	14600	20200	13000	10700	26800	11700	20500
[truncated: 6 more columns]

## Sheet: Suppl. Dataset S10
Suppl. Dataset S10. Sterol conjugates: Icf-corrected peak areas on the molecular species level and the lipid subclass level. Depicted are the peak areas of the individual sterol species corrected by an isotope correction factor (see Suppl. Dataset S9). The common sterol names are indicated behind the lipid subclass name, followed by the glycosyl residue and/or the fatty acid residue (The number o…
	Icf-corrected peak areas
lipid name (LIPID MAPS nomenclature)	3h 1	3h 2	3h 3	3h 4	3h 5	6h 1	6h 2	6h 3	6h 4	6h 5	3+3h HS 1	3+3h HS 2	3+3h HS 3	3+3h HS 4	3+3h HS 5	3+3+3h HSR 1	3+3+3h HSR 2	3+3+3h HSR 3	3+3+3h HSR 4	3+3+3h HSR 5	3+6h HS 1	3+6h HS 2	3+6h HS 3	3+6h HS 4	3+6h HS 5
Sterylglycosides
SG Cholesterol;Glc (SG 27:1;O;Glc)	15410.4	6249.77	29393.9	13897.9	14411.6	29679.3	8489.98	13127.4	16409.2	30535.4	22687.5	63211.1	39239.4	61070.8	53793.7	35244.1	86326.7	34958.8	84186.4	72771.3	34245.3	94317.3	68347.9	78336.2	58359.7
SG Sitosterol;Glc (SG 29:1;O;Glc)	132732	27100.1	119182	70810	94413.3	139289	61485.2	61485.2	97910.1	113209	199608	187952	98638.6	211264	145262	129235	222920	166097	222920	203979	101990	170468	190866	136375	186495
SG Campesterol;Glc (SG 28:1;O;Glc)	292702	58684.6	377773	211957	198980	422471	127030	253771	295586	421029	325865	745452	340284	669033	676242	488798	870896	578194	833407	882431	348935	831965	718057	604148	706522
SG M412;Glc (SG 29:2;O;Glc)	173382	25643.1	224377	145262	180667	346765	90479.4	118454	203979	259345	190866	572599	230205	387561	393389	257888	716842	330738	592997	645449	230205	569685	435642	377362	387561
SG M398;Glc (SG 28:2;O;Glc)	1.58607e+06	289818	1.94654e+06	1.33518e+06	1.09295e+06	2.76841e+06	364796	983363	1.31355e+06	1.687e+06	1.22416e+06	4.51309e+06	2.26375e+06	2.55213e+06	2.66748e+06	1.62933e+06	5.45031e+06	3.15772e+06	4.9024e+06	5.50799e+06	1.43467e+06	4.1382e+06	3.76331e+06	2.32143e+06	1.90328e+06
Acylsterylglycosides
ASG Cholesterol;Glc;FA16:0 (SG 27:1;O;Glc;FA16:0)	22865.6	11163.8	22865.6	24715.1	14543.2	25387.6	13904.3	13887.5	11062.9	13837.1	23706.3	17149.2	27237	15568.8	27068.9	18662.4	17485.5	11735.4	34634.7	30767.7	26060.1	13013.2	23201.9	18158	23033.8
ASG Sitosterol;Glc;FA16:0 (SG 29:1;O;Glc;FA16:0)	222986	188680	186965	226416	190396	164666	139452	149229	118354	114580	183534	112179	134135	157119	120755	73070.7	193826	93825.5	142196	150430	141339	106862	111493	90051.9	77873.5
ASG Sitosterol;Glc;FA18:0 (SG 29:1;O;Glc;FA18:0)	23621.5	27295.9	25371.2	13508	22221.7	23621.5	6876.47	23796.4	20821.9	9186.12	285207	12563.1	12685.6	96235.6	11775.7	6281.56	18897.2	2519.62	15555.2	13735.4	13070.5	20471.9	5441.69	6701.5	25196.2
ASG Sitosterol;Glc;FA18:2 (SG 29:1;O;Glc;FA18:2)	78213.3	37794.3	94660.8	83112.6	57916.3	33769.9	55291.7	41293.8	40069	60366	149078	54066.9	61240.8	97635.4	56866.5	72964.1	74363.9	68239.8	87137	67189.9	69814.5	61765.8	60890.9	54591.8	40069
ASG Sitosterol;Glc;FA20:1 (SG 29:1;O;Glc;FA20:1)	111007	98871.5	89769.7	109758	95302.2	146523	145987	145273	177041	183823	165797	161514	207023	198100	242717	271272	385492	269487	301612	339090	269487	394415	374784	348014	372999
ASG Campesterol;Glc;FA16:0 (SG 28:1;O;Glc;FA16:0)	366817	343041	349834	336249	300586	246243	242846	202089	188503	222467	222467	263225	242846	224166	186805	180012	329456	176615	309077	283604	247941	230959	312473	161162	208882
ASG Campesterol;Glc;FA18:2 (SG 28:1;O;Glc;FA18:2)	74148.7	41925.2	47122.5	58036.9	59596.1	33609.5	31530.5	26679.7	22348.6	13131.9	41578.7	32570	38806.8	34822.2	29105.1	40366	34648.9	16458.2	20269.6	41578.7	34475.7	30837.5	39326.5	11295.5	26506.4
ASG M412;Glc;FA16:0 (SG 29:2;O;Glc;FA16:0)	93311	52487.4	67238.8	35677.7	72384.6	59520	28988.1	45969.4	31389.5	39279.8	54545.7	61063.8	115095	94683.2	72041.5	72384.6	117153	55403.4	123671	66724.2	98113.7	89880.4	85077.6	37221.5	59348.5
ASG M412;Glc;FA18:2 (SG 29:2;O;Glc;FA18:2)	20122	8363.75	19422.1	13910.4	10236	9221.12	8748.69	14207.9	6299.06	9168.63	8381.25	7821.33	10813.4	12703.1	10008.5	7978.81	18722.2	9483.58	18372.2	13018.1	12790.6	11443.3	9413.59	6229.07	11408.3
ASG M398;Glc;FA16:0 (SG 28:2;O;Glc;FA16:0)	1.16668e+06	689479	769296	830432	804959	652118	665704	567207	499278	563811	811752	979876	1.19725e+06	967988	701367	1.03252e+06	1.28386e+06	779485	1.22612e+06	995160	1.26518e+06	981574	1.2431e+06	624947	692876
ASG M398;Glc;FA18:0 (SG 28:2;O;Glc;FA18:0)	46256.3	28238.9	39326.5	29624.8	29971.3	35341.9	24947.2	21828.8	26852.9	40019.5	55438.3	55784.8	78826.3	76054.4	79519.3	78826.3	137729	77960.1	96843.7	99095.9	101175	174977	150550	123870	102214
ASG M398;Glc;FA18:1 (SG 28:2;O;Glc;FA18:1)	41751.9	32570	30317.8	33089.7	42791.4	34129.2	38113.8	44004.1	18883.7	44870.4	24600.7	38633.5	55265	45043.6	43830.9	45736.6	58556.7	45736.6	68778.1	34648.9	86275.8	49201.5	53012.8	27719.1	43311.2
ASG M398;Glc;FA18:2 (SG 28:2;O;Glc;FA18:2)	157999	88528	108451	115554	137383	137036	113995	84370.1	86795.5	88701.2	100135	114168	129067	137383	108451	167008	132012	147951	158346	168740	221753	157653	166661	90606.9	129933
ASG M398;Glc;FA18:3 (SG 28:2;O;Glc;FA18:3)	112782	48681.7	89567.5	82810.9	72762.7	73455.7	35515.1	39326.5	61155.3	50414.2	34822.2	82117.9	97363.5	57863.7	71550	104813	130800	94071.8	124563	118846	95977.5	98056.4	118673	75881.1	122137
ASG M398;Glc;FA22:0 (SG 28:2;O;Glc;FA22:0)	51006.2	63983.1	67948.2	58756.3	52448.1	55512.1	56773.7	54971.4	55512.1	56773.7	89396.1	66145.9	86872.8	87593.7	77500.6	60198.2	128327	49924.8	57494.6	76058.7	79843.7	150856	120757	102553	113728
ASG M398;Glc;FA24:0 (SG 28:2;O;Glc;FA24:0)	52383.4	35841.3	34554.6	40068.7	42274.3	50361.6	45582.7	33451.8	46685.5	27018.8	13913.8	66168.5	58265	65984.7	60286.8	51832	63779.1	65433.3	59000.2	47420.7	62308.6	82710.6	52934.8	85100	46317.9
Sterol esters
SE Cholesterol;FA16:0 (SE 27:1;O;FA16:0)	20411.2	11028.4	18512.5	19936.5	6075.89	14398.6	16613.8	8844.85	6028.42	4572.74	4256.29	7357.52	1181.95	1708.84	1102.84	3560.09	0	2753.14	1693.02	5490.45	1117.08	0	0	0	2848.07
SE Cholesterol;FA18:1 (ST 27:1;O;FA18:1)	26967	6992.04	24383.3	27774.4	36171.3	5667.91	5215.77	3714.02	10463.8	16632.3	0	0	7331.15	0	2809.73	6184.65	1630.94	4214.6	5554.88	7315	2874.33	0	0	0	6765.97
SE Cholesterol;FA18:2 (ST 27:1;O;FA18:2)	321343	238989	264826	289047	235759	161479	113197	127568	144201	192160	73150	123370	61523.5	66690.8	85099.4	71212.2	68951.5	83323.2	90266.8	109160	77671.4	48120.7	64430.1	42146	38109
SE Cholesterol;FA18:3 (ST 27:1;O;FA18:3)	159864	140971	184086	141456	157442	123693	77832.9	122240	89136.4	143878	63784.2	59424.3	71858.2	50381.4	47959.3	66529.3	90589.7	67821.2	99955.5	84292	49735.5	55064.3	60231.7	27935.9	28743.3
SE Sitosterol;FA16:0 (ST 29:1;O;FA16:0)	73957.4	31488.4	60393.1	73150	43760.8	51834.8	25352.2	23414.5	32618.8	28743.3	563.562	18893	10625.3	3940.09	9010.53	4004.68	11465	14565.4	6733.67	19539	9010.53	3374.91	2809.73	3940.09	2293
SE Sitosterol;FA18:1 (ST 29:1;O;FA18:1)	177963	88157.4	127540	145171	108261	72668	42348.5	64593.8	45973.6	88816.5	14863.2	40371.1	29825.2	26364.8	20103.2	13215.4	30319.5	19608.8	10595.4	22904.4	10298.8	9227.69	10908.4	5157.62	15011.5
SE Sitosterol;FA18:2 (ST 29:1;O;FA18:2)	2.1751e+06	1.57035e+06	2.04327e+06	1.84554e+06	1.62144e+06	1.30341e+06	759636	1.03152e+06	800831	1.0134e+06	278478	617925	365812	423485	378994	303195	500932	377346	400416	388881	309787	171371	217510	212566	124079
SE Sitosterol;FA18:3 (ST 29:1;O;FA18:3)	688781	589913	675598	550366	532240	467975	337799	469623	369107	411950	201032	313082	278478	224101	250466	210919	293309	240579	291661	291661	201032	214214	187849	145006	98868.1
SE Campesterol;FA16:0 (ST 28:1;O;FA16:0)	105019	60102.3	92071.6	70492.4	59782.6	55786.5	23977	32448.9	17423.3	24616.4	6138.11	18222.5	8328.01	10581.8	7800.51	0	15601	14002.6	10262.2	7800.51	0	0	4475.7	1114.13	0
SE Campesterol;FA18:1 (ST 28:1;O;FA18:1)	148932	90696.7	132619	119080	86781.7	78136.2	43064.6	62313.2	50405.2	77320.5	21695.4	26752.3	18759.2	20390.4	22184.8	11369.7	31319.7	18596.1	21532.3	22347.9	11467.6	14779	21695.4	3980.21	5693.01
SE Campesterol;FA18:2 (ST 28:1;O;FA18:2)	1.04725e+06	729162	975479	967322	786255	683487	417596	572563	381709	543201	197379	322985	199011	246316	199011	254473	314828	280572	291991	236529	127726	117123	103583	71774.3	102115
SE Campesterol;FA18:3 (ST 28:1;O;FA18:3)	345822	256104	236529	251210	241423	230004	194117	182698	161819	234898	127889	168017	111413	133598	131314	108314	112881	181067	128378	141265	128704	130336	107498	69816.9	60355.7
SE M412;FA16:0 (ST 29:2;O;FA16:0)	163094	74764.8	146946	141779	77671.4	121917	67013.8	140002	92366	101247	35686.9	62492.4	48928.1	44729.7	52480.7	51188.8	73472.9	73795.9	127084	86552.7	73795.9	44891.2	45537.1	19700.4	43276.4
SE M412;FA18:1 (ST 29:2;O;FA18:1)	225749	135944	157035	132154	102823	173019	119795	204327	159342	184554	64264.2	102164	70031.5	64264.2	75304.5	99032.8	152751	107766	109414	103317	76293.2	24222.7	32956	31143.4	26694.4
SE M412;FA18:2 (ST 29:2;O;FA18:2)	1.73019e+06	1.18312e+06	1.55223e+06	1.54729e+06	1.4237e+06	2.33988e+06	1.43688e+06	1.94441e+06	1.68076e+06	2.01032e+06	1.20125e+06	1.68076e+06	1.49291e+06	1.31e+06	1.26716e+06	2.10919e+06	2.75183e+06	2.43875e+06	2.73535e+06	2.57057e+06	1.91145e+06	1.77963e+06	1.77963e+06	1.29847e+06	1.21278e+06
SE M412;FA18:3 (ST 29:2;O;FA18:3)	1.11227e+06	754693	996920	858504	833787	1.69724e+06	1.1963e+06	1.29847e+06	1.25233e+06	1.36108e+06	789297	973850	858504	876630	967259	1.2721e+06	1.81258e+06	1.73019e+06	1.82906e+06	1.73019e+06	1.18477e+06	998567	1.00516e+06	842026	723385
SE M398;FA16:0 (ST 28:2,O;FA16:0)	741688	414003	639386	615409	434783	452366	228581	287724	268542	354859	113971	252558	158088	117487	129316	127717	209399	159847	203005	167839	134591	75127.9	70812	60422	59462.9
SE M398;FA18:0 (ST 28:2,O;FA18:0)	19248.6	10146.3	13947.1	11320.8	13735	16051.4	5676.7	5562.51	5122.08	6965.37	4583.77	9934.22	2251.1	1729.11	2838.35	3980.21	3409.28	1135.34	0	0	1696.48	2838.35	2234.79	1712.8	0
SE M398;FA18:1 (ST 28:2,O;FA18:1)	977110	745474	962429	748737	735687	719375	373553	579088	477952	495895	155946	234898	197379	200642	143875	174542	247948	228373	228373	202273	205536	65412.5	87597.3	44369.6	61008.2
SE M398;FA18:2 (ST 28:2,O;FA18:2)	1.12229e+07	8.59661e+06	9.99947e+06	9461163	8.5803e+06	8.09093e+06	5.31783e+06	6.32919e+06	5.82351e+06	6.81856e+06	3.5724e+06	4893705	3.86603e+06	3.50716e+06	3.5724e+06	3.84971e+06	5.10577e+06	4.63271e+06	5.23626e+06	5.30151e+06	3.81709e+06	3.44191e+06	3.14828e+06	2.85466e+06	2.65891e+06
SE M398;FA18:3 (ST 28:2,O;FA18:3)	6.78594e+06	4.6164e+06	6.11713e+06	5.74195e+06	5.30151e+06	4.94264e+06	3.19722e+06	3.8334e+06	3.76815e+06	4.42065e+06	2.03904e+06	2.75679e+06	2.33267e+06	2.16954e+06	2.2511e+06	2.54473e+06	3262470	3262470	3.37666e+06	3.34403e+06	2.13692e+06	2.10429e+06	1.82698e+06	2.00642e+06	1.72911e+06
SE Cycloeucalenol;FA16:0 (ST 30:2;O;FA16:0)	140939	77809.9	148769	138655	127726	110108	56114.5	54320.1	75363.1	70143.1	24468.5	39802.1	32624.7	36539.7	19737.9	40944	61497.6	38986.5	41759.6	58398.2	26262.9	27404.7	21042.9	17128	9575.35
SE Cycloeucalenol;FA18:1 (ST 30:2;O;FA18:1)	90048.8	82059.3	83890.2	77565.1	80894.1	108691	38782.6	70740.7	66746	75068.4	21471.9	29128.5	26964.7	22470.6	19308.1	51599.1	40613.5	54928.1	52098.5	45274.1	39115.5	15363.2	5725.84	9537.52	8205.93
SE Cycloeucalenol;FA18:2 (ST 30:2;O;FA18:2)	659137	407800	647486	482702	446083	937107	580906	760671	690763	739033	535965	619190	630841	444418	522649	907146	1.13185e+06	1.022e+06	1.25502e+06	1.13685e+06	813935	787303	873856	659137	510998
SE Cycloeucalenol;FA18:3 (ST 30:2;O;FA18:3)	331233	249673	211390	301272	269647	545952	309595	456070	376174	437760	262989	259660	304601	267983	269647	489359	564261	534301	607538	525978	442754	376174	407800	322911	326240
SE Cycloeucalenol;FA22:0 (ST 30:2;O;FA22:0)	120751	35168.7	108451	94071.8	38287.1	69124.6	16354.3	44523.9	38633.5	46256.3	8315.74	48162	25293.7	34995.4	22521.8	18537.2	46429.6	20269.6	35515.1	31877	18710.4	18883.7	27199.4	12681.5	7605.44
Sums
SG	2.2003e+06	407496	2.69727e+06	1.77711e+06	1.58142e+06	3.70662e+06	652280	1.4302e+06	1.92744e+06	2.51112e+06	1.96318e+06	6.0823e+06	2.97212e+06	3.88106e+06	3.93617e+06	2.54049e+06	7.34729e+06	4.26771e+06	6.63591e+06	7.31262e+06	2.15005e+06	5.80463e+06	5.17622e+06	3.51765e+06	3.24222e+06
ASG	2.64195e+06	1.79695e+06	2.04271e+06	2.09172e+06	2.00577e+06	1.78052e+06	1.65426e+06	1.50759e+06	1.41105e+06	1.53745e+06	2.26435e+06	2.12505e+06	2.55279e+06	2.36894e+06	1.89965e+06	2.28393e+06	3.12511e+06	1.96433e+06	2.84367e+06	2.54611e+06	2.8256e+06	2.65468e+06	2.92779e+06	1.8641e+06	2.09583e+06
SE	2.96117e+07	2.11976e+07	2.66208e+07	2.48531e+07	2.2382e+07	2.35729e+07	1.50014e+07	1.871e+07	1.68855e+07	1.99026e+07	9.81888e+06	1.36795e+07	1.12113e+07	1.03061e+07	1.04715e+07	1.27928e+07	1.69361e+07	1.561e+07	1.71962e+07	1.66418e+07	1.18123e+07	1.05256e+07	1.01158e+07	8.76375e+06	7.86214e+06
Average	3h	6h	3+3h	3+3+3h	3+6h
SG	1.73272e+06	2.04553e+06	3.76697e+06	5.6208e+06	3.97815e+06
ASG	2.11582e+06	1.57817e+06	2.24216e+06	2.55263e+06	2.4736e+06
SE	2.4933e+07	1.88145e+07	1.10974e+07	1.58354e+07	9.81593e+06
Relative to 3 h		6h	3+3h	3+3+3h	3+6h
SG		1.18053	2.17402	3.24393	2.29591
ASG		0.745891	1.05971	1.20645	1.1691
SE		0.7546	0.44509	0.635116	0.393692

## Sheet: Suppl. Dataset S11
Suppl. Dataset S11. Sterol conjugates: Relative peak areas as % of all icf-corrected peak areas of the respective lipid subclass. Depicted are the percentage of the lipid species per lipid subclass based on the icf-corrected peak areas of the individual species (see Suppl. Dataset S10). The common sterol names are indicated behind the lipid subclass name, followed by the glycosyl residue and/or t…
	Relative peak areas
lipid name (LIPID MAPS nomenclature)	3h 1	3h 2	3h 3	3h 4	3h 5	6h 1	6h 2	6h 3	6h 4	6h 5	3+3h HS 1	3+3h HS 2	3+3h HS 3	3+3h HS 4	3+3h HS 5	3+3+3h HSR 1	3+3+3h HSR 2	3+3+3h HSR 3	3+3+3h HSR 4	3+3+3h HSR 5	3+6h HS 1	3+6h HS 2	3+6h HS 3	3+6h HS 4	3+6h HS 5
Sterylglycosides
SG Cholesterol;Glc (SG 27:1;O;Glc)	0.700378	1.5337	1.08977	0.782051	0.911307	0.800711	1.30159	0.917869	0.851348	1.21601	1.15565	1.03926	1.32025	1.57356	1.36665	1.3873	1.17495	0.819146	1.26865	0.995147	1.59277	1.62486	1.32042	2.22695	1.79999
SG-Sitosterol;Glc (SG 29:1;O;Glc)	6.03247	6.6504	4.41863	3.98456	5.97017	3.75784	9.42619	4.29906	5.0798	4.50829	10.1676	3.09015	3.31879	5.44347	3.69045	5.08703	3.03405	3.89196	3.3593	2.78942	4.7436	2.93676	3.68737	3.87687	5.75209
SG Campesterol;Glc (SG 28:1;O;Glc)	13.3028	14.4013	14.0058	11.927	12.5824	11.3978	19.4747	17.7437	15.3357	16.7666	16.5988	12.2561	11.4492	17.2384	17.1802	19.2403	11.8533	13.5481	12.5591	12.0672	16.2292	14.3328	13.8722	17.1748	21.7913
SG M412;Glc (SG 29:2;O;Glc)	7.87996	6.29286	8.31869	8.17409	11.4244	9.35529	13.8712	8.28232	10.5829	10.3279	9.72228	9.41418	7.74549	9.98595	9.99421	10.1511	9.75654	7.74978	8.93619	8.82651	10.707	9.81431	8.41621	10.7277	11.9536
SG M398;Glc (SG 28:2;O;Glc)	72.0844	71.1218	72.1671	75.1323	69.1118	74.6884	55.9263	68.757	68.1502	67.1812	62.3557	74.2003	76.1663	65.7586	67.7685	64.1343	74.1812	73.991	73.8768	75.3217	66.7275	71.2913	72.7038	65.9937	58.7031
Acylsterylglycosides
ASG Cholesterol;Glc;FA16:0 (SG 27:1;O;Glc;FA16:0)	0.865482	0.621266	1.11938	1.18157	0.725068	1.42585	0.840517	0.921175	0.78402	0.900002	1.04693	0.807004	1.06695	0.657204	1.42494	0.817118	0.559516	0.597427	1.21796	1.20842	0.922284	0.4902	0.792471	0.974088	1.09903
ASG Sitosterol;Glc;FA16:0 (SG 29:1;O;Glc;FA16:0)	8.44019	10.5001	9.15278	10.8244	9.49239	9.24824	8.42988	9.89854	8.38764	7.45263	8.10538	5.27889	5.25443	6.63246	6.35672	3.19935	6.20222	4.77646	5.00045	5.90822	5.00207	4.02541	3.80809	4.83085	3.71563
ASG Sitosterol;Glc;FA18:0 (SG 29:1;O;Glc;FA18:0)	0.894091	1.51902	1.24204	0.645783	1.10789	1.32666	0.415683	1.57845	1.47563	0.597492	12.5955	0.591193	0.496931	4.06238	0.61989	0.275033	0.604689	0.128269	0.547011	0.539468	0.462575	0.771165	0.185863	0.359503	1.20221
ASG Sitosterol;Glc;FA18:2 (SG 29:1;O;Glc;FA18:2)	2.96044	2.10325	4.63408	3.97341	2.88748	1.89664	3.34239	2.73907	2.83965	3.92637	6.58367	2.54427	2.39898	4.12147	2.99353	3.19468	2.37956	3.47394	3.06424	2.63893	2.47078	2.32668	2.07976	2.92859	1.91184
ASG Sitosterol;Glc;FA20:1 (SG 29:1;O;Glc;FA20:1)	4.20172	5.5022	4.39463	5.24727	4.7514	8.22922	8.82494	9.63616	12.5467	11.9563	7.32205	7.60049	8.10969	8.36238	12.7769	11.8774	12.3353	13.719	10.6064	13.318	9.53734	14.8574	12.8009	18.6692	17.7972
ASG Campesterol;Glc;FA16:0 (SG 28:1;O;Glc;FA16:0)	13.8843	19.0902	17.126	16.0752	14.986	13.8298	14.6801	13.4048	13.359	14.4699	9.82477	12.3868	9.51297	9.46268	9.83364	7.88168	10.5422	8.99112	10.869	11.1387	8.77479	8.70007	10.6727	8.64554	9.96652
ASG Campesterol;Glc;FA18:2 (SG 28:1;O;Glc;FA18:2)	2.80659	2.33314	2.30686	2.7746	2.97123	1.88762	1.90602	1.7697	1.58382	0.854139	1.83623	1.53267	1.52017	1.46994	1.53213	1.76739	1.10873	0.837855	0.712798	1.63303	1.22012	1.16163	1.34321	0.605951	1.26472
ASG M412;Glc;FA16:0 (SG 29:2;O;Glc;FA16:0)	3.5319	2.92092	3.29164	1.70566	3.60882	3.34285	1.75234	3.0492	2.22455	2.55487	2.40889	2.87353	4.50859	3.99685	3.79236	3.16931	3.74878	2.82047	4.34901	2.62064	3.47231	3.38574	2.90586	1.99675	2.83174
ASG M412;Glc;FA18:2 (SG 29:2;O;Glc;FA18:2)	0.761633	0.465442	0.950799	0.665023	0.510326	0.51789	0.528859	0.942426	0.446409	0.596353	0.370138	0.368054	0.423591	0.536235	0.526861	0.349346	0.59909	0.482789	0.646076	0.511292	0.452667	0.431062	0.321525	0.334159	0.544332
ASG M398;Glc;FA16:0 (SG 28:2;O;Glc;FA16:0)	44.1598	38.3695	37.6605	39.7009	40.1321	36.6252	40.2419	37.6235	35.3834	36.6718	35.8491	46.1108	46.8996	40.8616	36.9209	45.2081	41.0821	39.682	43.1175	39.0855	44.7755	36.9753	42.4587	33.5254	33.0597
ASG M398;Glc;FA18:0 (SG 28:2;O;Glc;FA18:0)	1.75084	1.57149	1.92521	1.41629	1.49425	1.98492	1.50806	1.44793	1.90304	2.60298	2.4483	2.62511	3.08785	3.21048	4.186	3.45135	4.40719	3.96878	3.40559	3.89206	3.58065	6.59128	5.14209	6.64502	4.87702
ASG M398;Glc;FA18:1 (SG 28:2;O;Glc;FA18:1)	1.58035	1.81252	1.48419	1.58194	2.13341	1.91681	2.30398	2.91885	1.33827	2.91849	1.08643	1.81801	2.16489	1.90142	2.30731	2.00254	1.87375	2.32835	2.41864	1.36086	3.05336	1.85339	1.81068	1.487	2.06654
ASG M398;Glc;FA18:2 (SG 28:2;O;Glc;FA18:2)	5.98039	4.92658	5.30917	5.52436	6.84938	7.69645	6.89101	5.59637	6.15112	5.76938	4.42225	5.3725	5.05593	5.79933	5.70901	7.31231	4.22425	7.53187	5.56836	6.62738	7.84799	5.93868	5.69239	4.86062	6.19961
ASG M398;Glc;FA18:3 (SG 28:2;O;Glc;FA18:3)	4.2689	2.70914	4.38473	3.95899	3.62767	4.12553	2.14689	2.60858	4.33403	3.27908	1.53784	3.86429	3.814	2.44259	3.76649	4.58916	4.18545	4.789	4.38036	4.66774	3.39671	3.69373	4.05331	4.07065	5.82763
ASG M398;Glc;FA22:0 (SG 28:2;O;Glc;FA22:0)	1.93063	3.56066	3.32637	2.80899	2.61486	3.11775	3.43198	3.64632	3.93409	3.69272	3.94797	3.11268	3.40305	3.69758	4.07973	2.63573	4.10631	2.54157	2.02185	2.98726	2.82572	5.68265	4.1245	5.50148	5.42637
ASG M398;Glc;FA24:0 (SG 28:2;O;Glc;FA24:0)	1.98275	1.99456	1.69161	1.91559	2.10763	2.82848	2.75548	2.2189	3.30856	1.75738	0.614469	3.11374	2.2824	2.7854	3.17358	2.26942	2.04086	3.33107	2.07479	1.86248	2.20514	3.11566	1.80801	4.5652	2.21
Sterol esters
SE Cholesterol;FA16:0 (SE 27:1;O;FA16:0)	0.0689295	0.0520265	0.0695414	0.0802174	0.0271463	0.061081	0.110748	0.0472733	0.0357018	0.0229756	0.043348	0.0537851	0.0105425	0.0165808	0.0105318	0.027829	0	0.0176371	0.00984533	0.0329918	0.00945687	0	0	0	0.0362252
SE Cholesterol;FA18:1 (ST 27:1;O;FA18:1)	0.0910687	0.032985	0.0915951	0.111754	0.161609	0.0240442	0.0347687	0.0198504	0.0619695	0.0835688	0	0	0.065391	0	0.0268323	0.0483449	0.00962995	0.0269994	0.032303	0.0439555	0.0243333	0	0	0	0.0860577
SE Cholesterol;FA18:2 (ST 27:1;O;FA18:2)	1.08519	1.12743	0.994807	1.16302	1.05334	0.685019	0.754577	0.681818	0.853993	0.965503	0.744993	0.901861	0.548765	0.647098	0.81268	0.556661	0.407127	0.533782	0.524923	0.655936	0.657545	0.457177	0.636925	0.480913	0.484716
SE Cholesterol;FA18:3 (ST 27:1;O;FA18:3)	0.539868	0.665033	0.691512	0.569167	0.703431	0.524724	0.518839	0.653337	0.527888	0.72291	0.649608	0.434404	0.640947	0.488849	0.458	0.520055	0.534891	0.434474	0.581266	0.506507	0.421047	0.523146	0.595421	0.318766	0.365591
SE Sitosterol;FA16:0 (ST 29:1;O;FA16:0)	0.249757	0.148547	0.226865	0.294329	0.195518	0.219891	0.168999	0.125144	0.193177	0.14442	0.00573957	0.138112	0.0947737	0.0382305	0.0860484	0.0313043	0.0676957	0.0933084	0.039158	0.117409	0.0762806	0.0320638	0.0277757	0.0449589	0.0291651
SE Sitosterol;FA18:1 (ST 29:1;O;FA18:1)	0.600987	0.415883	0.479098	0.584117	0.483694	0.308269	0.282298	0.345236	0.272268	0.446256	0.151373	0.295122	0.266029	0.255816	0.191981	0.103304	0.179023	0.125617	0.0616146	0.137632	0.0871864	0.0876688	0.107836	0.0588517	0.190934
SE Sitosterol;FA18:2 (ST 29:1;O;FA18:2)	7.3454	7.40816	7.67548	7.42578	7.24437	5.52927	5.06378	5.51321	4.74272	5.09179	2.83615	4.51717	3.2629	4.10905	3.61931	2.37006	2.95777	2.41734	2.32852	2.33677	2.62257	1.62813	2.1502	2.42552	1.57819
SE Sitosterol;FA18:3 (ST 29:1;O;FA18:3)	2.32604	2.78292	2.53786	2.21447	2.37798	1.98522	2.25179	2.51001	2.18595	2.06983	2.0474	2.2887	2.48392	2.17444	2.39189	1.64873	1.73185	1.54119	1.69608	1.75257	1.70188	2.03517	1.85699	1.65462	1.25752
SE Campesterol;FA16:0 (ST 28:1;O;FA16:0)	0.354654	0.283533	0.345864	0.283636	0.267101	0.236655	0.159832	0.17343	0.103185	0.123684	0.0625133	0.13321	0.0742826	0.102675	0.0744931	0	0.092117	0.0897027	0.0596769	0.0468729	0	0	0.0442447	0.0127129	0
SE Campesterol;FA18:1 (ST 28:1;O;FA18:1)	0.502949	0.427863	0.49818	0.479136	0.38773	0.331466	0.287071	0.333047	0.298512	0.388495	0.220956	0.195565	0.167325	0.197847	0.21186	0.0888762	0.184929	0.11913	0.125216	0.134288	0.0970814	0.14041	0.214471	0.0454168	0.0724105
SE Campesterol;FA18:2 (ST 28:1;O;FA18:2)	3.53662	3.43983	3.66435	3.89216	3.51289	2.89946	2.78372	3.06019	2.26058	2.7293	2.0102	2.36109	1.7751	2.39	1.90051	1.98919	1.85892	1.79739	1.698	1.42129	1.08129	1.11274	1.02398	0.818991	1.29882
SE Campesterol;FA18:3 (ST 28:1;O;FA18:3)	1.16786	1.20817	0.888513	1.01078	1.07865	0.975713	1.294	0.976472	0.95833	1.18024	1.30248	1.22824	0.993763	1.2963	1.25402	0.846683	0.666514	1.15995	0.746551	0.848854	1.08958	1.23827	1.06268	0.796655	0.767675
SE M412;FA16:0 (ST 29:2;O;FA16:0)	0.550775	0.352704	0.551997	0.570466	0.347026	0.517189	0.446718	0.748274	0.547015	0.508715	0.363451	0.456833	0.43642	0.43401	0.501178	0.400139	0.433824	0.472749	0.739024	0.520091	0.624736	0.426494	0.450158	0.224794	0.55044
SE M412;FA18:1 (ST 29:2;O;FA18:1)	0.762363	0.641315	0.589898	0.531739	0.459399	0.733974	0.798562	1.09207	0.943666	0.927285	0.654496	0.746838	0.624654	0.623553	0.71914	0.774132	0.901926	0.690368	0.636269	0.620827	0.645877	0.230131	0.325787	0.355366	0.339531
SE M412;FA18:2 (ST 29:2;O;FA18:2)	5.84293	5.58139	5.83089	6.22572	6.36091	9.92612	9.57835	10.3923	9.95387	10.1008	12.234	12.2867	13.3162	12.7109	12.1011	16.4873	16.2483	15.623	15.9067	15.4464	16.1818	16.9076	17.5925	14.8163	15.4256
SE M412;FA18:3 (ST 29:2;O;FA18:3)	3.75617	3.56027	3.74489	3.45431	3.72525	7.19993	7.97464	6.93995	7.41661	6.83873	8.03856	7.11906	7.65752	8.5059	9.2371	9.94393	10.7025	11.0839	10.6364	10.3966	10.0299	9.48701	9.93652	9.60805	9.20087
SE M398;FA16:0 (ST 28:2,O;FA16:0)	2.50471	1.95306	2.40183	2.47619	1.94255	1.91901	1.52373	1.5378	1.59038	1.78298	1.16073	1.84625	1.41009	1.13997	1.23494	0.998358	1.23641	1.024	1.18052	1.00854	1.13941	0.713762	0.700014	0.689453	0.75632
SE M398;FA18:0 (ST 28:2,O;FA18:0)	0.0650033	0.0478652	0.0523916	0.0455507	0.0613662	0.0680923	0.0378412	0.0297301	0.0303342	0.0349973	0.0466832	0.0726213	0.020079	0.0167775	0.0271056	0.031113	0.0201303	0.00727317	0	0	0.014362	0.0269661	0.0220921	0.0195441	0
SE M398;FA18:1 (ST 28:2,O;FA18:1)	3.29974	3.51678	3.61533	3.01265	3.28696	3.0517	2.49013	3.09507	2.83055	2.49161	1.58823	1.71715	1.76055	1.94682	1.37397	1.36438	1.46402	1.46299	1.32804	1.21545	1.74001	0.62146	0.865945	0.506285	0.775975
SE M398;FA18:2 (ST 28:2,O;FA18:2)	37.9002	40.5546	37.5626	38.0683	38.3357	34.3229	35.449	33.8278	34.4883	34.2597	36.383	35.774	34.4834	34.0297	34.1156	30.0929	30.1472	29.6779	30.4502	31.8565	32.3144	32.7003	31.1224	32.5735	33.8192
SE M398;FA18:3 (ST 28:2,O;FA18:3)	22.9164	21.7779	22.9788	23.1035	23.6865	20.9674	21.3129	20.4885	22.316	22.2114	20.7666	20.1527	20.8065	21.051	21.4975	19.8919	19.2634	20.8999	19.6361	20.0941	18.0906	19.9921	18.0607	22.8945	21.9929
SE Cycloeucalenol;FA16:0 (ST 30:2;O;FA16:0)	0.475956	0.367069	0.558844	0.557898	0.570662	0.467097	0.374063	0.290326	0.446319	0.352432	0.249199	0.290962	0.291	0.354542	0.188493	0.320056	0.363115	0.249754	0.242842	0.350912	0.222334	0.260362	0.20802	0.195441	0.121791
SE Cycloeucalenol;FA18:1 (ST 30:2;O;FA18:1)	0.304099	0.387115	0.31513	0.312094	0.361425	0.461084	0.258527	0.37809	0.395286	0.377179	0.21868	0.212936	0.240515	0.218031	0.184387	0.403347	0.239804	0.351879	0.302965	0.27205	0.331141	0.14596	0.0566029	0.108829	0.104373
SE Cycloeucalenol;FA18:2 (ST 30:2;O;FA18:2)	2.22594	1.9238	2.43226	1.94222	1.99304	3.97535	3.87236	4.06558	4.09087	3.71325	5.45851	4.52641	5.62685	4.31217	4.99118	7.09109	6.68307	6.54707	7.29827	6.83125	6.89055	7.47987	8.63852	7.52117	6.49948
SE Cycloeucalenol;FA18:3 (ST 30:2;O;FA18:3)	1.11859	1.17784	0.794079	1.21221	1.20475	2.31601	2.06378	2.43757	2.2278	2.19952	2.6784	1.89817	2.71692	2.60022	2.57507	3.82529	3.33171	3.42282	3.53298	3.16058	3.74823	3.57389	4.03131	3.68462	4.1495
SE Cycloeucalenol;FA22:0 (ST 30:2;O;FA22:0)	0.407783	0.165909	0.407393	0.378511	0.171062	0.293237	0.109019	0.237968	0.228798	0.232414	0.0846913	0.352075	0.22561	0.339559	0.215078	0.144904	0.274145	0.129851	0.206529	0.191547	0.158397	0.179407	0.26888	0.144704	0.096735
